# Supplementary material for: Cell-type-specific requirement for TYK2 in murine immune cells under steady state and challenged conditions
Source: Cell Mol Life Sci. 2025 Mar 2;82(1):98. doi: 10.1007/s00018-025-05625-9 (PMC11872851; doi:10.1007/s00018-025-05625-9)
Supplement: Supplementary file 1 — Supplementary file1 (XLSX 12 KB) [file 18_2025_5625_MOESM1_ESM.xlsx]

## Sheet: NGS samples stats (unpublished)
In total, we analized 116 RNA-seq samples and 26 ATAC-seq samples. This table shows sequencing statistics of unpublished NGS samples. Tab 2 shows information of the previously published samples used in our analysis.
Title	Profiling method	Mutation	Cell type	Treatment	High quality reads (FastQC)	Duplication percentage (FastQC)	Percent aligned	Number of peaks (ATAC-seq only)
ATAC_T8_WT_IFNb_01h30min_MMAK015	ATAC-seq	Wildtype	CD8 T cell	IFN-beta (1.5h)	22447153	15.799	97.600%	22380
RNA_NK_TYK2CMV_TUM_TUM_MMAW001_1	RNA-seq	Tyk2-ko	NK cells	Tumour	12324591	NA	NA	NA
RNA_NK_TYK2CMV_TUM_TUM_MMAW001_2	RNA-seq	Tyk2-ko	NK cells	Tumour	12698865	NA	NA	NA
RNA_NK_TYK2KE_TUM_TUM_MMAW001_1	RNA-seq	Tyk2-inact	NK cells	Tumour	10378761	NA	NA	NA
RNA_NK_TYK2KE_TUM_TUM_MMAW001_2	RNA-seq	Tyk2-inact	NK cells	Tumour	12741504	NA	NA	NA
RNA_NK_TYK2KO_H_H_MMAK005	RNA-seq	Tyk2-ko	NK cells	Homeostatic	68430641	28.344	93.048%	NA
RNA_NK_TYK2KO_H_H_MMAK006	RNA-seq	Tyk2-ko	NK cells	Homeostatic	74163353	29.098	93.942%	NA
RNA_NK_TYK2KO_H_H_MMAK007	RNA-seq	Tyk2-ko	NK cells	Homeostatic	74838642	27.12	92.469%	NA
RNA_NK_WT_TUM_TUM_MMAW001_1	RNA-seq	Wildtype	NK cells	Tumour	12383050	NA	NA	NA
RNA_NK_WT_TUM_TUM_MMAW001_2	RNA-seq	Wildtype	NK cells	Tumour	13021485	NA	NA	NA
RNA_T8_TYK2CMV_TUM_TUM_MMAW001_1	RNA-seq	Tyk2-ko	CD8 T cell	Tumour	13268220	NA	NA	NA
RNA_T8_TYK2CMV_TUM_TUM_MMAW001_2	RNA-seq	Tyk2-ko	CD8 T cell	Tumour	11825714	NA	NA	NA
RNA_T8_TYK2KE_TUM_TUM_MMAW001_1	RNA-seq	Tyk2-inact	CD8 T cell	Tumour	12058703	NA	NA	NA
RNA_T8_TYK2KE_TUM_TUM_MMAW001_2	RNA-seq	Tyk2-inact	CD8 T cell	Tumour	14250553	NA	NA	NA
RNA_T8_TYK2KO_H_H_MMAK002	RNA-seq	Tyk2-ko	CD8 T cell	Homeostatic	32880610	43.381	95.880%	NA
RNA_T8_TYK2KO_H_H_MMAK003	RNA-seq	Tyk2-ko	CD8 T cell	Homeostatic	36392347	40.006	94.826%	NA
RNA_T8_TYK2KO_H_H_MMAK004	RNA-seq	Tyk2-ko	CD8 T cell	Homeostatic	42187653	41.532	95.927%	NA
RNA_T8_WT_H_H_MMAK002	RNA-seq	Wildtype	CD8 T cell	Homeostatic	35203081	41.863	95.604%	NA
RNA_T8_WT_H_H_MMAK004	RNA-seq	Wildtype	CD8 T cell	Homeostatic	37870280	39.76	96.196%	NA
RNA_T8_WT_TUM_TUM_MMAW001_1	RNA-seq	Wildtype	CD8 T cell	Tumour	14732882	NA	NA	NA
RNA_T8_WT_TUM_TUM_MMAW001_2	RNA-seq	Wildtype	CD8 T cell	Tumour	14175852	NA	NA	NA

## Sheet: Published samples
Title	GEO Acc.	SRA Acc.	Series
ATAC_T8_TYK2CMV_IFNb_01h30min_MMAK013	GSM6189744	SRX15442226	GSE204734;GSE204736
ATAC_T8_TYK2CMV_IFNb_01h30min_MMAK014	GSM6189761	SRX15441908	GSE204734;GSE204736
ATAC_T8_TYK2CMV_IFNb_01h30min_MMAK015	GSM6189779	SRX15442349	GSE204734;GSE204736
ATAC_T8_TYK2CMV_IFNb_20h30min_MMAK013	GSM6189745	SRX15442227	GSE204734;GSE204736
ATAC_T8_TYK2CMV_IFNb_20h30min_MMAK014	GSM6189762	SRX15442021	GSE204734;GSE204736
ATAC_T8_TYK2CMV_IFNb_20h30min_MMAK015	GSM6189780	SRX15442350	GSE204734;GSE204736
ATAC_T8_TYK2CMV_UT_UT_MMAK013	GSM6189746	SRX15442340	GSE204734;GSE204736
ATAC_T8_TYK2CMV_UT_UT_MMAK015	GSM6189781	SRX15442351	GSE204734;GSE204736
ATAC_T8_TYK2KE_IFNb_01h30min_MMAK013	GSM6189750	SRX15442344	GSE204734;GSE204736
ATAC_T8_TYK2KE_IFNb_01h30min_MMAK014	GSM6189767	SRX15442026	GSE204734;GSE204736
ATAC_T8_TYK2KE_IFNb_01h30min_MMAK015	GSM6189784	SRX15442354	GSE204734;GSE204736
ATAC_T8_TYK2KE_IFNb_20h30min_MMAK013	GSM6189751	SRX15442345	GSE204734;GSE204736
ATAC_T8_TYK2KE_IFNb_20h30min_MMAK014	GSM6189768	SRX15442027	GSE204734;GSE204736
ATAC_T8_TYK2KE_IFNb_20h30min_MMAK015	GSM6189785	SRX15442355	GSE204734;GSE204736
ATAC_T8_TYK2KE_UT_UT_MMAK013	GSM6189752	SRX15442346	GSE204734;GSE204736
ATAC_T8_TYK2KE_UT_UT_MMAK014	GSM6189769	SRX15442028	GSE204734;GSE204736
ATAC_T8_TYK2KE_UT_UT_MMAK015	GSM6189786	SRX15442029	GSE204734;GSE204736
ATAC_T8_WT_IFNb_01h30min_MMAK013	GSM6189755	SRX15441902	GSE204734;GSE204736
ATAC_T8_WT_IFNb_01h30min_MMAK014	GSM6189773	SRX15442231	GSE204734;GSE204736
ATAC_T8_WT_IFNb_20h30min_MMAK013	GSM6189756	SRX15441903	GSE204734;GSE204736
ATAC_T8_WT_IFNb_20h30min_MMAK014	GSM6189774	SRX15442232	GSE204734;GSE204736
ATAC_T8_WT_IFNb_20h30min_MMAK015	GSM6189788	SRX15442031	GSE204734;GSE204736
ATAC_T8_WT_UT_UT_MMAK013	GSM6189757	SRX15441904	GSE204734;GSE204736
ATAC_T8_WT_UT_UT_MMAK014	GSM6189775	SRX15442233	GSE204734;GSE204736
ATAC_T8_WT_UT_UT_MMAK015	GSM6189789	SRX15442032	GSE204734;GSE204736
RNA_M_TYK2CMV_H_H_MMAK008	GSM6190018	SRX15443095	GSE204735;GSE204736
RNA_M_TYK2CMV_H_H_MMAK009	GSM6190024	SRX15443101	GSE204735;GSE204736
RNA_M_TYK2CMV_H_H_MMAK010	GSM6190029	SRX15443106	GSE204735;GSE204736
RNA_M_TYK2CMV_H_H_MMAK011	GSM6190035	SRX15443010	GSE204735;GSE204736
RNA_M_TYK2CMV_H_H_MMAK012	GSM6190038	SRX15443013	GSE204735;GSE204736
RNA_M_TYK2CMV_IFNb_01h30min_MMAK013	GSM6190253	SRX15442948	GSE204735;GSE204736
RNA_M_TYK2CMV_IFNb_01h30min_MMAK014	GSM6190269	SRX15443130	GSE204735;GSE204736
RNA_M_TYK2CMV_IFNb_01h30min_MMAK015	GSM6190287	SRX15442778	GSE204735;GSE204736
RNA_M_TYK2CMV_IFNb_20h30min_MMAK013	GSM6190254	SRX15442949	GSE204735;GSE204736
RNA_M_TYK2CMV_IFNb_20h30min_MMAK014	GSM6190270	SRX15443131	GSE204735;GSE204736
RNA_M_TYK2CMV_UT_UT_MMAK013	GSM6190255	SRX15442950	GSE204735;GSE204736
RNA_M_TYK2CMV_UT_UT_MMAK014	GSM6190271	SRX15443132	GSE204735;GSE204736
RNA_M_TYK2CMV_UT_UT_MMAK015	GSM6190288	SRX15442779	GSE204735;GSE204736
RNA_M_TYK2KE_H_H_MMAK008	GSM6190020	SRX15443097	GSE204735;GSE204736
RNA_M_TYK2KE_H_H_MMAK009	GSM6190026	SRX15443103	GSE204735;GSE204736
RNA_M_TYK2KE_H_H_MMAK010	GSM6190031	SRX15443108	GSE204735;GSE204736
RNA_M_TYK2KE_H_H_MMAK011	GSM6190036	SRX15443011	GSE204735;GSE204736
RNA_M_TYK2KE_H_H_MMAK012	GSM6190040	SRX15443015	GSE204735;GSE204736
RNA_M_TYK2KE_IFNb_01h30min_MMAK013	GSM6190257	SRX15442952	GSE204735;GSE204736
RNA_M_TYK2KE_IFNb_01h30min_MMAK014	GSM6190275	SRX15443136	GSE204735;GSE204736
RNA_M_TYK2KE_IFNb_01h30min_MMAK015	GSM6190292	SRX15442783	GSE204735;GSE204736
RNA_M_TYK2KE_IFNb_20h30min_MMAK013	GSM6190258	SRX15442953	GSE204735;GSE204736
RNA_M_TYK2KE_IFNb_20h30min_MMAK014	GSM6190276	SRX15443137	GSE204735;GSE204736
RNA_M_TYK2KE_IFNb_20h30min_MMAK015	GSM6190293	SRX15442784	GSE204735;GSE204736
RNA_M_TYK2KE_UT_UT_MMAK013	GSM6190259	SRX15442954	GSE204735;GSE204736
RNA_M_TYK2KE_UT_UT_MMAK014	GSM6190277	SRX15443138	GSE204735;GSE204736
RNA_M_TYK2KE_UT_UT_MMAK015	GSM6190294	SRX15442785	GSE204735;GSE204736
RNA_M_WT_H_H_MMAK008	GSM6190022	SRX15443099	GSE204735;GSE204736
RNA_M_WT_H_H_MMAK009	GSM6190028	SRX15443105	GSE204735;GSE204736
RNA_M_WT_H_H_MMAK010	GSM6190033	SRX15443110	GSE204735;GSE204736
RNA_M_WT_H_H_MMAK011	GSM6190037	SRX15443012	GSE204735;GSE204736
RNA_M_WT_H_H_MMAK012	GSM6190042	SRX15443017	GSE204735;GSE204736
RNA_M_WT_IFNb_01h30min_MMAK013	GSM6190263	SRX15442958	GSE204735;GSE204736
RNA_M_WT_IFNb_01h30min_MMAK014	GSM6190281	SRX15443142	GSE204735;GSE204736
RNA_M_WT_IFNb_01h30min_MMAK015	GSM6190298	SRX15442789	GSE204735;GSE204736
RNA_M_WT_IFNb_20h30min_MMAK013	GSM6190264	SRX15442959	GSE204735;GSE204736
RNA_M_WT_IFNb_20h30min_MMAK014	GSM6190282	SRX15443143	GSE204735;GSE204736
RNA_M_WT_IFNb_20h30min_MMAK015	GSM6190299	SRX15443144	GSE204735;GSE204736
RNA_M_WT_UT_UT_MMAK013	GSM6190265	SRX15442960	GSE204735;GSE204736
RNA_M_WT_UT_UT_MMAK014	GSM6190283	SRX15442774	GSE204735;GSE204736
RNA_M_WT_UT_UT_MMAK015	GSM6190300	SRX15443145	GSE204735;GSE204736
RNA_NK_TYK2CMV_IFNb_01h30min_MMAK016	GSM6190304	SRX15443149	GSE204735;GSE204736
RNA_NK_TYK2CMV_IFNb_01h30min_MMAK017	GSM6190313	SRX15443158	GSE204735;GSE204736
RNA_NK_TYK2CMV_IFNb_01h30min_MMAK018	GSM6190322	SRX15443057	GSE204735;GSE204736
RNA_NK_TYK2CMV_IFNb_20h00min_MMAK016	GSM6190305	SRX15443150	GSE204735;GSE204736
RNA_NK_TYK2CMV_IFNb_20h00min_MMAK017	GSM6190314	SRX15443159	GSE204735;GSE204736
RNA_NK_TYK2CMV_IFNb_20h00min_MMAK018	GSM6190323	SRX15443058	GSE204735;GSE204736
RNA_NK_TYK2CMV_UT_UT_MMAK016	GSM6190306	SRX15443151	GSE204735;GSE204736
RNA_NK_TYK2CMV_UT_UT_MMAK017	GSM6190315	SRX15442876	GSE204735;GSE204736
RNA_NK_TYK2CMV_UT_UT_MMAK018	GSM6190324	SRX15443059	GSE204735;GSE204736
RNA_NK_TYK2KE_H_H_MMAK005	GSM6190009	SRX15443086	GSE204735;GSE204736
RNA_NK_TYK2KE_H_H_MMAK005	GSM6190009	SRX15443086	GSE204735;GSE204736
RNA_NK_TYK2KE_H_H_MMAK005	GSM6190009	SRX15443086	GSE204735;GSE204736
RNA_NK_TYK2KE_H_H_MMAK006	GSM6190012	SRX15443089	GSE204735;GSE204736
RNA_NK_TYK2KE_H_H_MMAK006	GSM6190012	SRX15443089	GSE204735;GSE204736
RNA_NK_TYK2KE_H_H_MMAK006	GSM6190012	SRX15443089	GSE204735;GSE204736
RNA_NK_TYK2KE_H_H_MMAK007	GSM6190015	SRX15443092	GSE204735;GSE204736
RNA_NK_TYK2KE_H_H_MMAK007	GSM6190015	SRX15443092	GSE204735;GSE204736
RNA_NK_TYK2KE_H_H_MMAK007	GSM6190015	SRX15443092	GSE204735;GSE204736
RNA_NK_TYK2KE_IFNb_01h30min_MMAK016	GSM6190307	SRX15443152	GSE204735;GSE204736
RNA_NK_TYK2KE_IFNb_01h30min_MMAK017	GSM6190316	SRX15442877	GSE204735;GSE204736
RNA_NK_TYK2KE_IFNb_01h30min_MMAK018	GSM6190325	SRX15443060	GSE204735;GSE204736
RNA_NK_TYK2KE_IFNb_20h00min_MMAK016	GSM6190308	SRX15443153	GSE204735;GSE204736
RNA_NK_TYK2KE_IFNb_20h00min_MMAK017	GSM6190317	SRX15442878	GSE204735;GSE204736
RNA_NK_TYK2KE_IFNb_20h00min_MMAK018	GSM6190326	SRX15443061	GSE204735;GSE204736
RNA_NK_TYK2KE_UT_UT_MMAK016	GSM6190309	SRX15443154	GSE204735;GSE204736
RNA_NK_TYK2KE_UT_UT_MMAK017	GSM6190318	SRX15442879	GSE204735;GSE204736
RNA_NK_TYK2KE_UT_UT_MMAK018	GSM6190327	SRX15443062	GSE204735;GSE204736
RNA_NK_WT_H_H_MMAK005	GSM6190011	SRX15443088	GSE204735;GSE204736
RNA_NK_WT_H_H_MMAK005	GSM6190011	SRX15443088	GSE204735;GSE204736
RNA_NK_WT_H_H_MMAK005	GSM6190011	SRX15443088	GSE204735;GSE204736
RNA_NK_WT_H_H_MMAK006	GSM6190014	SRX15443091	GSE204735;GSE204736
RNA_NK_WT_H_H_MMAK006	GSM6190014	SRX15443091	GSE204735;GSE204736
RNA_NK_WT_H_H_MMAK006	GSM6190014	SRX15443091	GSE204735;GSE204736
RNA_NK_WT_H_H_MMAK007	GSM6190017	SRX15443094	GSE204735;GSE204736
RNA_NK_WT_H_H_MMAK007	GSM6190017	SRX15443094	GSE204735;GSE204736
RNA_NK_WT_H_H_MMAK007	GSM6190017	SRX15443094	GSE204735;GSE204736
RNA_NK_WT_IFNb_01h30min_MMAK016	GSM6190310	SRX15443155	GSE204735;GSE204736
RNA_NK_WT_IFNb_01h30min_MMAK017	GSM6190319	SRX15442880	GSE204735;GSE204736
RNA_NK_WT_IFNb_01h30min_MMAK018	GSM6190328	SRX15443063	GSE204735;GSE204736
RNA_NK_WT_IFNb_20h00min_MMAK016	GSM6190311	SRX15443156	GSE204735;GSE204736
RNA_NK_WT_IFNb_20h00min_MMAK017	GSM6190320	SRX15443055	GSE204735;GSE204736
RNA_NK_WT_IFNb_20h00min_MMAK018	GSM6190329	SRX15443064	GSE204735;GSE204736
RNA_NK_WT_UT_UT_MMAK016	GSM6190312	SRX15443157	GSE204735;GSE204736
RNA_NK_WT_UT_UT_MMAK017	GSM6190321	SRX15443056	GSE204735;GSE204736
RNA_NK_WT_UT_UT_MMAK018	GSM6190330	SRX15443065	GSE204735;GSE204736
RNA_T8_TYK2CMV_IFNb_01h30min_MMAK014	GSM6190272	SRX15443133	GSE204735;GSE204736
RNA_T8_TYK2CMV_IFNb_01h30min_MMAK015	GSM6190289	SRX15442780	GSE204735;GSE204736
RNA_T8_TYK2CMV_IFNb_20h30min_MMAK014	GSM6190273	SRX15443134	GSE204735;GSE204736
RNA_T8_TYK2CMV_IFNb_20h30min_MMAK015	GSM6190290	SRX15442781	GSE204735;GSE204736
RNA_T8_TYK2CMV_UT_UT_MMAK014	GSM6190274	SRX15443135	GSE204735;GSE204736
RNA_T8_TYK2CMV_UT_UT_MMAK015	GSM6190291	SRX15442782	GSE204735;GSE204736
RNA_T8_TYK2KE_H_H_MMAK002	GSM6190002	SRX15442821	GSE204735;GSE204736
RNA_T8_TYK2KE_H_H_MMAK002	GSM6190002	SRX15442821	GSE204735;GSE204736
RNA_T8_TYK2KE_H_H_MMAK003	GSM6190004	SRX15443081	GSE204735;GSE204736
RNA_T8_TYK2KE_H_H_MMAK003	GSM6190004	SRX15443081	GSE204735;GSE204736
RNA_T8_TYK2KE_H_H_MMAK004	GSM6190007	SRX15443084	GSE204735;GSE204736
RNA_T8_TYK2KE_H_H_MMAK004	GSM6190007	SRX15443084	GSE204735;GSE204736
RNA_T8_TYK2KE_IFNb_01h30min_MMAK014	GSM6190278	SRX15443139	GSE204735;GSE204736
RNA_T8_TYK2KE_IFNb_01h30min_MMAK015	GSM6190295	SRX15442786	GSE204735;GSE204736
RNA_T8_TYK2KE_IFNb_20h30min_MMAK014	GSM6190279	SRX15443140	GSE204735;GSE204736
RNA_T8_TYK2KE_IFNb_20h30min_MMAK015	GSM6190296	SRX15442787	GSE204735;GSE204736
RNA_T8_TYK2KE_UT_UT_MMAK014	GSM6190280	SRX15443141	GSE204735;GSE204736
RNA_T8_TYK2KE_UT_UT_MMAK015	GSM6190297	SRX15442788	GSE204735;GSE204736
RNA_T8_WT_H_H_MMAK003	GSM6190006	SRX15443083	GSE204735;GSE204736
RNA_T8_WT_H_H_MMAK003	GSM6190006	SRX15443083	GSE204735;GSE204736
RNA_T8_WT_IFNb_01h30min_MMAK014	GSM6190284	SRX15442775	GSE204735;GSE204736
RNA_T8_WT_IFNb_01h30min_MMAK015	GSM6190301	SRX15443146	GSE204735;GSE204736
RNA_T8_WT_IFNb_20h30min_MMAK014	GSM6190285	SRX15442776	GSE204735;GSE204736
RNA_T8_WT_IFNb_20h30min_MMAK015	GSM6190302	SRX15443147	GSE204735;GSE204736
RNA_T8_WT_UT_UT_MMAK014	GSM6190286	SRX15442777	GSE204735;GSE204736
RNA_T8_WT_UT_UT_MMAK015	GSM6190303	SRX15443148	GSE204735;GSE204736
