# Supplementary material for: Cell-type-specific requirement for TYK2 in murine immune cells under steady state and challenged conditions
Source: Cell Mol Life Sci. 2025 Mar 2;82(1):98. doi: 10.1007/s00018-025-05625-9 (PMC11872851; doi:10.1007/s00018-025-05625-9)
Supplement: Supplementary file 2 — Supplementary file2 (XLSX 961 KB) [file 18_2025_5625_MOESM2_ESM.xlsx]

## Sheet: DEG
Treatment	Cell type	Comparison	Gene	log2FoldChange	FDR	Gene name
Homeostatic	Macrophage	KOvsWT	Lgals9	-1.93904	4.49742e-15	lectin, galactose binding, soluble 9
Homeostatic	Macrophage	KOvsWT	Oas1c	-1.36284	0.00111007	2'-5' oligoadenylate synthetase 1C
Homeostatic	Macrophage	KOvsWT	Irf9	-1.6139	2.8088e-27	interferon regulatory factor 9
Homeostatic	Macrophage	KOvsWT	Gzmb	1.23905	0.0249228	granzyme B
Homeostatic	Macrophage	KOvsWT	Dhx58	-1.45958	1.58132e-27	DEXH (Asp-Glu-X-His) box polypeptide 58
Homeostatic	Macrophage	KOvsWT	Mmp7	-3.79805	0.00257122	matrix metallopeptidase 7
Homeostatic	Macrophage	KOvsWT	Cmpk2	-2.02339	3.1139e-10	cytidine monophosphate (UMP-CMP) kinase 2, mitochondrial
Homeostatic	Macrophage	KOvsWT	Rsad2	-2.60527	1.5011e-06	radical S-adenosyl methionine domain containing 2
Homeostatic	Macrophage	KOvsWT	Ly6i	-1.90144	0.0031339	lymphocyte antigen 6 complex, locus I
Homeostatic	Macrophage	KOvsWT	Mx2	-2.11137	0.00143553	MX dynamin-like GTPase 2
Homeostatic	Macrophage	KOvsWT	Irf7	-2.25217	1.04205e-24	interferon regulatory factor 7
Homeostatic	Macrophage	KOvsWT	Stat1	-1.47344	7.12749e-18	signal transducer and activator of transcription 1
Homeostatic	Macrophage	KOvsWT	Sp100	-1.08757	3.50956e-49	nuclear antigen Sp100
Homeostatic	Macrophage	KOvsWT	Ifi211	-2.72262	8.49179e-10	interferon activated gene 211
Homeostatic	Macrophage	KOvsWT	Ube2l6	-1.18486	6.83377e-16	ubiquitin-conjugating enzyme E2L 6
Homeostatic	Macrophage	KOvsWT	Zbp1	-1.07216	0.00938197	Z-DNA binding protein 1
Homeostatic	Macrophage	KOvsWT	Ifi44	-5.47923	6.18391e-05	interferon-induced protein 44
Homeostatic	Macrophage	KOvsWT	Ppargc1a	1.96698	0.00501218	peroxisome proliferative activated receptor, gamma, coactivator 1 alpha
Homeostatic	Macrophage	KOvsWT	Dck	-1.03637	2.78703e-13	deoxycytidine kinase
Homeostatic	Macrophage	KOvsWT	Oasl2	-6.09609	1.86327e-42	2'-5' oligoadenylate synthetase-like 2
Homeostatic	Macrophage	KOvsWT	Oas1b	-1.82266	0.0100582	2'-5' oligoadenylate synthetase 1B
Homeostatic	Macrophage	KOvsWT	Usp18	-2.15355	1.29378e-06	ubiquitin specific peptidase 18
Homeostatic	Macrophage	KOvsWT	Trim30a	-1.27632	1.87804e-26	tripartite motif-containing 30A
Homeostatic	Macrophage	KOvsWT	Cd209d	2.15078	0.00678666	CD209d antigen
Homeostatic	Macrophage	KOvsWT	Oas3	-5.57225	6.46354e-48	2'-5' oligoadenylate synthetase 3
Homeostatic	Macrophage	KOvsWT	Oas2	-6.47616	2.71319e-14	2'-5' oligoadenylate synthetase 2
Homeostatic	Macrophage	KOvsWT	Mctp2	1.10359	0.0354821	multiple C2 domains, transmembrane 2
Homeostatic	Macrophage	KOvsWT	Rtp4	-6.29766	3.30722e-90	receptor transporter protein 4
Homeostatic	Macrophage	KOvsWT	Lgals3bp	-2.5161	4.76168e-09	lectin, galactoside-binding, soluble, 3 binding protein
Homeostatic	Macrophage	KOvsWT	Ifit1	-4.70225	4.85825e-27	interferon-induced protein with tetratricopeptide repeats 1
Homeostatic	Macrophage	KOvsWT	Slfn8	-1.94575	5.79129e-22	schlafen 8
Homeostatic	Macrophage	KOvsWT	Ifi206	-3.79735	6.79547e-27	interferon activated gene 206
Homeostatic	Macrophage	KOvsWT	Ddx60	-1.68543	1.1452e-05	DExD/H box helicase 60
Homeostatic	Macrophage	KOvsWT	Parp12	-1.17265	7.12749e-18	poly (ADP-ribose) polymerase family, member 12
Homeostatic	Macrophage	KOvsWT	Ifi203	-1.4251	1.02635e-12	interferon activated gene 203
Homeostatic	Macrophage	KOvsWT	Cd209c	1.01703	0.0357017	CD209c antigen
Homeostatic	Macrophage	KOvsWT	Cd209e	1.95496	0.000970059	CD209e antigen
Homeostatic	Macrophage	KOvsWT	Ddx58	-1.29012	3.17247e-07	DEAD/H box helicase 58
Homeostatic	Macrophage	KOvsWT	Xaf1	-2.15328	3.08339e-17	XIAP associated factor 1
Homeostatic	Macrophage	KOvsWT	Mgl2	1.3555	0.000231221	macrophage galactose N-acetyl-galactosamine specific lectin 2
Homeostatic	Macrophage	KOvsWT	Oasl1	-3.85047	1.68833e-05	2'-5' oligoadenylate synthetase-like 1
Homeostatic	Macrophage	KOvsWT	Ifi209	-1.22602	1.80144e-17	interferon activated gene 209
Homeostatic	Macrophage	KOvsWT	Ifit2	-2.82257	5.41542e-08	interferon-induced protein with tetratricopeptide repeats 2
Homeostatic	Macrophage	KOvsWT	Oas1a	-8.62879	6.78921e-81	2'-5' oligoadenylate synthetase 1A
Homeostatic	Macrophage	KOvsWT	H2-T24	-1.41133	3.65761e-10	histocompatibility 2, T region locus 24
Homeostatic	Macrophage	KOvsWT	Iigp1	-2.72437	1.80747e-06	interferon inducible GTPase 1
Homeostatic	Macrophage	KOvsWT	Slfn5	-1.60435	1.36075e-23	schlafen 5
Homeostatic	Macrophage	KOvsWT	A930024E05Rik	1.12594	0.0315172	RIKEN cDNA A930024E05 gene
Homeostatic	Macrophage	KOvsWT	Trim30d	-1.19233	1.98044e-11	tripartite motif-containing 30D
Homeostatic	Macrophage	KOvsWT	H2-Q7	-1.58174	2.36419e-13	histocompatibility 2, Q region locus 7
Homeostatic	Macrophage	KOvsWT	Ifit3b	-4.13747	2.60229e-12	interferon-induced protein with tetratricopeptide repeats 3B
Homeostatic	Macrophage	KOvsWT	Ifi27	-3.10697	8.40605e-35	interferon, alpha-inducible protein 27
Homeostatic	Macrophage	KOvsWT	Serpina3f	-1.67518	1.73018e-05	serine (or cysteine) peptidase inhibitor, clade A, member 3F
Homeostatic	Macrophage	KOvsWT	Oas1g	-9.18098	4.25549e-21	2'-5' oligoadenylate synthetase 1G
Homeostatic	Macrophage	KOvsWT	Ifit1bl2	-1.39181	0.0294343	interferon induced protein with tetratricopeptide repeats 1B like 2
Homeostatic	Macrophage	KOvsWT	Phf11d	-2.41395	4.69492e-40	PHD finger protein 11D
Homeostatic	Macrophage	KOvsWT	Mmp27	-1.38745	0.0180829	matrix metallopeptidase 27
Homeostatic	Macrophage	KOvsWT	Rnf213	-1.25369	4.71383e-09	ring finger protein 213
Homeostatic	Macrophage	KOvsWT	G530011O06Rik	-1.24818	0.0232294	RIKEN cDNA G530011O06 gene
Homeostatic	Macrophage	KOvsWT	H2-Q6	-1.59187	3.53138e-08	histocompatibility 2, Q region locus 6
Homeostatic	Macrophage	KOvsWT	Ifi204	-2.13053	3.35839e-05	interferon activated gene 204
Homeostatic	Macrophage	KOvsWT	Ifi207	-1.63094	0.00259776	interferon activated gene 207
Homeostatic	Macrophage	KOvsWT	Ifi213	-5.63314	7.74837e-42	interferon activated gene 213
Homeostatic	Macrophage	KOvsWT	Gm4951	-2.96775	2.6445e-07	predicted gene 4951
Homeostatic	Macrophage	KOvsWT	Nlrc5	-1.12121	1.79276e-08	NLR family, CARD domain containing 5
Homeostatic	Macrophage	KOvsWT	Ifit3	-3.66249	8.74555e-15	interferon-induced protein with tetratricopeptide repeats 3
Homeostatic	Macrophage	KOvsWT	Slfn1	-2.88559	1.83208e-10	schlafen 1
Homeostatic	Macrophage	KOvsWT	Ifi47	-1.28097	2.14035e-08	interferon gamma inducible protein 47
Homeostatic	Macrophage	KOvsWT	Tgtp2	-2.19755	5.45888e-10	T cell specific GTPase 2
Homeostatic	Macrophage	KOvsWT	Ifi27l2a	-6.40482	1.35183e-160	interferon, alpha-inducible protein 27 like 2A
Homeostatic	Macrophage	KOvsWT	Gm12250	-2.2349	6.03845e-15	predicted gene 12250
Homeostatic	Macrophage	KOvsWT	Mndal	-1.08172	2.54483e-07	myeloid nuclear differentiation antigen like
Homeostatic	Macrophage	KEvsWT	Lgals9	-1.96124	1.47472e-15	lectin, galactose binding, soluble 9
Homeostatic	Macrophage	KEvsWT	Irf9	-1.60334	3.51558e-27	interferon regulatory factor 9
Homeostatic	Macrophage	KEvsWT	Cd79a	-1.09502	0.0136508	CD79A antigen (immunoglobulin-associated alpha)
Homeostatic	Macrophage	KEvsWT	Dhx58	-1.52244	2.14857e-30	DEXH (Asp-Glu-X-His) box polypeptide 58
Homeostatic	Macrophage	KEvsWT	Mmp7	-2.48011	0.00703435	matrix metallopeptidase 7
Homeostatic	Macrophage	KEvsWT	Cmpk2	-1.93735	1.56683e-09	cytidine monophosphate (UMP-CMP) kinase 2, mitochondrial
Homeostatic	Macrophage	KEvsWT	Rsad2	-2.94761	1.45552e-08	radical S-adenosyl methionine domain containing 2
Homeostatic	Macrophage	KEvsWT	Ly6i	-1.75706	0.00421532	lymphocyte antigen 6 complex, locus I
Homeostatic	Macrophage	KEvsWT	Mx2	-3.14057	2.49532e-07	MX dynamin-like GTPase 2
Homeostatic	Macrophage	KEvsWT	Ms4a7	-1.02287	0.00165113	membrane-spanning 4-domains, subfamily A, member 7
Homeostatic	Macrophage	KEvsWT	Irf7	-2.33289	9.3213e-27	interferon regulatory factor 7
Homeostatic	Macrophage	KEvsWT	Stat1	-1.34724	4.22688e-15	signal transducer and activator of transcription 1
Homeostatic	Macrophage	KEvsWT	Sp100	-1.18178	9.56957e-59	nuclear antigen Sp100
Homeostatic	Macrophage	KEvsWT	Ifi211	-3.04112	2.62822e-12	interferon activated gene 211
Homeostatic	Macrophage	KEvsWT	Zbp1	-1.37989	0.000849486	Z-DNA binding protein 1
Homeostatic	Macrophage	KEvsWT	Ifi44	-7.66322	2.17897e-07	interferon-induced protein 44
Homeostatic	Macrophage	KEvsWT	Angptl7	2.04414	0.000858801	angiopoietin-like 7
Homeostatic	Macrophage	KEvsWT	Dck	-1.14794	2.90699e-16	deoxycytidine kinase
Homeostatic	Macrophage	KEvsWT	Oasl2	-5.90403	4.55597e-41	2'-5' oligoadenylate synthetase-like 2
Homeostatic	Macrophage	KEvsWT	Usp18	-2.20647	3.79808e-07	ubiquitin specific peptidase 18
Homeostatic	Macrophage	KEvsWT	Trim30a	-1.33713	2.99955e-29	tripartite motif-containing 30A
Homeostatic	Macrophage	KEvsWT	Kirrel3	1.6631	0.0135745	kirre like nephrin family adhesion molecule 3
Homeostatic	Macrophage	KEvsWT	Oas3	-6.50329	1.37816e-57	2'-5' oligoadenylate synthetase 3
Homeostatic	Macrophage	KEvsWT	Oas2	-9.03328	5.77146e-14	2'-5' oligoadenylate synthetase 2
Homeostatic	Macrophage	KEvsWT	Rtp4	-7.26649	6.99478e-99	receptor transporter protein 4
Homeostatic	Macrophage	KEvsWT	Lgals3bp	-2.37673	2.88226e-08	lectin, galactoside-binding, soluble, 3 binding protein
Homeostatic	Macrophage	KEvsWT	Ifit1	-4.1515	7.31568e-23	interferon-induced protein with tetratricopeptide repeats 1
Homeostatic	Macrophage	KEvsWT	Cxcl10	-1.03843	0.00595472	chemokine (C-X-C motif) ligand 10
Homeostatic	Macrophage	KEvsWT	Slfn8	-1.90322	2.8962e-21	schlafen 8
Homeostatic	Macrophage	KEvsWT	Ifi206	-3.84431	2.44903e-28	interferon activated gene 206
Homeostatic	Macrophage	KEvsWT	Ddx60	-1.67994	8.19879e-06	DExD/H box helicase 60
Homeostatic	Macrophage	KEvsWT	Parp12	-1.10253	6.01024e-16	poly (ADP-ribose) polymerase family, member 12
Homeostatic	Macrophage	KEvsWT	Isg20	-1.148	9.12377e-06	interferon-stimulated protein
Homeostatic	Macrophage	KEvsWT	Ncoa7	-1.10946	2.42487e-09	nuclear receptor coactivator 7
Homeostatic	Macrophage	KEvsWT	Ifi203	-1.42996	5.82855e-13	interferon activated gene 203
Homeostatic	Macrophage	KEvsWT	Cd209e	1.70581	0.0029635	CD209e antigen
Homeostatic	Macrophage	KEvsWT	Ddx58	-1.4087	1.00627e-08	DEAD/H box helicase 58
Homeostatic	Macrophage	KEvsWT	Xaf1	-2.2205	1.07066e-18	XIAP associated factor 1
Homeostatic	Macrophage	KEvsWT	Oasl1	-4.67784	1.02337e-07	2'-5' oligoadenylate synthetase-like 1
Homeostatic	Macrophage	KEvsWT	Ifi209	-1.14492	2.48141e-15	interferon activated gene 209
Homeostatic	Macrophage	KEvsWT	Sowaha	-1.13833	0.029226	sosondowah ankyrin repeat domain family member A
Homeostatic	Macrophage	KEvsWT	Ifit2	-2.5708	5.96195e-07	interferon-induced protein with tetratricopeptide repeats 2
Homeostatic	Macrophage	KEvsWT	Oas1a	-8.63874	1.05185e-90	2'-5' oligoadenylate synthetase 1A
Homeostatic	Macrophage	KEvsWT	H2-T24	-1.40592	2.89495e-10	histocompatibility 2, T region locus 24
Homeostatic	Macrophage	KEvsWT	Iigp1	-2.24194	0.000113273	interferon inducible GTPase 1
Homeostatic	Macrophage	KEvsWT	Slfn5	-1.6403	3.39229e-25	schlafen 5
Homeostatic	Macrophage	KEvsWT	Trim30d	-1.0047	3.33283e-08	tripartite motif-containing 30D
Homeostatic	Macrophage	KEvsWT	H2-Q7	-1.69307	1.87983e-15	histocompatibility 2, Q region locus 7
Homeostatic	Macrophage	KEvsWT	Ifit3b	-3.43422	1.71226e-09	interferon-induced protein with tetratricopeptide repeats 3B
Homeostatic	Macrophage	KEvsWT	Kdr	-1.45372	0.00506698	kinase insert domain protein receptor
Homeostatic	Macrophage	KEvsWT	Ifi27	-3.32362	4.16224e-40	interferon, alpha-inducible protein 27
Homeostatic	Macrophage	KEvsWT	Serpina3f	-1.26745	0.00201038	serine (or cysteine) peptidase inhibitor, clade A, member 3F
Homeostatic	Macrophage	KEvsWT	Oas1g	-7.94343	1.18e-17	2'-5' oligoadenylate synthetase 1G
Homeostatic	Macrophage	KEvsWT	Phf11d	-2.25501	1.88712e-36	PHD finger protein 11D
Homeostatic	Macrophage	KEvsWT	Mmp27	-2.11459	0.00109002	matrix metallopeptidase 27
Homeostatic	Macrophage	KEvsWT	Rnf213	-1.34264	1.48227e-10	ring finger protein 213
Homeostatic	Macrophage	KEvsWT	H2-Q6	-1.67989	3.01202e-09	histocompatibility 2, Q region locus 6
Homeostatic	Macrophage	KEvsWT	Ifi204	-1.77949	0.000800905	interferon activated gene 204
Homeostatic	Macrophage	KEvsWT	Ifi207	-1.33717	0.00830723	interferon activated gene 207
Homeostatic	Macrophage	KEvsWT	Ifi213	-5.46712	1.68588e-42	interferon activated gene 213
Homeostatic	Macrophage	KEvsWT	Gm4951	-2.55678	8.19879e-06	predicted gene 4951
Homeostatic	Macrophage	KEvsWT	Nlrc5	-1.11492	1.90785e-08	NLR family, CARD domain containing 5
Homeostatic	Macrophage	KEvsWT	Ifit3	-3.18422	8.75021e-12	interferon-induced protein with tetratricopeptide repeats 3
Homeostatic	Macrophage	KEvsWT	Ly6a	-2.08818	0.000849486	lymphocyte antigen 6 complex, locus A
Homeostatic	Macrophage	KEvsWT	Igkv5-39	-1.02036	0.0352071	immunoglobulin kappa variable 5-39
Homeostatic	Macrophage	KEvsWT	Igkv5-37	-15.7336	1.98353e-07	immunoglobulin kappa variable 5-37
Homeostatic	Macrophage	KEvsWT	Slfn1	-2.47703	2.37198e-08	schlafen 1
Homeostatic	Macrophage	KEvsWT	Igtp	-1.02822	4.45586e-07	interferon gamma induced GTPase
Homeostatic	Macrophage	KEvsWT	Ifi47	-1.43248	1.25008e-10	interferon gamma inducible protein 47
Homeostatic	Macrophage	KEvsWT	Tgtp2	-2.17714	5.39177e-10	T cell specific GTPase 2
Homeostatic	Macrophage	KEvsWT	Ifi27l2a	-6.73892	1.15001e-174	interferon, alpha-inducible protein 27 like 2A
Homeostatic	Macrophage	KEvsWT	Gm12250	-2.26649	1.29463e-15	predicted gene 12250
Homeostatic	Macrophage	KEvsWT	Gm6733	2.60732	0.00361299	signal recognition particle receptor ('docking protein') pseudogene
Homeostatic	Macrophage	KEvsWT	Mndal	-1.32264	5.34508e-11	myeloid nuclear differentiation antigen like
Homeostatic	Macrophage	KEvsWT	Ighv1-37	1.35864	0.0237264	immunoglobulin heavy variable 1-37
Homeostatic	Macrophage	KEvsWT	Gbp6	-1.44978	0.0172749	guanylate binding protein 6
Homeostatic	Macrophage	KEvsWT	A930037H05Rik	-1.46455	2.34624e-06	RIKEN cDNA A930037H05 gene
Homeostatic	Macrophage	KEvsWT	Gm26825	3.82084	0.000805237	predicated gene, 26825
Homeostatic	Macrophage	KEvsWT	I830127L07Rik	-1.32237	0.0212579	RIKEN cDNA I830127L07 gene
Homeostatic	Macrophage	KEvsWT	Gm44752	1.55918	0.0040656	predicated gene, 44752
Homeostatic	Macrophage	KOvsKE	Igkv5-37	25.1466	2.54882e-16	immunoglobulin kappa variable 5-37
Homeostatic	NK cell	KOvsWT	Sema4f	8.84727	0.00129912	sema domain, immunoglobulin domain (Ig), TM domain, and short cytoplasmic domain
Homeostatic	NK cell	KOvsWT	Fasl	-1.1044	3.40818e-10	Fas ligand (TNF superfamily, member 6)
Homeostatic	NK cell	KOvsWT	Irf9	-1.02716	0.000974563	interferon regulatory factor 9
Homeostatic	NK cell	KOvsWT	Cd79a	-6.89264	0.00160533	CD79A antigen (immunoglobulin-associated alpha)
Homeostatic	NK cell	KOvsWT	Tfap4	7.79315	0.00104483	transcription factor AP4
Homeostatic	NK cell	KOvsWT	Tspan31	3.48259	0.000151131	tetraspanin 31
Homeostatic	NK cell	KOvsWT	Lsm2	1.01488	9.11496e-09	LSM2 homolog, U6 small nuclear RNA and mRNA degradation associated
Homeostatic	NK cell	KOvsWT	Nav1	3.62776	0.00827962	neuron navigator 1
Homeostatic	NK cell	KOvsWT	Tmem86a	6.36204	0.000177171	transmembrane protein 86A
Homeostatic	NK cell	KOvsWT	Slamf1	-6.46251	0.00117877	signaling lymphocytic activation molecule family member 1
Homeostatic	NK cell	KOvsWT	Gzmb	-1.03777	4.0336e-06	granzyme B
Homeostatic	NK cell	KOvsWT	Col20a1	-4.8636	0.00951308	collagen, type XX, alpha 1
Homeostatic	NK cell	KOvsWT	Slpi	-7.13102	0.00318507	secretory leukocyte peptidase inhibitor
Homeostatic	NK cell	KOvsWT	Rab5c	1.56506	3.62767e-05	RAB5C, member RAS oncogene family
Homeostatic	NK cell	KOvsWT	Lyst	1.22311	1.8643e-05	lysosomal trafficking regulator
Homeostatic	NK cell	KOvsWT	Cd164	-1.06496	2.27416e-07	CD164 antigen
Homeostatic	NK cell	KOvsWT	Hbs1l	-1.07916	7.59753e-05	Hbs1-like (S. cerevisiae)
Homeostatic	NK cell	KOvsWT	Il20ra	3.39272	0.0163002	interleukin 20 receptor, alpha
Homeostatic	NK cell	KOvsWT	Tmcc3	3.13852	0.0085485	transmembrane and coiled coil domains 3
Homeostatic	NK cell	KOvsWT	E2f7	-20.5939	2.4368e-08	E2F transcription factor 7
Homeostatic	NK cell	KOvsWT	Adarb1	17.9757	1.11605e-05	adenosine deaminase, RNA-specific, B1
Homeostatic	NK cell	KOvsWT	Nefh	10.545	2.715e-09	neurofilament, heavy polypeptide
Homeostatic	NK cell	KOvsWT	Nampt	-1.14096	0.00207378	nicotinamide phosphoribosyltransferase
Homeostatic	NK cell	KOvsWT	Trib2	5.38951	2.85301e-05	tribbles pseudokinase 2
Homeostatic	NK cell	KOvsWT	Cmpk2	-1.28849	0.00413019	cytidine monophosphate (UMP-CMP) kinase 2, mitochondrial
Homeostatic	NK cell	KOvsWT	Aurkb	-5.53244	0.000281361	aurora kinase B
Homeostatic	NK cell	KOvsWT	Pfas	1.14425	0.0128573	phosphoribosylformylglycinamidine synthase (FGAR amidotransferase)
Homeostatic	NK cell	KOvsWT	Coch	-3.51405	0.018798	cochlin
Homeostatic	NK cell	KOvsWT	Serpinb9b	-1.25211	5.67101e-07	serine (or cysteine) peptidase inhibitor, clade B, member 9b
Homeostatic	NK cell	KOvsWT	F12	19.1331	2.65185e-06	coagulation factor XII (Hageman factor)
Homeostatic	NK cell	KOvsWT	Gkap1	7.0662	0.00156657	G kinase anchoring protein 1
Homeostatic	NK cell	KOvsWT	Nkd2	-2.07816	0.0406044	naked cuticle 2
Homeostatic	NK cell	KOvsWT	Slc30a5	1.22459	0.000432632	solute carrier family 30 (zinc transporter), member 5
Homeostatic	NK cell	KOvsWT	Peli2	1.15104	0.0497876	pellino 2
Homeostatic	NK cell	KOvsWT	Ska3	-4.78461	0.000411753	spindle and kinetochore associated complex subunit 3
Homeostatic	NK cell	KOvsWT	Mtss1	3.55322	0.0119106	MTSS I-BAR domain containing 1
Homeostatic	NK cell	KOvsWT	Zhx1	-1.02585	5.91592e-07	zinc fingers and homeoboxes 1
Homeostatic	NK cell	KOvsWT	Gtpbp8	-1.12341	5.21487e-05	GTP-binding protein 8 (putative)
Homeostatic	NK cell	KOvsWT	Tmem176a	1.0512	0.00215973	transmembrane protein 176A
Homeostatic	NK cell	KOvsWT	Cdca3	-3.39473	0.00258585	cell division cycle associated 3
Homeostatic	NK cell	KOvsWT	Flywch2	-8.78427	0.000458691	FLYWCH family member 2
Homeostatic	NK cell	KOvsWT	Enpp4	-1.00727	1.97942e-07	ectonucleotide pyrophosphatase/phosphodiesterase 4
Homeostatic	NK cell	KOvsWT	Hdac3	-1.0711	0.000116061	histone deacetylase 3
Homeostatic	NK cell	KOvsWT	Zfp91	1.09412	2.52727e-11	zinc finger protein 91
Homeostatic	NK cell	KOvsWT	Fas	-3.5617	0.000104116	Fas (TNF receptor superfamily member 6)
Homeostatic	NK cell	KOvsWT	Cdca5	-7.13408	7.13247e-05	cell division cycle associated 5
Homeostatic	NK cell	KOvsWT	Pip5k1b	4.94163	0.00328747	phosphatidylinositol-4-phosphate 5-kinase, type 1 beta
Homeostatic	NK cell	KOvsWT	Lrp5	9.62779	3.617e-06	low density lipoprotein receptor-related protein 5
Homeostatic	NK cell	KOvsWT	Carf	1.03579	0.0248652	calcium response factor
Homeostatic	NK cell	KOvsWT	Nop58	-1.00048	6.51458e-06	NOP58 ribonucleoprotein
Homeostatic	NK cell	KOvsWT	Nuf2	-8.73382	0.000949653	NUF2, NDC80 kinetochore complex component
Homeostatic	NK cell	KOvsWT	Orc4	-1.09327	2.96671e-05	origin recognition complex, subunit 4
Homeostatic	NK cell	KOvsWT	Pdss1	-1.27916	0.00164736	prenyl (solanesyl) diphosphate synthase, subunit 1
Homeostatic	NK cell	KOvsWT	Dab2ip	1.16079	1.55534e-05	disabled 2 interacting protein
Homeostatic	NK cell	KOvsWT	Sapcd2	-8.95524	8.02573e-05	suppressor APC domain containing 2
Homeostatic	NK cell	KOvsWT	Dapl1	-2.45164	0.0222193	death associated protein-like 1
Homeostatic	NK cell	KOvsWT	Napb	-6.3591	0.00520987	N-ethylmaleimide sensitive fusion protein attachment protein beta
Homeostatic	NK cell	KOvsWT	Atp9a	7.05299	0.000857049	ATPase, class II, type 9A
Homeostatic	NK cell	KOvsWT	Epb41l1	7.17144	0.00314118	erythrocyte membrane protein band 4.1 like 1
Homeostatic	NK cell	KOvsWT	Serp1	-1.00288	1.27622e-06	stress-associated endoplasmic reticulum protein 1
Homeostatic	NK cell	KOvsWT	4930579G24Rik	-4.36125	0.00459073	RIKEN cDNA 4930579G24 gene
Homeostatic	NK cell	KOvsWT	Slc27a3	21.1508	2.715e-09	solute carrier family 27 (fatty acid transporter), member 3
Homeostatic	NK cell	KOvsWT	Cyp2u1	2.06963	0.0321325	cytochrome P450, family 2, subfamily u, polypeptide 1
Homeostatic	NK cell	KOvsWT	Asph	-4.01282	0.000807002	aspartate-beta-hydroxylase
Homeostatic	NK cell	KOvsWT	Spaca1	-7.51207	0.00165797	sperm acrosome associated 1
Homeostatic	NK cell	KOvsWT	Gbp2	-1.25302	2.31307e-06	guanylate binding protein 2
Homeostatic	NK cell	KOvsWT	Klhl8	-2.87678	1.16805e-06	kelch-like 8
Homeostatic	NK cell	KOvsWT	Ccr9	4.90907	0.0102173	chemokine (C-C motif) receptor 9
Homeostatic	NK cell	KOvsWT	Actb	1.32607	6.01511e-08	actin, beta
Homeostatic	NK cell	KOvsWT	Pdap1	1.34543	2.715e-09	PDGFA associated protein 1
Homeostatic	NK cell	KOvsWT	Rasl11a	7.72864	0.00108504	RAS-like, family 11, member A
Homeostatic	NK cell	KOvsWT	4921507P07Rik	1.79978	0.0336612	RIKEN cDNA 4921507P07 gene
Homeostatic	NK cell	KOvsWT	Usp18	-3.50175	3.28141e-11	ubiquitin specific peptidase 18
Homeostatic	NK cell	KOvsWT	Klrg1	-1.23442	5.17038e-10	killer cell lectin-like receptor subfamily G, member 1
Homeostatic	NK cell	KOvsWT	Lrrc23	-3.1879	0.0113883	leucine rich repeat containing 23
Homeostatic	NK cell	KOvsWT	Adm	1.54948	0.000299408	adrenomedullin
Homeostatic	NK cell	KOvsWT	Kat8	1.07865	3.04031e-05	K(lysine) acetyltransferase 8
Homeostatic	NK cell	KOvsWT	Bag3	2.31732	4.82336e-05	BCL2-associated athanogene 3
Homeostatic	NK cell	KOvsWT	Trim21	-1.63119	0.00143197	tripartite motif-containing 21
Homeostatic	NK cell	KOvsWT	Pim2	-1.28291	7.05823e-07	proviral integration site 2
Homeostatic	NK cell	KOvsWT	Cd209d	7.37321	0.00515725	CD209d antigen
Homeostatic	NK cell	KOvsWT	Eif2ak3	1.0182	0.0277665	eukaryotic translation initiation factor 2 alpha kinase 3
Homeostatic	NK cell	KOvsWT	Slc12a3	2.07531	0.0452807	solute carrier family 12, member 3
Homeostatic	NK cell	KOvsWT	Izumo1r	-1.83576	0.0375399	IZUMO1 receptor, JUNO
Homeostatic	NK cell	KOvsWT	2310022B05Rik	1.11409	0.0397804	RIKEN cDNA 2310022B05 gene
Homeostatic	NK cell	KOvsWT	Trib1	8.81843	0.0016073	tribbles pseudokinase 1
Homeostatic	NK cell	KOvsWT	Oas3	-3.53901	0.0135563	2'-5' oligoadenylate synthetase 3
Homeostatic	NK cell	KOvsWT	Trib3	3.17157	0.0127816	tribbles pseudokinase 3
Homeostatic	NK cell	KOvsWT	Trim45	4.12597	0.0104229	tripartite motif-containing 45
Homeostatic	NK cell	KOvsWT	Casp4	-1.21074	0.0072767	caspase 4, apoptosis-related cysteine peptidase
Homeostatic	NK cell	KOvsWT	Znrf1	1.3093	0.00499728	zinc and ring finger 1
Homeostatic	NK cell	KOvsWT	Lgals3bp	-1.16111	6.5971e-11	lectin, galactoside-binding, soluble, 3 binding protein
Homeostatic	NK cell	KOvsWT	Uaca	-1.94258	0.0430964	uveal autoantigen with coiled-coil domains and ankyrin repeats
Homeostatic	NK cell	KOvsWT	Itga2b	3.28966	0.0151507	integrin alpha 2b
Homeostatic	NK cell	KOvsWT	Mast4	1.04639	0.0041943	microtubule associated serine/threonine kinase family member 4
Homeostatic	NK cell	KOvsWT	Plekhh3	1.0782	0.0148336	pleckstrin homology domain containing, family H (with MyTH4 domain) member 3
Homeostatic	NK cell	KOvsWT	Nat14	3.45907	0.0154036	N-acetyltransferase 14
Homeostatic	NK cell	KOvsWT	Ccr3	-5.40454	0.00980386	chemokine (C-C motif) receptor 3
Homeostatic	NK cell	KOvsWT	Fbxl21	19.2186	1.09241e-06	F-box and leucine-rich repeat protein 21
Homeostatic	NK cell	KOvsWT	Zdhhc23	6.89536	0.00356164	zinc finger, DHHC domain containing 23
Homeostatic	NK cell	KOvsWT	C1qa	-2.14011	0.0349085	complement component 1, q subcomponent, alpha polypeptide
Homeostatic	NK cell	KOvsWT	Lrg1	5.29036	0.0128033	leucine-rich alpha-2-glycoprotein 1
Homeostatic	NK cell	KOvsWT	Zfp692	1.69903	3.12254e-05	zinc finger protein 692
Homeostatic	NK cell	KOvsWT	Tbcel	1.12596	0.0253128	tubulin folding cofactor E-like
Homeostatic	NK cell	KOvsWT	Tap1	-1.04603	2.40659e-12	transporter 1, ATP-binding cassette, sub-family B (MDR/TAP)
Homeostatic	NK cell	KOvsWT	Letmd1	-1.00043	1.68921e-05	LETM1 domain containing 1
Homeostatic	NK cell	KOvsWT	H2-DMb2	-2.03764	0.0362509	histocompatibility 2, class II, locus Mb2
Homeostatic	NK cell	KOvsWT	Kdf1	-4.22305	0.00558944	keratinocyte differentiation factor 1
Homeostatic	NK cell	KOvsWT	Tcte2	4.26123	0.0167789	t-complex-associated testis expressed 2
Homeostatic	NK cell	KOvsWT	Ss18l1	-1.04596	0.0247829	SS18, nBAF chromatin remodeling complex subunit like 1
Homeostatic	NK cell	KOvsWT	Rxrb	1.03955	9.42997e-05	retinoid X receptor beta
Homeostatic	NK cell	KOvsWT	2600006K01Rik	2.80767	0.00282005	RIKEN cDNA 2600006K01 gene
Homeostatic	NK cell	KOvsWT	Pvr	1.61083	0.0321029	poliovirus receptor
Homeostatic	NK cell	KOvsWT	Oasl1	-9.22579	2.41533e-06	2'-5' oligoadenylate synthetase-like 1
Homeostatic	NK cell	KOvsWT	Uggt2	8.01349	0.00110826	UDP-glucose glycoprotein glucosyltransferase 2
Homeostatic	NK cell	KOvsWT	Snx18	-1.02325	0.000457437	sorting nexin 18
Homeostatic	NK cell	KOvsWT	Tmem64	2.18836	0.00448095	transmembrane protein 64
Homeostatic	NK cell	KOvsWT	Taf10	1.10803	0.000134994	TATA-box binding protein associated factor 10
Homeostatic	NK cell	KOvsWT	2900052L18Rik	2.70868	0.0260207	RIKEN cDNA 2900052L18 gene
Homeostatic	NK cell	KOvsWT	Otos	-7.32635	0.000227798	otospiralin
Homeostatic	NK cell	KOvsWT	Cep68	1.27882	0.000184484	centrosomal protein 68
Homeostatic	NK cell	KOvsWT	Tnfaip8l1	-9.07517	7.22757e-05	tumor necrosis factor, alpha-induced protein 8-like 1
Homeostatic	NK cell	KOvsWT	Ubtd2	6.33286	0.0043756	ubiquitin domain containing 2
Homeostatic	NK cell	KOvsWT	Hs6st1	8.1649	0.000489145	heparan sulfate 6-O-sulfotransferase 1
Homeostatic	NK cell	KOvsWT	Ankle1	-3.91526	0.0191452	ankyrin repeat and LEM domain containing 1
Homeostatic	NK cell	KOvsWT	Zfp30	2.45299	0.0317143	zinc finger protein 30
Homeostatic	NK cell	KOvsWT	BC049715	3.41949	0.00961684	cDNA sequence BC049715
Homeostatic	NK cell	KOvsWT	Fgfbp3	1.23662	0.0380278	fibroblast growth factor binding protein 3
Homeostatic	NK cell	KOvsWT	Stx19	5.43394	0.00490655	syntaxin 19
Homeostatic	NK cell	KOvsWT	Entpd1	-1.05055	3.24921e-05	ectonucleoside triphosphate diphosphohydrolase 1
Homeostatic	NK cell	KOvsWT	Purg	-2.5369	0.0118519	purine-rich element binding protein G
Homeostatic	NK cell	KOvsWT	Fhl4	-7.48315	0.000695618	four and a half LIM domains 4
Homeostatic	NK cell	KOvsWT	Gpr171	-1.0667	3.01335e-05	G protein-coupled receptor 171
Homeostatic	NK cell	KOvsWT	Siglech	4.79127	0.00686535	sialic acid binding Ig-like lectin H
Homeostatic	NK cell	KOvsWT	Fam229b	21.3787	8.04133e-10	family with sequence similarity 229, member B
Homeostatic	NK cell	KOvsWT	Cx3cr1	-2.19	1.58522e-08	chemokine (C-X3-C motif) receptor 1
Homeostatic	NK cell	KOvsWT	Rap1b	-1.08648	4.60469e-09	RAS related protein 1b
Homeostatic	NK cell	KOvsWT	Oas1a	-9.20221	3.55991e-41	2'-5' oligoadenylate synthetase 1A
Homeostatic	NK cell	KOvsWT	Atad2b	1.26733	1.44822e-06	ATPase family, AAA domain containing 2B
Homeostatic	NK cell	KOvsWT	Adamts18	-2.04812	0.0387258	a disintegrin-like and metallopeptidase (reprolysin type) with thrombospondin type 1 motif, 18
Homeostatic	NK cell	KOvsWT	Lgals4	-6.40951	2.48539e-11	lectin, galactose binding, soluble 4
Homeostatic	NK cell	KOvsWT	5330416C01Rik	-3.52765	0.016089	RIKEN cDNA 5330416C01 gene
Homeostatic	NK cell	KOvsWT	Zkscan5	-1.27455	0.0189864	zinc finger with KRAB and SCAN domains 5
Homeostatic	NK cell	KOvsWT	Them6	-7.49922	0.0017251	thioesterase superfamily member 6
Homeostatic	NK cell	KOvsWT	Ankrd29	2.99444	0.0170953	ankyrin repeat domain 29
Homeostatic	NK cell	KOvsWT	Camk2b	-3.48351	1.11852e-39	calcium/calmodulin-dependent protein kinase II, beta
Homeostatic	NK cell	KOvsWT	Nrm	3.84336	1.78417e-11	nurim (nuclear envelope membrane protein)
Homeostatic	NK cell	KOvsWT	Ifitm2	2.21641	0.0425302	interferon induced transmembrane protein 2
Homeostatic	NK cell	KOvsWT	Patj	4.38158	3.48062e-05	PATJ, crumbs cell polarity complex component
Homeostatic	NK cell	KOvsWT	Zfp26	-2.5217	4.70957e-07	zinc finger protein 26
Homeostatic	NK cell	KOvsWT	Ifi27	-1.81417	1.80768e-10	interferon, alpha-inducible protein 27
Homeostatic	NK cell	KOvsWT	Rn7sk	1.21866	0.000180238	RNA, 7SK, nuclear
Homeostatic	NK cell	KOvsWT	Gm6990	-7.98977	0.000104116	rp1 MIF pseudogene
Homeostatic	NK cell	KOvsWT	Apol9b	18.1955	3.36944e-05	apolipoprotein L 9b
Homeostatic	NK cell	KOvsWT	Spdl1	-1.48105	0.0412482	spindle apparatus coiled-coil protein 1
Homeostatic	NK cell	KOvsWT	Fcho1	1.05585	3.30574e-06	FCH domain only 1
Homeostatic	NK cell	KOvsWT	Mpzl3	-1.00142	0.00734974	myelin protein zero-like 3
Homeostatic	NK cell	KOvsWT	Rasal2	1.52788	0.0217123	RAS protein activator like 2
Homeostatic	NK cell	KOvsWT	Slfn2	-1.02732	2.78894e-07	schlafen 2
Homeostatic	NK cell	KOvsWT	Cep170b	-6.91455	0.00381731	centrosomal protein 170B
Homeostatic	NK cell	KOvsWT	Noxred1	-1.35866	0.00778996	NADP+ dependent oxidoreductase domain containing 1
Homeostatic	NK cell	KOvsWT	Oip5	4.69627	0.00649925	Opa interacting protein 5
Homeostatic	NK cell	KOvsWT	Zfp449	6.03992	0.00665614	zinc finger protein 449
Homeostatic	NK cell	KOvsWT	C030034I22Rik	4.29484	0.00649291	RIKEN cDNA C030034I22 gene
Homeostatic	NK cell	KOvsWT	Gm10501	1.79867	0.0377847	predicted gene 10501
Homeostatic	NK cell	KOvsWT	Ifi213	-2.45477	1.27644e-13	interferon activated gene 213
Homeostatic	NK cell	KOvsWT	5730409E04Rik	8.25899	0.000514551	RIKEN cDNA 5730409E04Rik gene
Homeostatic	NK cell	KOvsWT	Gm5544	4.02339	0.00793976	predicted gene 5544
Homeostatic	NK cell	KOvsWT	Ubtfl1	-3.98525	0.0147875	upstream binding transcription factor, RNA polymerase I-like 1
Homeostatic	NK cell	KOvsWT	Cacng6	-1.97955	0.0393211	calcium channel, voltage-dependent, gamma subunit 6
Homeostatic	NK cell	KOvsWT	Igtp	-1.03462	3.63842e-09	interferon gamma induced GTPase
Homeostatic	NK cell	KOvsWT	Tgtp1	-2.7361	0.00448095	T cell specific GTPase 1
Homeostatic	NK cell	KOvsWT	Ifi27l2a	-6.73854	0.00447281	interferon, alpha-inducible protein 27 like 2A
Homeostatic	NK cell	KOvsWT	Ifit1bl1	-1.60888	0.00350185	interferon induced protein with tetratricpeptide repeats 1B like 1
Homeostatic	NK cell	KOvsWT	Klra1	-1.12916	5.57551e-09	killer cell lectin-like receptor, subfamily A, member 1
Homeostatic	NK cell	KOvsWT	Dnajb3	-1.89466	0.0381809	DnaJ heat shock protein family (Hsp40) member B3
Homeostatic	NK cell	KOvsWT	Firre	-1.11315	0.0152435	functional intergenic repeating RNA element
Homeostatic	NK cell	KOvsWT	Atxn7l1os2	4.05771	0.0121976	ataxin 7-like 1, opposite strand 2
Homeostatic	NK cell	KOvsWT	A930041C12Rik	-1.01096	0.0397804	RIKEN cDNA A930041C12 gene
Homeostatic	NK cell	KOvsWT	1700001G11Rik	-1.84268	0.0448558	RIKEN cDNA 1700001G11 gene
Homeostatic	NK cell	KOvsWT	Zfp652os	-3.12431	0.0199367	zinc finger protein 652, opposite strand
Homeostatic	NK cell	KOvsWT	Gm15564	1.30293	7.02643e-07	predicted gene 15564
Homeostatic	NK cell	KOvsWT	Gm13562	2.06564	0.0196077	predicted gene 13562
Homeostatic	NK cell	KOvsWT	Rsf1os2	1.84501	0.0461207	remodeling and spacing factor 1, opposite strand 2
Homeostatic	NK cell	KOvsWT	D230022J07Rik	5.89508	0.000238157	RIKEN cDNA D230022J07 gene
Homeostatic	NK cell	KOvsWT	C78197	8.62472	8.02573e-05	expressed sequence C78197
Homeostatic	NK cell	KOvsWT	Platr27	20.0783	4.60469e-09	pluripotency associated transcript 27
Homeostatic	NK cell	KOvsWT	9130221H12Rik	2.27281	0.000773927	RIKEN cDNA 9130221H12 gene
Homeostatic	NK cell	KOvsWT	Gpr62	6.45982	0.000364611	G protein-coupled receptor 62
Homeostatic	NK cell	KOvsWT	Trbv12-1	-6.73371	0.00275995	T cell receptor beta, variable 12-1
Homeostatic	NK cell	KOvsWT	Cmtm4	4.34012	0.0132368	CKLF-like MARVEL transmembrane domain containing 4
Homeostatic	NK cell	KOvsWT	1700065D16Rik	5.54406	6.36593e-05	RIKEN cDNA 1700065D16 gene
Homeostatic	NK cell	KOvsWT	4930509E16Rik	-2.60577	0.026519	RIKEN cDNA 4930509E16 gene
Homeostatic	NK cell	KOvsWT	9330179D12Rik	-6.1439	0.00110946	RIKEN cDNA 9330179D12 gene
Homeostatic	NK cell	KOvsWT	Gm16793	8.82556	1.09241e-06	predicted gene, 16793
Homeostatic	NK cell	KOvsWT	Gm20109	5.87911	0.000428503	predicted gene, 20109
Homeostatic	NK cell	KOvsWT	Gm16892	1.62147	0.0423225	predicted gene, 16892
Homeostatic	NK cell	KOvsWT	Mir6236	1.12881	8.55472e-05	microRNA 6236
Homeostatic	NK cell	KOvsWT	Mir8119	6.0464	0.0031827	microRNA 8119
Homeostatic	NK cell	KOvsWT	2610509F24Rik	19.4163	2.03207e-09	RIKEN cDNA 2610509F24 gene
Homeostatic	NK cell	KOvsWT	Gm8013	6.35895	0.00169988	predicted gene 8013
Homeostatic	NK cell	KOvsWT	4930478M09Rik	6.59276	6.74792e-05	RIKEN cDNA 4930478M09 gene
Homeostatic	NK cell	KOvsWT	E330037G11Rik	1.11519	0.0456559	RIKEN cDNA E330037G11 gene
Homeostatic	NK cell	KOvsWT	Gm44064	3.84752	0.017889	predicted gene, 44064
Homeostatic	NK cell	KOvsWT	9530062K07Rik	1.61564	0.0201996	RIKEN cDNA 9530062K07 gene
Homeostatic	NK cell	KOvsWT	4933431C10Rik	4.32758	0.0157978	RIKEN cDNA 4933431C10 gene
Homeostatic	NK cell	KOvsWT	Gm19269	1.31213	0.0380167	predicted gene, 19269
Homeostatic	NK cell	KOvsWT	Gm4668	9.72753	0.000299408	predicted gene 4668
Homeostatic	NK cell	KOvsWT	Gm19531	19.3291	1.48852e-08	predicted gene, 19531
Homeostatic	NK cell	KOvsWT	Gm8170	2.75939	0.00590088	glyceraldehyde-3-phosphate dehydrogenase pseudogene
Homeostatic	NK cell	KOvsWT	Gm34921	1.54833	0.031335	predicted gene, 34921
Homeostatic	NK cell	KOvsWT	Gm41031	-7.59812	3.6547e-07	predicted gene, 41031
Homeostatic	NK cell	KOvsWT	Gm35248	-6.24283	0.00132527	predicted gene, 35248
Homeostatic	NK cell	KOvsWT	Ikbkap	1.0893	6.2109e-05	Elongator complex protein 1
Homeostatic	NK cell	KOvsWT	Mars	-1.00865	3.85769e-06	Methionine-tRNA synthetase 1
Homeostatic	NK cell	KOvsWT	5330417C22Rik	1.53718	0.0398744	RIKEN cDNA 5330417C22 gene
Homeostatic	NK cell	KOvsWT	Fam212b	9.4337	0.000162006	Inka box actin regulator 2
Homeostatic	NK cell	KOvsWT	Gm23935	2.81815	0.000184484	predicted gene, 23935
Homeostatic	NK cell	KOvsWT	Gm11521	5.5906	0.00435625	predicted gene, 11521
Homeostatic	NK cell	KOvsWT	Gm15336	6.06786	0.00356164	predicted gene, 15336
Homeostatic	NK cell	KOvsWT	Slmapos2	19.4725	4.30723e-08	Sarcolemma associated protein, opposite strand transcript 2
Homeostatic	NK cell	KOvsWT	Gm17108	2.94185	0.0223076	predicted gene, 17108
Homeostatic	NK cell	KOvsWT	Gm26789	1.21432	0.00294147	predicted gene, 26789
Homeostatic	NK cell	KOvsWT	Gm26580	1.20083	0.000261368	predicted gene, 26580
Homeostatic	NK cell	KOvsWT	Gm26981	5.79205	0.00636759	predicted gene, 26981
Homeostatic	NK cell	KOvsWT	Gm28512	-1.33304	0.0437295	predicted gene, 28512
Homeostatic	NK cell	KOvsWT	Gm38192	1.50854	0.029834	predicted gene, 38192
Homeostatic	NK cell	KOvsWT	Gm37465	8.62266	0.000634208	predicted gene, 37465
Homeostatic	NK cell	KOvsWT	Gm37968	2.27186	0.0339341	predicted gene, 37968
Homeostatic	NK cell	KOvsWT	Gm37266	1.83989	0.031335	predicted gene, 37266
Homeostatic	NK cell	KOvsWT	Gm38252	3.25803	0.0201057	predicted gene, 38252
Homeostatic	NK cell	KOvsWT	Gm37082	6.41732	0.000428503	predicted gene, 37082
Homeostatic	NK cell	KOvsWT	Gm37893	6.32473	0.00150669	predicted gene, 37893
Homeostatic	NK cell	KOvsWT	Gm43817	4.01557	0.0105393	predicted gene, 43817
Homeostatic	NK cell	KOvsWT	Gm42748	-4.64418	0.00992272	predicted gene, 42748
Homeostatic	NK cell	KOvsWT	Gm43006	5.72805	0.00718247	predicted gene, 43006
Homeostatic	NK cell	KOvsWT	Gm42858	1.47193	0.0493171	predicted gene, 42858
Homeostatic	NK cell	KOvsWT	Gm43660	2.57681	0.0135563	predicted gene, 43660
Homeostatic	NK cell	KOvsWT	Gm44443	9.88206	2.1531e-06	predicted gene, 44443
Homeostatic	NK cell	KOvsWT	Gm45290	19.6319	3.19699e-07	predicted gene, 45290
Homeostatic	NK cell	KOvsWT	Gm47092	-1.92618	0.0430964	predicted gene, 47092
Homeostatic	NK cell	KOvsWT	A830010M20Rik	-1.23597	0.00318507	RIKEN cDNA A830010M20 gene
Homeostatic	NK cell	KOvsWT	Gm47962	-2.11785	0.0368796	predicted gene, 47962
Homeostatic	NK cell	KOvsWT	Gm48882	2.11309	0.0124106	predicted gene, 48882
Homeostatic	NK cell	KOvsWT	Gm47884	7.76059	0.00128747	predicted gene, 47884
Homeostatic	NK cell	KOvsWT	Hist1h2bm	-2.57168	0.0113883	H2B clustered histone 14
Homeostatic	NK cell	KOvsWT	Gm47577	-2.23329	0.0219251	predicted gene, 47577
Homeostatic	NK cell	KOvsWT	AC163018.1	2.54937	0.0335946	AC163018.1
Homeostatic	NK cell	KEvsWT	Cdc45	-4.28015	2.55578e-07	cell division cycle 45
Homeostatic	NK cell	KEvsWT	Sema4f	6.15452	0.00795223	sema domain, immunoglobulin domain (Ig), TM domain, and short cytoplasmic domain
Homeostatic	NK cell	KEvsWT	Rapsn	-8.75175	0.000793204	receptor-associated protein of the synapse
Homeostatic	NK cell	KEvsWT	Irf9	-1.36673	0.00020025	interferon regulatory factor 9
Homeostatic	NK cell	KEvsWT	Cd79a	-2.41112	0.0170966	CD79A antigen (immunoglobulin-associated alpha)
Homeostatic	NK cell	KEvsWT	Cadm3	1.08952	0.0324493	cell adhesion molecule 3
Homeostatic	NK cell	KEvsWT	Zfp184	-3.30557	0.025489	zinc finger protein 184 (Kruppel-like)
Homeostatic	NK cell	KEvsWT	Tspan31	2.3018	0.00197854	tetraspanin 31
Homeostatic	NK cell	KEvsWT	Nav1	10.2202	1.74462e-06	neuron navigator 1
Homeostatic	NK cell	KEvsWT	Tmem86a	6.79158	0.000106099	transmembrane protein 86A
Homeostatic	NK cell	KEvsWT	Enkd1	1.49978	0.00105961	enkurin domain containing 1
Homeostatic	NK cell	KEvsWT	Hspa8	-2.85075	2.51791e-27	heat shock protein 8
Homeostatic	NK cell	KEvsWT	P4ha2	-21.6528	3.82789e-09	procollagen-proline, 2-oxoglutarate 4-dioxygenase (proline 4-hydroxylase), alpha II polypeptide
Homeostatic	NK cell	KEvsWT	Rab5c	1.94932	2.4913e-05	RAB5C, member RAS oncogene family
Homeostatic	NK cell	KEvsWT	Il20ra	2.85159	0.0252883	interleukin 20 receptor, alpha
Homeostatic	NK cell	KEvsWT	Slc16a7	2.71244	0.00569828	solute carrier family 16 (monocarboxylic acid transporters), member 7
Homeostatic	NK cell	KEvsWT	Adarb1	19.4491	3.24376e-06	adenosine deaminase, RNA-specific, B1
Homeostatic	NK cell	KEvsWT	Nefh	7.40912	0.000160968	neurofilament, heavy polypeptide
Homeostatic	NK cell	KEvsWT	Aebp1	6.88166	0.00631036	AE binding protein 1
Homeostatic	NK cell	KEvsWT	Cct6b	9.08291	0.000613173	chaperonin containing Tcp1, subunit 6b (zeta)
Homeostatic	NK cell	KEvsWT	Nxn	-1.64405	0.012769	nucleoredoxin
Homeostatic	NK cell	KEvsWT	Gadd45g	-2.35207	0.000102031	growth arrest and DNA-damage-inducible 45 gamma
Homeostatic	NK cell	KEvsWT	F12	19.4457	4.21885e-06	coagulation factor XII (Hageman factor)
Homeostatic	NK cell	KEvsWT	Mtss1	7.8864	0.00182393	MTSS I-BAR domain containing 1
Homeostatic	NK cell	KEvsWT	Zhx1	-1.0302	1.61846e-07	zinc fingers and homeoboxes 1
Homeostatic	NK cell	KEvsWT	Acy1	1.06638	2.68981e-05	aminoacylase 1
Homeostatic	NK cell	KEvsWT	Flywch2	-8.95222	0.000579057	FLYWCH family member 2
Homeostatic	NK cell	KEvsWT	Sik1	-3.89992	0.00281185	salt inducible kinase 1
Homeostatic	NK cell	KEvsWT	Pip5k1b	2.89478	0.0135336	phosphatidylinositol-4-phosphate 5-kinase, type 1 beta
Homeostatic	NK cell	KEvsWT	Lrp5	10.8656	1.61846e-07	low density lipoprotein receptor-related protein 5
Homeostatic	NK cell	KEvsWT	Boll	-1.17347	0.0336646	boule homolog, RNA binding protein
Homeostatic	NK cell	KEvsWT	Carf	1.35435	0.0213523	calcium response factor
Homeostatic	NK cell	KEvsWT	Stat1	-1.43492	1.11773e-05	signal transducer and activator of transcription 1
Homeostatic	NK cell	KEvsWT	Atp9a	7.57936	0.000637066	ATPase, class II, type 9A
Homeostatic	NK cell	KEvsWT	Epb41l1	5.62442	0.00888684	erythrocyte membrane protein band 4.1 like 1
Homeostatic	NK cell	KEvsWT	1810062G17Rik	3.02124	0.0322464	RIKEN cDNA 1810062G17 gene
Homeostatic	NK cell	KEvsWT	Ppm1l	-1.45863	0.00880309	protein phosphatase 1 (formerly 2C)-like
Homeostatic	NK cell	KEvsWT	Slc27a3	20.2931	3.66039e-08	solute carrier family 27 (fatty acid transporter), member 3
Homeostatic	NK cell	KEvsWT	Cyp2u1	3.73474	0.0203857	cytochrome P450, family 2, subfamily u, polypeptide 1
Homeostatic	NK cell	KEvsWT	Nudt17	-1.49244	0.0230102	nudix (nucleoside diphosphate linked moiety X)-type motif 17
Homeostatic	NK cell	KEvsWT	Ecm1	-8.18373	0.000724417	extracellular matrix protein 1
Homeostatic	NK cell	KEvsWT	Gabrd	9.76905	0.000429291	gamma-aminobutyric acid (GABA) A receptor, subunit delta
Homeostatic	NK cell	KEvsWT	Pank4	-6.03943	0.000823202	pantothenate kinase 4
Homeostatic	NK cell	KEvsWT	Emilin1	2.39663	0.0186048	elastin microfibril interfacer 1
Homeostatic	NK cell	KEvsWT	Ccr9	2.1616	0.0362493	chemokine (C-C motif) receptor 9
Homeostatic	NK cell	KEvsWT	Rasl11a	3.64382	0.0138126	RAS-like, family 11, member A
Homeostatic	NK cell	KEvsWT	4921507P07Rik	4.66498	0.0133476	RIKEN cDNA 4921507P07 gene
Homeostatic	NK cell	KEvsWT	Usp18	-4.18921	4.2482e-16	ubiquitin specific peptidase 18
Homeostatic	NK cell	KEvsWT	Ret	1.64196	0.0133682	ret proto-oncogene
Homeostatic	NK cell	KEvsWT	Clec1b	-22.4261	5.07681e-10	C-type lectin domain family 1, member b
Homeostatic	NK cell	KEvsWT	Sema4b	1.50819	0.0115503	sema domain, immunoglobulin domain (Ig), transmembrane domain (TM) and short cytoplasmic domain, (semaphorin) 4B
Homeostatic	NK cell	KEvsWT	Ryr1	-4.26029	0.0165433	ryanodine receptor 1, skeletal muscle
Homeostatic	NK cell	KEvsWT	Syt3	6.80119	0.00517706	synaptotapredicated gene, in III
Homeostatic	NK cell	KEvsWT	Pim2	-1.24878	1.60948e-06	proviral integration site 2
Homeostatic	NK cell	KEvsWT	Sc5d	-1.30568	0.000216713	sterol-C5-desaturase
Homeostatic	NK cell	KEvsWT	Cadm1	5.90965	0.0077471	cell adhesion molecule 1
Homeostatic	NK cell	KEvsWT	Irak1bp1	5.64898	0.0112247	interleukin-1 receptor-associated kinase 1 binding protein 1
Homeostatic	NK cell	KEvsWT	PyGm	-1.5817	0.0335214	muscle glycogen phosphorylase
Homeostatic	NK cell	KEvsWT	Trib3	6.18928	0.00452594	tribbles pseudokinase 3
Homeostatic	NK cell	KEvsWT	Trim45	2.18396	0.0301583	tripartite motif-containing 45
Homeostatic	NK cell	KEvsWT	Znrf1	1.1968	0.00877827	zinc and ring finger 1
Homeostatic	NK cell	KEvsWT	Lgals3bp	-1.06965	5.07681e-10	lectin, galactoside-binding, soluble, 3 binding protein
Homeostatic	NK cell	KEvsWT	Polq	-5.87903	0.00945559	polymerase (DNA directed), theta
Homeostatic	NK cell	KEvsWT	Ifit1	-2.97109	0.0214876	interferon-induced protein with tetratricopeptide repeats 1
Homeostatic	NK cell	KEvsWT	Zfp395	2.68119	0.00517706	zinc finger protein 395
Homeostatic	NK cell	KEvsWT	Itga2b	3.94972	0.015277	integrin alpha 2b
Homeostatic	NK cell	KEvsWT	Dgkh	-3.47774	0.000926324	diacylglycerol kinase, eta
Homeostatic	NK cell	KEvsWT	Ppp1r32	-2.51647	0.0352788	protein phosphatase 1, regulatory subunit 32
Homeostatic	NK cell	KEvsWT	Slfn8	-1.11953	0.000125986	schlafen 8
Homeostatic	NK cell	KEvsWT	Nat14	6.6024	0.00649086	N-acetyltransferase 14
Homeostatic	NK cell	KEvsWT	Ccr3	-5.59948	0.0127469	chemokine (C-C motif) receptor 3
Homeostatic	NK cell	KEvsWT	Fbxl21	20.3232	4.77407e-07	F-box and leucine-rich repeat protein 21
Homeostatic	NK cell	KEvsWT	Zdhhc23	8.42957	0.0020417	zinc finger, DHHC domain containing 23
Homeostatic	NK cell	KEvsWT	Zfp692	1.12369	0.000833524	zinc finger protein 692
Homeostatic	NK cell	KEvsWT	Kdf1	-4.6656	0.00649086	keratinocyte differentiation factor 1
Homeostatic	NK cell	KEvsWT	Spag1	-1.33412	0.0370352	sperm associated antigen 1
Homeostatic	NK cell	KEvsWT	Tmem156	4.35434	0.00346301	transmembrane protein 156
Homeostatic	NK cell	KEvsWT	Dbil5	3.01036	0.0322464	diazepam binding inhibitor-like 5
Homeostatic	NK cell	KEvsWT	Shank1	1.14652	0.0352788	SH3 and multiple ankyrin repeat domains 1
Homeostatic	NK cell	KEvsWT	Spsb1	3.27276	0.0323216	splA/ryanodine receptor domain and SOCS box containing 1
Homeostatic	NK cell	KEvsWT	Slc7a5	3.2629	0.0207154	solute carrier family 7 (cationic amino acid transporter, y+ system), member 5
Homeostatic	NK cell	KEvsWT	Ltbp4	-3.35788	0.0128234	latent transforming growth factor beta binding protein 4
Homeostatic	NK cell	KEvsWT	Adam22	-4.38269	0.00131745	a disintegrin and metallopeptidase domain 22
Homeostatic	NK cell	KEvsWT	Oasl1	-7.94813	5.57092e-06	2'-5' oligoadenylate synthetase-like 1
Homeostatic	NK cell	KEvsWT	Uggt2	3.55576	0.0155065	UDP-glucose glycoprotein glucosyltransferase 2
Homeostatic	NK cell	KEvsWT	Garem1	-2.38945	0.0419698	GRB2 associated regulator of MAPK1 subtype 1
Homeostatic	NK cell	KEvsWT	Trim46	-1.07233	0.00748638	tripartite motif-containing 46
Homeostatic	NK cell	KEvsWT	Tnip3	-4.25606	0.0149864	TNFAIP3 interacting protein 3
Homeostatic	NK cell	KEvsWT	Napepld	2.85219	0.0274306	N-acyl phosphatidylethanolamine phospholipase D
Homeostatic	NK cell	KEvsWT	Tubg2	-2.86371	0.015298	tubulin, gamma 2
Homeostatic	NK cell	KEvsWT	Hs6st1	8.06927	0.000833524	heparan sulfate 6-O-sulfotransferase 1
Homeostatic	NK cell	KEvsWT	Bdh1	7.45748	0.0039571	3-hydroxybutyrate dehydrogenase, type 1
Homeostatic	NK cell	KEvsWT	BC049715	7.48249	0.00099617	cDNA sequence BC049715
Homeostatic	NK cell	KEvsWT	Fgfbp3	8.4136	0.000506136	fibroblast growth factor binding protein 3
Homeostatic	NK cell	KEvsWT	Stx19	7.64167	0.00188694	syntaxin 19
Homeostatic	NK cell	KEvsWT	Entpd1	-1.26933	1.49954e-06	ectonucleoside triphosphate diphosphohydrolase 1
Homeostatic	NK cell	KEvsWT	Mrgpre	4.28343	0.0204611	MAS-related GPR, member E
Homeostatic	NK cell	KEvsWT	Tmem17	2.19021	0.0330037	transmembrane protein 17
Homeostatic	NK cell	KEvsWT	Zfp438	1.80136	0.0197682	zinc finger protein 438
Homeostatic	NK cell	KEvsWT	Ppp1r37	2.35651	0.0106936	protein phosphatase 1, regulatory subunit 37
Homeostatic	NK cell	KEvsWT	Tmem198	2.98788	0.0146788	transmembrane protein 198
Homeostatic	NK cell	KEvsWT	Fam229b	19.3921	9.20181e-08	family with sequence similarity 229, member B
Homeostatic	NK cell	KEvsWT	Klhdc1	2.06444	0.000112664	kelch domain containing 1
Homeostatic	NK cell	KEvsWT	Opa3	-1.32806	0.000184741	optic atrophy 3
Homeostatic	NK cell	KEvsWT	Zfp608	2.94852	0.0219058	zinc finger protein 608
Homeostatic	NK cell	KEvsWT	Oas1a	-10.2977	3.65263e-34	2'-5' oligoadenylate synthetase 1A
Homeostatic	NK cell	KEvsWT	Atad2b	1.44031	4.77407e-07	ATPase family, AAA domain containing 2B
Homeostatic	NK cell	KEvsWT	Smarca5-ps	1.47451	0.0483922	SWI/SNF related, matrix associated, actin depenent ragulator of chromatin, subfamily a, member 5, pseudogene
Homeostatic	NK cell	KEvsWT	Smagp	-3.32604	0.0146084	small cell adhesion glycoprotein
Homeostatic	NK cell	KEvsWT	Ankrd29	7.25958	0.00394599	ankyrin repeat domain 29
Homeostatic	NK cell	KEvsWT	Ube2e2	2.31349	0.0444485	ubiquitin-conjugating enzyme E2E 2
Homeostatic	NK cell	KEvsWT	Gpr182	6.42935	0.00748638	G protein-coupled receptor 182
Homeostatic	NK cell	KEvsWT	Nrm	3.74298	6.2534e-11	nurim (nuclear envelope membrane protein)
Homeostatic	NK cell	KEvsWT	Sntb1	-3.15744	0.0223402	syntrophin, basic 1
Homeostatic	NK cell	KEvsWT	Patj	4.31189	8.90782e-05	PATJ, crumbs cell polarity complex component
Homeostatic	NK cell	KEvsWT	Ifi27	-2.16254	1.87338e-12	interferon, alpha-inducible protein 27
Homeostatic	NK cell	KEvsWT	Apol9b	19.0814	2.68981e-05	apolipoprotein L 9b
Homeostatic	NK cell	KEvsWT	Shroom4	2.57055	0.0393601	shroom family member 4
Homeostatic	NK cell	KEvsWT	Gm4925	-7.32615	1.47064e-09	predicted gene 4925
Homeostatic	NK cell	KEvsWT	Rbm44	6.41183	0.0100225	RNA binding motif protein 44
Homeostatic	NK cell	KEvsWT	Cep170b	-2.17192	0.0282173	centrosomal protein 170B
Homeostatic	NK cell	KEvsWT	C030034I22Rik	6.02936	0.00372499	RIKEN cDNA C030034I22 gene
Homeostatic	NK cell	KEvsWT	Ifi213	-2.26388	9.53195e-12	interferon activated gene 213
Homeostatic	NK cell	KEvsWT	5730409E04Rik	8.72572	0.000419843	RIKEN cDNA 5730409E04Rik gene
Homeostatic	NK cell	KEvsWT	Osgin1	3.44069	0.0226338	oxidative stress induced growth inhibitor 1
Homeostatic	NK cell	KEvsWT	Svip	2.97312	0.00649086	small VCP/p97-interacting protein
Homeostatic	NK cell	KEvsWT	Nlrc5	-1.17631	4.34747e-23	NLR family, CARD domain containing 5
Homeostatic	NK cell	KEvsWT	Gm5544	8.37177	0.000475082	predicted gene 5544
Homeostatic	NK cell	KEvsWT	Ubtfl1	-1.77951	0.0448208	upstream binding transcription factor, RNA polymerase I-like 1
Homeostatic	NK cell	KEvsWT	Ifit3	-3.71108	0.00596264	interferon-induced protein with tetratricopeptide repeats 3
Homeostatic	NK cell	KEvsWT	Ifi27l2a	-7.54169	0.00458332	interferon, alpha-inducible protein 27 like 2A
Homeostatic	NK cell	KEvsWT	Cntf	-4.63907	0.0136563	ciliary neurotrophic factor
Homeostatic	NK cell	KEvsWT	Gm16066	-7.68469	0.000270578	predicted gene 16066
Homeostatic	NK cell	KEvsWT	Rptoros	-2.6529	0.0221938	regulatory associated protein of MTOR, complex 1, opposite strand
Homeostatic	NK cell	KEvsWT	Atxn7l1os2	2.04253	0.0349903	ataxin 7-like 1, opposite strand 2
Homeostatic	NK cell	KEvsWT	Zfp652os	-6.2822	0.00906923	zinc finger protein 652, opposite strand
Homeostatic	NK cell	KEvsWT	Cd101	1.43042	0.0317691	CD101 antigen
Homeostatic	NK cell	KEvsWT	Gm13562	1.84146	0.0277441	predicted gene 13562
Homeostatic	NK cell	KEvsWT	D230022J07Rik	5.74354	0.000517512	RIKEN cDNA D230022J07 gene
Homeostatic	NK cell	KEvsWT	E230016M11Rik	-7.24051	0.000785227	RIKEN cDNA E230016M11 gene
Homeostatic	NK cell	KEvsWT	Platr27	19.2937	5.81206e-08	pluripotency associated transcript 27
Homeostatic	NK cell	KEvsWT	Gm25835	-1.11793	0.0226338	predicted gene, 25835
Homeostatic	NK cell	KEvsWT	9130221H12Rik	1.72056	0.00294182	RIKEN cDNA 9130221H12 gene
Homeostatic	NK cell	KEvsWT	Gm5141	-1.00609	0.00202008	predicted gene 5141
Homeostatic	NK cell	KEvsWT	Gpr62	5.43677	0.00197854	G protein-coupled receptor 62
Homeostatic	NK cell	KEvsWT	Gm21909	-2.55837	0.000211977	predicted gene, 21909
Homeostatic	NK cell	KEvsWT	Cmtm4	3.77272	0.0209608	CKLF-like MARVEL transmembrane domain containing 4
Homeostatic	NK cell	KEvsWT	1700065D16Rik	3.89187	0.00202008	RIKEN cDNA 1700065D16 gene
Homeostatic	NK cell	KEvsWT	4933433G15Rik	2.18905	0.0396901	RIKEN cDNA 4933433G15 gene
Homeostatic	NK cell	KEvsWT	D130020L05Rik	-1.79021	0.00906923	RIKEN cDNA D130020L05 gene
Homeostatic	NK cell	KEvsWT	D130017N08Rik	1.68859	0.00713907	RIKEN cDNA D130017N08 gene
Homeostatic	NK cell	KEvsWT	Gm16793	9.61147	1.23597e-07	predicted gene, 16793
Homeostatic	NK cell	KEvsWT	Gm20109	4.47226	0.00304617	predicted gene, 20109
Homeostatic	NK cell	KEvsWT	Sowahc	2.16768	0.0444485	sosondowah ankyrin repeat domain family member C
Homeostatic	NK cell	KEvsWT	Mir8119	1.31969	0.0421425	microRNA 8119
Homeostatic	NK cell	KEvsWT	2610509F24Rik	20.2379	5.89421e-10	RIKEN cDNA 2610509F24 gene
Homeostatic	NK cell	KEvsWT	Gm8013	4.21764	0.00871793	predicted gene 8013
Homeostatic	NK cell	KEvsWT	4930478M09Rik	6.8687	5.24701e-05	RIKEN cDNA 4930478M09 gene
Homeostatic	NK cell	KEvsWT	Gm44064	4.44555	0.0193005	predicted gene, 44064
Homeostatic	NK cell	KEvsWT	Gm18310	-1.19993	0.0330037	high mobility group box 2 pseudogene
Homeostatic	NK cell	KEvsWT	Gm19531	20.6052	2.56436e-09	predicted gene, 19531
Homeostatic	NK cell	KEvsWT	Gm31834	1.14769	0.0444485	predicted gene, 31834
Homeostatic	NK cell	KEvsWT	4930449C09Rik	-1.39101	0.0255439	RIKEN cDNA 4930449C09 gene
Homeostatic	NK cell	KEvsWT	Kdelc1	-3.331	0.00569828	Protein O-glucosyltransferase 2
Homeostatic	NK cell	KEvsWT	Fam212b	7.78012	0.00194754	Inka box actin regulator 2
Homeostatic	NK cell	KEvsWT	Hist1h4m	8.09185	3.9229e-13	H4 clustered histone 17
Homeostatic	NK cell	KEvsWT	Gm15336	8.47038	0.000802163	NA
Homeostatic	NK cell	KEvsWT	Gm15700	8.52626	0.00224127	NA
Homeostatic	NK cell	KEvsWT	Slmapos2	19.6329	7.75657e-08	Sarcolemma associated protein, opposite strand transcript 2
Homeostatic	NK cell	KEvsWT	Gm20540	2.71997	0.0112247	predicated gene, 20540
Homeostatic	NK cell	KEvsWT	Gm26825	4.02317	3.02975e-06	predicated gene, 26825
Homeostatic	NK cell	KEvsWT	Gm26981	3.11072	0.0226508	predicated gene, 26981
Homeostatic	NK cell	KEvsWT	Gm28192	3.13395	0.0259231	predicated gene, 28192
Homeostatic	NK cell	KEvsWT	Gm38309	2.9744	0.0208592	predicated gene, 38309
Homeostatic	NK cell	KEvsWT	Gm37082	3.39709	0.00824936	predicated gene, 37082
Homeostatic	NK cell	KEvsWT	Gm37893	7.16737	0.000890396	predicated gene, 37893
Homeostatic	NK cell	KEvsWT	Gm43693	5.07397	0.0112247	predicated gene, 43693
Homeostatic	NK cell	KEvsWT	Gm42728	1.25042	0.0455413	predicated gene, 42728
Homeostatic	NK cell	KEvsWT	Gm42858	1.80782	0.04762	predicated gene, 42858
Homeostatic	NK cell	KEvsWT	Gm44065	8.39581	0.000645972	predicated gene, 44065
Homeostatic	NK cell	KEvsWT	Gm44969	5.98167	0.0115503	predicated gene, 44969
Homeostatic	NK cell	KEvsWT	Gm45290	20.4399	1.64363e-07	predicated gene, 45290
Homeostatic	NK cell	KEvsWT	Gm48611	-3.48676	0.00141134	predicated gene, 48611
Homeostatic	NK cell	KEvsWT	A830010M20Rik	-3.03162	0.000178901	RIKEN cDNA A830010M20 gene
Homeostatic	NK cell	KEvsWT	Gm48545	-20.3403	5.24836e-07	predicated gene, 48545
Homeostatic	NK cell	KEvsWT	Gm47861	1.50348	0.0383505	predicated gene, 47861
Homeostatic	NK cell	KEvsWT	Gm48882	2.38067	0.0137503	predicated gene, 48882
Homeostatic	NK cell	KEvsWT	Gm48718	3.34681	0.0253737	predicated gene, 48718
Homeostatic	NK cell	KEvsWT	Gm47884	9.49625	0.0002103	predicated gene, 47884
Homeostatic	NK cell	KEvsWT	Gm48382	-2.27915	0.0399427	predicated gene, 48382
Homeostatic	NK cell	KEvsWT	AC153140.2	5.54509	0.00372499	AC153140.2
Homeostatic	NK cell	KOvsKE	Cdc45	3.22332	0.000992793	cell division cycle 45
Homeostatic	NK cell	KOvsKE	Sipa1l2	-1.22745	0.0395536	signal-induced proliferation-associated 1 like 2
Homeostatic	NK cell	KOvsKE	Chaf1a	-1.74913	0.0395536	chromatin assembly factor 1, subunit A (p150)
Homeostatic	NK cell	KOvsKE	Hspa8	2.20794	5.4151e-16	heat shock protein 8
Homeostatic	NK cell	KOvsKE	P4ha2	22.3982	3.89496e-09	procollagen-proline, 2-oxoglutarate 4-dioxygenase (proline 4-hydroxylase), alpha II polypeptide
Homeostatic	NK cell	KOvsKE	Psmc3ip	-1.52225	0.0250207	proteasome (prosome, macropain) 26S subunit, ATPase 3, interacting protein
Homeostatic	NK cell	KOvsKE	Cand1	1.63949	7.38403e-06	cullin associated and neddylation disassociated 1
Homeostatic	NK cell	KOvsKE	E2f7	-18.1892	1.93253e-05	E2F transcription factor 7
Homeostatic	NK cell	KOvsKE	Nampt	-3.0154	5.42748e-05	nicotinamide phosphoribosyltransferase
Homeostatic	NK cell	KOvsKE	Cct6b	-6.54384	0.0196715	chaperonin containing Tcp1, subunit 6b (zeta)
Homeostatic	NK cell	KOvsKE	Aurkb	-4.25254	0.0124529	aurora kinase B
Homeostatic	NK cell	KOvsKE	Ska3	-4.97578	0.00298506	spindle and kinetochore associated complex subunit 3
Homeostatic	NK cell	KOvsKE	Alcam	-3.95794	0.0259425	activated leukocyte cell adhesion molecule
Homeostatic	NK cell	KOvsKE	Cdca5	-6.1895	0.00437899	cell division cycle associated 5
Homeostatic	NK cell	KOvsKE	Boll	6.93702	0.00265341	boule homolog, RNA binding protein
Homeostatic	NK cell	KOvsKE	Dapl1	-7.75516	0.013365	death associated protein-like 1
Homeostatic	NK cell	KOvsKE	Asph	-2.86463	0.0196715	aspartate-beta-hydroxylase
Homeostatic	NK cell	KOvsKE	Pank4	3.36643	0.0307533	pantothenate kinase 4
Homeostatic	NK cell	KOvsKE	Wsb2	1.10057	0.0124529	WD repeat and SOCS box-containing 2
Homeostatic	NK cell	KOvsKE	Clec1b	21.2746	2.01085e-08	C-type lectin domain family 1, member b
Homeostatic	NK cell	KOvsKE	Trib1	8.41373	0.013365	tribbles pseudokinase 1
Homeostatic	NK cell	KOvsKE	Rbm11	-6.14309	0.000501547	RNA binding motif protein 11
Homeostatic	NK cell	KOvsKE	Polq	7.41588	0.0206883	polymerase (DNA directed), theta
Homeostatic	NK cell	KOvsKE	Mettl25	2.67614	0.00955752	methyltransferase like 25
Homeostatic	NK cell	KOvsKE	Adam22	4.53179	0.00626993	a disintegrin and metallopeptidase domain 22
Homeostatic	NK cell	KOvsKE	Otos	-7.76901	0.000947247	otospiralin
Homeostatic	NK cell	KOvsKE	Tnfaip8l1	-6.66524	0.0124529	tumor necrosis factor, alpha-induced protein 8-like 1
Homeostatic	NK cell	KOvsKE	Chchd10	-1.60673	0.00306724	coiled-coil-helix-coiled-coil-helix domain containing 10
Homeostatic	NK cell	KOvsKE	Fhl4	-8.10737	0.00280238	four and a half LIM domains 4
Homeostatic	NK cell	KOvsKE	4930412M03Rik	-1.65738	0.00424058	RIKEN cDNA 4930412M03 gene
Homeostatic	NK cell	KOvsKE	Siglech	8.16376	0.0124278	sialic acid binding Ig-like lectin H
Homeostatic	NK cell	KOvsKE	Opa3	1.48277	0.0047111	optic atrophy 3
Homeostatic	NK cell	KOvsKE	Smagp	5.9843	0.0189097	small cell adhesion glycoprotein
Homeostatic	NK cell	KOvsKE	Lgals4	-5.7425	1.86973e-08	lectin, galactose binding, soluble 4
Homeostatic	NK cell	KOvsKE	Ankrd24	1.88883	0.00471721	ankyrin repeat domain 24
Homeostatic	NK cell	KOvsKE	Camk2b	-3.72257	2.38522e-45	calcium/calmodulin-dependent protein kinase II, beta
Homeostatic	NK cell	KOvsKE	Zfp26	-1.76426	0.00299178	zinc finger protein 26
Homeostatic	NK cell	KOvsKE	Gm6990	-7.51729	0.00280238	rp1 MIF pseudogene
Homeostatic	NK cell	KOvsKE	Gm4925	6.21725	3.64195e-06	predicted gene 4925
Homeostatic	NK cell	KOvsKE	Slfn9	1.47411	0.0196715	schlafen 9
Homeostatic	NK cell	KOvsKE	Ppp1r3e	7.65295	0.0127543	protein phosphatase 1, regulatory subunit 3E
Homeostatic	NK cell	KOvsKE	Gm16066	4.70381	0.0230889	predicted gene 16066
Homeostatic	NK cell	KOvsKE	Rptoros	5.58151	0.0265602	regulatory associated protein of MTOR, complex 1, opposite strand
Homeostatic	NK cell	KOvsKE	Gm14009	5.55202	0.00765396	predicted gene 14009
Homeostatic	NK cell	KOvsKE	C78197	6.45586	0.00453277	expressed sequence C78197
Homeostatic	NK cell	KOvsKE	Gm5141	1.24238	0.0147878	predicted gene 5141
Homeostatic	NK cell	KOvsKE	D130020L05Rik	1.61667	0.0456729	RIKEN cDNA D130020L05 gene
Homeostatic	NK cell	KOvsKE	E030030I06Rik	-1.51766	0.0124529	RIKEN cDNA E030030I06 gene
Homeostatic	NK cell	KOvsKE	Prmt1	3.78137	0.0050631	protein arginine N-methyltransferase 1
Homeostatic	NK cell	KOvsKE	Gm4668	9.6316	0.00321546	predicted gene 4668
Homeostatic	NK cell	KOvsKE	E430024I08Rik	3.39605	0.00765396	RIKEN cDNA E430024I08 gene
Homeostatic	NK cell	KOvsKE	Gm41031	-7.38779	6.05368e-06	predicted gene, 41031
Homeostatic	NK cell	KOvsKE	Hist1h4m	-8.83851	1.25801e-09	H4 clustered histone 17
Homeostatic	NK cell	KOvsKE	Rsg1	-3.13283	0.0100863	Ciliogenesis and planar polarity effector 2
Homeostatic	NK cell	KOvsKE	Gm26825	-3.49195	0.000303154	predicated gene, 26825
Homeostatic	NK cell	KOvsKE	Gm43051	5.88643	0.0259425	predicated gene, 43051
Homeostatic	NK cell	KOvsKE	Gm44443	8.8494	0.000336303	predicated gene, 44443
Homeostatic	NK cell	KOvsKE	Gm48611	5.54559	1.47582e-05	predicated gene, 48611
Homeostatic	NK cell	KOvsKE	Gm48545	21.7461	2.50355e-07	predicated gene, 48545
Homeostatic	NK cell	KOvsKE	Gm47577	-9.26471	0.00260399	predicated gene, 47577
Homeostatic	NK cell	KOvsKE	AC123724.2	-1.34048	0.0206883	AC123724.2
Homeostatic	CD8 T cell	KOvsWT	Gpr107	4.76402	8.40966e-05	G protein-coupled receptor 107
Homeostatic	CD8 T cell	KOvsWT	Hk2	-7.37349	0.0282264	hexokinase 2
Homeostatic	CD8 T cell	KOvsWT	Ocrl	18.9236	2.96452e-05	OCRL, inositol polyphosphate-5-phosphatase
Homeostatic	CD8 T cell	KOvsWT	Ddt	1.25887	0.0170947	D-dopachrome tautomerase
Homeostatic	CD8 T cell	KOvsWT	Unc119	-7.18446	0.00396708	unc-119 lipid binding chaperone
Homeostatic	CD8 T cell	KOvsWT	Slc39a13	-8.03193	0.00426464	solute carrier family 39 (metal ion transporter), member 13
Homeostatic	CD8 T cell	KOvsWT	Chaf1a	-21.7435	7.43056e-07	chromatin assembly factor 1, subunit A (p150)
Homeostatic	CD8 T cell	KOvsWT	Tmem39a	6.06071	0.00733373	transmembrane protein 39a
Homeostatic	CD8 T cell	KOvsWT	Mtfp1	-8.95743	8.6073e-05	mitochondrial fission process 1
Homeostatic	CD8 T cell	KOvsWT	Plod3	-7.88001	0.0433243	procollagen-lysine, 2-oxoglutarate 5-dioxygenase 3
Homeostatic	CD8 T cell	KOvsWT	Ndrg1	7.62842	0.0360369	N-myc downstream regulated gene 1
Homeostatic	CD8 T cell	KOvsWT	Slc30a4	6.21682	0.0133686	solute carrier family 30 (zinc transporter), member 4
Homeostatic	CD8 T cell	KOvsWT	1700037C18Rik	-9.04333	0.00908986	RIKEN cDNA 1700037C18 gene
Homeostatic	CD8 T cell	KOvsWT	Crip2	8.74048	0.00119914	cysteine rich protein 2
Homeostatic	CD8 T cell	KOvsWT	Cdc20	-5.20729	0.00711167	cell division cycle 20
Homeostatic	CD8 T cell	KOvsWT	Sfmbt1	8.26348	0.000678088	Scm-like with four mbt domains 1
Homeostatic	CD8 T cell	KOvsWT	Pole	-7.38871	0.0147428	polymerase (DNA directed), epsilon
Homeostatic	CD8 T cell	KOvsWT	Ppp2cb	4.29746	0.0086391	protein phosphatase 2 (formerly 2A), catalytic subunit, beta isoform
Homeostatic	CD8 T cell	KOvsWT	G0s2	3.0063	0.00740345	G0/G1 switch gene 2
Homeostatic	CD8 T cell	KOvsWT	Tfcp2	9.33323	0.000172999	transcription factor CP2
Homeostatic	CD8 T cell	KOvsWT	Brms1l	6.05869	2.96452e-05	breast cancer metastasis-suppressor 1-like
Homeostatic	CD8 T cell	KOvsWT	Kif11	-9.60137	0.00119615	kinesin family member 11
Homeostatic	CD8 T cell	KOvsWT	Pigl	-3.65454	0.00877312	phosphatidylinositol glycan anchor biosynthesis, class L
Homeostatic	CD8 T cell	KOvsWT	Sp2	-3.37698	0.00495899	Sp2 transcription factor
Homeostatic	CD8 T cell	KOvsWT	Slc25a35	7.4679	0.000620492	solute carrier family 25, member 35
Homeostatic	CD8 T cell	KOvsWT	Fbxo5	-8.92822	3.9695e-07	F-box protein 5
Homeostatic	CD8 T cell	KOvsWT	Prep	8.3861	6.72828e-06	prolyl endopeptidase
Homeostatic	CD8 T cell	KOvsWT	Cdk1	-8.58847	0.018158	cyclin-dependent kinase 1
Homeostatic	CD8 T cell	KOvsWT	Pcsk4	-5.88547	0.0282686	proprotein convertase subtilisin/kexin type 4
Homeostatic	CD8 T cell	KOvsWT	Adora2a	-8.62982	0.0121986	adenosine A2a receptor
Homeostatic	CD8 T cell	KOvsWT	Acaca	7.89302	0.00426464	acetyl-Coenzyme A carboxylase alpha
Homeostatic	CD8 T cell	KOvsWT	Pomc	-7.26017	0.0273046	pro-opiomelanocortin-alpha
Homeostatic	CD8 T cell	KOvsWT	Dnmt3a	-1.07878	0.00399606	DNA methyltransferase 3A
Homeostatic	CD8 T cell	KOvsWT	Ctc1	9.8439	0.0101265	CTS telomere maintenance complex component 1
Homeostatic	CD8 T cell	KOvsWT	Mrs2	-1.63498	0.014023	MRS2 magnesium transporter
Homeostatic	CD8 T cell	KOvsWT	Trip13	-8.25732	0.00908986	thyroid hormone receptor interactor 13
Homeostatic	CD8 T cell	KOvsWT	Mss51	-8.21295	0.000788903	MSS51 mitochondrial translational activator
Homeostatic	CD8 T cell	KOvsWT	Eaf1	-4.254	0.0113761	ELL associated factor 1
Homeostatic	CD8 T cell	KOvsWT	Pbk	-22.8065	1.12954e-11	PDZ binding kinase
Homeostatic	CD8 T cell	KOvsWT	Esco2	-5.811	0.0372437	establishment of sister chromatid cohesion N-acetyltransferase 2
Homeostatic	CD8 T cell	KOvsWT	Fam160b2	1.88888	0.0360381	family with sequence similarity 160, member B2
Homeostatic	CD8 T cell	KOvsWT	Pde1b	-9.38928	0.0086391	phosphodiesterase 1B, Ca2+-calmodulin dependent
Homeostatic	CD8 T cell	KOvsWT	Slc35a5	3.0185	0.0364191	solute carrier family 35, member A5
Homeostatic	CD8 T cell	KOvsWT	Acy1	6.42199	0.036468	aminoacylase 1
Homeostatic	CD8 T cell	KOvsWT	Pcbp4	6.94796	0.0300077	poly(rC) binding protein 4
Homeostatic	CD8 T cell	KOvsWT	Dnase1l2	9.09688	2.37455e-06	deoxyribonuclease 1-like 2
Homeostatic	CD8 T cell	KOvsWT	Sos1	6.96732	2.30317e-06	SOS Ras/Rac guanine nucleotide exchange factor 1
Homeostatic	CD8 T cell	KOvsWT	Csf1r	-9.92754	0.000171097	colony stimulating factor 1 receptor
Homeostatic	CD8 T cell	KOvsWT	Naa40	-2.88096	0.00274553	N(alpha)-acetyltransferase 40, NatD catalytic subunit
Homeostatic	CD8 T cell	KOvsWT	Efemp2	-24.2968	1.77925e-14	epidermal growth factor-containing fibulin-like extracellular matrix protein 2
Homeostatic	CD8 T cell	KOvsWT	Entpd7	-8.72741	0.0095957	ectonucleoside triphosphate diphosphohydrolase 7
Homeostatic	CD8 T cell	KOvsWT	Dnajc14	2.20266	0.0104288	DnaJ heat shock protein family (Hsp40) member C14
Homeostatic	CD8 T cell	KOvsWT	Bach1	7.58728	0.00132936	BTB and CNC homology 1, basic leucine zipper transcription factor 1
Homeostatic	CD8 T cell	KOvsWT	Hspa4l	3.15382	0.0378978	heat shock protein 4 like
Homeostatic	CD8 T cell	KOvsWT	Itih5	-4.70482	0.0284362	inter-alpha (globulin) inhibitor H5
Homeostatic	CD8 T cell	KOvsWT	Rftn2	-6.74111	0.0051727	raftlin family member 2
Homeostatic	CD8 T cell	KOvsWT	Kansl1l	6.08703	9.67394e-05	KAT8 regulatory NSL complex subunit 1-like
Homeostatic	CD8 T cell	KOvsWT	Ilkap	-1.85471	0.000264419	integrin-linked kinase-associated serine/threonine phosphatase 2C
Homeostatic	CD8 T cell	KOvsWT	Fh1	4.28505	0.0129345	fumarate hydratase 1
Homeostatic	CD8 T cell	KOvsWT	Card9	-8.28226	0.00532847	caspase recruitment domain family, member 9
Homeostatic	CD8 T cell	KOvsWT	Ube2l6	-7.34953	0.00877312	ubiquitin-conjugating enzyme E2L 6
Homeostatic	CD8 T cell	KOvsWT	Rbl1	-7.66621	3.64915e-07	RB transcriptional corepressor like 1
Homeostatic	CD8 T cell	KOvsWT	Gnb4	8.86022	0.000436088	guanine nucleotide binding protein (G protein), beta 4
Homeostatic	CD8 T cell	KOvsWT	Gfm1	4.67672	0.0282686	G elongation factor, mitochondrial 1
Homeostatic	CD8 T cell	KOvsWT	Fmo5	3.68375	0.00457391	flavin containing monooxygenase 5
Homeostatic	CD8 T cell	KOvsWT	Trmo	-1.62042	0.0300077	tRNA methyltransferase O
Homeostatic	CD8 T cell	KOvsWT	Snx30	6.16324	1.9149e-05	sorting nexin family member 30
Homeostatic	CD8 T cell	KOvsWT	Fuca1	-1.50417	0.00125977	fucosidase, alpha-L- 1, tissue
Homeostatic	CD8 T cell	KOvsWT	AU040320	5.57126	0.00033414	expressed sequence AU040320
Homeostatic	CD8 T cell	KOvsWT	Ctnnbip1	18.933	1.29606e-05	catenin beta interacting protein 1
Homeostatic	CD8 T cell	KOvsWT	Mib2	5.77151	0.005271	mindbomb E3 ubiquitin protein ligase 2
Homeostatic	CD8 T cell	KOvsWT	Tnfrsf4	-9.24969	4.13528e-05	tumor necrosis factor receptor superfamily, member 4
Homeostatic	CD8 T cell	KOvsWT	Pitpnm2	-2.62581	0.0123795	phosphatidylinositol transfer protein, membrane-associated 2
Homeostatic	CD8 T cell	KOvsWT	Anapc7	2.02892	0.0482352	anaphase promoting complex subunit 7
Homeostatic	CD8 T cell	KOvsWT	Ncor2	-3.48464	0.0214338	nuclear receptor co-repressor 2
Homeostatic	CD8 T cell	KOvsWT	Ulk1	-6.48446	0.00691881	unc-51 like kinase 1
Homeostatic	CD8 T cell	KOvsWT	Mmab	7.12127	0.0109642	methylmalonic aciduria (cobalamin deficiency) cblB type homolog (human)
Homeostatic	CD8 T cell	KOvsWT	Wdr95	8.47685	0.000943135	WD40 repeat domain 95
Homeostatic	CD8 T cell	KOvsWT	4921507P07Rik	-7.88702	0.0314265	RIKEN cDNA 4921507P07 gene
Homeostatic	CD8 T cell	KOvsWT	Slc41a3	6.15393	0.0405442	solute carrier family 41, member 3
Homeostatic	CD8 T cell	KOvsWT	Usp18	-4.5888	0.00928241	ubiquitin specific peptidase 18
Homeostatic	CD8 T cell	KOvsWT	Fah	-8.00806	0.0100745	fumarylacetoacetate hydrolase
Homeostatic	CD8 T cell	KOvsWT	Ears2	6.23884	0.0137528	glutamyl-tRNA synthetase 2, mitochondrial
Homeostatic	CD8 T cell	KOvsWT	Trim21	7.15719	0.0139086	tripartite motif-containing 21
Homeostatic	CD8 T cell	KOvsWT	Enox2	4.74905	0.0316205	ecto-NOX disulfide-thiol exchanger 2
Homeostatic	CD8 T cell	KOvsWT	Slc35a2	5.8049	0.0421855	solute carrier family 35 (UDP-galactose transporter), member A2
Homeostatic	CD8 T cell	KOvsWT	Cenpn	-6.9537	0.027241	centromere protein N
Homeostatic	CD8 T cell	KOvsWT	Tirap	8.8262	0.0139086	toll-interleukin 1 receptor (TIR) domain-containing adaptor protein
Homeostatic	CD8 T cell	KOvsWT	Tmem218	5.79669	0.0430372	transmembrane protein 218
Homeostatic	CD8 T cell	KOvsWT	Yipf2	-11.2831	1.56382e-05	Yip1 domain family, member 2
Homeostatic	CD8 T cell	KOvsWT	Rab27a	3.86839	0.000635396	RAB27A, member RAS oncogene family
Homeostatic	CD8 T cell	KOvsWT	Cish	6.09413	0.0360381	cytokine inducible SH2-containing protein
Homeostatic	CD8 T cell	KOvsWT	Mon1a	-3.33278	0.000181568	MON1 homolog A, secretory traffciking associated
Homeostatic	CD8 T cell	KOvsWT	Amigo3	21.0102	3.87752e-09	adhesion molecule with Ig like domain 3
Homeostatic	CD8 T cell	KOvsWT	Pram1	-20.0796	6.93321e-06	PML-RAR alpha-regulated adaptor molecule 1
Homeostatic	CD8 T cell	KOvsWT	Fbxl8	7.97612	0.00285227	F-box and leucine-rich repeat protein 8
Homeostatic	CD8 T cell	KOvsWT	Fam20b	4.78864	0.00691881	family with sequence similarity 20, member B
Homeostatic	CD8 T cell	KOvsWT	Tmed8	7.92198	3.24585e-09	transmembrane p24 trafficking protein 8
Homeostatic	CD8 T cell	KOvsWT	Pomt2	-6.83523	0.0317045	protein-O-mannosyltransferase 2
Homeostatic	CD8 T cell	KOvsWT	Plcg2	20.7433	7.43056e-07	phospholipase C, gamma 2
Homeostatic	CD8 T cell	KOvsWT	Ifit1	-8.54811	1.64231e-14	interferon-induced protein with tetratricopeptide repeats 1
Homeostatic	CD8 T cell	KOvsWT	Daam1	7.29438	0.00164345	dishevelled associated activator of morphogenesis 1
Homeostatic	CD8 T cell	KOvsWT	Art3	-21.3223	1.23281e-06	ADP-ribosyltransferase 3
Homeostatic	CD8 T cell	KOvsWT	Mtmr9	-9.12221	0.0111989	myotubularin related protein 9
Homeostatic	CD8 T cell	KOvsWT	Lin54	-8.98713	0.00751937	lin-54 homolog (C. elegans)
Homeostatic	CD8 T cell	KOvsWT	Rnf126	4.26332	0.00641775	ring finger protein 126
Homeostatic	CD8 T cell	KOvsWT	Smug1	-8.13855	0.00139968	single-strand selective monofunctional uracil DNA glycosylase
Homeostatic	CD8 T cell	KOvsWT	Gxylt1	8.15179	0.0124517	glucoside xylosyltransferase 1
Homeostatic	CD8 T cell	KOvsWT	Ppp6r2	4.99481	0.027481	protein phosphatase 6, regulatory subunit 2
Homeostatic	CD8 T cell	KOvsWT	Zdhhc9	-3.695	0.0369811	zinc finger, DHHC domain containing 9
Homeostatic	CD8 T cell	KOvsWT	Wdr62	8.52816	0.0224331	WD repeat domain 62
Homeostatic	CD8 T cell	KOvsWT	Setd7	2.32229	0.023224	SET domain containing (lysine methyltransferase) 7
Homeostatic	CD8 T cell	KOvsWT	Dmxl1	3.79263	0.00805323	Dmx-like 1
Homeostatic	CD8 T cell	KOvsWT	Ppfia1	4.24074	0.00285227	protein tyrosine phosphatase, receptor type, f polypeptide (PTPRF), interacting protein (liprin), alpha 1
Homeostatic	CD8 T cell	KOvsWT	Gch1	7.91094	6.36445e-09	GTP cyclohydrolase 1
Homeostatic	CD8 T cell	KOvsWT	Ctnna1	7.66663	8.50488e-07	catenin (cadherin associated protein), alpha 1
Homeostatic	CD8 T cell	KOvsWT	Ccdc50	7.07494	5.02398e-05	coiled-coil domain containing 50
Homeostatic	CD8 T cell	KOvsWT	Slamf7	-22.6862	1.12954e-11	SLAM family member 7
Homeostatic	CD8 T cell	KOvsWT	Mpp6	7.07605	0.000220263	membrane protein, palmitoylated 6 (MAGUK p55 subfamily member 6)
Homeostatic	CD8 T cell	KOvsWT	Pold1	1.16663	0.0086391	polymerase (DNA directed), delta 1, catalytic subunit
Homeostatic	CD8 T cell	KOvsWT	Lmtk2	19.1846	2.15238e-05	lemur tyrosine kinase 2
Homeostatic	CD8 T cell	KOvsWT	Urb1	8.15918	0.0108566	URB1 ribosome biogenesis 1 homolog (S. cerevisiae)
Homeostatic	CD8 T cell	KOvsWT	Tbc1d16	8.15765	1.58983e-05	TBC1 domain family, member 16
Homeostatic	CD8 T cell	KOvsWT	9430038I01Rik	6.63223	0.00476837	RIKEN cDNA 9430038I01 gene
Homeostatic	CD8 T cell	KOvsWT	Pvr	8.544	9.87059e-05	poliovirus receptor
Homeostatic	CD8 T cell	KOvsWT	Otud3	5.17941	0.047803	OTU domain containing 3
Homeostatic	CD8 T cell	KOvsWT	Mdfic	-7.49781	0.0137528	MyoD family inhibitor domain containing
Homeostatic	CD8 T cell	KOvsWT	Irf8	-10.4575	0.00308716	interferon regulatory factor 8
Homeostatic	CD8 T cell	KOvsWT	Oasl1	-9.70688	2.53832e-06	2'-5' oligoadenylate synthetase-like 1
Homeostatic	CD8 T cell	KOvsWT	Abhd14b	8.87093	0.0230746	abhydrolase domain containing 14b
Homeostatic	CD8 T cell	KOvsWT	Bend6	-23.5016	1.38042e-12	BEN domain containing 6
Homeostatic	CD8 T cell	KOvsWT	Slc35f2	5.4118	0.00691881	solute carrier family 35, member F2
Homeostatic	CD8 T cell	KOvsWT	Gzmk	8.05328	0.00139968	granzyme K
Homeostatic	CD8 T cell	KOvsWT	Arrdc4	9.86382	0.0126997	arrestin domain containing 4
Homeostatic	CD8 T cell	KOvsWT	Hexim2	-20.7455	2.71382e-06	hexamethylene bis-acetamide inducible 2
Homeostatic	CD8 T cell	KOvsWT	Zbtb37	9.4756	1.38034e-06	zinc finger and BTB domain containing 37
Homeostatic	CD8 T cell	KOvsWT	Pxylp1	7.72502	0.0103857	2-phosphoxylose phosphatase 1
Homeostatic	CD8 T cell	KOvsWT	4933440M02Rik	18.6085	4.22758e-05	RIKEN cDNA 4933440M02 gene
Homeostatic	CD8 T cell	KOvsWT	C2cd2	-7.11189	0.00406612	C2 calcium-dependent domain containing 2
Homeostatic	CD8 T cell	KOvsWT	Pkd1l1	-8.12647	0.0282686	polycystic kidney disease 1 like 1
Homeostatic	CD8 T cell	KOvsWT	Hectd3	-4.29465	0.00691881	HECT domain E3 ubiquitin protein ligase 3
Homeostatic	CD8 T cell	KOvsWT	Ticam1	-21.6249	8.50488e-07	toll-like receptor adaptor molecule 1
Homeostatic	CD8 T cell	KOvsWT	BC049715	-8.91009	0.0173174	cDNA sequence BC049715
Homeostatic	CD8 T cell	KOvsWT	Mis18bp1	-7.08525	0.0111989	MIS18 binding protein 1
Homeostatic	CD8 T cell	KOvsWT	Fgfbp3	-7.98626	0.00187435	fibroblast growth factor binding protein 3
Homeostatic	CD8 T cell	KOvsWT	2810006K23Rik	8.87131	0.000195839	RIKEN cDNA 2810006K23 gene
Homeostatic	CD8 T cell	KOvsWT	Msl3l2	7.74052	0.00274553	MSL3 like 2
Homeostatic	CD8 T cell	KOvsWT	Zc3hav1l	6.96842	0.0405442	zinc finger CCCH-type, antiviral 1-like
Homeostatic	CD8 T cell	KOvsWT	Amigo2	7.99358	6.70033e-10	adhesion molecule with Ig like domain 2
Homeostatic	CD8 T cell	KOvsWT	Ckap2l	-21.58	8.50488e-07	cytoskeleton associated protein 2-like
Homeostatic	CD8 T cell	KOvsWT	Nrip1	2.31201	1.69832e-05	nuclear receptor interacting protein 1
Homeostatic	CD8 T cell	KOvsWT	Mcat	-10.3788	8.50488e-07	malonyl CoA:ACP acyltransferase (mitochondrial)
Homeostatic	CD8 T cell	KOvsWT	Dcun1d3	7.48825	0.000327163	DCN1, defective in cullin neddylation 1, domain containing 3 (S. cerevisiae)
Homeostatic	CD8 T cell	KOvsWT	Cdca2	-8.9385	0.0147522	cell division cycle associated 2
Homeostatic	CD8 T cell	KOvsWT	Zadh2	3.25485	0.0123795	zinc binding alcohol dehydrogenase, domain containing 2
Homeostatic	CD8 T cell	KOvsWT	Amer1	-7.6811	0.000438045	APC membrane recruitment 1
Homeostatic	CD8 T cell	KOvsWT	Zfp61	7.32719	0.00962435	zinc finger protein 61
Homeostatic	CD8 T cell	KOvsWT	Gdpgp1	-9.70096	0.0111989	GDP-D-glucose phosphorylase 1
Homeostatic	CD8 T cell	KOvsWT	Ercc6l	9.38258	0.00773809	excision repair cross-complementing rodent repair deficiency complementation group 6 like
Homeostatic	CD8 T cell	KOvsWT	Repin1	-21.4424	5.79244e-07	replication initiator 1
Homeostatic	CD8 T cell	KOvsWT	Lins1	6.41593	0.00244209	lines homolog 1
Homeostatic	CD8 T cell	KOvsWT	Mapk11	-5.96985	0.0479108	mitogen-activated protein kinase 11
Homeostatic	CD8 T cell	KOvsWT	Lgals7	19.5637	1.43295e-05	lectin, galactose binding, soluble 7
Homeostatic	CD8 T cell	KOvsWT	A530021J07Rik	3.85747	0.00877312	Riken cDNA A530021J07 gene
Homeostatic	CD8 T cell	KOvsWT	Fpgt	5.79097	0.0197066	fucose-1-phosphate guanylyltransferase
Homeostatic	CD8 T cell	KOvsWT	Arfgap3	9.49335	1.56382e-05	ADP-ribosylation factor GTPase activating protein 3
Homeostatic	CD8 T cell	KOvsWT	Usp46	8.83803	0.00631476	ubiquitin specific peptidase 46
Homeostatic	CD8 T cell	KOvsWT	Cdca7	-7.3333	0.0123795	cell division cycle associated 7
Homeostatic	CD8 T cell	KOvsWT	Lman1l	-22.3055	6.70033e-10	lectin, mannose-binding 1 like
Homeostatic	CD8 T cell	KOvsWT	Nfil3	8.81318	0.020239	nuclear factor, interleukin 3, regulated
Homeostatic	CD8 T cell	KOvsWT	Prss2	8.02091	5.29488e-05	protease, serine 2
Homeostatic	CD8 T cell	KOvsWT	Vwa8	-8.87215	0.000360705	von Willebrand factor A domain containing 8
Homeostatic	CD8 T cell	KOvsWT	Zfp945	1.51197	0.00306926	zinc finger protein 945
Homeostatic	CD8 T cell	KOvsWT	Zfp128	7.81856	0.0282686	zinc finger protein 128
Homeostatic	CD8 T cell	KOvsWT	Hsh2d	-10.4722	0.000311582	hematopoietic SH2 domain containing
Homeostatic	CD8 T cell	KOvsWT	Cd200r4	6.7487	0.0329959	CD200 receptor 4
Homeostatic	CD8 T cell	KOvsWT	Ifit3b	-10.4637	1.06326e-08	interferon-induced protein with tetratricopeptide repeats 3B
Homeostatic	CD8 T cell	KOvsWT	Ap3s2	1.60545	0.0360381	adaptor-related protein complex 3, sipredicated gene, a 2 subunit
Homeostatic	CD8 T cell	KOvsWT	Cenpj	-2.39728	0.0086391	centromere protein J
Homeostatic	CD8 T cell	KOvsWT	Snord22	6.42658	0.00908986	small nucleolar RNA, C/D box 22
Homeostatic	CD8 T cell	KOvsWT	Hdac8	-4.02107	0.0153888	histone deacetylase 8
Homeostatic	CD8 T cell	KOvsWT	Cep152	-5.0446	0.0173174	centrosomal protein 152
Homeostatic	CD8 T cell	KOvsWT	Rraga	6.96667	8.32867e-06	Ras-related GTP binding A
Homeostatic	CD8 T cell	KOvsWT	Ptgr2	-1.65638	0.0144008	prostaglandin reductase 2
Homeostatic	CD8 T cell	KOvsWT	Fbxo36	-10.3895	0.00238562	F-box protein 36
Homeostatic	CD8 T cell	KOvsWT	Ccdc61	-5.2422	0.0133599	coiled-coil domain containing 61
Homeostatic	CD8 T cell	KOvsWT	Zfp628	-6.31194	0.00274553	zinc finger protein 628
Homeostatic	CD8 T cell	KOvsWT	Spc24	-6.18123	0.0176206	SPC24, NDC80 kinetochore complex component, homolog (S. cerevisiae)
Homeostatic	CD8 T cell	KOvsWT	Ifit3	-9.79072	1.10764e-11	interferon-induced protein with tetratricopeptide repeats 3
Homeostatic	CD8 T cell	KOvsWT	Inafm2	2.99178	0.00488933	InaF motif containing 2
Homeostatic	CD8 T cell	KOvsWT	Perm1	-8.95952	0.0232591	PPARGC1 and ESRR induced regulator, muscle 1
Homeostatic	CD8 T cell	KOvsWT	Ifi27l2a	-5.45458	0.000264419	interferon, alpha-inducible protein 27 like 2A
Homeostatic	CD8 T cell	KOvsWT	Slc45a4	-10.4546	4.2419e-05	solute carrier family 45, member 4
Homeostatic	CD8 T cell	KOvsWT	Ifit1bl1	-3.09906	0.00908986	interferon induced protein with tetratricpeptide repeats 1B like 1
Homeostatic	CD8 T cell	KOvsWT	Gm11110	-3.83578	0.022116	predicted gene 11110
Homeostatic	CD8 T cell	KOvsWT	Gm15503	-6.13651	0.0361913	predicted gene 15503
Homeostatic	CD8 T cell	KOvsWT	C130046K22Rik	-18.813	3.43682e-05	RIKEN cDNA C130046K22 gene
Homeostatic	CD8 T cell	KOvsWT	6330418K02Rik	-6.04463	0.0494764	RIKEN cDNA 6330418K02 gene
Homeostatic	CD8 T cell	KOvsWT	Gm13205	8.38397	8.6828e-05	predicted gene 13205
Homeostatic	CD8 T cell	KOvsWT	Gm16023	-6.47948	0.000122261	predicted gene 16023
Homeostatic	CD8 T cell	KOvsWT	Gm16618	-6.58684	0.0133599	predicted gene, 16618
Homeostatic	CD8 T cell	KOvsWT	BC064078	18.6136	4.22758e-05	cDNA sequence BC064078
Homeostatic	CD8 T cell	KOvsWT	Frg2f1	21.0865	3.64673e-07	FSHD region gene 2 family member 1
Homeostatic	CD8 T cell	KOvsWT	Gm15764	-6.79808	0.0479108	predicted gene 15764
Homeostatic	CD8 T cell	KOvsWT	Acad11	6.30906	0.019223	acyl-Coenzyme A dehydrogenase family, member 11
Homeostatic	CD8 T cell	KOvsWT	Trav9n-1	6.2414	0.000635396	T cell receptor alpha variable 9N-1
Homeostatic	CD8 T cell	KOvsWT	Gm20492	-20.3588	4.67173e-06	predicted gene 20492
Homeostatic	CD8 T cell	KOvsWT	Edaradd	-5.28816	0.0159399	EDAR (ectodysplasin-A receptor)-associated death domain
Homeostatic	CD8 T cell	KOvsWT	Cdiptos	7.17762	0.0360381	CDIP transferase, opposite strand
Homeostatic	CD8 T cell	KOvsWT	Gm28707	6.58782	0.000836843	predicted gene 28707
Homeostatic	CD8 T cell	KOvsWT	2610306M01Rik	-7.11912	5.02398e-05	RIKEN cDNA 2610306M01 gene
Homeostatic	CD8 T cell	KOvsWT	Gm17764	5.66981	0.00207485	predicted gene, 17764
Homeostatic	CD8 T cell	KOvsWT	Gm28874	-6.74215	0.0324714	predicted gene 28874
Homeostatic	CD8 T cell	KOvsWT	6720464F23Rik	17.2619	0.000231015	RIKEN cDNA 6720464F23 gene
Homeostatic	CD8 T cell	KOvsWT	Trdc	-7.75957	2.15238e-05	T cell receptor delta, constant region
Homeostatic	CD8 T cell	KOvsWT	Gbp10	-8.14534	0.00740345	guanylate-binding protein 10
Homeostatic	CD8 T cell	KOvsWT	C230071H17Rik	10.0736	3.13703e-07	RIKEN cDNA C230071H17 gene
Homeostatic	CD8 T cell	KOvsWT	Gm19265	-7.72478	0.0139086	predicted gene, 19265
Homeostatic	CD8 T cell	KOvsWT	Gm7890	6.08991	0.00488933	predicted gene 7890
Homeostatic	CD8 T cell	KOvsWT	Gm31812	-19.9088	4.55803e-06	predicted gene, 31812
Homeostatic	CD8 T cell	KOvsWT	Gm20300	5.73264	0.027241	predicted gene, 20300
Homeostatic	CD8 T cell	KOvsWT	9930024M15Rik	7.60252	0.0430328	RIKEN cDNA 9930024M15 gene
Homeostatic	CD8 T cell	KOvsWT	Ifngas1	-5.88115	0.0222228	Ifng antisense RNA 1
Homeostatic	CD8 T cell	KOvsWT	C130051F05Rik	6.43148	0.0482811	RIKEN cDNA C130051F05 gene
Homeostatic	CD8 T cell	KOvsWT	3110043O21Rik	-9.32477	0.0111989	RIKEN cDNA 3110043O21 gene
Homeostatic	CD8 T cell	KOvsWT	Pqlc1	-3.79886	0.0139356	Solute carrier family 66 member 2
Homeostatic	CD8 T cell	KOvsWT	1600002K03Rik	8.96007	1.37882e-12	RIKEN cDNA 1600002K03 gene
Homeostatic	CD8 T cell	KOvsWT	Papd4	1.29842	0.0462304	Terminal nucleotidyltransferase 2
Homeostatic	CD8 T cell	KOvsWT	Fam109a	8.69608	0.00461549	PH domain containing endocytic trafficking adaptor 1
Homeostatic	CD8 T cell	KOvsWT	Gm12195	18.8102	3.42202e-05	predicated gene, 12195
Homeostatic	CD8 T cell	KOvsWT	D930016D06Rik	6.06432	3.64673e-07	RIKEN cDNA D930016D06 gene
Homeostatic	CD8 T cell	KOvsWT	Gm20033	8.8264	0.00086594	predicated gene, 20033
Homeostatic	CD8 T cell	KOvsWT	Gm26809	-4.07294	0.00553865	predicated gene, 26809
Homeostatic	CD8 T cell	KOvsWT	Gm37082	18.7476	3.6245e-05	predicated gene, 37082
Homeostatic	CD8 T cell	KOvsWT	Gm37420	19.1296	2.27915e-05	predicated gene, 37420
Homeostatic	CD8 T cell	KOvsWT	Gm37954	-7.04857	0.0364191	predicated gene, 37954
Homeostatic	CD8 T cell	KOvsWT	Gm43162	4.50242	0.0408594	predicated gene, 43162
Homeostatic	CD8 T cell	KOvsWT	Gm43679	7.57044	0.0212604	predicated gene, 43679
Homeostatic	CD8 T cell	KOvsWT	Gm43254	-10.1251	0.00877312	predicated gene, 43254
Homeostatic	CD8 T cell	KOvsWT	Gm44164	2.74476	0.0212604	predicated gene, 44164
Homeostatic	CD8 T cell	KOvsWT	Gm45222	18.9394	2.96452e-05	predicated gene, 45222
Homeostatic	CD8 T cell	KOvsWT	Gm45629	6.22477	0.00154572	predicated gene, 45629
Homeostatic	CD8 T cell	KOvsWT	Gm49344	19.9113	4.00147e-06	predicated gene, 49344
Homeostatic	CD8 T cell	KEvsWT	Gpr107	4.2226	0.0007	G protein-coupled receptor 107
Homeostatic	CD8 T cell	KEvsWT	Krit1	2.1447	0.017	KRIT1, ankyrin repeat containing
Homeostatic	CD8 T cell	KEvsWT	Vps9d1	-6.8025	0.0107	VPS9 domain containing 1
Homeostatic	CD8 T cell	KEvsWT	Pcbp3	-20.0898	0	poly(rC) binding protein 3
Homeostatic	CD8 T cell	KEvsWT	Ocrl	19.9394	0	OCRL, inositol polyphosphate-5-phosphatase
Homeostatic	CD8 T cell	KEvsWT	Prpf6	-1.228	0.0193	pre-mRNA splicing factor 6
Homeostatic	CD8 T cell	KEvsWT	Tmem39a	6.4571	0.0033	transmembrane protein 39a
Homeostatic	CD8 T cell	KEvsWT	Arrdc2	-7.5909	0.0001	arrestin domain containing 2
Homeostatic	CD8 T cell	KEvsWT	Mtfp1	-9.7425	0	mitochondrial fission process 1
Homeostatic	CD8 T cell	KEvsWT	Rasa4	7.5636	0.016	RAS p21 protein activator 4
Homeostatic	CD8 T cell	KEvsWT	Ndrg1	7.2255	0.0384	N-myc downstream regulated gene 1
Homeostatic	CD8 T cell	KEvsWT	Prg4	-20.3417	0	proteoglycan 4 (megakaryocyte stimulating factor, articular superficial zone protein)
Homeostatic	CD8 T cell	KEvsWT	Crip2	8.7071	0.0011	cysteine rich protein 2
Homeostatic	CD8 T cell	KEvsWT	Sfmbt1	7.295	0.0032	Scm-like with four mbt domains 1
Homeostatic	CD8 T cell	KEvsWT	Gmnn	2.9536	0.0384	geminin
Homeostatic	CD8 T cell	KEvsWT	Ppp2cb	4.9429	0.0021	protein phosphatase 2 (formerly 2A), catalytic subunit, beta isoform
Homeostatic	CD8 T cell	KEvsWT	G0s2	3.0881	0.0051	G0/G1 switch gene 2
Homeostatic	CD8 T cell	KEvsWT	Tfcp2	8.0482	0.0019	transcription factor CP2
Homeostatic	CD8 T cell	KEvsWT	Nuak2	-8.3041	0.0388	NUAK family, SNF1-like kinase, 2
Homeostatic	CD8 T cell	KEvsWT	2610507B11Rik	1.0526	0.0388	RIKEN cDNA 2610507B11 gene
Homeostatic	CD8 T cell	KEvsWT	Kif11	-7.7751	0.0051	kinesin family member 11
Homeostatic	CD8 T cell	KEvsWT	Tbp	-1.1755	0.0265	TATA box binding protein
Homeostatic	CD8 T cell	KEvsWT	Ppt2	-4.2768	0.0344	palmitoyl-protein thioesterase 2
Homeostatic	CD8 T cell	KEvsWT	Taok1	1.0305	0.0479	TAO kinase 1
Homeostatic	CD8 T cell	KEvsWT	Dhx58	-8.1936	0.0001	DEXH (Asp-Glu-X-His) box polypeptide 58
Homeostatic	CD8 T cell	KEvsWT	Slc25a35	9.3361	0	solute carrier family 25, member 35
Homeostatic	CD8 T cell	KEvsWT	Prep	8.9776	0	prolyl endopeptidase
Homeostatic	CD8 T cell	KEvsWT	Ppp1r12a	-1.4459	0.0074	protein phosphatase 1, regulatory subunit 12A
Homeostatic	CD8 T cell	KEvsWT	Adora2a	-8.4076	0.0125	adenosine A2a receptor
Homeostatic	CD8 T cell	KEvsWT	Zfp607a	-7.8868	0.0025	zinc finger protein 607A
Homeostatic	CD8 T cell	KEvsWT	Acaca	6.6907	0.0125	acetyl-Coenzyme A carboxylase alpha
Homeostatic	CD8 T cell	KEvsWT	Cmpk2	-9.1488	0.0015	cytidine monophosphate (UMP-CMP) kinase 2, mitochondrial
Homeostatic	CD8 T cell	KEvsWT	Polg2	-1.5694	0.0224	polymerase (DNA directed), gamma 2, accessory subunit
Homeostatic	CD8 T cell	KEvsWT	Kif1c	6.8837	0.0026	kinesin family member 1C
Homeostatic	CD8 T cell	KEvsWT	Aurkb	8.0716	0.0407	aurora kinase B
Homeostatic	CD8 T cell	KEvsWT	Ctc1	8.5376	0.0204	CTS telomere maintenance complex component 1
Homeostatic	CD8 T cell	KEvsWT	Dtd2	-7.5741	0.0014	D-tyrosyl-tRNA deacylase 2
Homeostatic	CD8 T cell	KEvsWT	Ppp2r5e	3.9749	0.0035	protein phosphatase 2, regulatory subunit B', epsilon
Homeostatic	CD8 T cell	KEvsWT	Pygl	10.3335	0.0023	liver glycogen phosphorylase
Homeostatic	CD8 T cell	KEvsWT	Zfyve21	4.9509	0.0282	zinc finger, FYVE domain containing 21
Homeostatic	CD8 T cell	KEvsWT	Tbc1d7	8.6376	0	TBC1 domain family, member 7
Homeostatic	CD8 T cell	KEvsWT	Fancc	8.3616	0.0111	Fanconi anemia, complementation group C
Homeostatic	CD8 T cell	KEvsWT	Pdlim7	4.9917	0.0198	PDZ and LIM domain 7
Homeostatic	CD8 T cell	KEvsWT	Zfp729a	-5.5686	0.0133	zinc finger protein 729a
Homeostatic	CD8 T cell	KEvsWT	Mtx3	4.7096	0.039	metaxin 3
Homeostatic	CD8 T cell	KEvsWT	Kctd6	-8.0301	0	potassium channel tetramerisation domain containing 6
Homeostatic	CD8 T cell	KEvsWT	Fbxl3	2.9654	0.05	F-box and leucine-rich repeat protein 3
Homeostatic	CD8 T cell	KEvsWT	Stk3	5.2925	0.0038	serine/threonine kinase 3
Homeostatic	CD8 T cell	KEvsWT	Pde1b	-7.4386	0.0263	phosphodiesterase 1B, Ca2+-calmodulin dependent
Homeostatic	CD8 T cell	KEvsWT	Gpt	-4.839	0.0222	glutamic pyruvic transaminase, soluble
Homeostatic	CD8 T cell	KEvsWT	Ly6c2	-1.6209	0.004	lymphocyte antigen 6 complex, locus C2
Homeostatic	CD8 T cell	KEvsWT	Hspbap1	-5.7181	0.0022	Hspb associated protein 1
Homeostatic	CD8 T cell	KEvsWT	Rcan1	-6.3104	0.001	regulator of calcineurin 1
Homeostatic	CD8 T cell	KEvsWT	Mx2	-9.8056	0.0183	MX dynamin-like GTPase 2
Homeostatic	CD8 T cell	KEvsWT	Poc1a	7.8599	0.0001	POC1 centriolar protein A
Homeostatic	CD8 T cell	KEvsWT	Rsph3b	-8.5495	0.0018	radial spoke 3B homolog (Chlamydomonas)
Homeostatic	CD8 T cell	KEvsWT	Agpat4	-1.9315	0.006	1-acylglycerol-3-phosphate O-acyltransferase 4 (lysophosphatidic acid acyltransferase, delta)
Homeostatic	CD8 T cell	KEvsWT	Prkd3	2.8401	0.0047	protein kinase D3
Homeostatic	CD8 T cell	KEvsWT	Dnase1l2	8.2163	0	deoxyribonuclease 1-like 2
Homeostatic	CD8 T cell	KEvsWT	Sos1	5.4586	0.0005	SOS Ras/Rac guanine nucleotide exchange factor 1
Homeostatic	CD8 T cell	KEvsWT	Kifc5b	-19.9654	0	kinesin family member C5B
Homeostatic	CD8 T cell	KEvsWT	Csf1r	-10.7027	0.0001	colony stimulating factor 1 receptor
Homeostatic	CD8 T cell	KEvsWT	Ms4a4d	-7.6041	0.005	membrane-spanning 4-domains, subfamily A, member 4D
Homeostatic	CD8 T cell	KEvsWT	Entpd7	-6.6292	0.0313	ectonucleoside triphosphate diphosphohydrolase 7
Homeostatic	CD8 T cell	KEvsWT	Tk1	9.5564	0.0028	thymidine kinase 1
Homeostatic	CD8 T cell	KEvsWT	Copg2	5.0957	0.0398	coatomer protein complex, subunit gamma 2
Homeostatic	CD8 T cell	KEvsWT	Tyms	2.5999	0.0031	thymidylate synthase
Homeostatic	CD8 T cell	KEvsWT	Hspa4l	4.3865	0.0125	heat shock protein 4 like
Homeostatic	CD8 T cell	KEvsWT	Nrp2	5.5222	0.0279	neuropilin 2
Homeostatic	CD8 T cell	KEvsWT	Rftn2	-8.2826	0.0005	raftlin family member 2
Homeostatic	CD8 T cell	KEvsWT	Kansl1l	2.6637	0.0391	KAT8 regulatory NSL complex subunit 1-like
Homeostatic	CD8 T cell	KEvsWT	Rnf25	8.3412	0.0172	ring finger protein 25
Homeostatic	CD8 T cell	KEvsWT	Dnpep	1.2657	0.0051	aspartyl aminopeptidase
Homeostatic	CD8 T cell	KEvsWT	Fh1	5.4691	0.0017	fumarate hydratase 1
Homeostatic	CD8 T cell	KEvsWT	Pdss1	-5.2336	0.0003	prenyl (solanesyl) diphosphate synthase, subunit 1
Homeostatic	CD8 T cell	KEvsWT	BC005624	1.7253	0.0142	cDNA sequence BC005624
Homeostatic	CD8 T cell	KEvsWT	Harbi1	-5.1242	0.0002	harbinger transposase derived 1
Homeostatic	CD8 T cell	KEvsWT	Stard7	-1.1121	0.0325	START domain containing 7
Homeostatic	CD8 T cell	KEvsWT	Gnb4	5.2673	0.0284	guanine nucleotide binding protein (G protein), beta 4
Homeostatic	CD8 T cell	KEvsWT	Gstm4	7.2982	0.0305	glutathione S-transferase, mu 4
Homeostatic	CD8 T cell	KEvsWT	Fmo5	3.9497	0.0019	flavin containing monooxygenase 5
Homeostatic	CD8 T cell	KEvsWT	Ptbp2	2.092	0.0391	polypyrimidine tract binding protein 2
Homeostatic	CD8 T cell	KEvsWT	Spaca1	8.0797	0.0107	sperm acrosome associated 1
Homeostatic	CD8 T cell	KEvsWT	Snx30	5.9847	0	sorting nexin family member 30
Homeostatic	CD8 T cell	KEvsWT	Mknk1	-5.7275	0.0003	MAP kinase-interacting serine/threonine kinase 1
Homeostatic	CD8 T cell	KEvsWT	AU040320	4.7732	0.0028	expressed sequence AU040320
Homeostatic	CD8 T cell	KEvsWT	Ctnnbip1	20.0729	0	catenin beta interacting protein 1
Homeostatic	CD8 T cell	KEvsWT	Mib2	9.1606	0	mindbomb E3 ubiquitin protein ligase 2
Homeostatic	CD8 T cell	KEvsWT	Tnfrsf4	-7.3267	0.0009	tumor necrosis factor receptor superfamily, member 4
Homeostatic	CD8 T cell	KEvsWT	Zbtb49	-8.5636	0.0002	zinc finger and BTB domain containing 49
Homeostatic	CD8 T cell	KEvsWT	Fosl2	-5.799	0.0102	fos-like antigen 2
Homeostatic	CD8 T cell	KEvsWT	Plac8	-1.8821	0.0001	placenta-specific 8
Homeostatic	CD8 T cell	KEvsWT	Pitpnm2	-5.255	0	phosphatidylinositol transfer protein, membrane-associated 2
Homeostatic	CD8 T cell	KEvsWT	Anapc7	2.7763	0.0235	anaphase promoting complex subunit 7
Homeostatic	CD8 T cell	KEvsWT	Mmab	5.2162	0.0349	methylmalonic aciduria (cobalamin deficiency) cblB type homolog (human)
Homeostatic	CD8 T cell	KEvsWT	Wdr95	8.906	0.0003	WD40 repeat domain 95
Homeostatic	CD8 T cell	KEvsWT	Hpgds	-7.6585	0.0255	hematopoietic prostaglandin D synthase
Homeostatic	CD8 T cell	KEvsWT	Lrig1	-6.3453	0.0017	leucine-rich repeats and immunoglobulin-like domains 1
Homeostatic	CD8 T cell	KEvsWT	Usp18	-6.9524	0	ubiquitin specific peptidase 18
Homeostatic	CD8 T cell	KEvsWT	Fbxo17	-8.4128	0.0028	F-box protein 17
Homeostatic	CD8 T cell	KEvsWT	Lipt2	-8.7837	0.0041	lipoyl(octanoyl) transferase 2 (putative)
Homeostatic	CD8 T cell	KEvsWT	9130019O22Rik	-7.452	0.0037	RIKEN cDNA 9130019O22 gene
Homeostatic	CD8 T cell	KEvsWT	Ears2	8.4991	0.0005	glutamyl-tRNA synthetase 2, mitochondrial
Homeostatic	CD8 T cell	KEvsWT	Trim21	6.692	0.018	tripartite motif-containing 21
Homeostatic	CD8 T cell	KEvsWT	Enox2	7.8792	0.0007	ecto-NOX disulfide-thiol exchanger 2
Homeostatic	CD8 T cell	KEvsWT	Cetn2	1.271	0.0287	centrin 2
Homeostatic	CD8 T cell	KEvsWT	Plp1	7.7473	0.039	proteolipid protein (myelin) 1
Homeostatic	CD8 T cell	KEvsWT	Zcchc18	9.3428	0.001	zinc finger, CCHC domain containing 18
Homeostatic	CD8 T cell	KEvsWT	Cenpn	-9.5636	0.0053	centromere protein N
Homeostatic	CD8 T cell	KEvsWT	Cfap20	1.257	0.0204	cilia and flagella associated protein 20
Homeostatic	CD8 T cell	KEvsWT	Klhl36	-8.3628	0	kelch-like 36
Homeostatic	CD8 T cell	KEvsWT	Ankrd49	-2.1818	0.0147	ankyrin repeat domain 49
Homeostatic	CD8 T cell	KEvsWT	Ppp2r1b	1.1328	0	protein phosphatase 2, regulatory subunit A, beta
Homeostatic	CD8 T cell	KEvsWT	Rab27a	4.341	0.0001	RAB27A, member RAS oncogene family
Homeostatic	CD8 T cell	KEvsWT	Vipr1	2.9746	0.0002	vasoactive intestinal peptide receptor 1
Homeostatic	CD8 T cell	KEvsWT	Amigo3	20.0976	0	adhesion molecule with Ig like domain 3
Homeostatic	CD8 T cell	KEvsWT	Syde1	-4.6322	0.0499	synapse defective 1, Rho GTPase, homolog 1 (C. elegans)
Homeostatic	CD8 T cell	KEvsWT	Cntrob	9.2078	0.016	centrobin, centrosomal BRCA2 interacting protein
Homeostatic	CD8 T cell	KEvsWT	Fbxl8	8.103	0.0019	F-box and leucine-rich repeat protein 8
Homeostatic	CD8 T cell	KEvsWT	Rtp4	-7.1339	0	receptor transporter protein 4
Homeostatic	CD8 T cell	KEvsWT	Lgals3bp	-1.1039	0.0007	lectin, galactoside-binding, soluble, 3 binding protein
Homeostatic	CD8 T cell	KEvsWT	Cdkl4	-19.4177	0	cyclin-dependent kinase-like 4
Homeostatic	CD8 T cell	KEvsWT	Tmed8	7.3591	0	transmembrane p24 trafficking protein 8
Homeostatic	CD8 T cell	KEvsWT	Mks1	3.6815	0.0283	MKS transition zone complex subunit 1
Homeostatic	CD8 T cell	KEvsWT	Rhbdd3	-8.7474	0.0067	rhomboid domain containing 3
Homeostatic	CD8 T cell	KEvsWT	Iqsec1	2.1443	0.0306	IQ motif and Sec7 domain 1
Homeostatic	CD8 T cell	KEvsWT	Plcg2	19.8555	0	phospholipase C, gamma 2
Homeostatic	CD8 T cell	KEvsWT	Ifit1	-10.5809	0	interferon-induced protein with tetratricopeptide repeats 1
Homeostatic	CD8 T cell	KEvsWT	Daam1	6.0299	0.009	dishevelled associated activator of morphogenesis 1
Homeostatic	CD8 T cell	KEvsWT	Gdpd5	-6.1654	0.0131	glycerophosphodiester phosphodiesterase domain containing 5
Homeostatic	CD8 T cell	KEvsWT	Dcaf10	-7.2393	0.0418	DDB1 and CUL4 associated factor 10
Homeostatic	CD8 T cell	KEvsWT	Dennd5a	7.9724	0.0095	DENN/MADD domain containing 5A
Homeostatic	CD8 T cell	KEvsWT	Gxylt1	6.1601	0.0358	glucoside xylosyltransferase 1
Homeostatic	CD8 T cell	KEvsWT	Lzts1	7.3003	0.0125	leucine zipper, putative tumor suppressor 1
Homeostatic	CD8 T cell	KEvsWT	Dnajc12	7.4874	0.0393	DnaJ heat shock protein family (Hsp40) member C12
Homeostatic	CD8 T cell	KEvsWT	Zdhhc9	-8.1859	0.0001	zinc finger, DHHC domain containing 9
Homeostatic	CD8 T cell	KEvsWT	Zfp39	4.8233	0.0019	zinc finger protein 39
Homeostatic	CD8 T cell	KEvsWT	Lrrc20	-9.1985	0	leucine rich repeat containing 20
Homeostatic	CD8 T cell	KEvsWT	Zfyve28	8.2827	0.0272	zinc finger, FYVE domain containing 28
Homeostatic	CD8 T cell	KEvsWT	Dmxl1	5.4409	0	Dmx-like 1
Homeostatic	CD8 T cell	KEvsWT	Ppfia1	5.4245	0	protein tyrosine phosphatase, receptor type, f polypeptide (PTPRF), interacting protein (liprin), alpha 1
Homeostatic	CD8 T cell	KEvsWT	Gch1	7.8562	0	GTP cyclohydrolase 1
Homeostatic	CD8 T cell	KEvsWT	Inf2	-6.044	0.0332	inverted formin, FH2 and WH2 domain containing
Homeostatic	CD8 T cell	KEvsWT	Ctnna1	6.3866	0.0001	catenin (cadherin associated protein), alpha 1
Homeostatic	CD8 T cell	KEvsWT	Ccdc50	7.3637	0	coiled-coil domain containing 50
Homeostatic	CD8 T cell	KEvsWT	Mpp6	6.6028	0.0007	membrane protein, palmitoylated 6 (MAGUK p55 subfamily member 6)
Homeostatic	CD8 T cell	KEvsWT	Pold1	2.898	0	polymerase (DNA directed), delta 1, catalytic subunit
Homeostatic	CD8 T cell	KEvsWT	Rtel1	4.0249	0.0179	regulator of telomere elongation helicase 1
Homeostatic	CD8 T cell	KEvsWT	Lmtk2	19.3866	0	lemur tyrosine kinase 2
Homeostatic	CD8 T cell	KEvsWT	Slc9a8	-1.5697	0.0344	solute carrier family 9 (sodium/hydrogen exchanger), member 8
Homeostatic	CD8 T cell	KEvsWT	Ap5z1	-3.1078	0.0181	adaptor-related protein complex 5, zeta 1 subunit
Homeostatic	CD8 T cell	KEvsWT	Zfp335	5.209	0.0277	zinc finger protein 335
Homeostatic	CD8 T cell	KEvsWT	Tbc1d16	7.3282	0.0002	TBC1 domain family, member 16
Homeostatic	CD8 T cell	KEvsWT	9430038I01Rik	7.3166	0.0012	RIKEN cDNA 9430038I01 gene
Homeostatic	CD8 T cell	KEvsWT	Ccdc114	-8.1395	0.011	coiled-coil domain containing 114
Homeostatic	CD8 T cell	KEvsWT	Cyp2s1	7.4964	0.0088	cytochrome P450, family 2, subfamily s, polypeptide 1
Homeostatic	CD8 T cell	KEvsWT	Otud3	5.3121	0.0405	OTU domain containing 3
Homeostatic	CD8 T cell	KEvsWT	Mdfic	-7.8544	0.0103	MyoD family inhibitor domain containing
Homeostatic	CD8 T cell	KEvsWT	Oasl1	-8.5999	0	2'-5' oligoadenylate synthetase-like 1
Homeostatic	CD8 T cell	KEvsWT	Zbed3	-7.7758	0.0407	zinc finger, BED type containing 3
Homeostatic	CD8 T cell	KEvsWT	Slc35f2	6.3198	0.001	solute carrier family 35, member F2
Homeostatic	CD8 T cell	KEvsWT	Zbtb37	11.1418	0	zinc finger and BTB domain containing 37
Homeostatic	CD8 T cell	KEvsWT	Pxylp1	8.0013	0.0067	2-phosphoxylose phosphatase 1
Homeostatic	CD8 T cell	KEvsWT	Zfp3	-7.2616	0.0344	zinc finger protein 3
Homeostatic	CD8 T cell	KEvsWT	Crb3	-21.5841	0	crumbs family member 3
Homeostatic	CD8 T cell	KEvsWT	Phf11a	-8.8311	0.0072	PHD finger protein 11A
Homeostatic	CD8 T cell	KEvsWT	Cenph	7.2011	0.0067	centromere protein H
Homeostatic	CD8 T cell	KEvsWT	4933440M02Rik	20.4411	0	RIKEN cDNA 4933440M02 gene
Homeostatic	CD8 T cell	KEvsWT	Cmtr2	5.4285	0.045	cap methyltransferase 2
Homeostatic	CD8 T cell	KEvsWT	Pkd1l1	-7.8557	0.0287	polycystic kidney disease 1 like 1
Homeostatic	CD8 T cell	KEvsWT	Zfp445	2.9564	0.0051	zinc finger protein 445
Homeostatic	CD8 T cell	KEvsWT	Xxylt1	-6.1523	0.0432	xyloside xylosyltransferase 1
Homeostatic	CD8 T cell	KEvsWT	2810006K23Rik	8.4065	0.0005	RIKEN cDNA 2810006K23 gene
Homeostatic	CD8 T cell	KEvsWT	Msl3l2	7.7494	0.0021	MSL3 like 2
Homeostatic	CD8 T cell	KEvsWT	4632415L05Rik	-5.5891	0.0011	RRS1 ribosome biogenesis regulator homolog pseudogene
Homeostatic	CD8 T cell	KEvsWT	Amigo2	7.8345	0	adhesion molecule with Ig like domain 2
Homeostatic	CD8 T cell	KEvsWT	Mypop	-5.3712	0.045	Myb-related transcription factor, partner of profilin
Homeostatic	CD8 T cell	KEvsWT	Nrip1	2.2104	0	nuclear receptor interacting protein 1
Homeostatic	CD8 T cell	KEvsWT	Tprn	-6.3372	0.0208	taperin
Homeostatic	CD8 T cell	KEvsWT	Pkd1l3	-19.856	0	polycystic kidney disease 1 like 3
Homeostatic	CD8 T cell	KEvsWT	Haspin	-7.4797	0.0031	histone H3 associated protein kinase
Homeostatic	CD8 T cell	KEvsWT	Kif7	6.1927	0.0239	kinesin family member 7
Homeostatic	CD8 T cell	KEvsWT	Maml1	3.1135	0.0349	mastermind like transcriptional coactivator 1
Homeostatic	CD8 T cell	KEvsWT	Zfp61	8.4069	0.0022	zinc finger protein 61
Homeostatic	CD8 T cell	KEvsWT	4930412M03Rik	-9.1158	0.0018	RIKEN cDNA 4930412M03 gene
Homeostatic	CD8 T cell	KEvsWT	Sv2c	-8.8944	0.0052	synaptic vesicle glycoprotein 2c
Homeostatic	CD8 T cell	KEvsWT	Lins1	7.0303	0.0005	lines homolog 1
Homeostatic	CD8 T cell	KEvsWT	Lgals7	18.8866	0	lectin, galactose binding, soluble 7
Homeostatic	CD8 T cell	KEvsWT	Tanc2	6.4619	0.0287	tetratricopeptide repeat, ankyrin repeat and coiled-coil containing 2
Homeostatic	CD8 T cell	KEvsWT	Fpgt	7.0643	0.0051	fucose-1-phosphate guanylyltransferase
Homeostatic	CD8 T cell	KEvsWT	A930004D18Rik	-20.4416	0	RIKEN cDNA A930004D18 gene
Homeostatic	CD8 T cell	KEvsWT	Arfgap3	8.2388	0.0003	ADP-ribosylation factor GTPase activating protein 3
Homeostatic	CD8 T cell	KEvsWT	Zfp867	-8.5647	0.0025	zinc finger protein 867
Homeostatic	CD8 T cell	KEvsWT	Srsf12	-6.7548	0.017	serine and arginine-rich splicing factor 12
Homeostatic	CD8 T cell	KEvsWT	Usp46	10.1634	0.0009	ubiquitin specific peptidase 46
Homeostatic	CD8 T cell	KEvsWT	Miga1	-7.8238	0.0021	mitoguardin 1
Homeostatic	CD8 T cell	KEvsWT	Rtl6	-7.2105	0.0269	retrotransposon Gag like 6
Homeostatic	CD8 T cell	KEvsWT	Prss2	8.5865	0	protease, serine 2
Homeostatic	CD8 T cell	KEvsWT	Colq	8.2237	0.0125	collagen-like tail subunit (single strand of homotrimer) of asymmetric acetylcholinesterase
Homeostatic	CD8 T cell	KEvsWT	Wdr91	3.1848	0.0309	WD repeat domain 91
Homeostatic	CD8 T cell	KEvsWT	Vwa8	-5.1228	0.0229	von Willebrand factor A domain containing 8
Homeostatic	CD8 T cell	KEvsWT	Ksr2	8.9751	0.0194	kinase suppressor of ras 2
Homeostatic	CD8 T cell	KEvsWT	Klra6	10.0034	0.0048	killer cell lectin-like receptor, subfamily A, member 6
Homeostatic	CD8 T cell	KEvsWT	Myl1	10.0375	0.0008	myosin, light polypeptide 1
Homeostatic	CD8 T cell	KEvsWT	Gspt1	2.7168	0.0095	G1 to S phase transition 1
Homeostatic	CD8 T cell	KEvsWT	Ifit3b	-10.3242	0	interferon-induced protein with tetratricopeptide repeats 3B
Homeostatic	CD8 T cell	KEvsWT	Ifi27	-1.3629	0.0033	interferon, alpha-inducible protein 27
Homeostatic	CD8 T cell	KEvsWT	Zfp467	-6.9617	0.05	zinc finger protein 467
Homeostatic	CD8 T cell	KEvsWT	Hs3st3b1	5.685	0.0006	heparan sulfate (glucosamine) 3-O-sulfotransferase 3B1
Homeostatic	CD8 T cell	KEvsWT	Ifi214	-1.4191	0.0058	interferon activated gene 214
Homeostatic	CD8 T cell	KEvsWT	Utp3	1.0271	0.005	UTP3 small subunit processome component
Homeostatic	CD8 T cell	KEvsWT	Rraga	5.4472	0.0012	Ras-related GTP binding A
Homeostatic	CD8 T cell	KEvsWT	Zfp827	5.4115	0.0076	zinc finger protein 827
Homeostatic	CD8 T cell	KEvsWT	Zfp783	-6.2829	0.0005	zinc finger protein 783
Homeostatic	CD8 T cell	KEvsWT	Lmbrd1	1.2988	0.0396	LMBR1 domain containing 1
Homeostatic	CD8 T cell	KEvsWT	Fam169b	-1.273	0.0051	family with sequence similarity 169, member B
Homeostatic	CD8 T cell	KEvsWT	Ifit3	-5.3507	0.0006	interferon-induced protein with tetratricopeptide repeats 3
Homeostatic	CD8 T cell	KEvsWT	Inafm2	4.1541	0	InaF motif containing 2
Homeostatic	CD8 T cell	KEvsWT	AW011738	-7.4567	0	expressed sequence AW011738
Homeostatic	CD8 T cell	KEvsWT	Gm13212	-2.5126	0.005	predicted gene 13212
Homeostatic	CD8 T cell	KEvsWT	D030028A08Rik	8.9981	0.0125	RIKEN cDNA D030028A08 gene
Homeostatic	CD8 T cell	KEvsWT	Ifi27l2a	-6.1635	0	interferon, alpha-inducible protein 27 like 2A
Homeostatic	CD8 T cell	KEvsWT	Slc2a4rg-ps	1.131	0.0419	Slc2a4 regulator, pseudogene
Homeostatic	CD8 T cell	KEvsWT	Gm13205	8.9107	0	predicted gene 13205
Homeostatic	CD8 T cell	KEvsWT	Gm16618	-8.5891	0.0029	predicted gene, 16618
Homeostatic	CD8 T cell	KEvsWT	BC064078	20.2454	0	cDNA sequence BC064078
Homeostatic	CD8 T cell	KEvsWT	Frg2f1	19.395	0	FSHD region gene 2 family member 1
Homeostatic	CD8 T cell	KEvsWT	Zfp882	-8.9202	0.0147	zinc finger protein 882
Homeostatic	CD8 T cell	KEvsWT	0610040B10Rik	-20.4884	0	RIKEN cDNA 0610040B10 gene
Homeostatic	CD8 T cell	KEvsWT	BC035044	8.6505	0.0053	cDNA sequence BC035044
Homeostatic	CD8 T cell	KEvsWT	Gbp11	6.1971	0.0004	guanylate binding protein 11
Homeostatic	CD8 T cell	KEvsWT	Trav9n-1	5.8916	0.0013	T cell receptor alpha variable 9N-1
Homeostatic	CD8 T cell	KEvsWT	Mir5620	-20.4173	0	microRNA 5620
Homeostatic	CD8 T cell	KEvsWT	Edaradd	-4.5583	0.0262	EDAR (ectodysplasin-A receptor)-associated death domain
Homeostatic	CD8 T cell	KEvsWT	Gm17690	-6.7581	0.0455	predicted gene, 17690
Homeostatic	CD8 T cell	KEvsWT	1700022N22Rik	9.3105	0.009	RIKEN cDNA 1700022N22 gene
Homeostatic	CD8 T cell	KEvsWT	Lppos	-5.8587	0.0125	LIM domain containing preferred translocation partner in lipoma, opposite strand
Homeostatic	CD8 T cell	KEvsWT	Gm28707	7.7582	0	predicted gene 28707
Homeostatic	CD8 T cell	KEvsWT	1700120C14Rik	-20.5217	0	RIKEN cDNA 1700120C14 gene
Homeostatic	CD8 T cell	KEvsWT	Gm17764	5.8056	0.0012	predicted gene, 17764
Homeostatic	CD8 T cell	KEvsWT	1700096K18Rik	7.439	0.0264	RIKEN cDNA 1700096K18 gene
Homeostatic	CD8 T cell	KEvsWT	6720464F23Rik	18.9915	0	RIKEN cDNA 6720464F23 gene
Homeostatic	CD8 T cell	KEvsWT	Trdc	-9.037	0	T cell receptor delta, constant region
Homeostatic	CD8 T cell	KEvsWT	C230071H17Rik	9.3063	0	RIKEN cDNA C230071H17 gene
Homeostatic	CD8 T cell	KEvsWT	Gm7890	6.9896	0.0007	predicted gene 7890
Homeostatic	CD8 T cell	KEvsWT	Gm42031	-7.7231	0.0125	predicted gene, 42031
Homeostatic	CD8 T cell	KEvsWT	Gm20300	5.855	0.0229	predicted gene, 20300
Homeostatic	CD8 T cell	KEvsWT	A130012E19Rik	5.7896	0.0212	RIKEN cDNA A130012E19 gene
Homeostatic	CD8 T cell	KEvsWT	5830428M24Rik	1.3588	0.0004	RIKEN cDNA 5830428M24 gene
Homeostatic	CD8 T cell	KEvsWT	Cd244	10.867	0.0005	Natural killer cell receptor 2B4
Homeostatic	CD8 T cell	KEvsWT	1600002K03Rik	7.9306	0	RIKEN cDNA 1600002K03 gene
Homeostatic	CD8 T cell	KEvsWT	Fam129c	6.3118	0.0347	Niban apoptosis regulator 3
Homeostatic	CD8 T cell	KEvsWT	Ero1lb	-8.3773	0.0019	Endoplasmic reticulum oxidoreductase 1 beta
Homeostatic	CD8 T cell	KEvsWT	Gm12195	20.5164	0	predicated gene, 12195
Homeostatic	CD8 T cell	KEvsWT	Hist2h4	-8.9916	0.0003	Histone H4
Homeostatic	CD8 T cell	KEvsWT	D930016D06Rik	7.8787	0	RIKEN cDNA D930016D06 gene
Homeostatic	CD8 T cell	KEvsWT	Gm26825	5.7957	0	predicated gene, 26825
Homeostatic	CD8 T cell	KEvsWT	Gm20033	5.9817	0.0213	predicated gene, 20033
Homeostatic	CD8 T cell	KEvsWT	Gm37101	-8.1307	0.0121	predicated gene, 37101
Homeostatic	CD8 T cell	KEvsWT	Gm37082	17.7409	0.0001	predicated gene, 37082
Homeostatic	CD8 T cell	KEvsWT	Gm37519	9.5323	0.006	predicated gene, 37519
Homeostatic	CD8 T cell	KEvsWT	Gm37420	18.9787	0	predicated gene, 37420
Homeostatic	CD8 T cell	KEvsWT	Gm37954	-8.7522	0.0133	predicated gene, 37954
Homeostatic	CD8 T cell	KEvsWT	Gm36638.1	8.9431	0.0082	predicated gene, 36638.1
Homeostatic	CD8 T cell	KEvsWT	Gm37510	8.5235	0.0051	predicated gene, 37510
Homeostatic	CD8 T cell	KEvsWT	Gm43162	5.2562	0.0245	predicated gene, 43162
Homeostatic	CD8 T cell	KEvsWT	Gm43737	6.7147	0.0264	predicated gene, 43737
Homeostatic	CD8 T cell	KEvsWT	Gm43679	7.9555	0.0151	predicated gene, 43679
Homeostatic	CD8 T cell	KEvsWT	Gm43672	-22.1012	0	predicated gene, 43672
Homeostatic	CD8 T cell	KEvsWT	Gm42690	-6.0745	0.0401	predicated gene, 42690
Homeostatic	CD8 T cell	KEvsWT	Gm42548	8.1408	0.0012	predicated gene, 42548
Homeostatic	CD8 T cell	KEvsWT	Gm42858	5.3216	0.0031	predicated gene, 42858
Homeostatic	CD8 T cell	KEvsWT	Gm44164	3.6903	0.0051	predicated gene, 44164
Homeostatic	CD8 T cell	KEvsWT	Gm44639	7.2338	0.0224	predicated gene, 44639
Homeostatic	CD8 T cell	KEvsWT	Gm45222	19.2617	0	predicated gene, 45222
Homeostatic	CD8 T cell	KEvsWT	Gm45629	6.8785	0.0002	predicated gene, 45629
Homeostatic	CD8 T cell	KEvsWT	Gm49344	20.0244	0	predicated gene, 49344
Homeostatic	CD8 T cell	KEvsWT	AC129574.2	6.9806	0.0332	AC129574.2
Homeostatic	CD8 T cell	KOvsKE	Hk2	-7.24674	0.0315438	hexokinase 2
Homeostatic	CD8 T cell	KOvsKE	Pcbp3	21.3126	5.26e-06	poly(rC) binding protein 3
Homeostatic	CD8 T cell	KOvsKE	Unc119	-8.02187	0.00132364	unc-119 lipid binding chaperone
Homeostatic	CD8 T cell	KOvsKE	Slc39a13	-6.67689	0.0179062	solute carrier family 39 (metal ion transporter), member 13
Homeostatic	CD8 T cell	KOvsKE	Napsa	7.6325	0.0197909	napsin A aspartic peptidase
Homeostatic	CD8 T cell	KOvsKE	Chaf1a	-22.579	1.17e-06	chromatin assembly factor 1, subunit A (p150)
Homeostatic	CD8 T cell	KOvsKE	Arrdc2	7.26939	0.000288589	arrestin domain containing 2
Homeostatic	CD8 T cell	KOvsKE	Grk5	8.42171	0.00333868	G protein-coupled receptor kinase 5
Homeostatic	CD8 T cell	KOvsKE	Man1a	-2.13469	0.0276428	mannosidase 1, alpha
Homeostatic	CD8 T cell	KOvsKE	Tnfsf14	-8.39622	0.0168674	tumor necrosis factor (ligand) superfamily, member 14
Homeostatic	CD8 T cell	KOvsKE	1700037C18Rik	-7.89105	0.0220437	RIKEN cDNA 1700037C18 gene
Homeostatic	CD8 T cell	KOvsKE	Prg4	21.3532	9.7e-07	proteoglycan 4 (megakaryocyte stimulating factor, articular superficial zone protein)
Homeostatic	CD8 T cell	KOvsKE	Cdc20	-6.15853	0.00159237	cell division cycle 20
Homeostatic	CD8 T cell	KOvsKE	Pole	-8.2634	0.0107116	polymerase (DNA directed), epsilon
Homeostatic	CD8 T cell	KOvsKE	Akt1s1	7.18994	0.0463047	AKT1 substrate 1 (proline-rich)
Homeostatic	CD8 T cell	KOvsKE	Pigl	-3.50821	0.0124062	phosphatidylinositol glycan anchor biosynthesis, class L
Homeostatic	CD8 T cell	KOvsKE	Egfl8	8.84382	0.0150686	EGF-like domain 8
Homeostatic	CD8 T cell	KOvsKE	Chtf18	-8.48113	0.000820237	CTF18, chromosome transmission fidelity factor 18
Homeostatic	CD8 T cell	KOvsKE	Fbxo5	-7.45813	7.86e-05	F-box protein 5
Homeostatic	CD8 T cell	KOvsKE	Cdk1	-7.76051	0.0312354	cyclin-dependent kinase 1
Homeostatic	CD8 T cell	KOvsKE	Pcsk4	-6.55758	0.0197909	proprotein convertase subtilisin/kexin type 4
Homeostatic	CD8 T cell	KOvsKE	Kif1c	-7.05011	0.00369593	kinesin family member 1C
Homeostatic	CD8 T cell	KOvsKE	Dtd2	5.49844	0.02026	D-tyrosyl-tRNA deacylase 2
Homeostatic	CD8 T cell	KOvsKE	Atxn3	4.59408	0.0136951	ataxin 3
Homeostatic	CD8 T cell	KOvsKE	Kctd6	7.96287	6.7e-05	potassium channel tetramerisation domain containing 6
Homeostatic	CD8 T cell	KOvsKE	Xpo4	-3.24447	0.0107173	exportin 4
Homeostatic	CD8 T cell	KOvsKE	Pbk	-23.463	1.52e-11	PDZ binding kinase
Homeostatic	CD8 T cell	KOvsKE	Esco2	-9.18898	0.00403341	establishment of sister chromatid cohesion N-acetyltransferase 2
Homeostatic	CD8 T cell	KOvsKE	Stk3	-7.15205	9.09e-05	serine/threonine kinase 3
Homeostatic	CD8 T cell	KOvsKE	Rcan1	7.49549	6.7e-05	regulator of calcineurin 1
Homeostatic	CD8 T cell	KOvsKE	Pcbp4	8.18165	0.0197607	poly(rC) binding protein 4
Homeostatic	CD8 T cell	KOvsKE	Rsph3b	7.43674	0.0117413	radial spoke 3B homolog (Chlamydomonas)
Homeostatic	CD8 T cell	KOvsKE	Nfya	-8.20095	0.0113652	nuclear transcription factor-Y alpha
Homeostatic	CD8 T cell	KOvsKE	Kifc5b	21.455	4.39e-06	kinesin family member C5B
Homeostatic	CD8 T cell	KOvsKE	Efemp2	-23.7281	5.24e-13	epidermal growth factor-containing fibulin-like extracellular matrix protein 2
Homeostatic	CD8 T cell	KOvsKE	Tctn3	7.20474	0.0220437	tectonic family member 3
Homeostatic	CD8 T cell	KOvsKE	Pycr1	7.87308	0.0259763	pyrroline-5-carboxylate reductase 1
Homeostatic	CD8 T cell	KOvsKE	Tk1	-9.77848	0.00429214	thymidine kinase 1
Homeostatic	CD8 T cell	KOvsKE	Xcl1	-8.23785	0.00975637	chemokine (C motif) ligand 1
Homeostatic	CD8 T cell	KOvsKE	Pdss1	3.45423	0.0163867	prenyl (solanesyl) diphosphate synthase, subunit 1
Homeostatic	CD8 T cell	KOvsKE	Card9	-6.91502	0.0197607	caspase recruitment domain family, member 9
Homeostatic	CD8 T cell	KOvsKE	Ube2l6	-8.08606	0.00552669	ubiquitin-conjugating enzyme E2L 6
Homeostatic	CD8 T cell	KOvsKE	Harbi1	6.30406	1.73e-06	harbinger transposase derived 1
Homeostatic	CD8 T cell	KOvsKE	Rbl1	-8.16214	5.68e-08	RB transcriptional corepressor like 1
Homeostatic	CD8 T cell	KOvsKE	Ccna2	-9.52238	0.00156318	cyclin A2
Homeostatic	CD8 T cell	KOvsKE	Spaca1	-9.61947	0.00420025	sperm acrosome associated 1
Homeostatic	CD8 T cell	KOvsKE	Trmo	-1.20544	0.0463047	tRNA methyltransferase O
Homeostatic	CD8 T cell	KOvsKE	Khdrbs1	-1.52077	0.000166179	KH domain containing, RNA binding, signal transduction associated 1
Homeostatic	CD8 T cell	KOvsKE	Ulk1	-6.49312	0.00922593	unc-51 like kinase 1
Homeostatic	CD8 T cell	KOvsKE	Lrig1	4.6512	0.0197607	leucine-rich repeats and immunoglobulin-like domains 1
Homeostatic	CD8 T cell	KOvsKE	Fbxo17	5.95389	0.0295888	F-box protein 17
Homeostatic	CD8 T cell	KOvsKE	Zfp626	7.65839	0.00230789	zinc finger protein 626
Homeostatic	CD8 T cell	KOvsKE	Fah	-7.32886	0.0194819	fumarylacetoacetate hydrolase
Homeostatic	CD8 T cell	KOvsKE	Mki67	-8.75942	0.00387701	antigen identified by monoclonal antibody Ki 67
Homeostatic	CD8 T cell	KOvsKE	Zcchc18	-6.19813	0.0197607	zinc finger, CCHC domain containing 18
Homeostatic	CD8 T cell	KOvsKE	Klhl36	7.32455	1.02e-05	kelch-like 36
Homeostatic	CD8 T cell	KOvsKE	Yipf2	-9.77625	0.000660198	Yip1 domain family, member 2
Homeostatic	CD8 T cell	KOvsKE	Ldlr	4.76298	0.0197607	low density lipoprotein receptor
Homeostatic	CD8 T cell	KOvsKE	Vipr1	-2.32749	0.00550194	vasoactive intestinal peptide receptor 1
Homeostatic	CD8 T cell	KOvsKE	Cish	6.6764	0.0315438	cytokine inducible SH2-containing protein
Homeostatic	CD8 T cell	KOvsKE	Mon1a	-1.94769	0.0158132	MON1 homolog A, secretory traffciking associated
Homeostatic	CD8 T cell	KOvsKE	Pram1	-19.6402	4.88e-05	PML-RAR alpha-regulated adaptor molecule 1
Homeostatic	CD8 T cell	KOvsKE	Rtp4	3.97027	0.0120504	receptor transporter protein 4
Homeostatic	CD8 T cell	KOvsKE	Cdkl4	21.0868	6.66e-06	cyclin-dependent kinase-like 4
Homeostatic	CD8 T cell	KOvsKE	Art3	-21.8841	2.62e-06	ADP-ribosyltransferase 3
Homeostatic	CD8 T cell	KOvsKE	Ncaph	-8.03736	0.0186214	non-SMC condensin I complex, subunit H
Homeostatic	CD8 T cell	KOvsKE	Cog7	7.97121	0.00956767	component of oligomeric golgi complex 7
Homeostatic	CD8 T cell	KOvsKE	Mtmr9	-9.42036	0.012916	myotubularin related protein 9
Homeostatic	CD8 T cell	KOvsKE	Gdpd5	8.7845	0.000486197	glycerophosphodiester phosphodiesterase domain containing 5
Homeostatic	CD8 T cell	KOvsKE	Ska1	-9.26178	0.00699347	spindle and kinetochore associated complex subunit 1
Homeostatic	CD8 T cell	KOvsKE	Lrrc20	8.07943	0.000660198	leucine rich repeat containing 20
Homeostatic	CD8 T cell	KOvsKE	Fbxo27	-6.07084	0.0375998	F-box protein 27
Homeostatic	CD8 T cell	KOvsKE	Inf2	7.82594	0.0158132	inverted formin, FH2 and WH2 domain containing
Homeostatic	CD8 T cell	KOvsKE	Slamf7	-24.1967	2.09e-12	SLAM family member 7
Homeostatic	CD8 T cell	KOvsKE	Rras	5.43325	0.0463047	related RAS viral (r-ras) oncogene
Homeostatic	CD8 T cell	KOvsKE	Mapkap1	-1.45167	0.0107116	mitogen-activated protein kinase associated protein 1
Homeostatic	CD8 T cell	KOvsKE	Ap5z1	4.60669	0.00230067	adaptor-related protein complex 5, zeta 1 subunit
Homeostatic	CD8 T cell	KOvsKE	Orc3	-1.63573	0.00507395	origin recognition complex, subunit 3
Homeostatic	CD8 T cell	KOvsKE	Gorab	-8.83969	0.01354	golgin, RAB6-interacting
Homeostatic	CD8 T cell	KOvsKE	Ccdc114	6.76025	0.0306394	coiled-coil domain containing 114
Homeostatic	CD8 T cell	KOvsKE	Cchcr1	8.24281	0.0175162	coiled-coil alpha-helical rod protein 1
Homeostatic	CD8 T cell	KOvsKE	Pvr	6.04621	0.00208671	poliovirus receptor
Homeostatic	CD8 T cell	KOvsKE	Cyp2s1	-10.4772	0.00066065	cytochrome P450, family 2, subfamily s, polypeptide 1
Homeostatic	CD8 T cell	KOvsKE	Lrrc29	-10.3356	0.0197909	leucine rich repeat containing 29
Homeostatic	CD8 T cell	KOvsKE	Bend6	-21.3626	1.39e-09	BEN domain containing 6
Homeostatic	CD8 T cell	KOvsKE	Gzmk	8.23828	0.00170496	granzyme K
Homeostatic	CD8 T cell	KOvsKE	Disc1	8.41503	0.0158132	disrupted in schizophrenia 1
Homeostatic	CD8 T cell	KOvsKE	Hexim2	-23.5957	2.68e-07	hexamethylene bis-acetamide inducible 2
Homeostatic	CD8 T cell	KOvsKE	B430306N03Rik	7.96647	0.0322893	RIKEN cDNA B430306N03 gene
Homeostatic	CD8 T cell	KOvsKE	Proca1	-6.74259	0.0425921	protein interacting with cyclin A1
Homeostatic	CD8 T cell	KOvsKE	Crb3	21.8232	2.67e-06	crumbs family member 3
Homeostatic	CD8 T cell	KOvsKE	Phf11a	8.60872	0.0138184	PHD finger protein 11A
Homeostatic	CD8 T cell	KOvsKE	Cenph	-9.50727	0.000652963	centromere protein H
Homeostatic	CD8 T cell	KOvsKE	C2cd2	-5.90598	0.0167885	C2 calcium-dependent domain containing 2
Homeostatic	CD8 T cell	KOvsKE	Spin2c	-8.52756	0.0158132	spindlin family, member 2C
Homeostatic	CD8 T cell	KOvsKE	Ticam1	-22.4741	1.3e-06	toll-like receptor adaptor molecule 1
Homeostatic	CD8 T cell	KOvsKE	Mis18bp1	-6.91544	0.0158132	MIS18 binding protein 1
Homeostatic	CD8 T cell	KOvsKE	Fgfbp3	-8.92194	0.000486197	fibroblast growth factor binding protein 3
Homeostatic	CD8 T cell	KOvsKE	4632415L05Rik	3.25106	0.0306394	RRS1 ribosome biogenesis regulator homolog pseudogene
Homeostatic	CD8 T cell	KOvsKE	Ckap2l	-22.1338	1.89e-06	cytoskeleton associated protein 2-like
Homeostatic	CD8 T cell	KOvsKE	Tprn	7.34449	0.0138184	taperin
Homeostatic	CD8 T cell	KOvsKE	Mcat	-6.95709	0.00550194	malonyl CoA:ACP acyltransferase (mitochondrial)
Homeostatic	CD8 T cell	KOvsKE	Dcun1d3	9.69403	6.3e-05	DCN1, defective in cullin neddylation 1, domain containing 3 (S. cerevisiae)
Homeostatic	CD8 T cell	KOvsKE	Pkd1l3	20.9823	7.56e-06	polycystic kidney disease 1 like 3
Homeostatic	CD8 T cell	KOvsKE	Haspin	5.00148	0.0324717	histone H3 associated protein kinase
Homeostatic	CD8 T cell	KOvsKE	Amer1	-5.40633	0.0172786	APC membrane recruitment 1
Homeostatic	CD8 T cell	KOvsKE	Plekho2	-3.91501	0.000914551	pleckstrin homology domain containing, family O member 2
Homeostatic	CD8 T cell	KOvsKE	4930412M03Rik	10.8006	0.00018483	RIKEN cDNA 4930412M03 gene
Homeostatic	CD8 T cell	KOvsKE	Ercc6l	6.02871	0.0440129	excision repair cross-complementing rodent repair deficiency complementation group 6 like
Homeostatic	CD8 T cell	KOvsKE	Repin1	-21.6185	1.89e-06	replication initiator 1
Homeostatic	CD8 T cell	KOvsKE	A930004D18Rik	21.1264	6.5e-06	RIKEN cDNA A930004D18 gene
Homeostatic	CD8 T cell	KOvsKE	Zfp867	7.22849	0.0158132	zinc finger protein 867
Homeostatic	CD8 T cell	KOvsKE	Srsf12	5.06516	0.0476884	serine and arginine-rich splicing factor 12
Homeostatic	CD8 T cell	KOvsKE	Miga1	4.61991	0.0427257	mitoguardin 1
Homeostatic	CD8 T cell	KOvsKE	Cdca7	-7.91528	0.0107116	cell division cycle associated 7
Homeostatic	CD8 T cell	KOvsKE	Lman1l	-21.1607	3.98e-08	lectin, mannose-binding 1 like
Homeostatic	CD8 T cell	KOvsKE	Colq	-9.59388	0.00876915	collagen-like tail subunit (single strand of homotrimer) of asymmetric acetylcholinesterase
Homeostatic	CD8 T cell	KOvsKE	Hsh2d	-10.2469	0.00086404	hematopoietic SH2 domain containing
Homeostatic	CD8 T cell	KOvsKE	Alg11	-3.40876	0.0214628	asparagine-linked glycosylation 11 (alpha-1,2-mannosyltransferase)
Homeostatic	CD8 T cell	KOvsKE	Cenpj	-2.94347	0.00319627	centromere protein J
Homeostatic	CD8 T cell	KOvsKE	Hdac8	-5.19019	0.00420025	histone deacetylase 8
Homeostatic	CD8 T cell	KOvsKE	Cep152	-5.76337	0.0114052	centrosomal protein 152
Homeostatic	CD8 T cell	KOvsKE	Il1rl2	6.53143	0.0168674	interleukin 1 receptor-like 2
Homeostatic	CD8 T cell	KOvsKE	Zfp65	-7.4163	0.0163156	zinc finger protein 65
Homeostatic	CD8 T cell	KOvsKE	2610044O15Rik8	-6.38093	0.00022612	RIKEN cDNA 2610044O15 gene
Homeostatic	CD8 T cell	KOvsKE	Zfp783	3.81316	0.0248215	zinc finger protein 783
Homeostatic	CD8 T cell	KOvsKE	Ptgr2	-1.98629	0.0107184	prostaglandin reductase 2
Homeostatic	CD8 T cell	KOvsKE	Fbxo36	-9.40076	0.0107079	F-box protein 36
Homeostatic	CD8 T cell	KOvsKE	Ccdc61	-4.80277	0.0197909	coiled-coil domain containing 61
Homeostatic	CD8 T cell	KOvsKE	Zfp628	-5.44086	0.0119696	zinc finger protein 628
Homeostatic	CD8 T cell	KOvsKE	Spc24	-7.53121	0.00746098	SPC24, NDC80 kinetochore complex component, homolog (S. cerevisiae)
Homeostatic	CD8 T cell	KOvsKE	Ifit3	-3.13222	0.0308627	interferon-induced protein with tetratricopeptide repeats 3
Homeostatic	CD8 T cell	KOvsKE	AW011738	8.32414	7.67e-09	expressed sequence AW011738
Homeostatic	CD8 T cell	KOvsKE	Slc45a4	-9.72127	0.000422063	solute carrier family 45, member 4
Homeostatic	CD8 T cell	KOvsKE	C130046K22Rik	-21.2318	5.76e-06	RIKEN cDNA C130046K22 gene
Homeostatic	CD8 T cell	KOvsKE	Gm16023	-6.95535	4.36e-05	predicted gene 16023
Homeostatic	CD8 T cell	KOvsKE	0610040B10Rik	22.5062	1.6e-07	RIKEN cDNA 0610040B10 gene
Homeostatic	CD8 T cell	KOvsKE	Gbp11	-6.94158	0.000120688	guanylate binding protein 11
Homeostatic	CD8 T cell	KOvsKE	Gm20492	-21.5565	3.91e-06	predicted gene 20492
Homeostatic	CD8 T cell	KOvsKE	Mir5620	19.5285	5.54e-05	microRNA 5620
Homeostatic	CD8 T cell	KOvsKE	1700022N22Rik	-9.43221	0.0135542	RIKEN cDNA 1700022N22 gene
Homeostatic	CD8 T cell	KOvsKE	2610306M01Rik	-8.13397	2.62e-06	RIKEN cDNA 2610306M01 gene
Homeostatic	CD8 T cell	KOvsKE	1700120C14Rik	19.2105	7.85e-05	RIKEN cDNA 1700120C14 gene
Homeostatic	CD8 T cell	KOvsKE	Gm28874	-9.22299	0.00956767	predicted gene 28874
Homeostatic	CD8 T cell	KOvsKE	Gm31812	-22.1477	9.7e-07	predicted gene, 31812
Homeostatic	CD8 T cell	KOvsKE	Gm42031	6.00545	0.0393316	predicted gene, 42031
Homeostatic	CD8 T cell	KOvsKE	Ifngas1	-10.2268	4.61e-05	Ifng antisense RNA 1
Homeostatic	CD8 T cell	KOvsKE	Cd244	-7.6944	0.0154881	Natural killer cell receptor 2B4
Homeostatic	CD8 T cell	KOvsKE	3110043O21Rik	-8.90182	0.0186214	RIKEN cDNA 3110043O21 gene
Homeostatic	CD8 T cell	KOvsKE	D3Ertd254e	-10.4319	0.00770851	Zinc finger protein 267
Homeostatic	CD8 T cell	KOvsKE	Fam109a	8.661	0.00721241	PH domain containing endocytic trafficking adaptor 1
Homeostatic	CD8 T cell	KOvsKE	Hist2h4	9.51247	0.000220752	Histone H4
Homeostatic	CD8 T cell	KOvsKE	Gm26825	-6.50167	1.92e-13	predicated gene, 26825
Homeostatic	CD8 T cell	KOvsKE	Gm36999	5.85751	0.027262	predicated gene, 36999
Homeostatic	CD8 T cell	KOvsKE	Gm37519	-7.82579	0.0259763	predicated gene, 37519
Homeostatic	CD8 T cell	KOvsKE	Gm43329	8.14308	0.0197909	predicated gene, 43329
Homeostatic	CD8 T cell	KOvsKE	Gm43672	23.569	4.77e-09	predicated gene, 43672
Homeostatic	CD8 T cell	KOvsKE	Gm42548	-9.23207	0.000635111	predicated gene, 42548
Homeostatic	CD8 T cell	KOvsKE	Gm42858	-8.64887	4.61e-05	predicated gene, 42858
Homeostatic	CD8 T cell	KOvsKE	AC129574.2	-6.64825	0.0446511	AC129574.2
Tumour	NK cell	KOvsWT	Slfn4	-9.80102	1.05593e-10	schlafen 4
Tumour	NK cell	KOvsWT	Acvr1b	6.38662	0.0157714	activin A receptor, type 1B
Tumour	NK cell	KOvsWT	Rapsn	-7.38883	0.0112366	receptor-associated protein of the synapse
Tumour	NK cell	KOvsWT	Angptl4	6.98747	2.25149e-05	angiopoietin-like 4
Tumour	NK cell	KOvsWT	Daxx	-1.00502	0.033182	Fas death domain-associated protein
Tumour	NK cell	KOvsWT	Armc6	-7.06761	0.00936435	armadillo repeat containing 6
Tumour	NK cell	KOvsWT	Cd36	-10.2135	1.39795e-06	CD36 molecule
Tumour	NK cell	KOvsWT	Lipe	-4.57129	0.0121532	lipase, hormone sensitive
Tumour	NK cell	KOvsWT	Hck	-10.255	3.44084e-07	hemopoietic cell kinase
Tumour	NK cell	KOvsWT	Cyp17a1	15.8583	0.00013879	cytochrome P450, family 17, subfamily a, polypeptide 1
Tumour	NK cell	KOvsWT	Dnase2a	-8.31727	0.000550168	deoxyribonuclease II alpha
Tumour	NK cell	KOvsWT	Wars2	-2.62211	0.0203719	tryptophanyl tRNA synthetase 2 (mitochondrial)
Tumour	NK cell	KOvsWT	Utp20	2.12705	0.024422	UTP20 small subunit processome component
Tumour	NK cell	KOvsWT	Slc2a9	-7.86024	0.00181957	solute carrier family 2 (facilitated glucose transporter), member 9
Tumour	NK cell	KOvsWT	Sqor	-8.17116	0.00569162	sulfide quinone oxidoreductase
Tumour	NK cell	KOvsWT	Itgae	7.49067	0.00562195	integrin alpha E, epithelial-associated
Tumour	NK cell	KOvsWT	1700037C18Rik	-7.78335	0.00340141	RIKEN cDNA 1700037C18 gene
Tumour	NK cell	KOvsWT	Kptn	-3.77581	0.0100944	kaptin
Tumour	NK cell	KOvsWT	Fblim1	-5.67053	0.0286235	filamin binding LIM protein 1
Tumour	NK cell	KOvsWT	Snai3	9.36366	0.000190035	snail family zinc finger 3
Tumour	NK cell	KOvsWT	Slc5a6	16.9672	2.70774e-05	solute carrier family 5 (sodium-dependent vitamin transporter), member 6
Tumour	NK cell	KOvsWT	Tle1	-5.54363	0.0286235	transducin-like enhancer of split 1
Tumour	NK cell	KOvsWT	Fpgs	6.91523	0.00362375	folylpolyglutamyl synthetase
Tumour	NK cell	KOvsWT	G0s2	7.75162	0.00408603	G0/G1 switch gene 2
Tumour	NK cell	KOvsWT	Nuak2	3.90599	0.0429838	NUAK family, SNF1-like kinase, 2
Tumour	NK cell	KOvsWT	Cars	1.61811	0.00688798	cysteinyl-tRNA synthetase
Tumour	NK cell	KOvsWT	Mertk	-9.77283	0.000861616	MER proto-oncogene tyrosine kinase
Tumour	NK cell	KOvsWT	Piezo1	-7.26279	0.000115179	piezo-type mechanosensitive ion channel component 1
Tumour	NK cell	KOvsWT	Cd83	-10.2441	3.851e-05	CD83 antigen
Tumour	NK cell	KOvsWT	Gzmb	-1.75917	3.14066e-05	granzyme B
Tumour	NK cell	KOvsWT	Anxa9	-17.9151	7.9371e-06	annexin A9
Tumour	NK cell	KOvsWT	Plekho1	-9.02642	0.000679279	pleckstrin homology domain containing, family O member 1
Tumour	NK cell	KOvsWT	Fcrls	-10.7472	7.30663e-09	Fc receptor-like S, scavenger receptor
Tumour	NK cell	KOvsWT	Gtf2ird2	6.08147	2.14132e-05	GTF2I repeat domain containing 2
Tumour	NK cell	KOvsWT	Ctsz	-1.27096	0.0197073	cathepsin Z
Tumour	NK cell	KOvsWT	Cmah	-4.73793	0.00104183	cytidine monophospho-N-acetylneuraminic acid hydroxylase
Tumour	NK cell	KOvsWT	Etaa1	3.21607	0.0195499	Ewing tumor-associated antigen 1
Tumour	NK cell	KOvsWT	Il13ra1	-6.71029	0.0195946	interleukin 13 receptor, alpha 1
Tumour	NK cell	KOvsWT	Cd40	-6.50287	0.00048562	CD40 antigen
Tumour	NK cell	KOvsWT	Dhx58	-1.27875	0.0265566	DEXH (Asp-Glu-X-His) box polypeptide 58
Tumour	NK cell	KOvsWT	Rad51d	-1.88425	0.0414128	RAD51 paralog D
Tumour	NK cell	KOvsWT	P4ha2	-8.18545	0.0062217	procollagen-proline, 2-oxoglutarate 4-dioxygenase (proline 4-hydroxylase), alpha II polypeptide
Tumour	NK cell	KOvsWT	Psmc3ip	-6.58351	0.00876411	proteasome (prosome, macropain) 26S subunit, ATPase 3, interacting protein
Tumour	NK cell	KOvsWT	Sec63	1.37548	0.00905111	SEC63-like (S. cerevisiae)
Tumour	NK cell	KOvsWT	Stx7	-1.96472	7.50717e-05	syntaxin 7
Tumour	NK cell	KOvsWT	Slc29a3	-4.54679	0.0085279	solute carrier family 29 (nucleoside transporters), member 3
Tumour	NK cell	KOvsWT	Pcsk4	7.6671	0.00111826	proprotein convertase subtilisin/kexin type 4
Tumour	NK cell	KOvsWT	Gamt	-5.55977	0.0297251	guanidinoacetate methyltransferase
Tumour	NK cell	KOvsWT	Glyctk	-16.191	0.000115984	glycerate kinase
Tumour	NK cell	KOvsWT	Rufy1	-8.59999	5.09194e-05	RUN and FYVE domain containing 1
Tumour	NK cell	KOvsWT	Upp1	-5.72455	0.024892	uridine phosphorylase 1
Tumour	NK cell	KOvsWT	Dynll2	-5.89821	0.0225158	dynein light chain LC8-type 2
Tumour	NK cell	KOvsWT	Elac2	10.1051	8.02085e-07	elaC ribonuclease Z 2
Tumour	NK cell	KOvsWT	Nampt	-1.21679	0.0296674	nicotinamide phosphoribosyltransferase
Tumour	NK cell	KOvsWT	Hs1bp3	-10.1733	6.90652e-06	HCLS1 binding protein 3
Tumour	NK cell	KOvsWT	Rrm2	-4.67283	0.0167538	ribonucleotide reductase M2
Tumour	NK cell	KOvsWT	Adap2	-10.4619	1.97927e-05	ArfGAP with dual PH domains 2
Tumour	NK cell	KOvsWT	Unk	-2.7985	0.0477419	unkempt family zinc finger
Tumour	NK cell	KOvsWT	Camkk1	-9.35859	0.000504979	calcium/calmodulin-dependent protein kinase kinase 1, alpha
Tumour	NK cell	KOvsWT	Nxn	4.35758	0.0389838	nucleoredoxin
Tumour	NK cell	KOvsWT	Abcc3	-9.72191	0.000324366	ATP-binding cassette, sub-family C (CFTR/MRP), member 3
Tumour	NK cell	KOvsWT	Ctc1	-8.29651	0.00344995	CTS telomere maintenance complex component 1
Tumour	NK cell	KOvsWT	Kat2a	-7.61607	1.18439e-05	K(lysine) acetyltransferase 2A
Tumour	NK cell	KOvsWT	Ttc8	-7.73622	0.00905828	tetratricopeptide repeat domain 8
Tumour	NK cell	KOvsWT	Npc2	-1.00808	0.00154077	NPC intracellular cholesterol transporter 2
Tumour	NK cell	KOvsWT	Slc25a29	18.56	1.03744e-08	solute carrier family 25 (mitochondrial carrier, palmitoylcarnitine transporter), member 29
Tumour	NK cell	KOvsWT	Xrcc3	5.38565	0.0292001	X-ray repair complementing defective repair in Chinese hamster cells 3
Tumour	NK cell	KOvsWT	Mctp1	-6.42703	0.017904	multiple C2 domains, transmembrane 1
Tumour	NK cell	KOvsWT	Tert	5.40012	0.032001	telomerase reverse transcriptase
Tumour	NK cell	KOvsWT	Hexb	-1.13464	0.0268436	hexosaminidase B
Tumour	NK cell	KOvsWT	Rnf180	-7.53854	0.00442225	ring finger protein 180
Tumour	NK cell	KOvsWT	Kat6b	7.94786	0.000264931	K(lysine) acetyltransferase 6B
Tumour	NK cell	KOvsWT	Plau	-8.10939	1.56872e-05	plasminogen activator, urokinase
Tumour	NK cell	KOvsWT	Phf7	7.72872	0.0044205	PHD finger protein 7
Tumour	NK cell	KOvsWT	Oxnad1	9.73269	2.00603e-06	oxidoreductase NAD-binding domain containing 1
Tumour	NK cell	KOvsWT	Ctsb	-1.08146	0.0250731	cathepsin B
Tumour	NK cell	KOvsWT	Dab2	-3.27022	0.0296674	disabled 2, mitogen-responsive phosphoprotein
Tumour	NK cell	KOvsWT	Slc7a8	-10.7438	2.25149e-05	solute carrier family 7 (cationic amino acid transporter, y+ system), member 8
Tumour	NK cell	KOvsWT	Ctnnd2	-5.81256	0.0197073	catenin (cadherin associated protein), delta 2
Tumour	NK cell	KOvsWT	Amacr	5.0086	0.0328309	alpha-methylacyl-CoA racemase
Tumour	NK cell	KOvsWT	Col14a1	-7.11051	0.0085279	collagen, type XIV, alpha 1
Tumour	NK cell	KOvsWT	Deptor	-9.56506	0.000312924	DEP domain containing MTOR-interacting protein
Tumour	NK cell	KOvsWT	Hes1	2.73765	0.000722647	hes family bHLH transcription factor 1
Tumour	NK cell	KOvsWT	Gpt	-8.04369	0.0031108	glutamic pyruvic transaminase, soluble
Tumour	NK cell	KOvsWT	Dgcr8	4.64107	0.0308856	DGCR8, microprocessor complex subunit
Tumour	NK cell	KOvsWT	Itgb5	-9.15806	0.000209479	integrin beta 5
Tumour	NK cell	KOvsWT	Tmem41a	5.37971	0.0300318	transmembrane protein 41a
Tumour	NK cell	KOvsWT	Ets2	-2.4655	0.0117676	E26 avian leukemia oncogene 2, 3' domain
Tumour	NK cell	KOvsWT	Parp9	-1.92712	1.28674e-05	poly (ADP-ribose) polymerase family, member 9
Tumour	NK cell	KOvsWT	Itsn1	-3.01821	0.036907	intersectin 1 (SH3 domain protein 1A)
Tumour	NK cell	KOvsWT	Cdkn1a	-1.87593	0.00448916	cyclin-dependent kinase inhibitor 1A (P21)
Tumour	NK cell	KOvsWT	Poc1a	-5.19537	0.0216339	POC1 centriolar protein A
Tumour	NK cell	KOvsWT	Trem2	-9.94267	0.000162637	triggering receptor expressed on myeloid cells 2
Tumour	NK cell	KOvsWT	Fgd2	-4.53016	0.0469289	FYVE, RhoGEF and PH domain containing 2
Tumour	NK cell	KOvsWT	Ehd3	2.87532	0.0430213	EH-domain containing 3
Tumour	NK cell	KOvsWT	Xdh	-2.00705	0.00846616	xanthine dehydrogenase
Tumour	NK cell	KOvsWT	Hagh	3.24897	0.0121532	hydroxyacyl glutathione hydrolase
Tumour	NK cell	KOvsWT	Phf1	1.37015	0.0427241	PHD finger protein 1
Tumour	NK cell	KOvsWT	Plin3	-7.69469	0.000382066	perilipin 3
Tumour	NK cell	KOvsWT	Spry4	-9.40657	4.24215e-07	sprouty RTK signaling antagonist 4
Tumour	NK cell	KOvsWT	Csf1r	-10.1116	1.13968e-09	colony stimulating factor 1 receptor
Tumour	NK cell	KOvsWT	Rab3il1	-11.7916	1.13968e-09	RAB3A interacting protein (rabin3)-like 1
Tumour	NK cell	KOvsWT	Ms4a4c	-2.64109	1.53048e-05	membrane-spanning 4-domains, subfamily A, member 4C
Tumour	NK cell	KOvsWT	Slc15a3	-8.02313	0.000371399	solute carrier family 15, member 3
Tumour	NK cell	KOvsWT	Slc29a2	-6.40342	0.0136498	solute carrier family 29 (nucleoside transporters), member 2
Tumour	NK cell	KOvsWT	Gpr137	8.34988	0.000985646	G protein-coupled receptor 137
Tumour	NK cell	KOvsWT	Tcf7l2	-7.05407	0.00344995	transcription factor 7 like 2, T cell specific, HMG box
Tumour	NK cell	KOvsWT	Tctn3	9.00771	0.00208775	tectonic family member 3
Tumour	NK cell	KOvsWT	Arhgap19	-9.74631	0.000356103	Rho GTPase activating protein 19
Tumour	NK cell	KOvsWT	Sat1	-1.40763	4.12569e-06	spermidine/spermine N1-acetyl transferase 1
Tumour	NK cell	KOvsWT	Ifitm3	-3.52636	0.0136405	interferon induced transmembrane protein 3
Tumour	NK cell	KOvsWT	Ptdss2	-5.95186	0.0234084	phosphatidylserine synthase 2
Tumour	NK cell	KOvsWT	Irf7	-2.3846	1.1915e-12	interferon regulatory factor 7
Tumour	NK cell	KOvsWT	Ccr1	-3.46122	0.0177995	chemokine (C-C motif) receptor 1
Tumour	NK cell	KOvsWT	Nrp2	-7.67047	0.00340141	neuropilin 2
Tumour	NK cell	KOvsWT	Rftn2	5.32486	0.0221795	raftlin family member 2
Tumour	NK cell	KOvsWT	Nop58	1.00167	0.00280963	NOP58 ribonucleoprotein
Tumour	NK cell	KOvsWT	Stradb	-2.03503	0.0088605	STE20-related kinase adaptor beta
Tumour	NK cell	KOvsWT	Cyp27a1	-7.58583	0.00491217	cytochrome P450, family 27, subfamily a, polypeptide 1
Tumour	NK cell	KOvsWT	Fn1	-10.1319	1.188e-07	fibronectin 1
Tumour	NK cell	KOvsWT	Tmem163	-5.04409	0.00908867	transmembrane protein 163
Tumour	NK cell	KOvsWT	Nme7	8.44144	4.28598e-08	NME/NM23 family member 7
Tumour	NK cell	KOvsWT	Atf3	-6.29461	1.11608e-05	activating transcription factor 3
Tumour	NK cell	KOvsWT	Tnfsf4	9.37787	0.000773866	tumor necrosis factor (ligand) superfamily, member 4
Tumour	NK cell	KOvsWT	Mrc1	-8.04486	3.83118e-07	mannose receptor, C type 1
Tumour	NK cell	KOvsWT	Lypd6b	16.778	1.54442e-05	LY6/PLAUR domain containing 6B
Tumour	NK cell	KOvsWT	Il2ra	-5.94268	0.00344141	interleukin 2 receptor, alpha chain
Tumour	NK cell	KOvsWT	Commd9	-9.35425	5.24839e-07	COMM domain containing 9
Tumour	NK cell	KOvsWT	Mkks	-4.68691	0.0166731	McKusick-Kaufman syndrome
Tumour	NK cell	KOvsWT	Ehd4	-2.08387	7.64288e-05	EH-domain containing 4
Tumour	NK cell	KOvsWT	Spint1	-9.94542	2.85834e-06	serine protease inhibitor, Kunitz type 1
Tumour	NK cell	KOvsWT	Siglec1	-9.24036	2.42975e-07	sialic acid binding Ig-like lectin 1, sialoadhesin
Tumour	NK cell	KOvsWT	Knl1	-9.22645	0.00101037	kinetochore scaffold 1
Tumour	NK cell	KOvsWT	Ivd	4.01421	0.000297424	isovaleryl coenzyme A dehydrogenase
Tumour	NK cell	KOvsWT	Bub1	-4.85237	0.0365779	BUB1, mitotic checkpoint serine/threonine kinase
Tumour	NK cell	KOvsWT	Acoxl	7.22695	0.0107972	acyl-Coenzyme A oxidase-like
Tumour	NK cell	KOvsWT	Snx5	-1.27346	5.08902e-05	sorting nexin 5
Tumour	NK cell	KOvsWT	Tpx2	-7.05918	7.9772e-05	TPX2, microtubule-associated
Tumour	NK cell	KOvsWT	Ptpn1	-1.03715	0.00445398	protein tyrosine phosphatase, non-receptor type 1
Tumour	NK cell	KOvsWT	Zfp64	7.24926	1.02303e-05	zinc finger protein 64
Tumour	NK cell	KOvsWT	Samhd1	-1.29496	2.14132e-05	SAM domain and HD domain, 1
Tumour	NK cell	KOvsWT	Zmat3	-7.99786	0.000733271	zinc finger matrin type 3
Tumour	NK cell	KOvsWT	Ift80	3.28307	0.0357603	intraflagellar transport 80
Tumour	NK cell	KOvsWT	Serpini1	-4.26311	0.0275847	serine (or cysteine) peptidase inhibitor, clade I, member 1
Tumour	NK cell	KOvsWT	Il6ra	-8.2776	0.00593175	interleukin 6 receptor, alpha
Tumour	NK cell	KOvsWT	Ifi44	-7.58713	0.0158744	interferon-induced protein 44
Tumour	NK cell	KOvsWT	Adam15	-7.5101	0.0107972	a disintegrin and metallopeptidase domain 15 (metargidin)
Tumour	NK cell	KOvsWT	Ecm1	-10.655	1.43806e-08	extracellular matrix protein 1
Tumour	NK cell	KOvsWT	Asph	-5.09896	0.0300318	aspartate-beta-hydroxylase
Tumour	NK cell	KOvsWT	Tmem38b	-3.9357	0.0279974	transmembrane protein 38B
Tumour	NK cell	KOvsWT	Hacd4	-7.14601	0.0136405	3-hydroxyacyl-CoA dehydratase 4
Tumour	NK cell	KOvsWT	Dph2	5.41609	0.000414	DPH2 homolog
Tumour	NK cell	KOvsWT	Pdpn	-7.44684	0.0120189	podoplanin
Tumour	NK cell	KOvsWT	Rad54l	-7.54462	0.000324366	RAD54 like (S. cerevisiae)
Tumour	NK cell	KOvsWT	Plekhm2	-8.71868	0.000679279	pleckstrin homology domain containing, family M (with RUN domain) member 2
Tumour	NK cell	KOvsWT	Xrcc2	-6.76405	0.00136692	X-ray repair complementing defective repair in Chinese hamster cells 2
Tumour	NK cell	KOvsWT	Morn1	4.76905	0.0420009	MORN repeat containing 1
Tumour	NK cell	KOvsWT	Rufy3	-5.3468	1.87792e-05	RUN and FYVE domain containing 3
Tumour	NK cell	KOvsWT	Spp1	-1.7957	0.000308554	secreted phosphoprotein 1
Tumour	NK cell	KOvsWT	Plac8	-2.08382	9.3544e-06	placenta-specific 8
Tumour	NK cell	KOvsWT	Tesc	9.95705	3.14066e-05	tescalcin
Tumour	NK cell	KOvsWT	P2rx7	-9.30223	0.000649029	purinergic receptor P2X, ligand-gated ion channel, 7
Tumour	NK cell	KOvsWT	Oasl2	-1.47402	0.0088605	2'-5' oligoadenylate synthetase-like 2
Tumour	NK cell	KOvsWT	Wipi2	-3.67115	2.8941e-07	WD repeat domain, phosphoinositide interacting 2
Tumour	NK cell	KOvsWT	Rita1	-4.10863	0.0477679	RBPJ interacting and tubulin associated 1
Tumour	NK cell	KOvsWT	Wdr54	-16.0751	0.000129783	WD repeat domain 54
Tumour	NK cell	KOvsWT	Aplf	7.13386	0.00190352	aprataxin and PNKP like factor
Tumour	NK cell	KOvsWT	Slc41a3	-7.4305	0.00158047	solute carrier family 41, member 3
Tumour	NK cell	KOvsWT	Usp18	-1.57134	0.0311042	ubiquitin specific peptidase 18
Tumour	NK cell	KOvsWT	Klrg1	-2.05227	0.0254181	killer cell lectin-like receptor subfamily G, member 1
Tumour	NK cell	KOvsWT	Cd69	-1.33865	0.0114431	CD69 antigen
Tumour	NK cell	KOvsWT	Emp1	-4.55448	0.0456123	epithelial membrane protein 1
Tumour	NK cell	KOvsWT	Plekha5	1.25466	0.00905111	pleckstrin homology domain containing, family A member 5
Tumour	NK cell	KOvsWT	Ldhb	-4.75639	0.0420009	lactate dehydrogenase B
Tumour	NK cell	KOvsWT	Camk1	-1.93248	0.0158032	calcium/calmodulin-dependent protein kinase I
Tumour	NK cell	KOvsWT	D6Wsu163e	-2.68104	0.0434396	DNA segment, Chr 6, Wayne State University 163, expressed
Tumour	NK cell	KOvsWT	Zfp939	-5.05016	0.0358894	zinc finger protein 939
Tumour	NK cell	KOvsWT	Ctsc	-1.89757	1.30275e-16	cathepsin C
Tumour	NK cell	KOvsWT	Pak4	-8.19525	0.0042638	p21 (RAC1) activated kinase 4
Tumour	NK cell	KOvsWT	Qprt	8.52651	0.000152833	quinolinate phosphoribosyltransferase
Tumour	NK cell	KOvsWT	Kif22	-6.02751	0.0110342	kinesin family member 22
Tumour	NK cell	KOvsWT	Lipt2	-7.5283	0.00533153	lipoyl(octanoyl) transferase 2 (putative)
Tumour	NK cell	KOvsWT	Myo7a	-5.06423	0.034751	myosin VIIA
Tumour	NK cell	KOvsWT	Itgam	-2.08512	0.0254181	integrin alpha M
Tumour	NK cell	KOvsWT	Ubfd1	1.42987	0.0191055	ubiquitin family domain containing 1
Tumour	NK cell	KOvsWT	Cdr2	16.4176	6.71566e-05	cerebellar degeneration-related 2
Tumour	NK cell	KOvsWT	Trim30a	-1.48024	0.00100199	tripartite motif-containing 30A
Tumour	NK cell	KOvsWT	Vegfd	-17.3305	1.34507e-05	vascular endothelial growth factor D
Tumour	NK cell	KOvsWT	Plxna3	17.0906	2.25149e-05	plexin A3
Tumour	NK cell	KOvsWT	Slc25a15	15.6147	0.000186686	solute carrier family 25 (mitochondrial carrier ornithine transporter), member 15
Tumour	NK cell	KOvsWT	Tnfsf13b	-8.26407	0.00199289	tumor necrosis factor (ligand) superfamily, member 13b
Tumour	NK cell	KOvsWT	Galnt7	-2.40808	0.000482203	polypeptide N-acetylgalactosaminyltransferase 7
Tumour	NK cell	KOvsWT	Phxr4	4.92745	0.000140734	per-hexamer repeat gene 4
Tumour	NK cell	KOvsWT	Taf1c	-8.21993	0.000163882	TATA-box binding protein associated factor, RNA polymerase I, C
Tumour	NK cell	KOvsWT	Pla2g15	-5.84645	0.0108732	phospholipase A2, group XV
Tumour	NK cell	KOvsWT	Acad8	-2.24199	0.00137522	acyl-Coenzyme A dehydrogenase family, member 8
Tumour	NK cell	KOvsWT	Abcb10	4.26434	0.0383856	ATP-binding cassette, sub-family B (MDR/TAP), member 10
Tumour	NK cell	KOvsWT	Cadm1	-7.12536	0.00475241	cell adhesion molecule 1
Tumour	NK cell	KOvsWT	Il10ra	-1.01172	0.00140883	interleukin 10 receptor, alpha
Tumour	NK cell	KOvsWT	Yipf2	-5.54467	0.000649029	Yip1 domain family, member 2
Tumour	NK cell	KOvsWT	Aste1	7.48981	0.00199289	asteroid homolog 1
Tumour	NK cell	KOvsWT	Gpr19	-6.36694	0.000649029	G protein-coupled receptor 19
Tumour	NK cell	KOvsWT	Oas3	-10.0476	1.40885e-18	2'-5' oligoadenylate synthetase 3
Tumour	NK cell	KOvsWT	Oas2	-11.0202	1.73363e-07	2'-5' oligoadenylate synthetase 2
Tumour	NK cell	KOvsWT	Nlrp3	-5.55113	0.0292001	NLR family, pyrin domain containing 3
Tumour	NK cell	KOvsWT	Folr2	-9.45756	0.000897458	folate receptor 2 (fetal)
Tumour	NK cell	KOvsWT	AA467197	-1.50743	0.017904	expressed sequence AA467197
Tumour	NK cell	KOvsWT	Fan1	4.93373	0.0366601	FANCD2/FANCI-associated nuclease 1
Tumour	NK cell	KOvsWT	Spata2l	18.0472	2.171e-07	spermatogenesis associated 2-like
Tumour	NK cell	KOvsWT	Zfp7	4.81367	0.0177243	zinc finger protein 7
Tumour	NK cell	KOvsWT	Stard9	-5.71672	0.0247941	START domain containing 9
Tumour	NK cell	KOvsWT	Tlr13	-11.6541	9.32096e-08	toll-like receptor 13
Tumour	NK cell	KOvsWT	Kcnk10	-5.15379	0.0324427	potassium channel, subfamily K, member 10
Tumour	NK cell	KOvsWT	Cdk10	-1.73524	0.033182	cyclin-dependent kinase 10
Tumour	NK cell	KOvsWT	Lgals3bp	-1.40193	2.8484e-05	lectin, galactoside-binding, soluble, 3 binding protein
Tumour	NK cell	KOvsWT	Tpst1	-4.35385	0.0492469	protein-tyrosine sulfotransferase 1
Tumour	NK cell	KOvsWT	Chmp7	-10.5836	1.05863e-07	charged multivesicular body protein 7
Tumour	NK cell	KOvsWT	Agpat1	-4.78536	0.00120007	1-acylglycerol-3-phosphate O-acyltransferase 1 (lysophosphatidic acid acyltransferase, alpha)
Tumour	NK cell	KOvsWT	Gns	-1.02394	0.0306898	glucosamine (N-acetyl)-6-sulfatase
Tumour	NK cell	KOvsWT	Cpne7	7.54921	0.000151463	copine VII
Tumour	NK cell	KOvsWT	Zfp661	-5.50687	0.024892	zinc finger protein 661
Tumour	NK cell	KOvsWT	Tmem106a	-4.97965	0.00265216	transmembrane protein 106A
Tumour	NK cell	KOvsWT	Zc4h2	8.72194	0.000885278	zinc finger, C4H2 domain containing
Tumour	NK cell	KOvsWT	Slfn8	-1.6374	0.00109655	schlafen 8
Tumour	NK cell	KOvsWT	Gdpd5	4.84942	0.0134992	glycerophosphodiester phosphodiesterase domain containing 5
Tumour	NK cell	KOvsWT	Ccl12	-10.1303	2.08125e-13	chemokine (C-C motif) ligand 12
Tumour	NK cell	KOvsWT	Ccl7	-11.8954	1.9483e-06	chemokine (C-C motif) ligand 7
Tumour	NK cell	KOvsWT	Tdrd7	-9.64366	0.000124416	tudor domain containing 7
Tumour	NK cell	KOvsWT	Cd276	-5.92203	0.0254181	CD276 antigen
Tumour	NK cell	KOvsWT	Dock4	-7.04699	0.00510155	dedicator of cytokinesis 4
Tumour	NK cell	KOvsWT	Naa30	2.59508	0.0136405	N(alpha)-acetyltransferase 30, NatC catalytic subunit
Tumour	NK cell	KOvsWT	P2ry12	-8.88525	0.00362375	purinergic receptor P2Y, G-protein coupled 12
Tumour	NK cell	KOvsWT	P2ry13	-8.20256	0.00217861	purinergic receptor P2Y, G-protein coupled 13
Tumour	NK cell	KOvsWT	Iqce	-5.45593	0.000360338	IQ motif containing E
Tumour	NK cell	KOvsWT	Plxnb2	-10.454	0.000183203	plexin B2
Tumour	NK cell	KOvsWT	Mag	8.19176	0.00533153	myelin-associated glycoprotein
Tumour	NK cell	KOvsWT	Clcn7	-1.71961	0.0187665	chloride channel, voltage-sensitive 7
Tumour	NK cell	KOvsWT	Gtdc1	5.0231	0.00846616	glycosyltransferase-like domain containing 1
Tumour	NK cell	KOvsWT	Zfp280c	-5.14262	0.00244498	zinc finger protein 280C
Tumour	NK cell	KOvsWT	Pml	-1.85108	0.00184676	promyelocytic leukemia
Tumour	NK cell	KOvsWT	Paqr7	1.44711	0.049621	progestin and adipoQ receptor family member VII
Tumour	NK cell	KOvsWT	Hhat	7.02705	6.87421e-06	hedgehog acyltransferase
Tumour	NK cell	KOvsWT	Wdtc1	-6.86832	0.00662247	WD and tetratricopeptide repeats 1
Tumour	NK cell	KOvsWT	Sirpa	-10.971	2.56334e-09	signal-regulatory protein alpha
Tumour	NK cell	KOvsWT	Camk4	-3.72419	0.00959522	calcium/calmodulin-dependent protein kinase IV
Tumour	NK cell	KOvsWT	Slamf7	-1.07305	0.00340141	SLAM family member 7
Tumour	NK cell	KOvsWT	Prkab2	7.02095	0.0121532	protein kinase, AMP-activated, beta 2 non-catalytic subunit
Tumour	NK cell	KOvsWT	Ncapd2	1.73259	0.0447267	non-SMC condensin I complex, subunit D2
Tumour	NK cell	KOvsWT	Cd160	1.62251	0.00184676	CD160 antigen
Tumour	NK cell	KOvsWT	Tmco3	-8.97101	9.20273e-05	transmembrane and coiled-coil domains 3
Tumour	NK cell	KOvsWT	Parp12	-7.12508	1.22095e-05	poly (ADP-ribose) polymerase family, member 12
Tumour	NK cell	KOvsWT	Ciart	-5.95866	0.023832	circadian associated repressor of transcription
Tumour	NK cell	KOvsWT	Susd1	3.19998	0.0296674	sushi domain containing 1
Tumour	NK cell	KOvsWT	Pptc7	2.19429	0.0248765	PTC7 protein phosphatase homolog
Tumour	NK cell	KOvsWT	Rassf7	6.28508	0.0159815	Ras association (RalGDS/AF-6) domain family (N-terminal) member 7
Tumour	NK cell	KOvsWT	Ctss	-2.3136	0.000109776	cathepsin S
Tumour	NK cell	KOvsWT	Vars2	4.17206	0.0174043	valyl-tRNA synthetase 2, mitochondrial
Tumour	NK cell	KOvsWT	Zfp653	4.3518	0.0417312	zinc finger protein 653
Tumour	NK cell	KOvsWT	Usp6nl	-7.31396	0.0121532	USP6 N-terminal like
Tumour	NK cell	KOvsWT	L3mbtl3	2.93761	0.036846	L3MBTL3 histone methyl-lysine binding protein
Tumour	NK cell	KOvsWT	Prune2	-5.46324	0.0166451	prune homolog 2
Tumour	NK cell	KOvsWT	Gipc2	-9.63256	3.22474e-05	GIPC PDZ domain containing family, member 2
Tumour	NK cell	KOvsWT	Runx2	1.28986	0.00809945	runt related transcription factor 2
Tumour	NK cell	KOvsWT	Nlrc4	-7.31178	0.0132786	NLR family, CARD domain containing 4
Tumour	NK cell	KOvsWT	B3galnt2	1.70258	0.0121532	UDP-GalNAc:betaGlcNAc beta 1,3-galactosaminyltransferase, polypeptide 2
Tumour	NK cell	KOvsWT	Fndc3b	-5.91911	0.00046569	fibronectin type III domain containing 3B
Tumour	NK cell	KOvsWT	Batf2	-19.3183	1.46356e-07	basic leucine zipper transcription factor, ATF-like 2
Tumour	NK cell	KOvsWT	Usp53	4.71054	0.0254181	ubiquitin specific peptidase 53
Tumour	NK cell	KOvsWT	Spsb1	8.04548	1.02303e-05	splA/ryanodine receptor domain and SOCS box containing 1
Tumour	NK cell	KOvsWT	Ccdc40	11.6814	0.00239946	coiled-coil domain containing 40
Tumour	NK cell	KOvsWT	Bub1b	-5.8147	0.0202699	BUB1B, mitotic checkpoint serine/threonine kinase
Tumour	NK cell	KOvsWT	Gorab	6.57086	0.0176448	golgin, RAB6-interacting
Tumour	NK cell	KOvsWT	Thbs1	-9.12839	0.000231648	thrombospondin 1
Tumour	NK cell	KOvsWT	Lrp1	-9.91626	5.95616e-05	low density lipoprotein receptor-related protein 1
Tumour	NK cell	KOvsWT	Pex2	1.73256	0.000394175	peroxisomal biogenesis factor 2
Tumour	NK cell	KOvsWT	Sgms1	-4.54817	0.0460358	sphingomyelin synthase 1
Tumour	NK cell	KOvsWT	Pvr	-6.06037	0.0158032	poliovirus receptor
Tumour	NK cell	KOvsWT	Tlr8	-8.77378	0.000326284	toll-like receptor 8
Tumour	NK cell	KOvsWT	1110051M20Rik	-7.38539	0.0031108	RIKEN cDNA 1110051M20 gene
Tumour	NK cell	KOvsWT	Gemin8	7.27825	0.00271179	gem nuclear organelle associated protein 8
Tumour	NK cell	KOvsWT	Zmynd15	-11.0763	1.02442e-09	zinc finger, MYND-type containing 15
Tumour	NK cell	KOvsWT	Bsdc1	-5.17728	0.0031108	BSD domain containing 1
Tumour	NK cell	KOvsWT	Arhgef10l	-6.90293	0.0145166	Rho guanine nucleotide exchange factor (GEF) 10-like
Tumour	NK cell	KOvsWT	Rwdd2b	5.4108	0.00801461	RWD domain containing 2B
Tumour	NK cell	KOvsWT	Rpusd1	-4.44527	0.0270945	RNA pseudouridylate synthase domain containing 1
Tumour	NK cell	KOvsWT	Atg2b	1.91767	0.0328301	autophagy related 2B
Tumour	NK cell	KOvsWT	Utp4	1.06909	0.0156357	UTP4 small subunit processome component
Tumour	NK cell	KOvsWT	Cep78	-17.6256	9.15418e-06	centrosomal protein 78
Tumour	NK cell	KOvsWT	Ago1	2.46781	0.0275897	argonaute RISC catalytic subunit 1
Tumour	NK cell	KOvsWT	Cpsf2	1.57916	0.0146847	cleavage and polyadenylation specific factor 2
Tumour	NK cell	KOvsWT	Oasl1	-11.0864	4.73521e-07	2'-5' oligoadenylate synthetase-like 1
Tumour	NK cell	KOvsWT	Pkp2	4.94469	0.0386447	plakophilin 2
Tumour	NK cell	KOvsWT	Armc5	-3.47406	0.0292001	armadillo repeat containing 5
Tumour	NK cell	KOvsWT	Slc35f2	5.94825	0.0200044	solute carrier family 35, member F2
Tumour	NK cell	KOvsWT	Sestd1	-10.473	1.75879e-06	SEC14 and spectrin domains 1
Tumour	NK cell	KOvsWT	Serpinb6b	-1.19531	0.000184959	serine (or cysteine) peptidase inhibitor, clade B, member 6b
Tumour	NK cell	KOvsWT	Ifi209	-1.5548	0.000538698	interferon activated gene 209
Tumour	NK cell	KOvsWT	Gprasp1	1.73047	0.0119937	G protein-coupled receptor associated sorting protein 1
Tumour	NK cell	KOvsWT	Leng9	8.34086	0.00188306	leukocyte receptor cluster (LRC) member 9
Tumour	NK cell	KOvsWT	Il20rb	-7.20444	0.00914253	interleukin 20 receptor beta
Tumour	NK cell	KOvsWT	Marveld1	4.88286	0.000183203	MARVEL (membrane-associating) domain containing 1
Tumour	NK cell	KOvsWT	9930012K11Rik	9.01929	0.000134907	RIKEN cDNA 9930012K11 gene
Tumour	NK cell	KOvsWT	Cage1	-4.24869	0.0163242	cancer antigen 1
Tumour	NK cell	KOvsWT	Tlr7	-9.02087	0.00149632	toll-like receptor 7
Tumour	NK cell	KOvsWT	Serpinb1a	-10.103	2.72899e-05	serine (or cysteine) peptidase inhibitor, clade B, member 1a
Tumour	NK cell	KOvsWT	Saysd1	1.65541	0.0142176	SAYSVFN motif domain containing 1
Tumour	NK cell	KOvsWT	Kcnk13	-8.65069	0.00208775	potassium channel, subfamily K, member 13
Tumour	NK cell	KOvsWT	Ifit2	-6.93379	1.15463e-09	interferon-induced protein with tetratricopeptide repeats 2
Tumour	NK cell	KOvsWT	Adamts6	-2.98737	0.0288118	a disintegrin-like and metallopeptidase (reprolysin type) with thrombospondin type 1 motif, 6
Tumour	NK cell	KOvsWT	Dppa3	-6.44485	0.0202699	developmental pluripotency-associated 3
Tumour	NK cell	KOvsWT	Jrk	-9.20738	0.000102885	jerky
Tumour	NK cell	KOvsWT	Ar	5.31521	0.00192882	androgen receptor
Tumour	NK cell	KOvsWT	Bst2	-2.10394	3.82213e-07	bone marrow stromal cell antigen 2
Tumour	NK cell	KOvsWT	Atp10d	-4.52108	0.00282203	ATPase, class V, type 10D
Tumour	NK cell	KOvsWT	Fam185a	-8.86332	8.26996e-06	family with sequence similarity 185, member A
Tumour	NK cell	KOvsWT	Ptgs1	-9.53273	0.000846744	prostaglandin-endoperoxide synthase 1
Tumour	NK cell	KOvsWT	Nxpe5	-8.24633	0.00569162	neurexophilin and PC-esterase domain family, member 5
Tumour	NK cell	KOvsWT	Frmd6	5.88364	0.017904	FERM domain containing 6
Tumour	NK cell	KOvsWT	P2ry6	-6.45169	0.0248048	pyrimidinergic receptor P2Y, G-protein coupled, 6
Tumour	NK cell	KOvsWT	Slc35e4	-8.64891	0.00043304	solute carrier family 35, member E4
Tumour	NK cell	KOvsWT	C5ar1	-11.7484	2.43074e-08	complement component 5a receptor 1
Tumour	NK cell	KOvsWT	Trex1	-2.29943	1.11932e-05	three prime repair exonuclease 1
Tumour	NK cell	KOvsWT	Suox	-4.23953	0.0487765	sulfite oxidase
Tumour	NK cell	KOvsWT	Lrrc25	-9.10114	9.11949e-08	leucine rich repeat containing 25
Tumour	NK cell	KOvsWT	Amz1	-6.36147	0.0207351	archaelysin family metallopeptidase 1
Tumour	NK cell	KOvsWT	Ch25h	-5.45784	0.0308863	cholesterol 25-hydroxylase
Tumour	NK cell	KOvsWT	Mmp13	-9.32976	0.00106471	matrix metallopeptidase 13
Tumour	NK cell	KOvsWT	Zfp623	-4.44202	0.0460358	zinc finger protein 623
Tumour	NK cell	KOvsWT	Ufsp1	4.70768	0.0413309	UFM1-specific peptidase 1
Tumour	NK cell	KOvsWT	5830454E08Rik	8.86069	0.000324366	RIKEN cDNA 5830454E08 gene
Tumour	NK cell	KOvsWT	Rab7b	-8.70051	0.000872905	RAB7B, member RAS oncogene family
Tumour	NK cell	KOvsWT	Oas1a	-4.26415	0.0136498	2'-5' oligoadenylate synthetase 1A
Tumour	NK cell	KOvsWT	Fbxo31	10.1389	5.24839e-07	F-box protein 31
Tumour	NK cell	KOvsWT	Iigp1	-9.44627	5.67566e-05	interferon inducible GTPase 1
Tumour	NK cell	KOvsWT	Ifi205	-7.82163	0.00801461	interferon activated gene 205
Tumour	NK cell	KOvsWT	Slfn5	-3.03338	0.0050324	schlafen 5
Tumour	NK cell	KOvsWT	Soga1	-7.17637	0.0132786	suppressor of glucose, autophagy associated 1
Tumour	NK cell	KOvsWT	Gemin6	8.76913	7.59754e-05	gem nuclear organelle associated protein 6
Tumour	NK cell	KOvsWT	Zfp1	1.90117	0.0156907	zinc finger protein 1
Tumour	NK cell	KOvsWT	Izumo4	1.35857	0.0352969	IZUMO family member 4
Tumour	NK cell	KOvsWT	Snx32	9.16307	0.000595576	sorting nexin 32
Tumour	NK cell	KOvsWT	Pla2g4a	-8.0543	0.00637506	phospholipase A2, group IVA (cytosolic, calcium-dependent)
Tumour	NK cell	KOvsWT	Prss2	9.13833	0.00343141	protease, serine 2
Tumour	NK cell	KOvsWT	Zfp119a	3.08048	0.048005	zinc finger protein 119a
Tumour	NK cell	KOvsWT	Gstm1	1.69467	0.00320015	glutathione S-transferase, mu 1
Tumour	NK cell	KOvsWT	Rnf169	-1.62416	0.0069005	ring finger protein 169
Tumour	NK cell	KOvsWT	Tcea2	5.5963	1.72816e-05	transcription elongation factor A (SII), 2
Tumour	NK cell	KOvsWT	Akap17b	8.89605	0.000468616	A kinase (PRKA) anchor protein 17B
Tumour	NK cell	KOvsWT	Pyroxd2	15.6444	0.000183905	pyridine nucleotide-disulphide oxidoreductase domain 2
Tumour	NK cell	KOvsWT	Eno3	-7.42983	5.08902e-05	enolase 3, beta muscle
Tumour	NK cell	KOvsWT	Maml3	9.27161	0.000324366	mastermind like transcriptional coactivator 3
Tumour	NK cell	KOvsWT	Gdpd1	-16.0558	0.000130102	glycerophosphodiester phosphodiesterase domain containing 1
Tumour	NK cell	KOvsWT	Rbak	-4.42926	0.0266966	RB-associated KRAB zinc finger
Tumour	NK cell	KOvsWT	Cttnbp2nl	-8.89982	0.000130102	CTTNBP2 N-terminal like
Tumour	NK cell	KOvsWT	Zfp398	1.30299	0.0363786	zinc finger protein 398
Tumour	NK cell	KOvsWT	Cnr2	-4.76576	0.0363786	cannabinoid receptor 2 (macrophage)
Tumour	NK cell	KOvsWT	Zfp677	2.96852	0.0460358	zinc finger protein 677
Tumour	NK cell	KOvsWT	Klk8	2.91296	0.0493385	kallikrein related-peptidase 8
Tumour	NK cell	KOvsWT	Trerf1	-4.67112	0.0244961	transcriptional regulating factor 1
Tumour	NK cell	KOvsWT	Selenop	-1.34454	0.00076871	selenoprotein P
Tumour	NK cell	KOvsWT	Wdr6	5.803	0.000616493	WD repeat domain 6
Tumour	NK cell	KOvsWT	Zfp563	4.89733	0.0397851	zinc finger protein 563
Tumour	NK cell	KOvsWT	Krt83	9.02177	0.000816968	keratin 83
Tumour	NK cell	KOvsWT	Pex26	-3.55619	0.0414128	peroxisomal biogenesis factor 26
Tumour	NK cell	KOvsWT	Nat8f4	7.22588	0.0136405	N-acetyltransferase 8 (GCN5-related) family member 4
Tumour	NK cell	KOvsWT	Cry2	9.19079	0.000394175	cryptochrome 2 (photolyase-like)
Tumour	NK cell	KOvsWT	Marcks	-4.42761	0.0251996	myristoylated alanine rich protein kinase C substrate
Tumour	NK cell	KOvsWT	9230112E08Rik	8.79015	0.000663646	RIKEN cDNA 9230112E08 gene
Tumour	NK cell	KOvsWT	Lilra5	-16.0096	0.000134907	leukocyte immunoglobulin-like receptor, subfamily A (with TM domain), member 5
Tumour	NK cell	KOvsWT	Rom1	-16.1915	0.000115984	rod outer segment membrane protein 1
Tumour	NK cell	KOvsWT	Csf2rb2	-9.64689	0.000897458	colony stimulating factor 2 receptor, beta 2, low-affinity (granulocyte-macrophage)
Tumour	NK cell	KOvsWT	Ang	-8.81448	0.00285787	angiogenin, ribonuclease, RNase A family, 5
Tumour	NK cell	KOvsWT	Nfxl1	-6.76034	0.00750931	nuclear transcription factor, X-box binding-like 1
Tumour	NK cell	KOvsWT	Gm5127	5.98137	0.00712369	predicted gene 5127
Tumour	NK cell	KOvsWT	Ifi204	-10.3842	1.51325e-21	interferon activated gene 204
Tumour	NK cell	KOvsWT	Ifi213	-1.5348	6.34158e-05	interferon activated gene 213
Tumour	NK cell	KOvsWT	Sh2d1b2	-7.58468	1.11932e-05	SH2 domain containing 1B2
Tumour	NK cell	KOvsWT	Gm4951	-5.85912	0.0201683	predicted gene 4951
Tumour	NK cell	KOvsWT	Cdkn2b	-17.4334	1.22095e-05	cyclin dependent kinase inhibitor 2B
Tumour	NK cell	KOvsWT	Mlycd	6.93262	0.000169254	malonyl-CoA decarboxylase
Tumour	NK cell	KOvsWT	Zfp94	5.29348	0.0340807	zinc finger protein 94
Tumour	NK cell	KOvsWT	Trbv1	-19.4415	2.43074e-08	T cell receptor beta, variable 1
Tumour	NK cell	KOvsWT	Zfp995	5.89854	0.00411838	zinc finger protein 995
Tumour	NK cell	KOvsWT	Zfp59	7.44436	0.00466483	zinc finger protein 59
Tumour	NK cell	KOvsWT	Zfp456	-8.45882	0.00365728	zinc finger protein 456
Tumour	NK cell	KOvsWT	Ifi27l2a	-3.82101	0.00244574	interferon, alpha-inducible protein 27 like 2A
Tumour	NK cell	KOvsWT	Slc45a4	-4.86821	0.0413309	solute carrier family 45, member 4
Tumour	NK cell	KOvsWT	Prnp	-8.7618	0.000614744	prion protein
Tumour	NK cell	KOvsWT	Fastkd5	-7.34308	2.38384e-05	FAST kinase domains 5
Tumour	NK cell	KOvsWT	Ms4a6c	-2.36214	0.00106471	membrane-spanning 4-domains, subfamily A, member 6C
Tumour	NK cell	KOvsWT	H2-T10	-2.33061	0.0168351	histocompatibility 2, T region locus 10
Tumour	NK cell	KOvsWT	Gm11427	8.47591	0.00024716	schlafen 4 pseudogene
Tumour	NK cell	KOvsWT	A630052C17Rik	3.13474	0.0449331	RIKEN cDNA A630052C17 gene
Tumour	NK cell	KOvsWT	Plxna4os1	-6.57754	0.0187293	plexin A4, opposite strand 1
Tumour	NK cell	KOvsWT	Frg2f1	17.0629	1.08189e-05	FSHD region gene 2 family member 1
Tumour	NK cell	KOvsWT	Hopxos	4.32998	0.0447267	HOP homeobox, opposite strand
Tumour	NK cell	KOvsWT	Rasgef1b	-4.11121	5.11269e-09	RasGEF domain family, member 1B
Tumour	NK cell	KOvsWT	Ccdc71l	-6.92801	0.003369	coiled-coil domain containing 71 like
Tumour	NK cell	KOvsWT	Vmn2r97	3.36302	0.0248765	vomeronasal 2, receptor 97
Tumour	NK cell	KOvsWT	Phf11b	-1.36027	0.00642465	PHD finger protein 11B
Tumour	NK cell	KOvsWT	Lbhd1	-8.49537	0.000336618	LBH domain containing 1
Tumour	NK cell	KOvsWT	Gm17491	-4.1832	0.0490526	predicted gene, 17491
Tumour	NK cell	KOvsWT	B230354K17Rik	10.472	3.78666e-07	RIKEN cDNA B230354K17 gene
Tumour	NK cell	KOvsWT	D130017N08Rik	3.5958	0.0491393	RIKEN cDNA D130017N08 gene
Tumour	NK cell	KOvsWT	E230029C05Rik	-9.65155	0.000115179	RIKEN cDNA E230029C05 gene
Tumour	NK cell	KOvsWT	2700099C18Rik	-4.15314	0.0433643	NDC80 homolog, kinetochore complex component pseudogene
Tumour	NK cell	KOvsWT	Sowahc	-4.93557	0.0306898	sosondowah ankyrin repeat domain family member C
Tumour	NK cell	KOvsWT	Tmem185b	1.49658	0.0221795	transmembrane protein 185B
Tumour	NK cell	KOvsWT	Ms4a14	-10.4939	3.91541e-08	membrane-spanning 4-domains, subfamily A, member 14
Tumour	NK cell	KOvsWT	Gm37254	-3.6886	0.0306898	predicted gene, 37254
Tumour	NK cell	KOvsWT	Gbp6	-2.99915	0.00264613	guanylate binding protein 6
Tumour	NK cell	KOvsWT	Gbp10	-9.12083	0.000229256	guanylate-binding protein 10
Tumour	NK cell	KOvsWT	Peg13	6.28634	0.000679279	paternally expressed 13
Tumour	NK cell	KOvsWT	Nup62	-1.08124	0.0429838	nucleoporin 62
Tumour	NK cell	KOvsWT	Ifngas1	-5.81756	0.0204787	Ifng antisense RNA 1
Tumour	NK cell	KOvsWT	Gm19951	-16.9497	3.96919e-05	predicted gene, 19951
Tumour	NK cell	KOvsWT	Gm46430	4.23596	0.00801461	predicted gene, 46430
Tumour	NK cell	KOvsWT	Gm49085	-6.92598	0.00959522	predicted gene, 49085
Tumour	NK cell	KOvsWT	Sept8	-9.07506	0.00143003	Septin 8
Tumour	NK cell	KOvsWT	Ero1l	-2.31499	0.00847837	ERO1-like (S. cerevisiae)
Tumour	NK cell	KOvsWT	Fam129b	-9.90561	0.000382066	Family with sequence similarity 129, member B
Tumour	NK cell	KOvsWT	Pqlc2	-4.02471	0.0384437	PQ loop repeat containing 2
Tumour	NK cell	KOvsWT	Fam213b	-6.35616	0.0170407	Family with sequence similarity 213, member B
Tumour	NK cell	KOvsWT	D3Ertd254e	-4.44314	0.0430213	DNA segment, Chr 3, ERATO Doi 254, expressed
Tumour	NK cell	KOvsWT	Mars1	-9.22701	0.00085533	Methionine-tRNA synthetase 1
Tumour	NK cell	KOvsWT	A230050P20Rik	-5.07765	0.00851088	RIKEN cDNA A230050P20 gene
Tumour	NK cell	KOvsWT	Gm12503	18.336	2.12908e-08	predicated gene, 12503
Tumour	NK cell	KOvsWT	Gm37109	6.21329	0.00905111	predicated gene, 37109
Tumour	NK cell	KOvsWT	Gm37266	5.67839	0.0266013	predicated gene, 37266
Tumour	NK cell	KOvsWT	Gm37520	4.8955	0.0157714	predicated gene, 37520
Tumour	NK cell	KOvsWT	Gm38243	-5.86973	0.00370127	predicated gene, 38243
Tumour	NK cell	KOvsWT	Gm38228	4.64936	0.033182	predicated gene, 38228
Tumour	NK cell	KOvsWT	Gm37334	-7.76939	0.0039077	predicated gene, 37334
Tumour	NK cell	KOvsWT	Gm42547	-4.63341	0.0153696	predicated gene, 42547
Tumour	NK cell	KOvsWT	Gm44027	5.46857	0.0308469	predicated gene, 44027
Tumour	NK cell	KOvsWT	Gm45220	-4.54251	0.0456123	predicated gene, 45220
Tumour	NK cell	KOvsWT	Gm44667	-5.08256	0.0340807	predicated gene, 44667
Tumour	NK cell	KOvsWT	Gm45555	7.97399	0.00264613	predicated gene, 45555
Tumour	NK cell	KOvsWT	Gm48114	4.88587	0.0388978	predicated gene, 48114
Tumour	NK cell	KOvsWT	AC153498.1	-4.94292	0.0311694	NA
Tumour	NK cell	KOvsWT	Lilr4b	-1.46967	0.00955903	Leukocyte immunoglobulin-like receptor, subfamily B, member 4B
Tumour	NK cell	KOvsWT	Gm47586	-4.96426	0.0169028	predicated gene, 47586
Tumour	NK cell	KOvsWT	Gm47603	5.70527	0.0180071	predicated gene, 47603
Tumour	NK cell	KOvsWT	Gm49172	-5.65466	0.0250731	predicated gene, 49172
Tumour	NK cell	KOvsWT	AC129574.2	-18.9205	6.43366e-07	NA
Tumour	NK cell	KEvsWT	Slfn4	-10.4659	2.18437e-08	schlafen 4
Tumour	NK cell	KEvsWT	Trim25	-1.56127	0.0283577	tripartite motif-containing 25
Tumour	NK cell	KEvsWT	Mx1	-5.16302	0.00987205	MX dynamin-like GTPase 1
Tumour	NK cell	KEvsWT	Acvrl1	-7.28211	0.0124285	activin A receptor, type II-like 1
Tumour	NK cell	KEvsWT	Gm2a	-1.19991	0.034357	GM2 ganglioside activator protein
Tumour	NK cell	KEvsWT	Kat2b	-3.8706	1.45117e-05	K(lysine) acetyltransferase 2B
Tumour	NK cell	KEvsWT	Cfp	-3.41754	0.0102149	complement factor properdin
Tumour	NK cell	KEvsWT	Foxm1	-17.3361	1.68569e-05	forkhead box M1
Tumour	NK cell	KEvsWT	Stk38l	-4.57682	0.0158617	serine/threonine kinase 38 like
Tumour	NK cell	KEvsWT	Rin2	-7.40733	0.00484559	Ras and Rab interactor 2
Tumour	NK cell	KEvsWT	Nfix	-5.26589	0.0312675	nuclear factor I/X
Tumour	NK cell	KEvsWT	Angptl4	8.60532	5.07976e-08	angiopoietin-like 4
Tumour	NK cell	KEvsWT	Axl	-2.17727	0.0325819	AXL receptor tyrosine kinase
Tumour	NK cell	KEvsWT	Cd36	-11.4916	4.4101e-08	CD36 molecule
Tumour	NK cell	KEvsWT	Slc2a3	-1.42162	0.0138202	solute carrier family 2 (facilitated glucose transporter), member 3
Tumour	NK cell	KEvsWT	Ebi3	-17.3459	1.61907e-05	Epstein-Barr virus induced gene 3
Tumour	NK cell	KEvsWT	Hck	-11.5314	7.61991e-09	hemopoietic cell kinase
Tumour	NK cell	KEvsWT	Fcgrt	-4.58893	0.045032	Fc fragment of IgG receptor and transporter
Tumour	NK cell	KEvsWT	Cyp4f18	-6.44642	0.00188307	cytochrome P450, family 4, subfamily f, polypeptide 18
Tumour	NK cell	KEvsWT	Rnf215	-3.62709	0.02152	ring finger protein 215
Tumour	NK cell	KEvsWT	Kif20a	-3.57761	0.0395616	kinesin family member 20A
Tumour	NK cell	KEvsWT	Dnase2a	-4.20398	0.0225702	deoxyribonuclease II alpha
Tumour	NK cell	KEvsWT	Il7r	1.30468	0.048416	interleukin 7 receptor
Tumour	NK cell	KEvsWT	Psap	-1.89317	1.48087e-05	prosaposin
Tumour	NK cell	KEvsWT	Cd33	-9.24507	0.0026882	CD33 antigen
Tumour	NK cell	KEvsWT	Hmox1	-7.78881	0.00328436	heme oxygenase 1
Tumour	NK cell	KEvsWT	Smpd4	-7.09138	5.07976e-08	sphingomyelin phosphodiesterase 4
Tumour	NK cell	KEvsWT	Itgae	7.01828	0.00767419	integrin alpha E, epithelial-associated
Tumour	NK cell	KEvsWT	Fblim1	-5.59344	0.0292709	filamin binding LIM protein 1
Tumour	NK cell	KEvsWT	Snai3	8.54837	0.00076861	snail family zinc finger 3
Tumour	NK cell	KEvsWT	Hfe	-10.7414	2.38447e-05	homeostatic iron regulator
Tumour	NK cell	KEvsWT	Fbxw9	-6.19716	0.0200907	F-box and WD-40 domain protein 9
Tumour	NK cell	KEvsWT	Ccl8	-4.79202	0.0364524	chemokine (C-C motif) ligand 8
Tumour	NK cell	KEvsWT	Fpgs	8.12287	0.000528261	folylpolyglutamyl synthetase
Tumour	NK cell	KEvsWT	G0s2	7.43584	0.00512065	G0/G1 switch gene 2
Tumour	NK cell	KEvsWT	Fads1	-8.26866	0.0039781	fatty acid desaturase 1
Tumour	NK cell	KEvsWT	Cars	2.36591	0.000489699	cysteinyl-tRNA synthetase
Tumour	NK cell	KEvsWT	Piezo1	-7.65128	0.000111805	piezo-type mechanosensitive ion channel component 1
Tumour	NK cell	KEvsWT	Tppp3	-5.43126	0.0319596	tubulin polymerization-promoting protein family member 3
Tumour	NK cell	KEvsWT	Cybb	-9.11352	0.000259757	cytochrome b-245, beta polypeptide
Tumour	NK cell	KEvsWT	Gzmb	-1.93026	5.05257e-06	granzyme B
Tumour	NK cell	KEvsWT	Anxa9	-18.0459	7.29946e-06	annexin A9
Tumour	NK cell	KEvsWT	Plekho1	-6.28623	0.00780981	pleckstrin homology domain containing, family O member 1
Tumour	NK cell	KEvsWT	Fcrls	-12.0365	8.88694e-11	Fc receptor-like S, scavenger receptor
Tumour	NK cell	KEvsWT	Ncapg	-4.51694	0.0458713	non-SMC condensin I complex, subunit G
Tumour	NK cell	KEvsWT	Gtf2ird2	7.15559	2.02153e-07	GTF2I repeat domain containing 2
Tumour	NK cell	KEvsWT	Fcgr1	-5.46601	0.0183514	Fc receptor, IgG, high affinity I
Tumour	NK cell	KEvsWT	Ncf1	-6.80108	0.00661096	neutrophil cytosolic factor 1
Tumour	NK cell	KEvsWT	Ctsz	-2.80353	0.000133104	cathepsin Z
Tumour	NK cell	KEvsWT	Lamp2	-1.65249	1.08627e-05	lysosomal-associated membrane protein 2
Tumour	NK cell	KEvsWT	Tns4	4.50331	0.0473956	tensin 4
Tumour	NK cell	KEvsWT	Cd40	-8.61313	0.000198662	CD40 antigen
Tumour	NK cell	KEvsWT	Birc5	-5.76084	0.0101401	baculoviral IAP repeat-containing 5
Tumour	NK cell	KEvsWT	Pltp	-9.47205	0.00047009	phospholipid transfer protein
Tumour	NK cell	KEvsWT	Ctsa	-1.22729	0.000125261	cathepsin A
Tumour	NK cell	KEvsWT	Dhx58	-1.0726	0.0403432	DEXH (Asp-Glu-X-His) box polypeptide 58
Tumour	NK cell	KEvsWT	Cadps2	16.1705	0.000117868	Ca2+-dependent activator protein for secretion 2
Tumour	NK cell	KEvsWT	Cog1	1.7272	0.00398245	component of oligomeric golgi complex 1
Tumour	NK cell	KEvsWT	P4ha2	-8.09995	0.00618331	procollagen-proline, 2-oxoglutarate 4-dioxygenase (proline 4-hydroxylase), alpha II polypeptide
Tumour	NK cell	KEvsWT	Ccl6	-4.34227	0.0189178	chemokine (C-C motif) ligand 6
Tumour	NK cell	KEvsWT	Ccl9	-7.48567	0.000149424	chemokine (C-C motif) ligand 9
Tumour	NK cell	KEvsWT	Arid3a	-4.20032	0.0414472	AT rich interactive domain 3A (BRIGHT-like)
Tumour	NK cell	KEvsWT	Tmc4	-5.97506	0.0189178	transmembrane channel-like gene family 4
Tumour	NK cell	KEvsWT	Sec63	2.04358	0.000726606	SEC63-like (S. cerevisiae)
Tumour	NK cell	KEvsWT	Tube1	-10.4221	0.00434518	tubulin, epsilon 1
Tumour	NK cell	KEvsWT	Arg1	-6.19631	0.0114425	arginase, liver
Tumour	NK cell	KEvsWT	Dram1	-8.87274	0.00351852	DNA-damage regulated autophagy modulator 1
Tumour	NK cell	KEvsWT	Slc29a3	-7.15818	8.53404e-05	solute carrier family 29 (nucleoside transporters), member 3
Tumour	NK cell	KEvsWT	Pcsk4	7.50726	0.00138199	proprotein convertase subtilisin/kexin type 4
Tumour	NK cell	KEvsWT	Gamt	-5.48327	0.0308624	guanidinoacetate methyltransferase
Tumour	NK cell	KEvsWT	Glyctk	-16.4508	0.000102001	glycerate kinase
Tumour	NK cell	KEvsWT	Bzw2	1.12759	0.0127751	basic leucine zipper and W2 domains 2
Tumour	NK cell	KEvsWT	Elac2	9.62155	3.68783e-06	elaC ribonuclease Z 2
Tumour	NK cell	KEvsWT	Trib2	9.43192	0.000344429	tribbles pseudokinase 2
Tumour	NK cell	KEvsWT	Mettl2	1.83271	0.0412568	methyltransferase like 2
Tumour	NK cell	KEvsWT	Adap2	-3.07947	0.0377812	ArfGAP with dual PH domains 2
Tumour	NK cell	KEvsWT	Camkk1	-7.5605	0.00436166	calcium/calmodulin-dependent protein kinase kinase 1, alpha
Tumour	NK cell	KEvsWT	Abcc3	-9.65301	0.000348925	ATP-binding cassette, sub-family C (CFTR/MRP), member 3
Tumour	NK cell	KEvsWT	Ttc8	-7.64745	0.00900913	tetratricopeptide repeat domain 8
Tumour	NK cell	KEvsWT	Atp6v1d	-1.08459	0.00511436	ATPase, H+ transporting, lysosomal V1 subunit D
Tumour	NK cell	KEvsWT	Lgmn	-4.28555	0.0319596	legumain
Tumour	NK cell	KEvsWT	Pfkp	-1.14137	3.68783e-06	phosphofructokinase, platelet
Tumour	NK cell	KEvsWT	Tshz3	-6.60139	0.00969068	teashirt zinc finger family member 3
Tumour	NK cell	KEvsWT	Npc2	-1.35106	3.56702e-05	NPC intracellular cholesterol transporter 2
Tumour	NK cell	KEvsWT	Tgfb3	-20.2824	3.51358e-10	transforming growth factor, beta 3
Tumour	NK cell	KEvsWT	Slc25a29	17.9445	4.44281e-08	solute carrier family 25 (mitochondrial carrier, palmitoylcarnitine transporter), member 29
Tumour	NK cell	KEvsWT	Wars	1.50544	0.00351852	tryptophanyl-tRNA synthetase
Tumour	NK cell	KEvsWT	Xrcc3	5.56141	0.0265472	X-ray repair complementing defective repair in Chinese hamster cells 3
Tumour	NK cell	KEvsWT	Atg10	-6.72589	0.00470404	autophagy related 10
Tumour	NK cell	KEvsWT	Hexb	-2.85301	0.000122683	hexosaminidase B
Tumour	NK cell	KEvsWT	Mtx3	4.93535	0.0337001	metaxin 3
Tumour	NK cell	KEvsWT	Rnf180	-7.52802	0.00398245	ring finger protein 180
Tumour	NK cell	KEvsWT	Kat6b	8.4162	8.18529e-05	K(lysine) acetyltransferase 6B
Tumour	NK cell	KEvsWT	Plau	-8.57729	1.69578e-05	plasminogen activator, urokinase
Tumour	NK cell	KEvsWT	Rnase4	-9.68873	8.03978e-06	ribonuclease, RNase A family 4
Tumour	NK cell	KEvsWT	Sh3bp5	-4.72276	0.0380599	SH3-domain binding protein 5 (BTK-associated)
Tumour	NK cell	KEvsWT	Phf7	9.59586	0.000348925	PHD finger protein 7
Tumour	NK cell	KEvsWT	Oxnad1	9.6626	2.58973e-06	oxidoreductase NAD-binding domain containing 1
Tumour	NK cell	KEvsWT	Ctsb	-2.22976	0.000726606	cathepsin B
Tumour	NK cell	KEvsWT	Prkcd	-1.61348	0.00251648	protein kinase C, delta
Tumour	NK cell	KEvsWT	Rb1	-7.54181	0.000523276	RB transcriptional corepressor 1
Tumour	NK cell	KEvsWT	Fbxl3	-2.67954	0.0183453	F-box and leucine-rich repeat protein 3
Tumour	NK cell	KEvsWT	Dab2	-9.23826	1.18109e-06	disabled 2, mitogen-responsive phosphoprotein
Tumour	NK cell	KEvsWT	Gzme	4.56985	0.0268024	granzyme E
Tumour	NK cell	KEvsWT	Fbxo32	-5.79299	0.000113228	F-box protein 32
Tumour	NK cell	KEvsWT	Col14a1	-8.99518	0.00116913	collagen, type XIV, alpha 1
Tumour	NK cell	KEvsWT	Deptor	-7.96394	0.00270377	DEP domain containing MTOR-interacting protein
Tumour	NK cell	KEvsWT	Naprt	-10.0274	3.56771e-06	nicotinate phosphoribosyltransferase
Tumour	NK cell	KEvsWT	Rrn3	1.39987	0.027405	RRN3 RNA polymerase I transcription factor homolog (yeast)
Tumour	NK cell	KEvsWT	Dgcr8	4.03879	0.0407842	DGCR8, microprocessor complex subunit
Tumour	NK cell	KEvsWT	Itgb5	-6.63944	0.0011638	integrin beta 5
Tumour	NK cell	KEvsWT	Iqcb1	-9.19157	3.47929e-05	IQ calmodulin-binding motif containing 1
Tumour	NK cell	KEvsWT	Tmem41a	8.37486	0.00618331	transmembrane protein 41a
Tumour	NK cell	KEvsWT	Parp9	-1.30153	0.00209811	poly (ADP-ribose) polymerase family, member 9
Tumour	NK cell	KEvsWT	Ifngr2	-8.0871	0.00028916	interferon gamma receptor 2
Tumour	NK cell	KEvsWT	Cdkn1a	-2.90073	7.8981e-05	cyclin-dependent kinase inhibitor 1A (P21)
Tumour	NK cell	KEvsWT	Mx2	-8.79674	0.00122454	MX dynamin-like GTPase 2
Tumour	NK cell	KEvsWT	Tpi1	-1.06077	0.00681666	triosephosphate isomerase 1
Tumour	NK cell	KEvsWT	Agpat4	-3.3626	0.00206768	1-acylglycerol-3-phosphate O-acyltransferase 4 (lysophosphatidic acid acyltransferase, delta)
Tumour	NK cell	KEvsWT	Pla2g7	-6.08054	0.00543311	phospholipase A2, group VII (platelet-activating factor acetylhydrolase, plasma)
Tumour	NK cell	KEvsWT	Fgd2	-4.49177	0.0484286	FYVE, RhoGEF and PH domain containing 2
Tumour	NK cell	KEvsWT	Ehd3	4.90556	0.0100213	EH-domain containing 3
Tumour	NK cell	KEvsWT	Xdh	-1.53494	0.0190881	xanthine dehydrogenase
Tumour	NK cell	KEvsWT	Rhoq	-1.76066	0.00216588	ras homolog family member Q
Tumour	NK cell	KEvsWT	Plin3	-8.32345	0.000526218	perilipin 3
Tumour	NK cell	KEvsWT	Csf1r	-2.9706	0.0245123	colony stimulating factor 1 receptor
Tumour	NK cell	KEvsWT	Fth1	-1.53961	0.000479471	ferritin heavy polypeptide 1
Tumour	NK cell	KEvsWT	Rab3il1	-10.3742	7.44515e-08	RAB3A interacting protein (rabin3)-like 1
Tumour	NK cell	KEvsWT	Ms4a4c	-2.9089	1.71418e-06	membrane-spanning 4-domains, subfamily A, member 4C
Tumour	NK cell	KEvsWT	Ms4a6b	-1.20215	0.000271167	membrane-spanning 4-domains, subfamily A, member 6B
Tumour	NK cell	KEvsWT	Slc15a3	-10.0451	3.56702e-05	solute carrier family 15, member 3
Tumour	NK cell	KEvsWT	Ak3	2.0643	4.88957e-06	adenylate kinase 3
Tumour	NK cell	KEvsWT	Cdca5	-9.52413	0.000740183	cell division cycle associated 5
Tumour	NK cell	KEvsWT	Slc29a2	-6.40337	0.0125567	solute carrier family 29 (nucleoside transporters), member 2
Tumour	NK cell	KEvsWT	Gpr137	8.17478	0.00122454	G protein-coupled receptor 137
Tumour	NK cell	KEvsWT	Tcf7l2	-7.68634	0.00301249	transcription factor 7 like 2, T cell specific, HMG box
Tumour	NK cell	KEvsWT	Tctn3	6.81383	0.011871	tectonic family member 3
Tumour	NK cell	KEvsWT	Mxi1	-5.81568	0.00740955	MAX interactor 1, dimerization protein
Tumour	NK cell	KEvsWT	Msr1	-4.79727	0.0448726	macrophage scavenger receptor 1
Tumour	NK cell	KEvsWT	Slc16a3	-7.2777	9.89084e-06	solute carrier family 16 (monocarboxylic acid transporters), member 3
Tumour	NK cell	KEvsWT	Sat1	-1.76683	5.58904e-09	spermidine/spermine N1-acetyl transferase 1
Tumour	NK cell	KEvsWT	Dgka	-1.72516	6.14722e-05	diacylglycerol kinase, alpha
Tumour	NK cell	KEvsWT	Adam8	-4.05697	0.00650656	a disintegrin and metallopeptidase domain 8
Tumour	NK cell	KEvsWT	Ifitm3	-4.40697	0.00434518	interferon induced transmembrane protein 3
Tumour	NK cell	KEvsWT	Irf7	-1.86589	3.16774e-08	interferon regulatory factor 7
Tumour	NK cell	KEvsWT	Atrip	1.29257	0.0317993	ATR interacting protein
Tumour	NK cell	KEvsWT	Sdc3	-5.97885	0.0249145	syndecan 3
Tumour	NK cell	KEvsWT	Ccr1	-10.0766	1.87543e-08	chemokine (C-C motif) receptor 1
Tumour	NK cell	KEvsWT	Nrp2	-7.58512	0.00314947	neuropilin 2
Tumour	NK cell	KEvsWT	Ogfrl1	-6.82759	0.00869199	opioid growth factor receptor-like 1
Tumour	NK cell	KEvsWT	Cyp27a1	-9.24618	0.000588922	cytochrome P450, family 27, subfamily a, polypeptide 1
Tumour	NK cell	KEvsWT	Slc11a1	-11.0595	5.0388e-06	solute carrier family 11 (proton-coupled divalent metal ion transporters), member 1
Tumour	NK cell	KEvsWT	Fn1	-9.29543	2.28483e-09	fibronectin 1
Tumour	NK cell	KEvsWT	Gpr35	-8.0689	0.00343176	G protein-coupled receptor 35
Tumour	NK cell	KEvsWT	Tnfrsf11a	-4.78693	0.034357	tumor necrosis factor receptor superfamily, member 11a, NFKB activator
Tumour	NK cell	KEvsWT	Pfkfb2	4.51852	0.0448727	6-phosphofructo-2-kinase/fructose-2,6-biphosphatase 2
Tumour	NK cell	KEvsWT	Ppfia4	-8.5902	0.000577425	protein tyrosine phosphatase, receptor type, f polypeptide (PTPRF), interacting protein (liprin), alpha 4
Tumour	NK cell	KEvsWT	Ifi211	-1.94467	0.0172241	interferon activated gene 211
Tumour	NK cell	KEvsWT	Slamf9	-9.0664	3.57313e-05	SLAM family member 9
Tumour	NK cell	KEvsWT	Nme7	8.24009	8.75807e-08	NME/NM23 family member 7
Tumour	NK cell	KEvsWT	Tnfsf4	7.01691	0.00875189	tumor necrosis factor (ligand) superfamily, member 4
Tumour	NK cell	KEvsWT	Mrc1	-7.64762	8.17121e-07	mannose receptor, C type 1
Tumour	NK cell	KEvsWT	Lypd6b	16.1619	3.55551e-05	LY6/PLAUR domain containing 6B
Tumour	NK cell	KEvsWT	Eng	-5.0145	0.0364524	endoglin
Tumour	NK cell	KEvsWT	Ralgds	-4.47964	0.03958	ral guanine nucleotide dissociation stimulator
Tumour	NK cell	KEvsWT	Camsap1	-6.33025	0.000721239	calmodulin regulated spectrin-associated protein 1
Tumour	NK cell	KEvsWT	Prrg4	-6.63301	0.00421744	proline rich Gla (G-carboxyglutamic acid) 4 (transmembrane)
Tumour	NK cell	KEvsWT	Mkks	-5.72203	0.00689282	McKusick-Kaufman syndrome
Tumour	NK cell	KEvsWT	Spint1	-8.05936	4.35423e-07	serine protease inhibitor, Kunitz type 1
Tumour	NK cell	KEvsWT	Siglec1	-11.2505	5.53317e-08	sialic acid binding Ig-like lectin 1, sialoadhesin
Tumour	NK cell	KEvsWT	Ivd	2.83273	0.00583489	isovaleryl coenzyme A dehydrogenase
Tumour	NK cell	KEvsWT	Mcm8	15.636	0.000211206	minichromosome maintenance 8 homologous recombination repair factor
Tumour	NK cell	KEvsWT	Il1b	-9.72597	0.00108912	interleukin 1 beta
Tumour	NK cell	KEvsWT	Snx5	-1.17009	0.000211098	sorting nexin 5
Tumour	NK cell	KEvsWT	Rbbp9	7.63795	0.00458413	retinoblastoma binding protein 9, serine hydrolase
Tumour	NK cell	KEvsWT	Zbp1	-1.34624	0.00580579	Z-DNA binding protein 1
Tumour	NK cell	KEvsWT	Zfp64	6.92998	2.34986e-05	zinc finger protein 64
Tumour	NK cell	KEvsWT	Armc1	1.32841	0.0141132	armadillo repeat containing 1
Tumour	NK cell	KEvsWT	Samhd1	-1.52091	4.07142e-07	SAM domain and HD domain, 1
Tumour	NK cell	KEvsWT	Dhx35	-5.99961	0.00838538	DEAH (Asp-Glu-Ala-His) box polypeptide 35
Tumour	NK cell	KEvsWT	Anxa5	-1.0253	0.00989137	annexin A5
Tumour	NK cell	KEvsWT	Cog6	-2.28021	0.00264349	component of oligomeric golgi complex 6
Tumour	NK cell	KEvsWT	Olfml3	-9.52466	8.51115e-06	olfactomedin-like 3
Tumour	NK cell	KEvsWT	Adam15	-7.4205	0.0105152	a disintegrin and metallopeptidase domain 15 (metargidin)
Tumour	NK cell	KEvsWT	Iqgap3	-17.7574	6.45638e-06	IQ motif containing GTPase activating protein 3
Tumour	NK cell	KEvsWT	Ecm1	-4.76641	0.00390027	extracellular matrix protein 1
Tumour	NK cell	KEvsWT	Manba	1.56366	0.0148476	mannosidase, beta A, lysosomal
Tumour	NK cell	KEvsWT	Wls	-1.3353	0.000252246	wntless WNT ligand secretion mediator
Tumour	NK cell	KEvsWT	Asph	-7.85865	0.00619089	aspartate-beta-hydroxylase
Tumour	NK cell	KEvsWT	Plin2	-2.68046	0.000572723	perilipin 2
Tumour	NK cell	KEvsWT	Hacd4	-7.05659	0.0135068	3-hydroxyacyl-CoA dehydratase 4
Tumour	NK cell	KEvsWT	Ak4	-17.4773	1.33356e-05	adenylate kinase 4
Tumour	NK cell	KEvsWT	Dph2	5.44574	0.000348925	DPH2 homolog
Tumour	NK cell	KEvsWT	Pdpn	-4.3482	0.0458713	podoplanin
Tumour	NK cell	KEvsWT	Slc2a1	-1.53472	0.0011638	solute carrier family 2 (facilitated glucose transporter), member 1
Tumour	NK cell	KEvsWT	Gale	-7.86162	0.00179387	galactose-4-epimerase, UDP
Tumour	NK cell	KEvsWT	Rad54l	-10.0362	2.32923e-05	RAD54 like (S. cerevisiae)
Tumour	NK cell	KEvsWT	Mecr	5.06112	0.0111781	mitochondrial trans-2-enoyl-CoA reductase
Tumour	NK cell	KEvsWT	Cdk14	-4.57367	1.68983e-05	cyclin-dependent kinase 14
Tumour	NK cell	KEvsWT	Cptp	-2.19652	0.0457388	ceramide-1-phosphate transfer protein
Tumour	NK cell	KEvsWT	Bst1	-6.80596	0.0139766	bone marrow stromal cell antigen 1
Tumour	NK cell	KEvsWT	Agbl5	-3.4028	0.0348388	ATP/GTP binding protein-like 5
Tumour	NK cell	KEvsWT	Spp1	-1.47669	0.00203002	secreted phosphoprotein 1
Tumour	NK cell	KEvsWT	Plac8	-2.33946	6.18819e-07	placenta-specific 8
Tumour	NK cell	KEvsWT	Tesc	8.58876	0.000495772	tescalcin
Tumour	NK cell	KEvsWT	Pf4	-5.68399	0.0308939	platelet factor 4
Tumour	NK cell	KEvsWT	P2rx7	-4.28637	0.0268525	purinergic receptor P2X, ligand-gated ion channel, 7
Tumour	NK cell	KEvsWT	Oasl2	-1.53047	0.00775604	2'-5' oligoadenylate synthetase-like 2
Tumour	NK cell	KEvsWT	Rita1	-7.05502	0.011871	RBPJ interacting and tubulin associated 1
Tumour	NK cell	KEvsWT	Cul1	1.08078	0.0150122	cullin 1
Tumour	NK cell	KEvsWT	Clec5a	-8.51282	0.00563866	C-type lectin domain family 5, member a
Tumour	NK cell	KEvsWT	Hpgds	-6.6919	0.0068969	hematopoietic prostaglandin D synthase
Tumour	NK cell	KEvsWT	Tgfa	-18.1737	3.73648e-06	transforming growth factor alpha
Tumour	NK cell	KEvsWT	Wdr54	-16.3158	0.000113228	WD repeat domain 54
Tumour	NK cell	KEvsWT	Aplf	8.70699	7.8981e-05	aprataxin and PNKP like factor
Tumour	NK cell	KEvsWT	Usp18	-3.5131	0.00116514	ubiquitin specific peptidase 18
Tumour	NK cell	KEvsWT	Clec4d	-7.95917	0.00594175	C-type lectin domain family 4, member d
Tumour	NK cell	KEvsWT	Clec4a2	-7.16373	0.00120393	C-type lectin domain family 4, member a2
Tumour	NK cell	KEvsWT	Emp1	-4.49954	0.0472673	epithelial membrane protein 1
Tumour	NK cell	KEvsWT	Plbd1	-9.44129	3.49371e-08	phospholipase B domain containing 1
[truncated: 1,275 more rows]

## Sheet: IFNb response genes WT
Treatment	Cell type	Genotype	Time	Direction	Gene	log2FoldChange	FDR	Gene name
IFNb	Macrophage	WT	Early	Upregulated	Klf6	3.91333	0.0103056	Kruppel-like factor 6
IFNb	Macrophage	WT	Early	Upregulated	Cox5a	6.06497	0.00203616	cytochrome c oxidase subunit 5A
IFNb	Macrophage	WT	Early	Upregulated	Xpo6	5.87321	0.0205646	exportin 6
IFNb	Macrophage	WT	Early	Upregulated	Trim25	5.42704	0.0212626	tripartite motif-containing 25
IFNb	Macrophage	WT	Early	Repressed	Rtca	-5.75544	0.0262228	RNA 3'-terminal phosphate cyclase
IFNb	Macrophage	WT	Early	Repressed	Itga5	-11.2089	0.00565524	integrin alpha 5 (fibronectin receptor alpha)
IFNb	Macrophage	WT	Early	Repressed	Hnrnpd	-20.5875	8.83e-10	heterogeneous nuclear ribonucleoprotein D
IFNb	Macrophage	WT	Early	Upregulated	Clcn4	6.58262	0.0155424	chloride channel, voltage-sensitive 4
IFNb	Macrophage	WT	Early	Repressed	Spg7	-5.56913	0.0218158	SPG7, paraplegin matrix AAA peptidase subunit
IFNb	Macrophage	WT	Early	Repressed	Tcf7	-5.45068	0.0165253	transcription factor 7, T cell specific
IFNb	Macrophage	WT	Early	Upregulated	Lgals9	5.14087	0.0243807	lectin, galactose binding, soluble 9
IFNb	Macrophage	WT	Early	Repressed	Myg1	-7.31328	0.00589069	melanocyte proliferating gene 1
IFNb	Macrophage	WT	Early	Upregulated	Snd1	4.62242	0.0238604	staphylococcal nuclease and tudor domain containing 1
IFNb	Macrophage	WT	Early	Repressed	Akr1b3	-20.7414	6.28e-13	aldo-keto reductase family 1, member B3 (aldose reductase)
IFNb	Macrophage	WT	Early	Repressed	Ddx18	-7.06675	0.0062847	DEAD box helicase 18
IFNb	Macrophage	WT	Early	Repressed	Il16	-7.04798	0.00526197	interleukin 16
IFNb	Macrophage	WT	Early	Repressed	Rtcb	-4.93514	0.0305235	RNA 2',3'-cyclic phosphate and 5'-OH ligase
IFNb	Macrophage	WT	Early	Upregulated	Pwp1	7.45045	0.00771859	PWP1 homolog, endonuclein
IFNb	Macrophage	WT	Early	Upregulated	Fbxo7	5.53894	0.02788	F-box protein 7
IFNb	Macrophage	WT	Early	Repressed	Capns1	-7.53079	0.00339293	calpain, small subunit 1
IFNb	Macrophage	WT	Early	Upregulated	Zdhhc4	11.8885	2.16e-05	zinc finger, DHHC domain containing 4
IFNb	Macrophage	WT	Early	Repressed	Slc1a5	-5.10048	0.0476886	solute carrier family 1 (neutral amino acid transporter), member 5
IFNb	Macrophage	WT	Early	Upregulated	Bbc3	6.11949	0.0201118	BCL2 binding component 3
IFNb	Macrophage	WT	Early	Upregulated	Smg9	5.84868	0.0296055	SMG9 nonsense mediated mRNA decay factor
IFNb	Macrophage	WT	Early	Upregulated	Mov10	7.51175	0.000558397	Mov10 RISC complex RNA helicase
IFNb	Macrophage	WT	Early	Upregulated	Gmpr2	5.2545	0.0316291	guanosine monophosphate reductase 2
IFNb	Macrophage	WT	Early	Repressed	Tmem161a	-5.4596	0.0294698	transmembrane protein 161A
IFNb	Macrophage	WT	Early	Repressed	Ranbp3	-9.78211	0.00230554	RAN binding protein 3
IFNb	Macrophage	WT	Early	Upregulated	Use1	4.41927	0.0300902	unconventional SNARE in the ER 1 homolog (S. cerevisiae)
IFNb	Macrophage	WT	Early	Upregulated	Ndufb2	5.23851	0.0381185	NADH:ubiquinone oxidoreductase subunit B2
IFNb	Macrophage	WT	Early	Upregulated	Tsc2	9.29278	8.88e-05	TSC complex subunit 2
IFNb	Macrophage	WT	Early	Upregulated	Naa20	9.46622	7.51e-06	N(alpha)-acetyltransferase 20, NatB catalytic subunit
IFNb	Macrophage	WT	Early	Repressed	Baz1b	-14.3652	8.84e-05	bromodomain adjacent to zinc finger domain, 1B
IFNb	Macrophage	WT	Early	Upregulated	Mea1	6.62008	0.000972711	male enhanced antigen 1
IFNb	Macrophage	WT	Early	Repressed	Kdelr1	-7.9126	0.00616759	KDEL (Lys-Asp-Glu-Leu) endoplasmic reticulum protein retention receptor 1
IFNb	Macrophage	WT	Early	Repressed	Flii	-10.2798	0.00195942	flightless I actin binding protein
IFNb	Macrophage	WT	Early	Upregulated	Timm44	5.18514	0.0398233	translocase of inner mitochondrial membrane 44
IFNb	Macrophage	WT	Early	Repressed	Pnkp	-6.30641	0.012918	polynucleotide kinase 3'- phosphatase
IFNb	Macrophage	WT	Early	Repressed	Relb	-3.4969	0.00600938	avian reticuloendotheliosis viral (v-rel) oncogene related B
IFNb	Macrophage	WT	Early	Upregulated	Hbp1	4.35136	0.0492014	high mobility group box transcription factor 1
IFNb	Macrophage	WT	Early	Upregulated	Stard3nl	4.34801	0.0406191	STARD3 N-terminal like
IFNb	Macrophage	WT	Early	Repressed	Dgcr2	-7.09164	0.0160733	DiGeorge syndrome critical region gene 2
IFNb	Macrophage	WT	Early	Upregulated	Irf3	5.89814	0.018071	interferon regulatory factor 3
IFNb	Macrophage	WT	Early	Repressed	Mpnd	-5.51538	0.0324238	MPN domain containing
IFNb	Macrophage	WT	Early	Repressed	Ebi3	-18.9209	1.19e-06	Epstein-Barr virus induced gene 3
IFNb	Macrophage	WT	Early	Upregulated	Eif2b5	3.69808	0.0293481	eukaryotic translation initiation factor 2B, subunit 5 epsilon
IFNb	Macrophage	WT	Early	Repressed	Cyth2	-6.99553	0.0155112	cytohesin 2
IFNb	Macrophage	WT	Early	Upregulated	Keap1	5.53684	0.0240297	kelch-like ECH-associated protein 1
IFNb	Macrophage	WT	Early	Upregulated	Glg1	9.72174	0.000481231	golgi apparatus protein 1
IFNb	Macrophage	WT	Early	Repressed	Mob3a	-6.13985	0.00671999	MOB kinase activator 3A
IFNb	Macrophage	WT	Early	Upregulated	St8sia6	6.14181	0.0110433	ST8 alpha-N-acetyl-neuraminide alpha-2,8-sialyltransferase 6
IFNb	Macrophage	WT	Early	Repressed	Nosip	-4.83346	0.0386393	nitric oxide synthase interacting protein
IFNb	Macrophage	WT	Early	Repressed	Prodh	-7.88719	0.0496768	proline dehydrogenase
IFNb	Macrophage	WT	Early	Repressed	Slc25a1	-4.93014	0.038289	solute carrier family 25 (mitochondrial carrier, citrate transporter), member 1
IFNb	Macrophage	WT	Early	Upregulated	Ercc1	11.5645	7.06e-07	excision repair cross-complementing rodent repair deficiency, complementation group 1
IFNb	Macrophage	WT	Early	Repressed	Rps6ka1	-8.462	0.0001522	ribosomal protein S6 kinase polypeptide 1
IFNb	Macrophage	WT	Early	Upregulated	Man1a	4.515	0.0163156	mannosidase 1, alpha
IFNb	Macrophage	WT	Early	Upregulated	Farsa	5.74848	0.0155574	phenylalanyl-tRNA synthetase, alpha subunit
IFNb	Macrophage	WT	Early	Repressed	Mmd	-21.296	4.31e-09	monocyte to macrophage differentiation-associated
IFNb	Macrophage	WT	Early	Upregulated	Akt2	8.75159	0.000692201	thymoma viral proto-oncogene 2
IFNb	Macrophage	WT	Early	Upregulated	Dnaja3	9.33812	0.0008354	DnaJ heat shock protein family (Hsp40) member A3
IFNb	Macrophage	WT	Early	Repressed	Spic	-5.37238	0.0405764	Spi-C transcription factor (Spi-1/PU.1 related)
IFNb	Macrophage	WT	Early	Upregulated	Tmed4	10.7026	0.000352748	transmembrane p24 trafficking protein 4
IFNb	Macrophage	WT	Early	Upregulated	Arhgef18	10.9619	0.00270361	rho/rac guanine nucleotide exchange factor (GEF) 18
IFNb	Macrophage	WT	Early	Upregulated	Adgre1	9.47573	0.00184714	adhesion G protein-coupled receptor E1
IFNb	Macrophage	WT	Early	Upregulated	Rab11a	4.5118	0.0236906	RAB11A, member RAS oncogene family
IFNb	Macrophage	WT	Early	Repressed	Grap	-4.80751	0.0389256	GRB2-related adaptor protein
IFNb	Macrophage	WT	Early	Repressed	Prcc	-13.4294	0.00470045	papillary renal cell carcinoma (translocation-associated)
IFNb	Macrophage	WT	Early	Repressed	Tmem242	-5.70695	0.0158057	transmembrane protein 242
IFNb	Macrophage	WT	Early	Repressed	Prkacb	-6.08961	0.0110433	protein kinase, cAMP dependent, catalytic, beta
IFNb	Macrophage	WT	Early	Upregulated	Man2b1	12.6857	2.61e-08	mannosidase 2, alpha B1
IFNb	Macrophage	WT	Early	Repressed	Prdx2	-4.72955	0.0273758	peroxiredoxin 2
IFNb	Macrophage	WT	Early	Upregulated	Dnajb1	4.65382	0.0266284	DnaJ heat shock protein family (Hsp40) member B1
IFNb	Macrophage	WT	Early	Upregulated	Insr	7.62355	0.00530243	insulin receptor
IFNb	Macrophage	WT	Early	Repressed	Trim28	-7.1622	0.00993139	tripartite motif-containing 28
IFNb	Macrophage	WT	Early	Repressed	P2rx5	-6.11344	0.0487047	purinergic receptor P2X, ligand-gated ion channel, 5
IFNb	Macrophage	WT	Early	Repressed	Tpr	-4.4867	0.0495974	translocated promoter region, nuclear basket protein
IFNb	Macrophage	WT	Early	Upregulated	Ttc5	6.10274	0.0121721	tetratricopeptide repeat domain 5
IFNb	Macrophage	WT	Early	Repressed	Osgep	-8.36047	0.0021167	O-sialoglycoprotein endopeptidase
IFNb	Macrophage	WT	Early	Repressed	Pgrmc1	-5.25715	0.0303474	progesterone receptor membrane component 1
IFNb	Macrophage	WT	Early	Repressed	Elovl1	-4.60213	0.0405059	elongation of very long chain fatty acids (FEN1/Elo2, SUR4/Elo3, yeast)-like 1
IFNb	Macrophage	WT	Early	Repressed	Med8	-5.60917	0.0209623	mediator complex subunit 8
IFNb	Macrophage	WT	Early	Repressed	Hyi	-14.2513	1.46e-05	hydroxypyruvate isomerase (putative)
IFNb	Macrophage	WT	Early	Repressed	Rbm14	-6.00093	0.0197761	RNA binding motif protein 14
IFNb	Macrophage	WT	Early	Repressed	Mvd	-5.29159	0.0290376	mevalonate (diphospho) decarboxylase
IFNb	Macrophage	WT	Early	Upregulated	Gtf2h1	9.37828	0.00101855	general transcription factor II H, polypeptide 1
IFNb	Macrophage	WT	Early	Upregulated	Ezh1	6.88915	0.004234	enhancer of zeste 1 polycomb repressive complex 2 subunit
IFNb	Macrophage	WT	Early	Repressed	Ctnnb1	-7.96938	0.00150203	catenin (cadherin associated protein), beta 1
IFNb	Macrophage	WT	Early	Repressed	0610009B22Rik	-8.41766	0.0247511	RIKEN cDNA 0610009B22 gene
IFNb	Macrophage	WT	Early	Repressed	Zmiz1	-14.0214	0.000367643	zinc finger, MIZ-type containing 1
IFNb	Macrophage	WT	Early	Upregulated	Aldh16a1	10.1662	0.000339189	aldehyde dehydrogenase 16 family, member A1
IFNb	Macrophage	WT	Early	Repressed	Hnrnph1	-7.54463	0.00662612	heterogeneous nuclear ribonucleoprotein H1
IFNb	Macrophage	WT	Early	Upregulated	Ift22	5.9655	0.0456952	intraflagellar transport 22
IFNb	Macrophage	WT	Early	Repressed	Spib	-8.37318	0.00287857	Spi-B transcription factor (Spi-1/PU.1 related)
IFNb	Macrophage	WT	Early	Repressed	Phax	-5.76924	0.0227991	phosphorylated adaptor for RNA export
IFNb	Macrophage	WT	Early	Repressed	Sertad1	-4.58533	0.0491048	SERTA domain containing 1
IFNb	Macrophage	WT	Early	Repressed	Carhsp1	-10.0318	0.00371772	calcium regulated heat stable protein 1
IFNb	Macrophage	WT	Early	Repressed	Ncaph2	-4.85414	0.0280439	non-SMC condensin II complex, subunit H2
IFNb	Macrophage	WT	Early	Upregulated	Rnmt	5.18306	0.0215132	RNA (guanine-7-) methyltransferase
IFNb	Macrophage	WT	Early	Upregulated	Tor2a	6.45528	0.0182809	torsin family 2, member A
IFNb	Macrophage	WT	Early	Upregulated	Sdhb	4.15164	0.0498659	succinate dehydrogenase complex, subunit B, iron sulfur (Ip)
IFNb	Macrophage	WT	Early	Upregulated	Kdsr	6.08131	0.0115676	3-ketodihydrosphingosine reductase
IFNb	Macrophage	WT	Early	Upregulated	Tmem115	6.9947	0.0110301	transmembrane protein 115
IFNb	Macrophage	WT	Early	Repressed	Tmem86a	-7.11175	0.00870513	transmembrane protein 86A
IFNb	Macrophage	WT	Early	Upregulated	Rdm1	7.14904	0.00371772	RAD52 motif 1
IFNb	Macrophage	WT	Early	Upregulated	Akt1s1	4.89774	0.0457226	AKT1 substrate 1 (proline-rich)
IFNb	Macrophage	WT	Early	Repressed	Ccnt1	-8.01486	0.00271928	cyclin T1
IFNb	Macrophage	WT	Early	Repressed	Iglon5	-14.828	0.00405785	IgLON family member 5
IFNb	Macrophage	WT	Early	Repressed	Atad1	-5.67966	0.0446879	ATPase family, AAA domain containing 1
IFNb	Macrophage	WT	Early	Upregulated	Pten	11.6062	0.00121957	phosphatase and tensin homolog
IFNb	Macrophage	WT	Early	Upregulated	Rnf166	4.8042	0.0212626	ring finger protein 166
IFNb	Macrophage	WT	Early	Repressed	Wdfy2	-7.04462	0.0191496	WD repeat and FYVE domain containing 2
IFNb	Macrophage	WT	Early	Upregulated	Cmc2	9.70324	0.00150203	COX assembly mitochondrial protein 2
IFNb	Macrophage	WT	Early	Repressed	Chfr	-7.03519	0.00634908	checkpoint with forkhead and ring finger domains
IFNb	Macrophage	WT	Early	Repressed	Tmem208	-6.39182	0.0125699	transmembrane protein 208
IFNb	Macrophage	WT	Early	Repressed	Ppp1cb	-5.28752	0.0146988	protein phosphatase 1 catalytic subunit beta
IFNb	Macrophage	WT	Early	Repressed	Trappc2l	-6.01829	0.0207089	trafficking protein particle complex 2L
IFNb	Macrophage	WT	Early	Upregulated	Edf1	4.9614	0.00642298	endothelial differentiation-related factor 1
IFNb	Macrophage	WT	Early	Upregulated	Golga7	5.65087	0.0217417	golgi autoantigen, golgin subfamily a, 7
IFNb	Macrophage	WT	Early	Upregulated	Arnt	8.88174	0.00597838	aryl hydrocarbon receptor nuclear translocator
IFNb	Macrophage	WT	Early	Repressed	Cd5l	-5.50037	0.0398233	CD5 antigen-like
IFNb	Macrophage	WT	Early	Repressed	H2-M2	-5.73195	0.0387787	histocompatibility 2, M region locus 2
IFNb	Macrophage	WT	Early	Repressed	Ndufa1	-4.08463	0.014877	NADH:ubiquinone oxidoreductase subunit A1
IFNb	Macrophage	WT	Early	Upregulated	Cr1l	4.34177	0.0465367	complement component (3b/4b) receptor 1-like
IFNb	Macrophage	WT	Early	Upregulated	Mtif3	7.46655	0.0127512	mitochondrial translational initiation factor 3
IFNb	Macrophage	WT	Early	Repressed	Lnx2	-8.92222	0.00100148	ligand of numb-protein X 2
IFNb	Macrophage	WT	Early	Upregulated	Lamp2	4.36646	0.0340722	lysosomal-associated membrane protein 2
IFNb	Macrophage	WT	Early	Repressed	Eif3d	-5.55581	0.0165253	eukaryotic translation initiation factor 3, subunit D
IFNb	Macrophage	WT	Early	Upregulated	Mrps18c	10.7712	0.000135804	mitochondrial ribosomal protein S18C
IFNb	Macrophage	WT	Early	Repressed	Srsf6	-6.83309	0.0150483	serine and arginine-rich splicing factor 6
IFNb	Macrophage	WT	Early	Upregulated	Psmd3	7.33491	0.00494286	proteasome (prosome, macropain) 26S subunit, non-ATPase, 3
IFNb	Macrophage	WT	Early	Repressed	Vps53	-8.70922	0.00134173	VPS53 GARP complex subunit
IFNb	Macrophage	WT	Early	Upregulated	Cd40	6.42875	0.00382812	CD40 antigen
IFNb	Macrophage	WT	Early	Upregulated	Elmo2	8.67918	0.000255255	engulfment and cell motility 2
IFNb	Macrophage	WT	Early	Repressed	Dbndd2	-9.27774	0.0220353	dysbindin (dystrobrevin binding protein 1) domain containing 2
IFNb	Macrophage	WT	Early	Upregulated	Crk	4.9097	0.0371887	v-crk avian sarcoma virus CT10 oncogene homolog
IFNb	Macrophage	WT	Early	Upregulated	Ift52	5.07866	0.0346988	intraflagellar transport 52
IFNb	Macrophage	WT	Early	Repressed	Rrp7a	-5.06326	0.0361069	ribosomal RNA processing 7 homolog A
IFNb	Macrophage	WT	Early	Repressed	Med13l	-7.35458	0.00771859	mediator complex subunit 13-like
IFNb	Macrophage	WT	Early	Repressed	Vmp1	-5.94593	0.0236562	vacuole membrane protein 1
IFNb	Macrophage	WT	Early	Upregulated	Uchl5	5.50436	0.029076	ubiquitin carboxyl-terminal esterase L5
IFNb	Macrophage	WT	Early	Upregulated	Appbp2	6.5194	0.00662056	amyloid beta precursor protein (cytoplasmic tail) binding protein 2
IFNb	Macrophage	WT	Early	Repressed	Cwc25	-7.50982	0.0205646	CWC25 spliceosome-associated protein
IFNb	Macrophage	WT	Early	Repressed	Zfyve27	-5.998	0.0217417	zinc finger, FYVE domain containing 27
IFNb	Macrophage	WT	Early	Upregulated	Rars	6.46755	0.0197867	arginyl-tRNA synthetase
IFNb	Macrophage	WT	Early	Upregulated	Ccl4	8.22349	0.00455975	chemokine (C-C motif) ligand 4
IFNb	Macrophage	WT	Early	Repressed	Sart3	-7.48764	0.00445612	squamous cell carcinoma antigen recognized by T cells 3
IFNb	Macrophage	WT	Early	Repressed	Isyna1	-7.05399	0.00572187	myo-inositol 1-phosphate synthase A1
IFNb	Macrophage	WT	Early	Repressed	Rnf145	-4.89996	0.041427	ring finger protein 145
IFNb	Macrophage	WT	Early	Upregulated	Map1s	8.7195	0.00771859	microtubule-associated protein 1S
IFNb	Macrophage	WT	Early	Repressed	Fkbp8	-7.49191	0.000352748	FK506 binding protein 8
IFNb	Macrophage	WT	Early	Upregulated	Ddx39b	10.6386	2.38e-06	DEAD box helicase 39b
IFNb	Macrophage	WT	Early	Upregulated	Ubxn6	10.5423	8.15e-05	UBX domain protein 6
IFNb	Macrophage	WT	Early	Repressed	Gle1	-7.86377	0.00223921	GLE1 RNA export mediator (yeast)
IFNb	Macrophage	WT	Early	Repressed	Gtf3c6	-6.00775	0.0141612	general transcription factor IIIC, polypeptide 6, alpha
IFNb	Macrophage	WT	Early	Repressed	Prep	-5.57524	0.0405012	prolyl endopeptidase
IFNb	Macrophage	WT	Early	Repressed	Tnfaip3	-8.03224	0.0155112	tumor necrosis factor, alpha-induced protein 3
IFNb	Macrophage	WT	Early	Repressed	Fabp7	-8.11677	0.0464075	fatty acid binding protein 7, brain
IFNb	Macrophage	WT	Early	Upregulated	Ddx50	4.81956	0.0462657	DExD box helicase 50
IFNb	Macrophage	WT	Early	Repressed	Vps26a	-5.15105	0.0220353	VPS26 retromer complex component A
IFNb	Macrophage	WT	Early	Upregulated	Anapc16	6.65287	0.00796156	anaphase promoting complex subunit 16
IFNb	Macrophage	WT	Early	Upregulated	Peli1	3.54524	0.04332	pellino 1
IFNb	Macrophage	WT	Early	Upregulated	Snrpd3	5.03181	0.0239613	small nuclear ribonucleoprotein D3
IFNb	Macrophage	WT	Early	Upregulated	Mdm2	6.30505	0.00689688	transformed mouse 3T3 cell double minute 2
IFNb	Macrophage	WT	Early	Repressed	Prmt2	-6.92243	0.02261	protein arginine N-methyltransferase 2
IFNb	Macrophage	WT	Early	Repressed	Fzr1	-7.62396	0.00998257	fizzy and cell division cycle 20 related 1
IFNb	Macrophage	WT	Early	Upregulated	Appl2	9.1871	0.0135117	adaptor protein, phosphotyrosine interaction, PH domain and leucine zipper containing 2
IFNb	Macrophage	WT	Early	Repressed	Ccng1	-4.69706	0.0316461	cyclin G1
IFNb	Macrophage	WT	Early	Repressed	Hspa4	-6.83545	0.00257853	heat shock protein 4
IFNb	Macrophage	WT	Early	Repressed	Canx	-7.01771	0.00491854	calnexin
IFNb	Macrophage	WT	Early	Upregulated	Rack1	4.27247	0.00964907	receptor for activated C kinase 1
IFNb	Macrophage	WT	Early	Upregulated	Slu7	5.82279	0.0205591	SLU7 splicing factor homolog (S. cerevisiae)
IFNb	Macrophage	WT	Early	Upregulated	Pttg1	6.21619	0.0121721	pituitary tumor-transforming gene 1
IFNb	Macrophage	WT	Early	Upregulated	Tcn2	6.52944	0.0127738	transcobalamin 2
IFNb	Macrophage	WT	Early	Repressed	Myo1g	-3.17455	0.0298629	myosin IG
IFNb	Macrophage	WT	Early	Repressed	Cnot8	-6.86807	0.00530243	CCR4-NOT transcription complex, subunit 8
IFNb	Macrophage	WT	Early	Upregulated	Ppm1d	7.8007	0.00371772	protein phosphatase 1D magnesium-dependent, delta isoform
IFNb	Macrophage	WT	Early	Upregulated	Ggnbp2	7.33699	0.0089615	gametogenetin binding protein 2
IFNb	Macrophage	WT	Early	Upregulated	Cox11	10.6825	0.00277798	cytochrome c oxidase assembly protein 11, copper chaperone
IFNb	Macrophage	WT	Early	Repressed	Pctp	-13.481	3.2e-05	phosphatidylcholine transfer protein
IFNb	Macrophage	WT	Early	Repressed	Nampt	-4.39984	0.0320887	nicotinamide phosphoribosyltransferase
IFNb	Macrophage	WT	Early	Repressed	Laptm4a	-4.6985	0.0146591	lysosomal-associated protein transmembrane 4A
IFNb	Macrophage	WT	Early	Upregulated	Amz2	6.489	0.0234656	archaelysin family metallopeptidase 2
IFNb	Macrophage	WT	Early	Upregulated	Prkar1a	3.544	0.037873	protein kinase, cAMP dependent regulatory, type I, alpha
IFNb	Macrophage	WT	Early	Repressed	Rdh14	-7.40156	0.00269652	retinol dehydrogenase 14 (all-trans and 9-cis)
IFNb	Macrophage	WT	Early	Repressed	Trappc12	-6.53901	0.00472438	trafficking protein particle complex 12
IFNb	Macrophage	WT	Early	Upregulated	Cmpk2	6.38401	0.00271928	cytidine monophosphate (UMP-CMP) kinase 2, mitochondrial
IFNb	Macrophage	WT	Early	Upregulated	Rsad2	9.86694	1.68e-10	radical S-adenosyl methionine domain containing 2
IFNb	Macrophage	WT	Early	Repressed	Dld	-7.30765	0.014931	dihydrolipoamide dehydrogenase
IFNb	Macrophage	WT	Early	Repressed	Mettl2	-8.42256	0.00450844	methyltransferase like 2
IFNb	Macrophage	WT	Early	Repressed	Mfsd11	-6.45852	0.0130832	major facilitator superfamily domain containing 11
IFNb	Macrophage	WT	Early	Repressed	Blmh	-7.59742	0.00460341	bleomycin hydrolase
IFNb	Macrophage	WT	Early	Repressed	Pik3r5	-6.79734	0.0176434	phosphoinositide-3-kinase regulatory subunit 5
IFNb	Macrophage	WT	Early	Repressed	Stx8	-7.0918	0.00620179	syntaxin 8
IFNb	Macrophage	WT	Early	Repressed	Stat5b	-6.54804	0.0148149	signal transducer and activator of transcription 5B
IFNb	Macrophage	WT	Early	Repressed	Nmt1	-7.50581	0.00302242	N-myristoyltransferase 1
IFNb	Macrophage	WT	Early	Repressed	Klhl28	-8.18374	0.00266959	kelch-like 28
IFNb	Macrophage	WT	Early	Repressed	Ap4s1	-6.34283	0.0110433	adaptor-related protein complex AP-4, sigma 1
IFNb	Macrophage	WT	Early	Repressed	Ston2	-6.48759	0.0197867	stonin 2
IFNb	Macrophage	WT	Early	Repressed	Gtf2a1	-4.56379	0.0361007	general transcription factor II A, 1
IFNb	Macrophage	WT	Early	Repressed	Sel1l	-5.51631	0.0320275	sel-1 suppressor of lin-12-like (C. elegans)
IFNb	Macrophage	WT	Early	Upregulated	Polr2h	11.9337	0.000765336	polymerase (RNA) II (DNA directed) polypeptide H
IFNb	Macrophage	WT	Early	Upregulated	Slirp	5.90394	0.0197618	SRA stem-loop interacting RNA binding protein
IFNb	Macrophage	WT	Early	Upregulated	Fut8	7.98813	0.00455975	fucosyltransferase 8
IFNb	Macrophage	WT	Early	Upregulated	Tmx1	5.75978	0.0217258	thioredoxin-related transmembrane protein 1
IFNb	Macrophage	WT	Early	Repressed	Zfp36l1	-3.27125	0.0126296	zinc finger protein 36, C3H type-like 1
IFNb	Macrophage	WT	Early	Upregulated	Erh	17.2506	5.2e-08	ERH mRNA splicing and mitosis factor
IFNb	Macrophage	WT	Early	Upregulated	Npc2	2.27968	0.0499311	NPC intracellular cholesterol transporter 2
IFNb	Macrophage	WT	Early	Upregulated	Hsp90aa1	5.68543	0.00834367	heat shock protein 90, alpha (cytosolic), class A member 1
IFNb	Macrophage	WT	Early	Repressed	Gpr132	-7.64312	0.000888268	G protein-coupled receptor 132
IFNb	Macrophage	WT	Early	Upregulated	Sema4d	4.59418	0.0469992	sema domain, immunoglobulin domain (Ig), transmembrane domain (TM) and short cytoplasmic domain, (semaphorin) 4D
IFNb	Macrophage	WT	Early	Upregulated	Auh	6.6805	0.00324081	AU RNA binding protein/enoyl-coenzyme A hydratase
IFNb	Macrophage	WT	Early	Repressed	Prelid1	-4.50566	0.0352496	PRELI domain containing 1
IFNb	Macrophage	WT	Early	Upregulated	Ptdss1	5.95871	0.014061	phosphatidylserine synthase 1
IFNb	Macrophage	WT	Early	Repressed	Erap1	-4.33122	0.0485985	endoplasmic reticulum aminopeptidase 1
IFNb	Macrophage	WT	Early	Upregulated	Glrx	9.59998	0.000957572	glutaredoxin
IFNb	Macrophage	WT	Early	Upregulated	Zcchc9	6.73358	0.0115044	zinc finger, CCHC domain containing 9
IFNb	Macrophage	WT	Early	Repressed	Rad17	-6.50549	0.0226585	RAD17 checkpoint clamp loader component
IFNb	Macrophage	WT	Early	Repressed	Hmgcr	-6.49953	0.0157366	3-hydroxy-3-methylglutaryl-Coenzyme A reductase
IFNb	Macrophage	WT	Early	Upregulated	Psmd6	10.6552	0.000192699	proteasome (prosome, macropain) 26S subunit, non-ATPase, 6
IFNb	Macrophage	WT	Early	Repressed	Map3k1	-9.25384	0.00144474	mitogen-activated protein kinase kinase kinase 1
IFNb	Macrophage	WT	Early	Repressed	Il6st	-6.74584	0.00144709	interleukin 6 signal transducer
IFNb	Macrophage	WT	Early	Repressed	Anxa7	-6.90099	0.00912198	annexin A7
IFNb	Macrophage	WT	Early	Repressed	Ap3m1	-17.674	1.42e-07	adaptor-related protein complex 3, mu 1 subunit
IFNb	Macrophage	WT	Early	Upregulated	Sh3bp5	6.85814	0.00442769	SH3-domain binding protein 5 (BTK-associated)
IFNb	Macrophage	WT	Early	Repressed	Nisch	-6.47087	0.0115044	nischarin
IFNb	Macrophage	WT	Early	Upregulated	Spryd7	8.60964	0.00205785	SPRY domain containing 7
IFNb	Macrophage	WT	Early	Repressed	Pspc1	-10.5386	0.000134646	paraspeckle protein 1
IFNb	Macrophage	WT	Early	Upregulated	Eef1akmt1	4.50231	0.0281534	EEF1A alpha lysine methyltransferase 1
IFNb	Macrophage	WT	Early	Upregulated	Sap18	15.0601	7.68e-06	Sin3-associated polypeptide 18
IFNb	Macrophage	WT	Early	Upregulated	Mrpl57	4.53704	0.0405012	mitochondrial ribosomal protein L57
IFNb	Macrophage	WT	Early	Repressed	Zdhhc20	-5.50213	0.0211467	zinc finger, DHHC domain containing 20
IFNb	Macrophage	WT	Early	Upregulated	Naa16	9.00369	0.00800522	N(alpha)-acetyltransferase 16, NatA auxiliary subunit
IFNb	Macrophage	WT	Early	Repressed	Ppp3cc	-9.49805	0.00371772	protein phosphatase 3, catalytic subunit, gamma isoform
IFNb	Macrophage	WT	Early	Upregulated	Rb1	10.6721	0.00526409	RB transcriptional corepressor 1
IFNb	Macrophage	WT	Early	Upregulated	Cln5	7.30865	0.0110433	ceroid-lipofuscinosis, neuronal 5
IFNb	Macrophage	WT	Early	Repressed	Mbnl2	-4.78342	0.0330175	muscleblind like splicing factor 2
IFNb	Macrophage	WT	Early	Repressed	Fyb	-6.25231	0.00549073	FYN binding protein
IFNb	Macrophage	WT	Early	Repressed	Fbxo4	-4.30479	0.0496436	F-box protein 4
IFNb	Macrophage	WT	Early	Upregulated	Carmil3	15.4377	0.00308506	capping protein regulator and myosin 1 linker 3
IFNb	Macrophage	WT	Early	Repressed	Dcaf11	-7.15305	0.00677205	DDB1 and CUL4 associated factor 11
IFNb	Macrophage	WT	Early	Repressed	Sdr39u1	-3.93635	0.0364972	short chain dehydrogenase/reductase family 39U, member 1
IFNb	Macrophage	WT	Early	Upregulated	Zscan26	11.5944	0.00909964	zinc finger and SCAN domain containing 26
IFNb	Macrophage	WT	Early	Upregulated	Retreg1	7.25712	0.00400408	reticulophagy regulator 1
IFNb	Macrophage	WT	Early	Repressed	Pabpc1	-3.6432	0.0476178	poly(A) binding protein, cytoplasmic 1
IFNb	Macrophage	WT	Early	Upregulated	Dcaf13	6.25415	0.0115676	DDB1 and CUL4 associated factor 13
IFNb	Macrophage	WT	Early	Upregulated	Myc	9.31484	0.000481825	myelocytomatosis oncogene
IFNb	Macrophage	WT	Early	Repressed	Washc5	-10.2922	0.00309476	WASH complex subunit 5
IFNb	Macrophage	WT	Early	Repressed	Derl1	-3.76034	0.0205591	Der1-like domain family, member 1
IFNb	Macrophage	WT	Early	Repressed	Mtbp	-14.0171	0.00573395	Mdm2, transformed 3T3 cell double minute p53 binding protein
IFNb	Macrophage	WT	Early	Upregulated	Mrpl13	7.20909	0.0097858	mitochondrial ribosomal protein L13
IFNb	Macrophage	WT	Early	Upregulated	Adsl	5.17652	0.0430263	adenylosuccinate lyase
IFNb	Macrophage	WT	Early	Repressed	Slc38a2	-7.38352	0.000196217	solute carrier family 38, member 2
IFNb	Macrophage	WT	Early	Repressed	Srebf2	-6.80098	0.00180685	sterol regulatory element binding factor 2
IFNb	Macrophage	WT	Early	Upregulated	Aco2	6.47345	0.0205591	aconitase 2, mitochondrial
IFNb	Macrophage	WT	Early	Upregulated	Nubp1	5.86328	0.0334803	nucleotide binding protein 1
IFNb	Macrophage	WT	Early	Repressed	Bcl6	-6.23638	0.00993139	B cell leukemia/lymphoma 6
IFNb	Macrophage	WT	Early	Upregulated	Mgrn1	6.34843	0.00910758	mahogunin, ring finger 1
IFNb	Macrophage	WT	Early	Upregulated	Atp13a3	10.7404	0.00863589	ATPase type 13A3
IFNb	Macrophage	WT	Early	Repressed	Glyr1	-5.00156	0.0456259	glyoxylate reductase 1 homolog (Arabidopsis)
IFNb	Macrophage	WT	Early	Repressed	Sharpin	-6.53086	0.0122345	SHANK-associated RH domain interacting protein
IFNb	Macrophage	WT	Early	Repressed	Gpaa1	-8.05989	0.00589069	GPI anchor attachment protein 1
IFNb	Macrophage	WT	Early	Upregulated	Ly6i	6.15354	0.0103985	lymphocyte antigen 6 complex, locus I
IFNb	Macrophage	WT	Early	Repressed	Alcam	-5.4203	0.0476728	activated leukocyte cell adhesion molecule
IFNb	Macrophage	WT	Early	Repressed	Retnlg	-16.5152	0.00198507	resistin like gamma
IFNb	Macrophage	WT	Early	Repressed	Bfar	-7.29108	0.0123387	bifunctional apoptosis regulator
IFNb	Macrophage	WT	Early	Repressed	Naa50	-6.92279	0.0163999	N(alpha)-acetyltransferase 50, NatE catalytic subunit
IFNb	Macrophage	WT	Early	Upregulated	St3gal6	7.52712	0.000816469	ST3 beta-galactoside alpha-2,3-sialyltransferase 6
IFNb	Macrophage	WT	Early	Upregulated	Sdf2l1	4.96798	0.0426156	stromal cell-derived factor 2-like 1
IFNb	Macrophage	WT	Early	Repressed	Pak2	-5.59384	0.0187751	p21 (RAC1) activated kinase 2
IFNb	Macrophage	WT	Early	Upregulated	Fyttd1	8.33444	0.00133415	forty-two-three domain containing 1
IFNb	Macrophage	WT	Early	Repressed	Abcc5	-8.19975	0.00229908	ATP-binding cassette, sub-family C (CFTR/MRP), member 5
IFNb	Macrophage	WT	Early	Repressed	Rabl3	-6.83696	0.00562592	RAB, member RAS oncogene family-like 3
IFNb	Macrophage	WT	Early	Upregulated	Tra2b	4.8144	0.0322839	transformer 2 beta
IFNb	Macrophage	WT	Early	Upregulated	Ets2	5.47304	0.0269467	E26 avian leukemia oncogene 2, 3' domain
IFNb	Macrophage	WT	Early	Upregulated	Parp9	6.46125	0.00572187	poly (ADP-ribose) polymerase family, member 9
IFNb	Macrophage	WT	Early	Upregulated	Rcan1	8.30661	0.0042314	regulator of calcineurin 1
IFNb	Macrophage	WT	Early	Upregulated	Scn8a	15.9602	0.00237794	sodium channel, voltage-gated, type VIII, alpha
IFNb	Macrophage	WT	Early	Upregulated	Abcc1	9.60291	0.00150203	ATP-binding cassette, sub-family C (CFTR/MRP), member 1
IFNb	Macrophage	WT	Early	Upregulated	Rfc2	5.25284	0.0275532	replication factor C (activator 1) 2
IFNb	Macrophage	WT	Early	Repressed	Sympk	-22.134	3.14e-10	symplekin
IFNb	Macrophage	WT	Early	Repressed	Gps2	-7.69428	0.00547937	G protein pathway suppressor 2
IFNb	Macrophage	WT	Early	Repressed	Ccndbp1	-6.12961	0.00747384	cyclin D-type binding-protein 1
IFNb	Macrophage	WT	Early	Upregulated	Lnpep	3.99179	0.0496768	leucyl/cystinyl aminopeptidase
IFNb	Macrophage	WT	Early	Upregulated	Chd1	5.9703	0.0334485	chromodomain helicase DNA binding protein 1
IFNb	Macrophage	WT	Early	Repressed	Cdc5l	-4.10066	0.0469992	cell division cycle 5-like (S. pombe)
IFNb	Macrophage	WT	Early	Upregulated	Cnpy3	5.63909	0.0176099	canopy FGF signaling regulator 3
IFNb	Macrophage	WT	Early	Upregulated	Akap8	5.40336	0.0217253	A kinase (PRKA) anchor protein 8
IFNb	Macrophage	WT	Early	Upregulated	Emilin2	11.2186	0.00899881	elastin microfibril interfacer 2
IFNb	Macrophage	WT	Early	Upregulated	Twsg1	5.24613	0.0241696	twisted gastrulation BMP signaling modulator 1
IFNb	Macrophage	WT	Early	Upregulated	Washc1	15.4069	0.000130166	WASH complex subunit 1
IFNb	Macrophage	WT	Early	Upregulated	Lrpprc	6.46623	0.0334812	leucine-rich PPR-motif containing
IFNb	Macrophage	WT	Early	Upregulated	Eci1	12.6823	0.00134059	enoyl-Coenzyme A delta isomerase 1
IFNb	Macrophage	WT	Early	Repressed	Msh2	-7.41797	0.00821612	mutS homolog 2
IFNb	Macrophage	WT	Early	Repressed	Bnip1	-7.49284	0.0284203	BCL2/adenovirus E1B interacting protein 1
IFNb	Macrophage	WT	Early	Repressed	Cuta	-5.77469	0.0212626	cutA divalent cation tolerance homolog
IFNb	Macrophage	WT	Early	Upregulated	Kdm4b	5.21752	0.0365841	lysine (K)-specific demethylase 4B
IFNb	Macrophage	WT	Early	Repressed	Slc25a46	-8.0477	0.000562341	solute carrier family 25, member 46
IFNb	Macrophage	WT	Early	Upregulated	Mapre2	6.61128	0.0170708	microtubule-associated protein, RP/EB family, member 2
IFNb	Macrophage	WT	Early	Repressed	Rock1	-7.30553	0.011219	Rho-associated coiled-coil containing protein kinase 1
IFNb	Macrophage	WT	Early	Upregulated	Pfdn1	6.18565	0.0361007	prefoldin 1
IFNb	Macrophage	WT	Early	Repressed	Hspa9	-5.71205	0.0171385	heat shock protein 9
IFNb	Macrophage	WT	Early	Upregulated	Impact	18.1475	5.2e-08	impact, RWD domain protein
IFNb	Macrophage	WT	Early	Repressed	Ik	-7.64754	0.000708388	IK cytokine
IFNb	Macrophage	WT	Early	Upregulated	Me2	5.13293	0.0464111	malic enzyme 2, NAD(+)-dependent, mitochondrial
IFNb	Macrophage	WT	Early	Repressed	Rbm22	-16.5714	0.000128311	RNA binding motif protein 22
IFNb	Macrophage	WT	Early	Upregulated	Sdhaf2	4.83616	0.0358962	succinate dehydrogenase complex assembly factor 2
IFNb	Macrophage	WT	Early	Upregulated	Ms4a4c	7.49559	1.45e-05	membrane-spanning 4-domains, subfamily A, member 4C
IFNb	Macrophage	WT	Early	Upregulated	Ms4a6b	3.99446	0.0493736	membrane-spanning 4-domains, subfamily A, member 6B
IFNb	Macrophage	WT	Early	Upregulated	Lpxn	5.15148	0.0212626	leupaxin
IFNb	Macrophage	WT	Early	Repressed	Carnmt1	-7.89799	0.0412565	carnosine N-methyltransferase 1
IFNb	Macrophage	WT	Early	Repressed	Slc22a19	-14.964	0.0037878	solute carrier family 22 (organic anion transporter), member 19
IFNb	Macrophage	WT	Early	Repressed	Jak2	-6.57843	0.0167366	Janus kinase 2
IFNb	Macrophage	WT	Early	Repressed	Rpp30	-10.2748	0.000850081	ribonuclease P/MRP 30 subunit
IFNb	Macrophage	WT	Early	Repressed	Syvn1	-5.59489	0.0198165	synovial apoptosis inhibitor 1, synoviolin
IFNb	Macrophage	WT	Early	Upregulated	Sf3b2	5.49308	0.00955066	splicing factor 3b, subunit 2
IFNb	Macrophage	WT	Early	Repressed	Rab1b	-6.3547	0.00305536	RAB1B, member RAS oncogene family
IFNb	Macrophage	WT	Early	Upregulated	Yif1a	5.37028	0.0295031	Yip1 interacting factor homolog A (S. cerevisiae)
IFNb	Macrophage	WT	Early	Upregulated	Cbwd1	11.5872	0.00426433	COBW domain containing 1
IFNb	Macrophage	WT	Early	Upregulated	Fibp	6.25643	0.00900677	fibroblast growth factor (acidic) intracellular binding protein
IFNb	Macrophage	WT	Early	Repressed	Rnaseh2c	-5.54993	0.0451976	ribonuclease H2, subunit C
IFNb	Macrophage	WT	Early	Upregulated	Ehbp1l1	5.87317	0.0483561	EH domain binding protein 1-like 1
IFNb	Macrophage	WT	Early	Repressed	Scyl1	-6.06465	0.0146591	SCY1-like 1 (S. cerevisiae)
IFNb	Macrophage	WT	Early	Upregulated	Men1	8.13602	0.00198803	multiple endocrine neoplasia 1
IFNb	Macrophage	WT	Early	Repressed	Map4k2	-5.48384	0.0144619	mitogen-activated protein kinase kinase kinase kinase 2
IFNb	Macrophage	WT	Early	Repressed	Bad	-6.52004	0.0118357	BCL2-associated agonist of cell death
IFNb	Macrophage	WT	Early	Repressed	Stip1	-5.36902	0.021221	stress-induced phosphoprotein 1
IFNb	Macrophage	WT	Early	Repressed	Pdcd4	-5.81959	0.00565524	programmed cell death 4
IFNb	Macrophage	WT	Early	Repressed	Tm9sf3	-7.19216	0.00123437	transmembrane 9 superfamily member 3
IFNb	Macrophage	WT	Early	Upregulated	Casp7	7.31717	0.0216477	caspase 7
IFNb	Macrophage	WT	Early	Repressed	Dclre1a	-19.6882	5.64e-07	DNA cross-link repair 1A
IFNb	Macrophage	WT	Early	Repressed	Nhlrc2	-9.10774	0.000512515	NHL repeat containing 2
IFNb	Macrophage	WT	Early	Upregulated	Pcyt2	5.87384	0.00816704	phosphate cytidylyltransferase 2, ethanolamine
IFNb	Macrophage	WT	Early	Upregulated	Cenpx	19.9616	1.89e-10	centromere protein X
IFNb	Macrophage	WT	Early	Upregulated	Cd7	5.21364	0.0275258	CD7 antigen
IFNb	Macrophage	WT	Early	Repressed	Cutc	-5.86477	0.0316461	cutC copper transporter
IFNb	Macrophage	WT	Early	Upregulated	Mrpl43	5.27741	0.0207625	mitochondrial ribosomal protein L43
IFNb	Macrophage	WT	Early	Upregulated	Mfsd13a	18.4455	2.54e-06	major facilitator superfamily domain containing 13a
IFNb	Macrophage	WT	Early	Repressed	Hexa	-4.56057	0.0374816	hexosaminidase A
IFNb	Macrophage	WT	Early	Upregulated	Sat1	2.62542	0.0388883	spermidine/spermine N1-acetyl transferase 1
IFNb	Macrophage	WT	Early	Repressed	Acot9	-4.75958	0.0386393	acyl-CoA thioesterase 9
IFNb	Macrophage	WT	Early	Upregulated	Dgka	9.87046	2.06e-05	diacylglycerol kinase, alpha
IFNb	Macrophage	WT	Early	Repressed	Cdk2	-7.31304	0.00950443	cyclin-dependent kinase 2
IFNb	Macrophage	WT	Early	Repressed	Esyt1	-7.10355	0.014931	extended synaptotagmin-like protein 1
IFNb	Macrophage	WT	Early	Upregulated	Baiap2	8.53538	0.00337209	brain-specific angiogenesis inhibitor 1-associated protein 2
IFNb	Macrophage	WT	Early	Upregulated	Cnpy2	5.35057	0.0204204	canopy FGF signaling regulator 2
IFNb	Macrophage	WT	Early	Repressed	Shmt2	-7.28792	0.00549073	serine hydroxymethyltransferase 2 (mitochondrial)
IFNb	Macrophage	WT	Early	Repressed	Ddit3	-6.12646	0.0235869	DNA-damage inducible transcript 3
IFNb	Macrophage	WT	Early	Repressed	Echs1	-6.71719	0.00620179	enoyl Coenzyme A hydratase, short chain, 1, mitochondrial
IFNb	Macrophage	WT	Early	Upregulated	Ifitm1	8.86018	0.0169336	interferon induced transmembrane protein 1
IFNb	Macrophage	WT	Early	Upregulated	Ifitm3	7.5846	4.35e-05	interferon induced transmembrane protein 3
IFNb	Macrophage	WT	Early	Upregulated	Irf7	10.3399	7.14e-18	interferon regulatory factor 7
IFNb	Macrophage	WT	Early	Repressed	Rplp2	-1.9962	0.0489001	ribosomal protein, large P2
IFNb	Macrophage	WT	Early	Upregulated	Crcp	9.8063	0.000877931	calcitonin gene-related peptide-receptor component protein
IFNb	Macrophage	WT	Early	Upregulated	Cant1	7.68877	0.000816469	calcium activated nucleotidase 1
IFNb	Macrophage	WT	Early	Upregulated	Sdc3	5.96217	0.0229715	syndecan 3
IFNb	Macrophage	WT	Early	Upregulated	Hadha	7.41105	0.000963172	hydroxyacyl-CoA dehydrogenase trifunctional multienzyme complex subunit alpha
IFNb	Macrophage	WT	Early	Repressed	Dnaaf5	-17.6961	0.000138078	dynein, axonemal assembly factor 5
IFNb	Macrophage	WT	Early	Upregulated	Higd2a	6.25017	0.0119285	HIG1 domain family, member 2A
IFNb	Macrophage	WT	Early	Upregulated	Nop16	7.8224	0.00506163	NOP16 nucleolar protein
IFNb	Macrophage	WT	Early	Repressed	Thoc3	-7.10489	0.00616759	THO complex 3
IFNb	Macrophage	WT	Early	Upregulated	Uimc1	9.90781	0.0223232	ubiquitin interaction motif containing 1
IFNb	Macrophage	WT	Early	Repressed	Aasdhppt	-7.16883	0.0100242	aminoadipate-semialdehyde dehydrogenase-phosphopantetheinyl transferase
IFNb	Macrophage	WT	Early	Upregulated	Cwf19l2	20.0852	2.54e-09	CWF19-like 2, cell cycle control (S. pombe)
IFNb	Macrophage	WT	Early	Upregulated	Ube2w	6.23184	0.0207872	ubiquitin-conjugating enzyme E2W (putative)
IFNb	Macrophage	WT	Early	Upregulated	Idh1	9.24604	0.00321994	isocitrate dehydrogenase 1 (NADP+), soluble
IFNb	Macrophage	WT	Early	Repressed	Adam23	-4.95304	0.0412565	a disintegrin and metallopeptidase domain 23
IFNb	Macrophage	WT	Early	Repressed	Mob4	-4.64933	0.0385496	MOB family member 4, phocein
IFNb	Macrophage	WT	Early	Upregulated	Coq10b	8.78418	0.00597167	coenzyme Q10B
IFNb	Macrophage	WT	Early	Upregulated	Kansl1l	8.09384	0.0224169	KAT8 regulatory NSL complex subunit 1-like
IFNb	Macrophage	WT	Early	Upregulated	Ndufb3	7.36427	0.0074693	NADH:ubiquinone oxidoreductase subunit B3
IFNb	Macrophage	WT	Early	Upregulated	Map4k4	8.76937	0.000871474	mitogen-activated protein kinase kinase kinase kinase 4
IFNb	Macrophage	WT	Early	Upregulated	Pdcl3	7.81632	0.00400408	phosducin-like 3
IFNb	Macrophage	WT	Early	Upregulated	Mrpl30	4.84355	0.0297731	mitochondrial ribosomal protein L30
IFNb	Macrophage	WT	Early	Upregulated	Mitd1	10.6502	1.53e-05	MIT, microtubule interacting and transport, domain containing 1
IFNb	Macrophage	WT	Early	Repressed	Stk17b	-3.30946	0.0477584	serine/threonine kinase 17b (apoptosis-inducing)
IFNb	Macrophage	WT	Early	Upregulated	Asnsd1	6.26838	0.0164285	asparagine synthetase domain containing 1
IFNb	Macrophage	WT	Early	Upregulated	Stat1	5.07483	0.00371772	signal transducer and activator of transcription 1
IFNb	Macrophage	WT	Early	Repressed	Tmem131	-8.9625	0.0148004	transmembrane protein 131
IFNb	Macrophage	WT	Early	Repressed	Tuba4a	-4.3916	0.0434183	tubulin, alpha 4A
IFNb	Macrophage	WT	Early	Upregulated	Dnpep	7.4805	0.00444075	aspartyl aminopeptidase
IFNb	Macrophage	WT	Early	Repressed	Stk11ip	-6.61237	0.0211948	serine/threonine kinase 11 interacting protein
IFNb	Macrophage	WT	Early	Repressed	Farsb	-4.08383	0.0341248	phenylalanyl-tRNA synthetase, beta subunit
IFNb	Macrophage	WT	Early	Upregulated	Eif4e2	11.013	6.07e-06	eukaryotic translation initiation factor 4E member 2
IFNb	Macrophage	WT	Early	Upregulated	Stk25	7.71699	0.00100148	serine/threonine kinase 25 (yeast)
IFNb	Macrophage	WT	Early	Repressed	Inpp5d	-5.11088	0.0306917	inositol polyphosphate-5-phosphatase D
IFNb	Macrophage	WT	Early	Repressed	Hdac4	-6.01723	0.00494136	histone deacetylase 4
IFNb	Macrophage	WT	Early	Upregulated	Tmem9	6.6734	0.00950443	transmembrane protein 9
IFNb	Macrophage	WT	Early	Repressed	Arl8a	-17.6116	1.09e-06	ADP-ribosylation factor-like 8A
IFNb	Macrophage	WT	Early	Upregulated	Tor1aip1	5.05247	0.0328573	torsin A interacting protein 1
IFNb	Macrophage	WT	Early	Upregulated	Cox20	5.6835	0.0273758	cytochrome c oxidase assembly protein 20
IFNb	Macrophage	WT	Early	Upregulated	Sdccag8	13.347	0.000292953	serologically defined colon cancer antigen 8
IFNb	Macrophage	WT	Early	Repressed	Smyd2	-9.26658	0.0281653	SET and MYND domain containing 2
IFNb	Macrophage	WT	Early	Upregulated	Lpgat1	7.72503	0.00957631	lysophosphatidylglycerol acyltransferase 1
IFNb	Macrophage	WT	Early	Upregulated	Batf3	7.28461	0.00689688	basic leucine zipper transcription factor, ATF-like 3
IFNb	Macrophage	WT	Early	Upregulated	Traf5	7.59371	0.0117897	TNF receptor-associated factor 5
IFNb	Macrophage	WT	Early	Upregulated	Phyh	6.1382	0.00408782	phytanoyl-CoA hydroxylase
IFNb	Macrophage	WT	Early	Repressed	Nek6	-8.21978	0.000816469	NIMA (never in mitosis gene a)-related expressed kinase 6
IFNb	Macrophage	WT	Early	Upregulated	Mindy3	4.91128	0.0495974	MINDY lysine 48 deubiquitinase 3
IFNb	Macrophage	WT	Early	Repressed	Dpm2	-9.42138	0.00271928	dolichol-phosphate (beta-D) mannosyltransferase 2
IFNb	Macrophage	WT	Early	Upregulated	BC005624	6.17763	0.0254568	cDNA sequence BC005624
IFNb	Macrophage	WT	Early	Repressed	Kynu	-12.4157	0.00134059	kynureninase
IFNb	Macrophage	WT	Early	Repressed	Psmd5	-7.42962	0.0120219	proteasome (prosome, macropain) 26S subunit, non-ATPase, 5
IFNb	Macrophage	WT	Early	Repressed	Rbm18	-7.45125	0.00689688	RNA binding motif protein 18
IFNb	Macrophage	WT	Early	Upregulated	Ifih1	8.49581	0.000294112	interferon induced with helicase C domain 1
IFNb	Macrophage	WT	Early	Upregulated	Brd3	10.9009	0.00223902	bromodomain containing 3
IFNb	Macrophage	WT	Early	Upregulated	Nmi	8.19977	0.000481825	N-myc (and STAT) interactor
IFNb	Macrophage	WT	Early	Upregulated	Dpp7	8.07006	0.00562592	dipeptidylpeptidase 7
IFNb	Macrophage	WT	Early	Repressed	Rbms1	-5.65236	0.0181246	RNA binding motif, single stranded interacting protein 1
IFNb	Macrophage	WT	Early	Repressed	Psd4	-8.03546	0.0021167	pleckstrin and Sec7 domain containing 4
IFNb	Macrophage	WT	Early	Upregulated	Med19	14.4389	0.000482034	mediator complex subunit 19
IFNb	Macrophage	WT	Early	Upregulated	Phospho2	7.75654	0.00445612	phosphatase, orphan 2
IFNb	Macrophage	WT	Early	Repressed	Zc3h15	-6.93766	0.0165253	zinc finger CCCH-type containing 15
IFNb	Macrophage	WT	Early	Repressed	Ola1	-8.14163	0.00305536	Obg-like ATPase 1
IFNb	Macrophage	WT	Early	Upregulated	Sp3	6.92794	0.00662055	trans-acting transcription factor 3
IFNb	Macrophage	WT	Early	Upregulated	Lin7c	6.00699	0.0316461	lin-7 homolog C, crumbs cell polarity complex component
IFNb	Macrophage	WT	Early	Upregulated	Commd9	8.18144	0.0110433	COMM domain containing 9
IFNb	Macrophage	WT	Early	Repressed	Traf6	-7.14195	0.00809497	TNF receptor-associated factor 6
IFNb	Macrophage	WT	Early	Repressed	Api5	-5.14334	0.0176178	apoptosis inhibitor 5
IFNb	Macrophage	WT	Early	Upregulated	Galk2	6.66372	0.010353	galactokinase 2
IFNb	Macrophage	WT	Early	Upregulated	Pex16	5.99817	0.0263393	peroxisomal biogenesis factor 16
IFNb	Macrophage	WT	Early	Repressed	Atg13	-6.18146	0.0151332	autophagy related 13
IFNb	Macrophage	WT	Early	Upregulated	Hypk	4.5421	0.0303298	huntingtin interacting protein K
IFNb	Macrophage	WT	Early	Repressed	Arhgap1	-6.18279	0.0123387	Rho GTPase activating protein 1
IFNb	Macrophage	WT	Early	Repressed	Arfgap2	-9.51957	5.08e-06	ADP-ribosylation factor GTPase activating protein 2
IFNb	Macrophage	WT	Early	Repressed	Tubgcp4	-8.13194	0.00445612	tubulin, gamma complex associated protein 4
IFNb	Macrophage	WT	Early	Repressed	Spint1	-7.26256	0.0204204	serine protease inhibitor, Kunitz type 1
IFNb	Macrophage	WT	Early	Upregulated	Cdc25b	4.55533	0.0211958	cell division cycle 25B
IFNb	Macrophage	WT	Early	Upregulated	Ivd	8.04053	6.07e-05	isovaleryl coenzyme A dehydrogenase
IFNb	Macrophage	WT	Early	Upregulated	Rassf2	7.28609	3.76e-05	Ras association (RalGDS/AF-6) domain family member 2
IFNb	Macrophage	WT	Early	Upregulated	Spred1	8.10252	0.0155112	sprouty protein with EVH-1 domain 1, related sequence
IFNb	Macrophage	WT	Early	Upregulated	Bcl2l11	8.32061	0.00116191	BCL2-like 11 (apoptosis facilitator)
IFNb	Macrophage	WT	Early	Repressed	Sec23b	-5.91688	0.0183093	SEC23 homolog B, COPII coat complex component
IFNb	Macrophage	WT	Early	Repressed	Fam110a	-6.26058	0.0297731	family with sequence similarity 110, member A
IFNb	Macrophage	WT	Early	Upregulated	Pdrg1	10.593	7.09e-06	p53 and DNA damage regulated 1
IFNb	Macrophage	WT	Early	Repressed	Fam210b	-7.92636	0.00491854	family with sequence similarity 210, member B
IFNb	Macrophage	WT	Early	Upregulated	Rab22a	6.86234	0.00442769	RAB22A, member RAS oncogene family
IFNb	Macrophage	WT	Early	Upregulated	Snx16	7.96554	0.0176099	sorting nexin 16
IFNb	Macrophage	WT	Early	Upregulated	Mrgbp	6.47458	0.0223754	MRG/MORF4L binding protein
IFNb	Macrophage	WT	Early	Upregulated	Gid8	5.38427	0.0418551	GID complex subunit 8
IFNb	Macrophage	WT	Early	Repressed	Arfgap1	-4.78682	0.0303298	ADP-ribosylation factor GTPase activating protein 1
IFNb	Macrophage	WT	Early	Upregulated	Helz2	4.79631	0.0402676	helicase with zinc finger 2, transcriptional coactivator
IFNb	Macrophage	WT	Early	Repressed	Pcmtd2	-8.13768	0.000691442	protein-L-isoaspartate (D-aspartate) O-methyltransferase domain containing 2
IFNb	Macrophage	WT	Early	Repressed	Rbl1	-7.13662	0.0125699	RB transcriptional corepressor like 1
IFNb	Macrophage	WT	Early	Repressed	Ctnnbl1	-4.86333	0.0471003	catenin, beta like 1
IFNb	Macrophage	WT	Early	Repressed	Ralgapb	-5.84796	0.0229715	Ral GTPase activating protein, beta subunit (non-catalytic)
IFNb	Macrophage	WT	Early	Upregulated	Actl6a	7.05657	0.00612449	actin-like 6A
IFNb	Macrophage	WT	Early	Repressed	Kpna4	-7.09825	0.00154818	karyopherin (importin) alpha 4
IFNb	Macrophage	WT	Early	Repressed	Gmps	-7.59264	0.00586177	guanine monophosphate synthetase
IFNb	Macrophage	WT	Early	Upregulated	Pdcd10	5.93392	0.016548	programmed cell death 10
IFNb	Macrophage	WT	Early	Upregulated	Sike1	5.83247	0.0195201	suppressor of IKBKE 1
IFNb	Macrophage	WT	Early	Repressed	Sec22b	-6.50076	0.0080185	SEC22 homolog B, vesicle trafficking protein
IFNb	Macrophage	WT	Early	Upregulated	Jtb	5.38814	0.0282052	jumping translocation breakpoint
IFNb	Macrophage	WT	Early	Upregulated	Adar	4.461	0.0280058	adenosine deaminase, RNA-specific
IFNb	Macrophage	WT	Early	Upregulated	Slc50a1	11.2699	3.57e-05	solute carrier family 50 (sugar transporter), member 1
IFNb	Macrophage	WT	Early	Upregulated	Larp7	15.5078	2.67e-06	La ribonucleoprotein 7, transcriptional regulator
IFNb	Macrophage	WT	Early	Repressed	Ctso	-5.20561	0.0357646	cathepsin O
IFNb	Macrophage	WT	Early	Repressed	Aimp1	-6.12438	0.0274384	aminoacyl tRNA synthetase complex-interacting multifunctional protein 1
IFNb	Macrophage	WT	Early	Upregulated	Papss1	8.36107	0.0132325	3'-phosphoadenosine 5'-phosphosulfate synthase 1
IFNb	Macrophage	WT	Early	Upregulated	Gba	6.41347	0.00721265	glucosidase, beta, acid
IFNb	Macrophage	WT	Early	Repressed	Nudt17	-20.4405	5.2e-08	nudix (nucleoside diphosphate linked moiety X)-type motif 17
IFNb	Macrophage	WT	Early	Repressed	Eif4e	-6.93792	0.00732958	eukaryotic translation initiation factor 4E
IFNb	Macrophage	WT	Early	Repressed	Zranb2	-4.88334	0.0476886	zinc finger, RAN-binding domain containing 2
IFNb	Macrophage	WT	Early	Repressed	Asph	-13.9508	0.000148813	aspartate-beta-hydroxylase
IFNb	Macrophage	WT	Early	Upregulated	Gem	7.70853	0.0363633	GTP binding protein (gene overexpressed in skeletal muscle)
IFNb	Macrophage	WT	Early	Repressed	Dcaf12	-5.09005	0.0184987	DDB1 and CUL4 associated factor 12
IFNb	Macrophage	WT	Early	Upregulated	Stoml2	5.40647	0.0361007	stomatin (Epb7.2)-like 2
IFNb	Macrophage	WT	Early	Upregulated	Creb3	6.10729	0.0155112	cAMP responsive element binding protein 3
IFNb	Macrophage	WT	Early	Repressed	Btf3l4	-12.185	0.00335014	basic transcription factor 3-like 4
IFNb	Macrophage	WT	Early	Upregulated	Plaa	6.90802	0.00179152	phospholipase A2, activating protein
IFNb	Macrophage	WT	Early	Repressed	Tnfrsf1b	-4.94498	0.0280058	tumor necrosis factor receptor superfamily, member 1b
IFNb	Macrophage	WT	Early	Upregulated	Tceanc2	6.66116	0.00411127	transcription elongation factor A (SII) N-terminal and central domain containing 2
IFNb	Macrophage	WT	Early	Repressed	Lypla2	-6.82221	0.00134059	lysophospholipase 2
IFNb	Macrophage	WT	Early	Repressed	Hmgcl	-7.29916	0.00180685	3-hydroxy-3-methylglutaryl-Coenzyme A lyase
IFNb	Macrophage	WT	Early	Repressed	Pnrc2	-4.78409	0.0395776	proline-rich nuclear receptor coactivator 2
IFNb	Macrophage	WT	Early	Upregulated	Atpaf1	8.87681	0.0337738	ATP synthase mitochondrial F1 complex assembly factor 1
IFNb	Macrophage	WT	Early	Repressed	Ebna1bp2	-8.11039	0.00493054	EBNA1 binding protein 2
IFNb	Macrophage	WT	Early	Repressed	Tmem234	-7.00585	0.00590148	transmembrane protein 234
IFNb	Macrophage	WT	Early	Upregulated	Hdac1	16.1155	8.36e-06	histone deacetylase 1
IFNb	Macrophage	WT	Early	Upregulated	Zbtb8a	7.35304	0.0168957	zinc finger and BTB domain containing 8a
IFNb	Macrophage	WT	Early	Repressed	Mrps15	-6.0852	0.0211958	mitochondrial ribosomal protein S15
IFNb	Macrophage	WT	Early	Repressed	Meaf6	-7.7665	0.00475599	MYST/Esa1-associated factor 6
IFNb	Macrophage	WT	Early	Upregulated	Stx12	6.50396	0.02979	syntaxin 12
IFNb	Macrophage	WT	Early	Upregulated	Rpa2	10.24	0.00056135	replication protein A2
IFNb	Macrophage	WT	Early	Repressed	Cdk5	-9.07432	0.00506163	cyclin-dependent kinase 5
IFNb	Macrophage	WT	Early	Upregulated	Mthfr	8.73378	0.00088161	methylenetetrahydrofolate reductase
IFNb	Macrophage	WT	Early	Repressed	Cdk11b	-9.73197	0.000966289	cyclin-dependent kinase 11B
IFNb	Macrophage	WT	Early	Upregulated	Nadk	5.34439	0.0246997	NAD kinase
IFNb	Macrophage	WT	Early	Upregulated	Ccnl2	6.06869	0.0218903	cyclin L2
IFNb	Macrophage	WT	Early	Repressed	Tnfrsf4	-7.0094	0.0293513	tumor necrosis factor receptor superfamily, member 4
IFNb	Macrophage	WT	Early	Upregulated	Sdf4	5.86925	0.0074693	stromal cell derived factor 4
IFNb	Macrophage	WT	Early	Upregulated	Snx17	5.89296	0.0190091	sorting nexin 17
IFNb	Macrophage	WT	Early	Upregulated	Ugdh	17.8336	1.64e-07	UDP-glucose dehydrogenase
IFNb	Macrophage	WT	Early	Upregulated	Rhoh	5.7081	0.00993139	ras homolog family member H
IFNb	Macrophage	WT	Early	Repressed	Gnpda2	-9.1672	0.00150003	glucosamine-6-phosphate deaminase 2
IFNb	Macrophage	WT	Early	Repressed	Rufy3	-7.59687	0.00916377	RUN and FYVE domain containing 3
IFNb	Macrophage	WT	Early	Upregulated	Plac8	8.45359	0.000218427	placenta-specific 8
IFNb	Macrophage	WT	Early	Upregulated	Wsb2	6.24675	0.0238604	WD repeat and SOCS box-containing 2
IFNb	Macrophage	WT	Early	Upregulated	Cxcl9	10.95	0.000339189	chemokine (C-X-C motif) ligand 9
IFNb	Macrophage	WT	Early	Repressed	Vps33a	-9.91791	0.000217518	VPS33A CORVET/HOPS core subunit
IFNb	Macrophage	WT	Early	Repressed	Rhof	-4.82677	0.0282345	ras homolog family member F (in filopodia)
IFNb	Macrophage	WT	Early	Upregulated	Arpc3	3.39678	0.0493736	actin related protein 2/3 complex, subunit 3
IFNb	Macrophage	WT	Early	Upregulated	P2rx4	18.3612	1.34e-07	purinergic receptor P2X, ligand-gated ion channel 4
IFNb	Macrophage	WT	Early	Upregulated	Anapc5	3.76023	0.0442469	anaphase-promoting complex subunit 5
IFNb	Macrophage	WT	Early	Repressed	Rnf34	-6.93056	0.0124959	ring finger protein 34
IFNb	Macrophage	WT	Early	Upregulated	Kdm2b	9.80113	0.000645992	lysine (K)-specific demethylase 2B
IFNb	Macrophage	WT	Early	Repressed	Aacs	-6.88246	0.0084897	acetoacetyl-CoA synthetase
IFNb	Macrophage	WT	Early	Repressed	Mrpl1	-7.7111	0.0152737	mitochondrial ribosomal protein L1
IFNb	Macrophage	WT	Early	Repressed	Pgam5	-7.29436	0.0196196	phosphoglycerate mutase family member 5
IFNb	Macrophage	WT	Early	Upregulated	2210016L21Rik	5.22984	0.0176255	RIKEN cDNA 2210016L21 gene
IFNb	Macrophage	WT	Early	Repressed	Fscn1	-3.18253	0.0218005	fascin actin-bundling protein 1
IFNb	Macrophage	WT	Early	Upregulated	Plbd2	7.33972	0.00519648	phospholipase B domain containing 2
IFNb	Macrophage	WT	Early	Upregulated	Dtx1	11.6036	0.00100148	deltex 1, E3 ubiquitin ligase
IFNb	Macrophage	WT	Early	Repressed	Cpsf4	-6.38291	0.0165253	cleavage and polyadenylation specific factor 4
IFNb	Macrophage	WT	Early	Repressed	Slc46a3	-6.02912	0.0334485	solute carrier family 46, member 3
IFNb	Macrophage	WT	Early	Repressed	Wasl	-8.6679	0.00195505	WASP like actin nucleation promoting factor
IFNb	Macrophage	WT	Early	Repressed	Cul1	-7.23822	0.00454076	cullin 1
IFNb	Macrophage	WT	Early	Upregulated	Lrwd1	5.82033	0.0288393	leucine-rich repeats and WD repeat domain containing 1
IFNb	Macrophage	WT	Early	Upregulated	Agfg2	9.7772	0.00561409	ArfGAP with FG repeats 2
IFNb	Macrophage	WT	Early	Repressed	Mcm7	-9.02428	0.000396799	minichromosome maintenance complex component 7
IFNb	Macrophage	WT	Early	Upregulated	Asns	5.76398	0.0405012	asparagine synthetase
IFNb	Macrophage	WT	Early	Repressed	Irf5	-3.97944	0.011718	interferon regulatory factor 5
IFNb	Macrophage	WT	Early	Upregulated	Nt5c3	8.47848	3.2e-05	5'-nucleotidase, cytosolic III
IFNb	Macrophage	WT	Early	Upregulated	Agk	14.9058	0.000624291	acylglycerol kinase
IFNb	Macrophage	WT	Early	Repressed	Dusp11	-6.8403	0.0025546	dual specificity phosphatase 11 (RNA/RNP complex 1-interacting)
IFNb	Macrophage	WT	Early	Repressed	Ino80b	-7.37383	0.00100148	INO80 complex subunit B
IFNb	Macrophage	WT	Early	Repressed	Rab43	-8.6695	0.00639191	RAB43, member RAS oncogene family
IFNb	Macrophage	WT	Early	Repressed	Uba3	-5.31565	0.0379235	ubiquitin-like modifier activating enzyme 3
IFNb	Macrophage	WT	Early	Repressed	Ruvbl1	-6.8569	0.0152737	RuvB-like protein 1
IFNb	Macrophage	WT	Early	Upregulated	Sec61a1	4.12107	0.0389615	Sec61 alpha 1 subunit (S. cerevisiae)
IFNb	Macrophage	WT	Early	Repressed	Tmem43	-7.65604	0.00475599	transmembrane protein 43
IFNb	Macrophage	WT	Early	Repressed	Sumf1	-6.71166	0.0107086	sulfatase modifying factor 1
IFNb	Macrophage	WT	Early	Upregulated	Adipor2	5.92456	0.010164	adiponectin receptor 2
IFNb	Macrophage	WT	Early	Upregulated	Etv6	6.55667	0.00277411	ets variant 6
IFNb	Macrophage	WT	Early	Repressed	Bcl2l14	-9.25018	0.000459254	BCL2-like 14 (apoptosis facilitator)
IFNb	Macrophage	WT	Early	Upregulated	Ddx47	4.22152	0.0469992	DEAD box helicase 47
IFNb	Macrophage	WT	Early	Repressed	Kras	-5.38443	0.0290476	Kirsten rat sarcoma viral oncogene homolog
IFNb	Macrophage	WT	Early	Upregulated	Dennd5b	15.8135	0.000815828	DENN/MADD domain containing 5B
IFNb	Macrophage	WT	Early	Upregulated	Ltbr	8.26258	0.0433613	lymphotoxin B receptor
IFNb	Macrophage	WT	Early	Upregulated	Pop4	8.95111	0.00207717	processing of precursor 4, ribonuclease P/MRP family, (S. cerevisiae)
IFNb	Macrophage	WT	Early	Repressed	Cyfip1	-7.96222	0.010606	cytoplasmic FMR1 interacting protein 1
IFNb	Macrophage	WT	Early	Repressed	Iqgap1	-6.35486	0.0211958	IQ motif containing GTPase activating protein 1
IFNb	Macrophage	WT	Early	Repressed	Cib1	-4.25746	0.0395776	calcium and integrin binding 1 (calmyrin)
IFNb	Macrophage	WT	Early	Repressed	Mef2a	-5.57006	0.041572	myocyte enhancer factor 2A
IFNb	Macrophage	WT	Early	Upregulated	Ndufc2	9.63555	0.000148813	NADH:ubiquinone oxidoreductase subunit C2
IFNb	Macrophage	WT	Early	Upregulated	Arl6ip1	3.61292	0.0287818	ADP-ribosylation factor-like 6 interacting protein 1
IFNb	Macrophage	WT	Early	Repressed	Smg1	-7.15769	0.00825146	SMG1 nonsense mediated mRNA decay associated PI3K related kinase
IFNb	Macrophage	WT	Early	Repressed	Cdipt	-5.42026	0.0155112	CDP-diacylglycerol--inositol 3-phosphatidyltransferase (phosphatidylinositol synthase)
IFNb	Macrophage	WT	Early	Repressed	Rab6a	-8.36027	0.00131007	RAB6A, member RAS oncogene family
IFNb	Macrophage	WT	Early	Upregulated	Nsmce1	10.2244	3.2e-05	NSE1 homolog, SMC5-SMC6 complex component
IFNb	Macrophage	WT	Early	Repressed	Copb1	-6.20717	0.0114327	coatomer protein complex, subunit beta 1
IFNb	Macrophage	WT	Early	Repressed	Rnf141	-8.79342	0.0195201	ring finger protein 141
IFNb	Macrophage	WT	Early	Repressed	Pycard	-4.59517	0.0404514	PYD and CARD domain containing
IFNb	Macrophage	WT	Early	Repressed	Bckdk	-6.71034	0.00565524	branched chain ketoacid dehydrogenase kinase
IFNb	Macrophage	WT	Early	Upregulated	Bcl7c	5.8685	0.0331156	B cell CLL/lymphoma 7C
IFNb	Macrophage	WT	Early	Repressed	Itgal	-8.54363	0.000429115	integrin alpha L
IFNb	Macrophage	WT	Early	Upregulated	Acadsb	20.6474	8.83e-10	acyl-Coenzyme A dehydrogenase, short/branched chain
IFNb	Macrophage	WT	Early	Repressed	Gga2	-7.52486	0.00822642	golgi associated, gamma adaptin ear containing, ARF binding protein 2
IFNb	Macrophage	WT	Early	Repressed	Chst15	-5.27817	0.0317398	carbohydrate sulfotransferase 15
IFNb	Macrophage	WT	Early	Upregulated	Lhpp	18.9793	1.14e-06	phospholysine phosphohistidine inorganic pyrophosphate phosphatase
IFNb	Macrophage	WT	Early	Repressed	Sash3	-7.45644	0.00106038	SAM and SH3 domain containing 3
IFNb	Macrophage	WT	Early	Upregulated	Otud5	7.77806	0.00575031	OTU domain containing 5
IFNb	Macrophage	WT	Early	Upregulated	Pim2	8.1673	0.00123437	proviral integration site 2
IFNb	Macrophage	WT	Early	Upregulated	Ftsj1	6.73389	0.0143809	FtsJ RNA methyltransferase homolog 1 (E. coli)
IFNb	Macrophage	WT	Early	Repressed	Vbp1	-6.49028	0.00400408	von Hippel-Lindau binding protein 1
IFNb	Macrophage	WT	Early	Repressed	Nono	-7.39043	0.00162376	non-POU-domain-containing, octamer binding protein
IFNb	Macrophage	WT	Early	Upregulated	Rps4x	3.64169	0.00964907	ribosomal protein S4, X-linked
IFNb	Macrophage	WT	Early	Upregulated	Gpm6b	13.9926	5.06e-05	glycoprotein m6b
IFNb	Macrophage	WT	Early	Upregulated	Ap1s2	6.97941	0.00689688	adaptor-related protein complex 1, sigma 2 subunit
IFNb	Macrophage	WT	Early	Repressed	G6pdx	-7.84741	0.0020139	glucose-6-phosphate dehydrogenase X-linked
IFNb	Macrophage	WT	Early	Repressed	Psmd10	-6.57961	0.00469277	proteasome (prosome, macropain) 26S subunit, non-ATPase, 10
IFNb	Macrophage	WT	Early	Upregulated	Prps1	6.36202	0.004234	phosphoribosyl pyrophosphate synthetase 1
IFNb	Macrophage	WT	Early	Upregulated	Vps36	14.5903	2.57e-07	vacuolar protein sorting 36
IFNb	Macrophage	WT	Early	Upregulated	Eif4ebp1	5.69848	0.0258092	eukaryotic translation initiation factor 4E binding protein 1
IFNb	Macrophage	WT	Early	Upregulated	Ankrd10	7.02629	0.00363811	ankyrin repeat domain 10
IFNb	Macrophage	WT	Early	Repressed	Arhgef7	-8.17442	0.0080185	Rho guanine nucleotide exchange factor (GEF7)
IFNb	Macrophage	WT	Early	Upregulated	Leprotl1	3.81425	0.0379202	leptin receptor overlapping transcript-like 1
IFNb	Macrophage	WT	Early	Upregulated	Saraf	4.88388	0.0212739	store-operated calcium entry-associated regulatory factor
IFNb	Macrophage	WT	Early	Upregulated	Polb	5.91437	0.0203832	polymerase (DNA directed), beta
IFNb	Macrophage	WT	Early	Upregulated	Ido1	9.76571	0.0084897	indoleamine 2,3-dioxygenase 1
IFNb	Macrophage	WT	Early	Upregulated	Tm2d2	5.13514	0.0280058	TM2 domain containing 2
IFNb	Macrophage	WT	Early	Repressed	Gtf2e2	-6.88182	0.0177818	general transcription factor II E, polypeptide 2 (beta subunit)
IFNb	Macrophage	WT	Early	Upregulated	Frg1	6.01319	0.0123262	FSHD region gene 1
IFNb	Macrophage	WT	Early	Repressed	Galnt7	-6.36631	0.0272001	polypeptide N-acetylgalactosaminyltransferase 7
IFNb	Macrophage	WT	Early	Upregulated	Sap30	10.7045	0.000765336	sin3 associated polypeptide
IFNb	Macrophage	WT	Early	Upregulated	Ufsp2	13.0024	0.000335667	UFM1-specific peptidase 2
IFNb	Macrophage	WT	Early	Repressed	Aktip	-19.7275	3.55e-12	AKT interacting protein
IFNb	Macrophage	WT	Early	Upregulated	Tmem38a	9.78044	0.0261017	transmembrane protein 38A
IFNb	Macrophage	WT	Early	Upregulated	Usb1	7.03271	0.0182809	U6 snRNA biogenesis 1
IFNb	Macrophage	WT	Early	Repressed	Emc8	-6.86694	0.0103688	ER membrane protein complex subunit 8
IFNb	Macrophage	WT	Early	Upregulated	Babam1	11.0148	5.74e-05	BRISC and BRCA1 A complex member 1
IFNb	Macrophage	WT	Early	Upregulated	Zdhhc7	6.69175	0.00668519	zinc finger, DHHC domain containing 7
IFNb	Macrophage	WT	Early	Repressed	Lsm4	-3.74878	0.0476178	LSM4 homolog, U6 small nuclear RNA and mRNA degradation associated
IFNb	Macrophage	WT	Early	Upregulated	Nae1	5.04004	0.022616	NEDD8 activating enzyme E1 subunit 1
IFNb	Macrophage	WT	Early	Repressed	Vps4a	-6.17897	0.0102509	vacuolar protein sorting 4A
IFNb	Macrophage	WT	Early	Repressed	Cog8	-7.73977	0.001128	component of oligomeric golgi complex 8
IFNb	Macrophage	WT	Early	Upregulated	Panx1	4.89373	0.0204573	pannexin 1
IFNb	Macrophage	WT	Early	Repressed	Med17	-8.77561	0.000803068	mediator complex subunit 17
IFNb	Macrophage	WT	Early	Repressed	Taf1d	-5.18569	0.0439148	TATA-box binding protein associated factor, RNA polymerase I, D
IFNb	Macrophage	WT	Early	Repressed	Sc5d	-5.78098	0.0328786	sterol-C5-desaturase
IFNb	Macrophage	WT	Early	Upregulated	Rexo2	6.50448	0.00238724	RNA exonuclease 2
IFNb	Macrophage	WT	Early	Upregulated	Dcps	5.7072	0.0184332	decapping enzyme, scavenger
IFNb	Macrophage	WT	Early	Repressed	Ppp2r1b	-5.645	0.0361007	protein phosphatase 2, regulatory subunit A, beta
IFNb	Macrophage	WT	Early	Repressed	C2cd2l	-8.7249	0.0374756	C2 calcium-dependent domain containing 2-like
IFNb	Macrophage	WT	Early	Repressed	Slc37a2	-6.12908	0.0341239	solute carrier family 37 (glycerol-3-phosphate transporter), member 2
IFNb	Macrophage	WT	Early	Upregulated	Pin1	5.48818	0.016548	peptidyl-prolyl cis/trans isomerase, NIMA-interacting 1
IFNb	Macrophage	WT	Early	Upregulated	Ilf3	8.74402	0.00195505	interleukin enhancer binding factor 3
IFNb	Macrophage	WT	Early	Upregulated	Lysmd2	5.53554	0.0334485	LysM, putative peptidoglycan-binding, domain containing 2
IFNb	Macrophage	WT	Early	Repressed	Tmod2	-6.26958	0.0341239	tropomodulin 2
IFNb	Macrophage	WT	Early	Upregulated	Ldlr	4.36141	0.0449693	low density lipoprotein receptor
IFNb	Macrophage	WT	Early	Upregulated	Rsl24d1	4.86022	0.0364972	ribosomal L24 domain containing 1
IFNb	Macrophage	WT	Early	Repressed	Rora	-7.21205	0.00834367	RAR-related orphan receptor alpha
IFNb	Macrophage	WT	Early	Upregulated	Man2c1	5.31957	0.0305235	mannosidase, alpha, class 2C, member 1
IFNb	Macrophage	WT	Early	Upregulated	Rcn2	5.43323	0.0250458	reticulocalbin 2
IFNb	Macrophage	WT	Early	Repressed	Spg21	-5.8547	0.00361094	SPG21, maspardin
IFNb	Macrophage	WT	Early	Upregulated	Pias1	5.58354	0.0190091	protein inhibitor of activated STAT 1
IFNb	Macrophage	WT	Early	Repressed	U2surp	-7.33011	0.00597838	U2 snRNP-associated SURP domain containing
IFNb	Macrophage	WT	Early	Repressed	Snx14	-8.72133	0.00412443	sorting nexin 14
IFNb	Macrophage	WT	Early	Upregulated	Syncrip	5.43553	0.016548	synaptotagmin binding, cytoplasmic RNA interacting protein
IFNb	Macrophage	WT	Early	Upregulated	Cmtm6	4.76021	0.0457226	CKLF-like MARVEL transmembrane domain containing 6
IFNb	Macrophage	WT	Early	Upregulated	Dync1li1	10.7499	0.000168442	dynein cytoplasmic 1 light intermediate chain 1
IFNb	Macrophage	WT	Early	Repressed	Map4	-5.0849	0.0373681	microtubule-associated protein 4
IFNb	Macrophage	WT	Early	Repressed	Smarcc1	-8.98251	0.000871474	SWI/SNF related, matrix associated, actin dependent regulator of chromatin, subfamily c, member 1
IFNb	Macrophage	WT	Early	Repressed	Ptgs2	-15.7309	0.00271928	prostaglandin-endoperoxide synthase 2
IFNb	Macrophage	WT	Early	Upregulated	Myd88	9.85343	1.32e-06	myeloid differentiation primary response gene 88
IFNb	Macrophage	WT	Early	Repressed	Wdr48	-7.52211	0.0117897	WD repeat domain 48
IFNb	Macrophage	WT	Early	Upregulated	Slc25a38	13.425	7.13e-05	solute carrier family 25, member 38
IFNb	Macrophage	WT	Early	Upregulated	Srprb	4.95823	0.0327254	signal recognition particle receptor, B subunit
IFNb	Macrophage	WT	Early	Upregulated	Cish	8.32766	0.00234401	cytokine inducible SH2-containing protein
IFNb	Macrophage	WT	Early	Repressed	Apeh	-6.59019	0.00955915	acylpeptide hydrolase
IFNb	Macrophage	WT	Early	Upregulated	Slc25a20	13.3063	0.000112362	solute carrier family 25 (mitochondrial carnitine/acylcarnitine translocase), member 20
IFNb	Macrophage	WT	Early	Repressed	Lmo2	-9.45921	0.00870513	LIM domain only 2
IFNb	Macrophage	WT	Early	Repressed	Trib3	-6.70542	0.016261	tribbles pseudokinase 3
IFNb	Macrophage	WT	Early	Upregulated	Abtb2	4.54366	0.0476728	ankyrin repeat and BTB (POZ) domain containing 2
IFNb	Macrophage	WT	Early	Upregulated	Mier3	5.54332	0.0317398	MIER family member 3
IFNb	Macrophage	WT	Early	Upregulated	Ccdc88a	16.362	0.000213731	coiled coil domain containing 88A
IFNb	Macrophage	WT	Early	Repressed	Bet1	-7.2509	0.0137068	Bet1 golgi vesicular membrane trafficking protein
IFNb	Macrophage	WT	Early	Upregulated	Nfyc	5.47138	0.0472013	nuclear transcription factor-Y gamma
IFNb	Macrophage	WT	Early	Repressed	Foxj3	-17.1975	0.000101857	forkhead box J3
IFNb	Macrophage	WT	Early	Upregulated	Mycbp2	10.8613	1.46e-05	MYC binding protein 2, E3 ubiquitin protein ligase
IFNb	Macrophage	WT	Early	Upregulated	Trim33	11.3609	0.00139432	tripartite motif-containing 33
IFNb	Macrophage	WT	Early	Repressed	Npat	-18.4945	1.84e-06	nuclear protein in the AT region
IFNb	Macrophage	WT	Early	Repressed	Gas7	-12.631	0.00964907	growth arrest specific 7
IFNb	Macrophage	WT	Early	Upregulated	Cnppd1	5.15096	0.0145877	cyclin Pas1/PHO80 domain containing 1
IFNb	Macrophage	WT	Early	Upregulated	Tmed7	6.84277	0.0074839	transmembrane p24 trafficking protein 7
IFNb	Macrophage	WT	Early	Upregulated	Scaf11	5.95972	0.0207625	SR-related CTD-associated factor 11
IFNb	Macrophage	WT	Early	Upregulated	Noc4l	4.87269	0.0399981	NOC4 like
IFNb	Macrophage	WT	Early	Repressed	Dnm2	-4.98808	0.0292711	dynamin 2
IFNb	Macrophage	WT	Early	Upregulated	Rtp4	6.16528	0.000815828	receptor transporter protein 4
IFNb	Macrophage	WT	Early	Repressed	Usp37	-11.145	0.0077328	ubiquitin specific peptidase 37
IFNb	Macrophage	WT	Early	Upregulated	Tagap	6.62671	0.0102454	T cell activation Rho GTPase activating protein
IFNb	Macrophage	WT	Early	Upregulated	Ttc7b	10.1581	0.0225	tetratricopeptide repeat domain 7B
IFNb	Macrophage	WT	Early	Repressed	Hacd3	-5.22183	0.0172436	3-hydroxyacyl-CoA dehydratase 3
IFNb	Macrophage	WT	Early	Upregulated	St18	19.1774	3.15e-05	suppression of tumorigenicity 18
IFNb	Macrophage	WT	Early	Repressed	Gadd45gip1	-5.30603	0.0214957	growth arrest and DNA-damage-inducible, gamma interacting protein 1
IFNb	Macrophage	WT	Early	Upregulated	Tlr13	10.1719	0.00150003	toll-like receptor 13
IFNb	Macrophage	WT	Early	Upregulated	Lgals3bp	6.23583	0.0021167	lectin, galactoside-binding, soluble, 3 binding protein
IFNb	Macrophage	WT	Early	Repressed	Pxk	-6.74802	0.0110221	PX domain containing serine/threonine kinase
IFNb	Macrophage	WT	Early	Upregulated	Scaper	10.2888	0.0209623	S phase cyclin A-associated protein in the ER
IFNb	Macrophage	WT	Early	Repressed	Zdhhc5	-8.55427	0.016261	zinc finger, DHHC domain containing 5
IFNb	Macrophage	WT	Early	Upregulated	Tmed8	7.06819	0.0209163	transmembrane p24 trafficking protein 8
IFNb	Macrophage	WT	Early	Upregulated	Tpst1	9.46352	0.00277798	protein-tyrosine sulfotransferase 1
IFNb	Macrophage	WT	Early	Upregulated	Gas2l1	18.0127	0.000435157	growth arrest-specific 2 like 1
IFNb	Macrophage	WT	Early	Upregulated	Mrps17	5.4879	0.0173918	mitochondrial ribosomal protein S17
IFNb	Macrophage	WT	Early	Upregulated	Exosc4	6.55403	0.0110433	exosome component 4
IFNb	Macrophage	WT	Early	Repressed	Med13	-17.8004	0.000155055	mediator complex subunit 13
IFNb	Macrophage	WT	Early	Upregulated	Plcg2	9.17444	0.0102509	phospholipase C, gamma 2
IFNb	Macrophage	WT	Early	Repressed	Polr3b	-8.38207	0.00368213	polymerase (RNA) III (DNA directed) polypeptide B
IFNb	Macrophage	WT	Early	Upregulated	Ifit1	5.94802	0.00183453	interferon-induced protein with tetratricopeptide repeats 1
IFNb	Macrophage	WT	Early	Upregulated	Pcnx4	6.57222	0.0158598	pecanex homolog 4
IFNb	Macrophage	WT	Early	Upregulated	Ppm1h	5.94777	0.0109156	protein phosphatase 1H (PP2C domain containing)
IFNb	Macrophage	WT	Early	Upregulated	Tiparp	5.33902	0.0434183	TCDD-inducible poly(ADP-ribose) polymerase
IFNb	Macrophage	WT	Early	Repressed	Gns	-7.72597	0.00234485	glucosamine (N-acetyl)-6-sulfatase
IFNb	Macrophage	WT	Early	Upregulated	Nagk	14.8555	1.84e-06	N-acetylglucosamine kinase
IFNb	Macrophage	WT	Early	Upregulated	Dusp5	2.54753	0.0383129	dual specificity phosphatase 5
IFNb	Macrophage	WT	Early	Upregulated	Cxcl10	9.302	5.18e-07	chemokine (C-X-C motif) ligand 10
IFNb	Macrophage	WT	Early	Repressed	Pip5k1c	-5.65834	0.0275258	phosphatidylinositol-4-phosphate 5-kinase, type 1 gamma
IFNb	Macrophage	WT	Early	Upregulated	Sidt2	4.42087	0.037124	SID1 transmembrane family, member 2
IFNb	Macrophage	WT	Early	Upregulated	Rnf44	6.07809	0.0109156	ring finger protein 44
IFNb	Macrophage	WT	Early	Upregulated	Dapk3	6.58261	0.020624	death-associated protein kinase 3
IFNb	Macrophage	WT	Early	Upregulated	Vat1	11.5434	0.00442769	vesicle amine transport 1
IFNb	Macrophage	WT	Early	Repressed	Foxn2	-8.6476	0.00131007	forkhead box N2
IFNb	Macrophage	WT	Early	Repressed	Dhx57	-21.038	4.31e-09	DEAH (Asp-Glu-Ala-Asp/His) box polypeptide 57
IFNb	Macrophage	WT	Early	Upregulated	Nubpl	19.875	7.17e-08	nucleotide binding protein-like
IFNb	Macrophage	WT	Early	Upregulated	Slfn8	6.65041	0.0032543	schlafen 8
IFNb	Macrophage	WT	Early	Repressed	Leprot	-5.06128	0.0489001	leptin receptor overlapping transcript
IFNb	Macrophage	WT	Early	Upregulated	Cops4	6.00238	0.0151998	COP9 signalosome subunit 4
IFNb	Macrophage	WT	Early	Upregulated	Sec31a	5.85249	0.0222629	Sec31 homolog A (S. cerevisiae)
IFNb	Macrophage	WT	Early	Repressed	Rabgap1	-7.70578	0.00816159	RAB GTPase activating protein 1
IFNb	Macrophage	WT	Early	Repressed	Rcbtb1	-6.42207	0.000972711	regulator of chromosome condensation (RCC1) and BTB (POZ) domain containing protein 1
IFNb	Macrophage	WT	Early	Upregulated	Leng8	7.343	0.00268938	leukocyte receptor cluster (LRC) member 8
IFNb	Macrophage	WT	Early	Repressed	Midn	-18.5949	2.38e-06	midnolin
IFNb	Macrophage	WT	Early	Upregulated	Ndufa3	4.10816	0.0178058	NADH:ubiquinone oxidoreductase subunit A3
IFNb	Macrophage	WT	Early	Upregulated	Isg15	6.72994	0.00296795	ISG15 ubiquitin-like modifier
IFNb	Macrophage	WT	Early	Repressed	Dok3	-12.2594	0.00157233	docking protein 3
IFNb	Macrophage	WT	Early	Upregulated	Supt16	13.6901	0.000472032	SPT16, facilitates chromatin remodeling subunit
IFNb	Macrophage	WT	Early	Repressed	Tk2	-4.77355	0.0383129	thymidine kinase 2, mitochondrial
IFNb	Macrophage	WT	Early	Repressed	Ids	-7.0863	0.0108754	iduronate 2-sulfatase
IFNb	Macrophage	WT	Early	Repressed	Arl5a	-7.62546	0.00371772	ADP-ribosylation factor-like 5A
IFNb	Macrophage	WT	Early	Repressed	Ube2r2	-5.26704	0.031999	ubiquitin-conjugating enzyme E2R 2
IFNb	Macrophage	WT	Early	Upregulated	Gmip	4.7449	0.0438031	Gem-interacting protein
IFNb	Macrophage	WT	Early	Repressed	9530068E07Rik	-5.86982	0.0110433	RIKEN cDNA 9530068E07 gene
IFNb	Macrophage	WT	Early	Repressed	Calm2	-5.96585	3.15e-06	calmodulin 2
IFNb	Macrophage	WT	Early	Upregulated	Phpt1	5.07174	0.0476178	phosphohistidine phosphatase 1
IFNb	Macrophage	WT	Early	Upregulated	Plxnb2	14.7109	5.08e-06	plexin B2
IFNb	Macrophage	WT	Early	Upregulated	Ccdc148	8.05282	0.0471003	coiled-coil domain containing 148
IFNb	Macrophage	WT	Early	Repressed	Cuedc2	-4.80991	0.0374756	CUE domain containing 2
IFNb	Macrophage	WT	Early	Repressed	Decr2	-7.01935	0.00750648	2-4-dienoyl-Coenzyme A reductase 2, peroxisomal
IFNb	Macrophage	WT	Early	Repressed	Cnep1r1	-5.982	0.0317074	CTD nuclear envelope phosphatase 1 regulatory subunit 1
IFNb	Macrophage	WT	Early	Repressed	Amdhd2	-6.17691	0.0174424	amidohydrolase domain containing 2
IFNb	Macrophage	WT	Early	Upregulated	Ehmt1	7.41675	0.00677205	euchromatic histone methyltransferase 1
IFNb	Macrophage	WT	Early	Repressed	Nfkbid	-9.35378	0.00216327	nuclear factor of kappa light polypeptide gene enhancer in B cells inhibitor, delta
IFNb	Macrophage	WT	Early	Upregulated	Anapc10	8.09391	0.00359675	anaphase promoting complex subunit 10
IFNb	Macrophage	WT	Early	Upregulated	Smpd1	8.25682	0.00322478	sphingomyelin phosphodiesterase 1, acid lysosomal
IFNb	Macrophage	WT	Early	Upregulated	Ralgapa2	9.27272	0.0205646	Ral GTPase activating protein, alpha subunit 2 (catalytic)
IFNb	Macrophage	WT	Early	Upregulated	Ndufc1	7.73525	0.00167312	NADH:ubiquinone oxidoreductase subunit C1
IFNb	Macrophage	WT	Early	Upregulated	Atg101	4.79877	0.0320887	autophagy related 101
IFNb	Macrophage	WT	Early	Repressed	Hgsnat	-6.14737	0.0298265	heparan-alpha-glucosaminide N-acetyltransferase
IFNb	Macrophage	WT	Early	Upregulated	Map4k1	6.89389	0.0097858	mitogen-activated protein kinase kinase kinase kinase 1
IFNb	Macrophage	WT	Early	Upregulated	Slc12a9	6.88878	0.0399935	solute carrier family 12 (potassium/chloride transporters), member 9
IFNb	Macrophage	WT	Early	Upregulated	Rcor3	8.78331	0.0327254	REST corepressor 3
IFNb	Macrophage	WT	Early	Upregulated	Depdc5	10.222	0.00363811	DEP domain containing 5
IFNb	Macrophage	WT	Early	Upregulated	Arid5a	5.23916	0.0171385	AT rich interactive domain 5A (MRF1-like)
IFNb	Macrophage	WT	Early	Repressed	Thoc2	-7.37533	0.00461527	THO complex 2
IFNb	Macrophage	WT	Early	Upregulated	Mcrs1	5.78759	0.0465367	microspherule protein 1
IFNb	Macrophage	WT	Early	Upregulated	Gch1	6.53694	0.0322754	GTP cyclohydrolase 1
IFNb	Macrophage	WT	Early	Repressed	H2-DMa	-5.21514	0.0312393	histocompatibility 2, class II, locus DMa
IFNb	Macrophage	WT	Early	Upregulated	Inf2	14.5409	4.38e-05	inverted formin, FH2 and WH2 domain containing
IFNb	Macrophage	WT	Early	Upregulated	Nmrk1	8.12811	0.00842544	nicotinamide riboside kinase 1
IFNb	Macrophage	WT	Early	Upregulated	Ifi206	5.32625	0.0166807	interferon activated gene 206
IFNb	Macrophage	WT	Early	Upregulated	Ddx60	5.01462	0.0289658	DExD/H box helicase 60
IFNb	Macrophage	WT	Early	Upregulated	Ssh2	5.08474	0.0174885	slingshot protein phosphatase 2
IFNb	Macrophage	WT	Early	Repressed	Chchd5	-5.11079	0.0301303	coiled-coil-helix-coiled-coil-helix domain containing 5
IFNb	Macrophage	WT	Early	Repressed	Atp6v0a2	-5.1554	0.0465367	ATPase, H+ transporting, lysosomal V0 subunit A2
IFNb	Macrophage	WT	Early	Upregulated	Socs1	12.068	1.22e-06	suppressor of cytokine signaling 1
IFNb	Macrophage	WT	Early	Upregulated	Nod1	9.38535	0.00629357	nucleotide-binding oligomerization domain containing 1
IFNb	Macrophage	WT	Early	Repressed	Cnbd2	-6.1253	0.0214957	cyclic nucleotide binding domain containing 2
IFNb	Macrophage	WT	Early	Repressed	Sbno1	-6.15234	0.0122132	strawberry notch 1
IFNb	Macrophage	WT	Early	Repressed	Ccdc50	-5.75888	0.0258092	coiled-coil domain containing 50
IFNb	Macrophage	WT	Early	Repressed	Tmem181a	-10.0295	0.0108754	transmembrane protein 181A
IFNb	Macrophage	WT	Early	Upregulated	Spon1	8.10872	0.0386393	spondin 1, (f-spondin) extracellular matrix protein
IFNb	Macrophage	WT	Early	Upregulated	Atg5	3.98161	0.0405484	autophagy related 5
IFNb	Macrophage	WT	Early	Repressed	Pde4dip	-6.46974	0.011219	phosphodiesterase 4D interacting protein (myomegalin)
IFNb	Macrophage	WT	Early	Upregulated	F11r	21.0819	1.88e-09	F11 receptor
IFNb	Macrophage	WT	Early	Upregulated	Ovca2	11.9557	0.0030394	candidate tumor suppressor in ovarian cancer 2
IFNb	Macrophage	WT	Early	Upregulated	Ostm1	7.83406	0.000773181	osteopetrosis associated transmembrane protein 1
IFNb	Macrophage	WT	Early	Repressed	Wdr36	-7.60769	0.00472438	WD repeat domain 36
IFNb	Macrophage	WT	Early	Repressed	Satb2	-10.0907	0.0230102	special AT-rich sequence binding protein 2
IFNb	Macrophage	WT	Early	Upregulated	Arl5c	5.30224	0.0073907	ADP-ribosylation factor-like 5C
IFNb	Macrophage	WT	Early	Upregulated	Sbf2	19.7478	0.000266108	SET binding factor 2
IFNb	Macrophage	WT	Early	Upregulated	Upf3a	5.97378	0.0325762	UPF3 regulator of nonsense transcripts homolog A (yeast)
IFNb	Macrophage	WT	Early	Upregulated	Tbc1d17	5.36241	0.0123032	TBC1 domain family, member 17
IFNb	Macrophage	WT	Early	Repressed	Atf5	-10.3131	0.0213136	activating transcription factor 5
IFNb	Macrophage	WT	Early	Repressed	Nfe2l1	-5.93577	0.00781244	nuclear factor, erythroid derived 2,-like 1
IFNb	Macrophage	WT	Early	Repressed	Ensa	-7.40812	0.0167336	endosulfine alpha
IFNb	Macrophage	WT	Early	Upregulated	Degs1	4.71133	0.0304548	delta(4)-desaturase, sphingolipid 1
IFNb	Macrophage	WT	Early	Upregulated	Pak1ip1	5.8441	0.0254568	PAK1 interacting protein 1
IFNb	Macrophage	WT	Early	Repressed	Ptk6	-17.7617	2.2e-05	PTK6 protein tyrosine kinase 6
IFNb	Macrophage	WT	Early	Repressed	Bpgm	-6.92032	0.00870513	2,3-bisphosphoglycerate mutase
IFNb	Macrophage	WT	Early	Repressed	Mrps34	-5.41541	0.0327254	mitochondrial ribosomal protein S34
IFNb	Macrophage	WT	Early	Upregulated	Edc3	7.0173	0.00786202	enhancer of mRNA decapping 3
IFNb	Macrophage	WT	Early	Repressed	Timm8b	-6.08974	0.0155112	translocase of inner mitochondrial membrane 8B
IFNb	Macrophage	WT	Early	Upregulated	Arpin	8.4675	0.0046061	actin-related protein 2/3 complex inhibitor
IFNb	Macrophage	WT	Early	Upregulated	Adgrg6	8.27347	0.0110433	adhesion G protein-coupled receptor G6
IFNb	Macrophage	WT	Early	Repressed	Runx2	-20.4463	3.9e-08	runt related transcription factor 2
IFNb	Macrophage	WT	Early	Upregulated	Akna	4.46537	0.0320989	AT-hook transcription factor
IFNb	Macrophage	WT	Early	Upregulated	Nubp2	5.70264	0.0152737	nucleotide binding protein 2
IFNb	Macrophage	WT	Early	Repressed	Metrnl	-18.9381	0.000130166	meteorin, glial cell differentiation regulator-like
IFNb	Macrophage	WT	Early	Upregulated	Ppp1r10	6.43967	0.00893688	protein phosphatase 1, regulatory subunit 10
IFNb	Macrophage	WT	Early	Repressed	Mtmr12	-4.90926	0.0358962	myotubularin related protein 12
IFNb	Macrophage	WT	Early	Repressed	Ubn1	-9.91737	1.11e-09	ubinuclein 1
IFNb	Macrophage	WT	Early	Upregulated	Znfx1	7.61502	0.00459469	zinc finger, NFX1-type containing 1
IFNb	Macrophage	WT	Early	Upregulated	Ptpa	6.91846	0.00455975	protein phosphatase 2 protein activator
IFNb	Macrophage	WT	Early	Repressed	Prex1	-7.72693	0.0020139	phosphatidylinositol-3,4,5-trisphosphate-dependent Rac exchange factor 1
IFNb	Macrophage	WT	Early	Repressed	Coro7	-6.24047	0.0110433	coronin 7
IFNb	Macrophage	WT	Early	Repressed	Htatip2	-4.81717	0.0344228	HIV-1 Tat interactive protein 2
IFNb	Macrophage	WT	Early	Repressed	Zfp335	-16.126	2.33e-06	zinc finger protein 335
IFNb	Macrophage	WT	Early	Repressed	Zfp800	-5.21367	0.0425746	zinc finger protein 800
IFNb	Macrophage	WT	Early	Repressed	Rapgef1	-4.78093	0.0415581	Rap guanine nucleotide exchange factor (GEF) 1
IFNb	Macrophage	WT	Early	Upregulated	Tmem120a	7.24501	0.0151332	transmembrane protein 120A
IFNb	Macrophage	WT	Early	Upregulated	Fgl2	4.65473	0.0359379	fibrinogen-like protein 2
IFNb	Macrophage	WT	Early	Repressed	Spsb1	-5.28741	0.0426627	splA/ryanodine receptor domain and SOCS box containing 1
IFNb	Macrophage	WT	Early	Upregulated	Rsbn1l	7.01205	0.00727925	round spermatid basic protein 1-like
IFNb	Macrophage	WT	Early	Upregulated	Ndufb10	5.67025	0.00843156	NADH:ubiquinone oxidoreductase subunit B10
IFNb	Macrophage	WT	Early	Repressed	Bmf	-15.3704	0.00053418	BCL2 modifying factor
IFNb	Macrophage	WT	Early	Repressed	Scamp2	-4.92172	0.00690729	secretory carrier membrane protein 2
IFNb	Macrophage	WT	Early	Repressed	Nemp1	-8.06103	0.0469865	nuclear envelope integral membrane protein 1
IFNb	Macrophage	WT	Early	Upregulated	Prrc2c	4.58518	0.0189912	proline-rich coiled-coil 2C
IFNb	Macrophage	WT	Early	Upregulated	Trappc5	6.05129	0.0151691	trafficking protein particle complex 5
IFNb	Macrophage	WT	Early	Upregulated	Tbc1d10c	4.62301	0.0334485	TBC1 domain family, member 10c
IFNb	Macrophage	WT	Early	Upregulated	Gm15429	16.6687	0.000448858	anterior pharynx defective 1a homolog pseudogene
IFNb	Macrophage	WT	Early	Upregulated	Trim41	13.4406	0.00689688	tripartite motif-containing 41
IFNb	Macrophage	WT	Early	Upregulated	Pex2	7.09887	0.00870513	peroxisomal biogenesis factor 2
IFNb	Macrophage	WT	Early	Repressed	Aqr	-7.41113	0.0157718	aquarius
IFNb	Macrophage	WT	Early	Repressed	Abhd13	-7.3135	0.00461527	abhydrolase domain containing 13
IFNb	Macrophage	WT	Early	Upregulated	Pvr	8.20474	0.0174407	poliovirus receptor
IFNb	Macrophage	WT	Early	Upregulated	Pck2	6.21747	0.0258092	phosphoenolpyruvate carboxykinase 2 (mitochondrial)
IFNb	Macrophage	WT	Early	Upregulated	Rimklb	8.00209	0.047531	ribosomal modification protein rimK-like family member B
IFNb	Macrophage	WT	Early	Repressed	Hnrnpul1	-7.9384	0.00134059	heterogeneous nuclear ribonucleoprotein U-like 1
IFNb	Macrophage	WT	Early	Repressed	Appl1	-6.72067	0.016548	adaptor protein, phosphotyrosine interaction, PH domain and leucine zipper containing 1
IFNb	Macrophage	WT	Early	Repressed	Snrnp25	-4.76746	0.0476728	small nuclear ribonucleoprotein 25 (U11/U12)
IFNb	Macrophage	WT	Early	Upregulated	Dennd6a	6.22861	0.0212626	DENN/MADD domain containing 6A
IFNb	Macrophage	WT	Early	Repressed	Szrd1	-5.75952	0.0196196	SUZ RNA binding domain containing 1
IFNb	Macrophage	WT	Early	Repressed	Rfx3	-7.06651	0.023295	regulatory factor X, 3 (influences HLA class II expression)
IFNb	Macrophage	WT	Early	Upregulated	Zmiz2	13.0225	7.13e-05	zinc finger, MIZ-type containing 2
IFNb	Macrophage	WT	Early	Repressed	Rusc1	-6.3064	0.0280083	RUN and SH3 domain containing 1
IFNb	Macrophage	WT	Early	Upregulated	Ttc1	8.94259	0.00116191	tetratricopeptide repeat domain 1
IFNb	Macrophage	WT	Early	Repressed	Thoc6	-9.85793	0.00589069	THO complex 6
IFNb	Macrophage	WT	Early	Upregulated	Zfp281	5.95908	0.0316291	zinc finger protein 281
IFNb	Macrophage	WT	Early	Upregulated	Stx3	13.9619	0.000339189	syntaxin 3
IFNb	Macrophage	WT	Early	Upregulated	Ubr7	6.07959	0.0123239	ubiquitin protein ligase E3 component n-recognin 7 (putative)
IFNb	Macrophage	WT	Early	Repressed	Ubac2	-4.23079	0.0360595	ubiquitin associated domain containing 2
IFNb	Macrophage	WT	Early	Upregulated	Oasl1	7.93602	0.00011533	2'-5' oligoadenylate synthetase-like 1
IFNb	Macrophage	WT	Early	Upregulated	Lman1	6.02195	0.0476736	lectin, mannose-binding, 1
IFNb	Macrophage	WT	Early	Upregulated	Pigs	6.89006	0.00339293	phosphatidylinositol glycan anchor biosynthesis, class S
IFNb	Macrophage	WT	Early	Repressed	Wdr41	-8.04295	0.00710854	WD repeat domain 41
IFNb	Macrophage	WT	Early	Upregulated	Rabif	5.83795	0.017206	RAB interacting factor
IFNb	Macrophage	WT	Early	Repressed	Nxt2	-12.7079	0.000765336	nuclear transport factor 2-like export factor 2
IFNb	Macrophage	WT	Early	Repressed	Pbrm1	-8.96266	0.00920773	polybromo 1
IFNb	Macrophage	WT	Early	Repressed	Atf4	-4.45031	0.00489675	activating transcription factor 4
IFNb	Macrophage	WT	Early	Repressed	Agps	-9.919	0.00638951	alkylglycerone phosphate synthase
IFNb	Macrophage	WT	Early	Repressed	Usp22	-7.2419	0.0022871	ubiquitin specific peptidase 22
IFNb	Macrophage	WT	Early	Upregulated	Safb2	13.1294	8.54e-05	scaffold attachment factor B2
IFNb	Macrophage	WT	Early	Repressed	Mapk6	-7.28549	0.013115	mitogen-activated protein kinase 6
IFNb	Macrophage	WT	Early	Upregulated	Tceal9	5.97313	0.0465615	transcription elongation factor A like 9
IFNb	Macrophage	WT	Early	Upregulated	Trafd1	4.95541	0.0225	TRAF type zinc finger domain containing 1
IFNb	Macrophage	WT	Early	Upregulated	Ifi209	4.98782	0.0141662	interferon activated gene 209
IFNb	Macrophage	WT	Early	Upregulated	Tmem11	10.4625	0.00084781	transmembrane protein 11
IFNb	Macrophage	WT	Early	Repressed	Pgp	-6.18274	0.0202031	phosphoglycolate phosphatase
IFNb	Macrophage	WT	Early	Upregulated	Oaz1-ps	2.1711	0.0374769	ornithine decarboxylase antizyme 1, pseudogene
IFNb	Macrophage	WT	Early	Upregulated	Ccrl2	7.61532	0.00964907	chemokine (C-C motif) receptor-like 2
IFNb	Macrophage	WT	Early	Repressed	Orai3	-8.00499	0.00777342	ORAI calcium release-activated calcium modulator 3
IFNb	Macrophage	WT	Early	Upregulated	1810030O07Rik	6.58681	0.00150203	RIKEN cDNA 1810030O07 gene
IFNb	Macrophage	WT	Early	Upregulated	Gpr146	7.72071	0.00398302	G protein-coupled receptor 146
IFNb	Macrophage	WT	Early	Upregulated	Ascc1	6.27575	0.0151691	activating signal cointegrator 1 complex subunit 1
IFNb	Macrophage	WT	Early	Repressed	Zfp758	-9.07057	0.00219331	zinc finger protein 758
IFNb	Macrophage	WT	Early	Upregulated	Tlr7	7.31023	0.00507389	toll-like receptor 7
IFNb	Macrophage	WT	Early	Repressed	Gskip	-5.05672	0.0340959	GSK3B interacting protein
IFNb	Macrophage	WT	Early	Upregulated	Serpinb1a	13.3957	2.06e-05	serine (or cysteine) peptidase inhibitor, clade B, member 1a
IFNb	Macrophage	WT	Early	Upregulated	Isca1	6.3958	0.0212626	iron-sulfur cluster assembly 1
IFNb	Macrophage	WT	Early	Repressed	Cd300c2	-16.1764	4.01e-05	CD300C molecule 2
IFNb	Macrophage	WT	Early	Repressed	Vcpip1	-4.54714	0.0328786	valosin containing protein (p97)/p47 complex interacting protein 1
IFNb	Macrophage	WT	Early	Repressed	Wdr81	-7.7972	0.0110433	WD repeat domain 81
IFNb	Macrophage	WT	Early	Repressed	Cxcr4	-12.3826	0.00339293	chemokine (C-X-C motif) receptor 4
IFNb	Macrophage	WT	Early	Repressed	2410002F23Rik	-6.56891	0.016149	RIKEN cDNA 2410002F23 gene
IFNb	Macrophage	WT	Early	Repressed	Cox19	-8.74163	0.00714728	cytochrome c oxidase assembly protein 19
IFNb	Macrophage	WT	Early	Repressed	Hcar2	-11.0881	0.00240035	hydroxycarboxylic acid receptor 2
IFNb	Macrophage	WT	Early	Repressed	Ddx28	-9.44481	0.00363811	DEAD box helicase 28
IFNb	Macrophage	WT	Early	Repressed	Mfsd5	-6.70919	0.00461527	major facilitator superfamily domain containing 5
IFNb	Macrophage	WT	Early	Repressed	Tssc4	-5.56047	0.0355137	tumor-suppressing subchromosomal transferable fragment 4
IFNb	Macrophage	WT	Early	Upregulated	Basp1	7.55482	0.00136053	brain abundant, membrane attached signal protein 1
IFNb	Macrophage	WT	Early	Upregulated	Ifit2	10.9998	5.2e-08	interferon-induced protein with tetratricopeptide repeats 2
IFNb	Macrophage	WT	Early	Upregulated	Mrps12	11.1581	4.77e-05	mitochondrial ribosomal protein S12
IFNb	Macrophage	WT	Early	Repressed	Zfp84	-7.74119	0.00507758	zinc finger protein 84
IFNb	Macrophage	WT	Early	Upregulated	Mtfr1l	5.22448	0.0334485	mitochondrial fission regulator 1-like
IFNb	Macrophage	WT	Early	Upregulated	Atp10d	10.2733	0.00337472	ATPase, class V, type 10D
IFNb	Macrophage	WT	Early	Upregulated	Irgm1	6.85131	0.000622724	immunity-related GTPase family M member 1
IFNb	Macrophage	WT	Early	Upregulated	Tmem164	8.42296	0.00100334	transmembrane protein 164
IFNb	Macrophage	WT	Early	Upregulated	Rpl9	5.50965	0.0121721	ribosomal protein L9
IFNb	Macrophage	WT	Early	Repressed	Sfn	-8.83086	0.00371772	stratifin
IFNb	Macrophage	WT	Early	Upregulated	AI837181	5.22971	0.0480917	expressed sequence AI837181
IFNb	Macrophage	WT	Early	Upregulated	Dynlrb1	8.4945	3.2e-05	dynein light chain roadblock-type 1
IFNb	Macrophage	WT	Early	Repressed	Lxn	-9.37995	0.00605031	latexin
IFNb	Macrophage	WT	Early	Repressed	Fbxo30	-8.32007	0.00448808	F-box protein 30
IFNb	Macrophage	WT	Early	Repressed	Wbp1l	-8.14682	0.00532229	WW domain binding protein 1 like
IFNb	Macrophage	WT	Early	Repressed	Phf13	-9.85304	0.000777556	PHD finger protein 13
IFNb	Macrophage	WT	Early	Upregulated	Ino80c	5.57464	0.0290111	INO80 complex subunit C
IFNb	Macrophage	WT	Early	Repressed	Rbm15	-7.01625	0.0130217	RNA binding motif protein 15
IFNb	Macrophage	WT	Early	Repressed	Entpd1	-7.39682	0.0182809	ectonucleoside triphosphate diphosphohydrolase 1
IFNb	Macrophage	WT	Early	Repressed	Pskh1	-7.0985	0.0122145	protein serine kinase H1
IFNb	Macrophage	WT	Early	Upregulated	Lhfp	8.42693	0.0297168	lipoma HMGIC fusion partner
IFNb	Macrophage	WT	Early	Upregulated	Jaml	11.3079	2.02e-07	junction adhesion molecule like
IFNb	Macrophage	WT	Early	Upregulated	Cyb561d1	7.9023	0.00993139	cytochrome b-561 domain containing 1
IFNb	Macrophage	WT	Early	Upregulated	Gm12185	7.70571	0.0020139	predicted gene 12185
IFNb	Macrophage	WT	Early	Repressed	Ccr2	-19.8466	6.86e-07	chemokine (C-C motif) receptor 2
IFNb	Macrophage	WT	Early	Repressed	Fut4	-6.38276	0.0207625	fucosyltransferase 4
IFNb	Macrophage	WT	Early	Repressed	Chchd10	-7.21904	0.00490313	coiled-coil-helix-coiled-coil-helix domain containing 10
IFNb	Macrophage	WT	Early	Upregulated	Aff4	7.39476	0.00337472	AF4/FMR2 family, member 4
IFNb	Macrophage	WT	Early	Upregulated	Dtx3l	5.1871	0.00208727	deltex 3-like, E3 ubiquitin ligase
IFNb	Macrophage	WT	Early	Upregulated	Trex1	3.03355	0.0402676	three prime repair exonuclease 1
IFNb	Macrophage	WT	Early	Repressed	2810025M15Rik	-6.86018	0.0272567	RIKEN cDNA 2810025M15 gene
IFNb	Macrophage	WT	Early	Upregulated	Gm7984	8.34314	0.00205785	predicted gene 7984
IFNb	Macrophage	WT	Early	Repressed	Ankrd55	-7.12471	0.0138606	ankyrin repeat domain 55
IFNb	Macrophage	WT	Early	Upregulated	Idnk	6.02777	0.00964907	idnK gluconokinase homolog (E. coli)
IFNb	Macrophage	WT	Early	Upregulated	Pitpnb	10.6224	0.000133914	phosphatidylinositol transfer protein, beta
IFNb	Macrophage	WT	Early	Upregulated	1600012H06Rik	5.1521	0.0305235	RIKEN cDNA 1600012H06 gene
IFNb	Macrophage	WT	Early	Upregulated	Lsm10	8.474	0.00149336	U7 snRNP-specific Sm-like protein LSM10
IFNb	Macrophage	WT	Early	Upregulated	Gpr18	5.13134	0.0405012	G protein-coupled receptor 18
IFNb	Macrophage	WT	Early	Upregulated	Tor1aip2	5.29309	0.0225	torsin A interacting protein 2
IFNb	Macrophage	WT	Early	Repressed	Plekho2	-5.74811	0.02791	pleckstrin homology domain containing, family O member 2
IFNb	Macrophage	WT	Early	Upregulated	Atp5k	4.3571	0.0342753	ATP synthase, H+ transporting, mitochondrial F1F0 complex, subunit E
IFNb	Macrophage	WT	Early	Upregulated	Zfp366	10.3144	0.00311607	zinc finger protein 366
IFNb	Macrophage	WT	Early	Repressed	Rnf7	-7.7406	0.00548173	ring finger protein 7
IFNb	Macrophage	WT	Early	Repressed	Nup160	-12.4119	0.000232509	nucleoporin 160
IFNb	Macrophage	WT	Early	Repressed	Ppp1r37	-9.33234	0.0300952	protein phosphatase 1, regulatory subunit 37
IFNb	Macrophage	WT	Early	Upregulated	Cd14	10.5374	0.00602489	CD14 antigen
IFNb	Macrophage	WT	Early	Repressed	Irf2bp2	-13.2013	0.00455975	interferon regulatory factor 2 binding protein 2
IFNb	Macrophage	WT	Early	Repressed	Mafg	-20.206	2.38e-06	v-maf musculoaponeurotic fibrosarcoma oncogene family, protein G (avian)
IFNb	Macrophage	WT	Early	Upregulated	Pusl1	11.804	0.00232565	pseudouridylate synthase-like 1
IFNb	Macrophage	WT	Early	Repressed	Mical3	-13.9404	0.000909277	microtubule associated monooxygenase, calponin and LIM domain containing 3
IFNb	Macrophage	WT	Early	Upregulated	Kctd14	6.80624	0.00957631	potassium channel tetramerisation domain containing 14
IFNb	Macrophage	WT	Early	Upregulated	Pfdn4	15.9039	3.2e-05	prefoldin 4
IFNb	Macrophage	WT	Early	Upregulated	Dock8	4.22178	0.0459601	dedicator of cytokinesis 8
IFNb	Macrophage	WT	Early	Upregulated	Gnpda1	10.8107	0.000547764	glucosamine-6-phosphate deaminase 1
IFNb	Macrophage	WT	Early	Upregulated	Rps10	2.13914	0.0438457	ribosomal protein S10
IFNb	Macrophage	WT	Early	Repressed	Acvr2a	-6.31484	0.0360958	activin receptor IIA
IFNb	Macrophage	WT	Early	Repressed	Pld4	-8.99321	0.00295671	phospholipase D family, member 4
IFNb	Macrophage	WT	Early	Repressed	Taf9	-17.1081	7.07e-06	TATA-box binding protein associated factor 9
IFNb	Macrophage	WT	Early	Upregulated	Slc39a1	5.26275	0.0402676	solute carrier family 39 (zinc transporter), member 1
IFNb	Macrophage	WT	Early	Repressed	Rexo4	-5.10719	0.0305235	REX4, 3'-5' exonuclease
IFNb	Macrophage	WT	Early	Repressed	Tnrc6a	-6.76445	0.0344228	trinucleotide repeat containing 6a
IFNb	Macrophage	WT	Early	Upregulated	Oas1a	11.744	6.95e-08	2'-5' oligoadenylate synthetase 1A
IFNb	Macrophage	WT	Early	Repressed	Krcc1	-4.73877	0.0363112	lysine-rich coiled-coil 1
IFNb	Macrophage	WT	Early	Upregulated	Clec12a	18.0934	1.14e-06	C-type lectin domain family 12, member a
IFNb	Macrophage	WT	Early	Upregulated	Tmem248	11.3564	2.38e-06	transmembrane protein 248
IFNb	Macrophage	WT	Early	Upregulated	Ddx10	15.4045	0.000168442	DEAD box helicase 10
IFNb	Macrophage	WT	Early	Repressed	Rab4b	-13.6928	0.000111583	RAB4B, member RAS oncogene family
IFNb	Macrophage	WT	Early	Repressed	Nrd1	-7.05572	0.0163761	nardilysin, N-arginine dibasic convertase, NRD convertase 1
IFNb	Macrophage	WT	Early	Repressed	Cstf2t	-7.37386	0.0248896	cleavage stimulation factor, 3' pre-RNA subunit 2, tau
IFNb	Macrophage	WT	Early	Repressed	Ier2	-4.20736	0.0453208	immediate early response 2
IFNb	Macrophage	WT	Early	Upregulated	Ubxn7	6.31404	0.0080185	UBX domain protein 7
IFNb	Macrophage	WT	Early	Upregulated	Exoc6	6.58142	0.00969734	exocyst complex component 6
IFNb	Macrophage	WT	Early	Upregulated	Ech1	5.30722	0.0228445	enoyl coenzyme A hydratase 1, peroxisomal
IFNb	Macrophage	WT	Early	Upregulated	Ffar4	20.944	9.25e-08	free fatty acid receptor 4
IFNb	Macrophage	WT	Early	Upregulated	Ifi205	10.0622	0.00134059	interferon activated gene 205
IFNb	Macrophage	WT	Early	Repressed	Eapp	-6.76818	0.0125868	E2F-associated phosphoprotein
IFNb	Macrophage	WT	Early	Repressed	Taf4b	-7.10115	0.0141662	TATA-box binding protein associated factor 4b
IFNb	Macrophage	WT	Early	Repressed	Kcnn4	-5.94892	0.017206	potassium intermediate/small conductance calcium-activated channel, subfamily N, member 4
IFNb	Macrophage	WT	Early	Repressed	Spcs3	-3.61137	0.0456207	signal peptidase complex subunit 3 homolog (S. cerevisiae)
IFNb	Macrophage	WT	Early	Upregulated	Slc30a7	6.80777	0.0110433	solute carrier family 30 (zinc transporter), member 7
IFNb	Macrophage	WT	Early	Repressed	Sh3bp2	-18.145	1.53e-05	SH3-domain binding protein 2
IFNb	Macrophage	WT	Early	Upregulated	1600014C10Rik	9.55884	3.96e-05	RIKEN cDNA 1600014C10 gene
IFNb	Macrophage	WT	Early	Upregulated	Adam10	6.66409	0.00870513	a disintegrin and metallopeptidase domain 10
IFNb	Macrophage	WT	Early	Upregulated	Set	5.92318	0.0102509	SET nuclear oncogene
IFNb	Macrophage	WT	Early	Upregulated	Kctd18	7.72371	0.0351617	potassium channel tetramerisation domain containing 18
IFNb	Macrophage	WT	Early	Repressed	Tmem158	-7.0883	0.000909277	transmembrane protein 158
IFNb	Macrophage	WT	Early	Repressed	Pcnx3	-8.09371	0.00144709	pecanex homolog 3
IFNb	Macrophage	WT	Early	Upregulated	Txk	5.08732	0.0200154	TXK tyrosine kinase
IFNb	Macrophage	WT	Early	Upregulated	Klhl5	6.75425	0.0334485	kelch-like 5
IFNb	Macrophage	WT	Early	Upregulated	Ep300	6.83318	0.0151691	E1A binding protein p300
IFNb	Macrophage	WT	Early	Upregulated	Kcmf1	11.3563	0.000686614	potassium channel modulatory factor 1
IFNb	Macrophage	WT	Early	Upregulated	S100a8	9.7677	0.00591083	S100 calcium binding protein A8 (calgranulin A)
IFNb	Macrophage	WT	Early	Repressed	Cebpg	-8.02894	0.00589069	CCAAT/enhancer binding protein (C/EBP), gamma
IFNb	Macrophage	WT	Early	Repressed	Rlim	-6.9086	0.00478282	ring finger protein, LIM domain interacting
IFNb	Macrophage	WT	Early	Upregulated	Fkbp2	6.22801	0.0282345	FK506 binding protein 2
IFNb	Macrophage	WT	Early	Upregulated	Hmga2	10.5458	0.0200154	high mobility group AT-hook 2
IFNb	Macrophage	WT	Early	Repressed	Zfp180	-6.14948	0.0162925	zinc finger protein 180
IFNb	Macrophage	WT	Early	Repressed	Dmac2	-7.81965	0.00685572	distal membrane arm assembly complex 2
IFNb	Macrophage	WT	Early	Repressed	Fam136a	-7.472	0.0021167	family with sequence similarity 136, member A
IFNb	Macrophage	WT	Early	Upregulated	Trim30d	8.62522	0.000189963	tripartite motif-containing 30D
IFNb	Macrophage	WT	Early	Repressed	Bak1	-8.24167	0.0436833	BCL2-antagonist/killer 1
IFNb	Macrophage	WT	Early	Upregulated	Rpl32	2.3647	0.0476886	ribosomal protein L32
IFNb	Macrophage	WT	Early	Upregulated	Gm10036	6.92214	0.00105973	ribosomal protein L11 pseudogene
IFNb	Macrophage	WT	Early	Repressed	Sez6l	-13.5494	0.00104466	seizure related 6 homolog like
IFNb	Macrophage	WT	Early	Repressed	Mcm9	-10.1695	0.00212916	minichromosome maintenance 9 homologous recombination repair factor
IFNb	Macrophage	WT	Early	Repressed	Ube2e2	-7.40453	0.0147454	ubiquitin-conjugating enzyme E2E 2
IFNb	Macrophage	WT	Early	Repressed	Phf21a	-8.86923	0.00516121	PHD finger protein 21A
IFNb	Macrophage	WT	Early	Upregulated	Wdr91	7.98998	0.00955066	WD repeat domain 91
IFNb	Macrophage	WT	Early	Repressed	Zfp110	-4.74566	0.0404514	zinc finger protein 110
IFNb	Macrophage	WT	Early	Upregulated	Abi1	9.41904	4.62e-05	abl interactor 1
IFNb	Macrophage	WT	Early	Repressed	Deaf1	-5.97095	0.0272001	DEAF1, transcription factor
IFNb	Macrophage	WT	Early	Upregulated	Fcgr4	9.56226	0.000615759	Fc receptor, IgG, low affinity IV
IFNb	Macrophage	WT	Early	Repressed	Hnrnpm	-6.80297	0.00723987	heterogeneous nuclear ribonucleoprotein M
IFNb	Macrophage	WT	Early	Repressed	Csf2ra	-5.38902	0.0329496	colony stimulating factor 2 receptor, alpha, low-affinity (granulocyte-macrophage)
IFNb	Macrophage	WT	Early	Upregulated	Fxyd2	15.83	0.000840584	FXYD domain-containing ion transport regulator 2
IFNb	Macrophage	WT	Early	Upregulated	Ccdc28a	7.38361	0.014193	coiled-coil domain containing 28A
IFNb	Macrophage	WT	Early	Repressed	Syn3	-15.4314	0.00146207	synapsin III
IFNb	Macrophage	WT	Early	Repressed	Rgs3	-5.61188	0.0493736	regulator of G-protein signaling 3
IFNb	Macrophage	WT	Early	Repressed	4930453N24Rik	-6.49353	0.00572187	RIKEN cDNA 4930453N24 gene
IFNb	Macrophage	WT	Early	Upregulated	Pop5	5.28802	0.00955915	processing of precursor 5, ribonuclease P/MRP family (S. cerevisiae)
IFNb	Macrophage	WT	Early	Upregulated	Cxcl11	11.2876	0.00012466	chemokine (C-X-C motif) ligand 11
IFNb	Macrophage	WT	Early	Repressed	Zfp868	-7.72934	0.00448102	zinc finger protein 868
IFNb	Macrophage	WT	Early	Upregulated	Rps10-ps1	3.19114	0.0220407	ribosomal protein S10, pseudogene 1
IFNb	Macrophage	WT	Early	Upregulated	Tor3a	8.60932	2.64e-05	torsin family 3, member A
IFNb	Macrophage	WT	Early	Upregulated	Mrps9	5.4492	0.0170708	mitochondrial ribosomal protein S9
IFNb	Macrophage	WT	Early	Upregulated	Haghl	21.4955	1.73e-08	hydroxyacylglutathione hydrolase-like
IFNb	Macrophage	WT	Early	Upregulated	Zfp143	7.69045	0.0037878	zinc finger protein 143
IFNb	Macrophage	WT	Early	Upregulated	Dnajc30	10.6592	0.000298933	DnaJ heat shock protein family (Hsp40) member C30
IFNb	Macrophage	WT	Early	Repressed	Blnk	-7.42997	0.0138177	B cell linker
IFNb	Macrophage	WT	Early	Upregulated	Exosc5	7.30536	0.00153849	exosome component 5
IFNb	Macrophage	WT	Early	Upregulated	Taok3	7.41204	0.00737264	TAO kinase 3
IFNb	Macrophage	WT	Early	Repressed	Phf5a	-4.87596	0.0290376	PHD finger protein 5A
IFNb	Macrophage	WT	Early	Repressed	Mrps36	-16.8398	2.09e-06	mitochondrial ribosomal protein S36
IFNb	Macrophage	WT	Early	Repressed	Dot1l	-10.4103	0.0209163	DOT1-like, histone H3 methyltransferase (S. cerevisiae)
IFNb	Macrophage	WT	Early	Upregulated	U2af1	5.85974	0.0429835	U2 small nuclear ribonucleoprotein auxiliary factor (U2AF) 1
IFNb	Macrophage	WT	Early	Repressed	Btbd9	-5.63849	0.0302876	BTB (POZ) domain containing 9
IFNb	Macrophage	WT	Early	Repressed	Gspt1	-6.8636	0.0106246	G1 to S phase transition 1
IFNb	Macrophage	WT	Early	Repressed	Tnfaip8	-5.50664	0.0335154	tumor necrosis factor, alpha-induced protein 8
IFNb	Macrophage	WT	Early	Repressed	Itgb1bp1	-4.86001	0.0386393	integrin beta 1 binding protein 1
IFNb	Macrophage	WT	Early	Upregulated	Ifit3b	10.911	8.32e-09	interferon-induced protein with tetratricopeptide repeats 3B
IFNb	Macrophage	WT	Early	Repressed	Mysm1	-7.53692	0.0110433	myb-like, SWIRM and MPN domains 1
IFNb	Macrophage	WT	Early	Upregulated	Mtap	6.06443	0.0198165	methylthioadenosine phosphorylase
IFNb	Macrophage	WT	Early	Repressed	Gm6378	-20.4429	0.000161815	ribosomal protein L27A pseudogene
IFNb	Macrophage	WT	Early	Repressed	Mrpl42	-6.68197	0.00668519	mitochondrial ribosomal protein L42
IFNb	Macrophage	WT	Early	Upregulated	Rpl35	2.57471	0.0375287	ribosomal protein L35
IFNb	Macrophage	WT	Early	Repressed	Ccni	-8.15121	0.00337472	cyclin I
IFNb	Macrophage	WT	Early	Upregulated	Gm8995	5.80702	0.0290376	predicted gene 8995
IFNb	Macrophage	WT	Early	Repressed	Sorcs3	-11.4374	0.014877	sortilin-related VPS10 domain containing receptor 3
IFNb	Macrophage	WT	Early	Upregulated	Rps15	2.91989	0.040632	ribosomal protein S15
IFNb	Macrophage	WT	Early	Repressed	Klhdc3	-8.41364	0.00025029	kelch domain containing 3
IFNb	Macrophage	WT	Early	Upregulated	Brwd3	6.59222	0.0498476	bromodomain and WD repeat domain containing 3
IFNb	Macrophage	WT	Early	Repressed	Utp14a	-12.5134	0.00526197	UTP14A small subunit processome component
IFNb	Macrophage	WT	Early	Upregulated	Chchd1	4.73496	0.0493736	coiled-coil-helix-coiled-coil-helix domain containing 1
IFNb	Macrophage	WT	Early	Upregulated	Med14	15.0421	2.06e-05	mediator complex subunit 14
IFNb	Macrophage	WT	Early	Repressed	Clasp1	-9.81493	0.000109443	CLIP associating protein 1
IFNb	Macrophage	WT	Early	Repressed	Rny3	-14.4641	0.00462951	RNA, Y3 small cytoplasmic (associated with Ro protein)
IFNb	Macrophage	WT	Early	Repressed	Aurkaip1	-6.8405	0.00445612	aurora kinase A interacting protein 1
IFNb	Macrophage	WT	Early	Upregulated	Cdc26	10.0305	0.0025644	cell division cycle 26
IFNb	Macrophage	WT	Early	Repressed	Slc31a2	-8.34214	0.00828584	solute carrier family 31, member 2
IFNb	Macrophage	WT	Early	Upregulated	Trim12a	5.74885	0.00993139	tripartite motif-containing 12A
IFNb	Macrophage	WT	Early	Repressed	Msl2	-6.66916	0.0124959	MSL complex subunit 2
IFNb	Macrophage	WT	Early	Upregulated	Hmgn3	7.39989	0.0021167	high mobility group nucleosomal binding domain 3
IFNb	Macrophage	WT	Early	Repressed	Hes6	-7.80646	0.00486809	hairy and enhancer of split 6
IFNb	Macrophage	WT	Early	Repressed	Eif1ax	-5.7132	0.00908126	eukaryotic translation initiation factor 1A, X-linked
IFNb	Macrophage	WT	Early	Repressed	Frat1	-10.671	0.0127033	frequently rearranged in advanced T cell lymphomas
IFNb	Macrophage	WT	Early	Repressed	H2-Eb2	-6.4147	0.0176178	histocompatibility 2, class II antigen E beta2
IFNb	Macrophage	WT	Early	Repressed	Prkag1	-5.13143	0.0266284	protein kinase, AMP-activated, gamma 1 non-catalytic subunit
IFNb	Macrophage	WT	Early	Upregulated	Lrch1	5.96647	0.0170708	leucine-rich repeats and calponin homology (CH) domain containing 1
IFNb	Macrophage	WT	Early	Repressed	Tnfrsf13c	-6.35431	0.0267274	tumor necrosis factor receptor superfamily, member 13c
IFNb	Macrophage	WT	Early	Upregulated	Amn1	5.47356	0.0361007	antagonist of mitotic exit network 1
IFNb	Macrophage	WT	Early	Repressed	Htra2	-9.1586	0.000765336	HtrA serine peptidase 2
IFNb	Macrophage	WT	Early	Upregulated	Chrac1	6.21184	0.0146988	chromatin accessibility complex 1
IFNb	Macrophage	WT	Early	Repressed	Myadm	-9.28305	0.000481825	myeloid-associated differentiation marker
IFNb	Macrophage	WT	Early	Upregulated	Cdk7	6.34082	0.0143863	cyclin-dependent kinase 7
IFNb	Macrophage	WT	Early	Upregulated	Irgm2	10.0177	2.29e-07	immunity-related GTPase family M member 2
IFNb	Macrophage	WT	Early	Upregulated	Fcho1	5.79122	0.029076	FCH domain only 1
IFNb	Macrophage	WT	Early	Upregulated	Sp140	4.67185	0.004234	Sp140 nuclear body protein
IFNb	Macrophage	WT	Early	Upregulated	Eif3g	10.3828	1.6e-06	eukaryotic translation initiation factor 3, subunit G
IFNb	Macrophage	WT	Early	Upregulated	Rnf213	8.02634	0.00747384	ring finger protein 213
IFNb	Macrophage	WT	Early	Upregulated	Ifi214	5.84601	0.014877	interferon activated gene 214
IFNb	Macrophage	WT	Early	Upregulated	Tmem35b	5.98176	0.0269799	transmembrane protein 35B
IFNb	Macrophage	WT	Early	Repressed	Ccdc173	-16.8575	0.00150203	coiled-coil domain containing 173
IFNb	Macrophage	WT	Early	Repressed	Rabepk	-5.53947	0.0199824	Rab9 effector protein with kelch motifs
IFNb	Macrophage	WT	Early	Upregulated	Yipf3	4.2657	0.0464166	Yip1 domain family, member 3
IFNb	Macrophage	WT	Early	Upregulated	Setdb2	9.20801	0.00249661	SET domain, bifurcated 2
IFNb	Macrophage	WT	Early	Repressed	Pcnp	-5.33793	0.0275258	PEST proteolytic signal containing nuclear protein
IFNb	Macrophage	WT	Early	Upregulated	Eef1g	4.47284	0.0176099	eukaryotic translation elongation factor 1 gamma
IFNb	Macrophage	WT	Early	Repressed	B3gat3	-17.7185	0.000134646	beta-1,3-glucuronyltransferase 3 (glucuronosyltransferase I)
IFNb	Macrophage	WT	Early	Upregulated	Ints5	6.54741	0.00828584	integrator complex subunit 5
IFNb	Macrophage	WT	Early	Repressed	Csf2rb2	-7.51563	0.0011121	colony stimulating factor 2 receptor, beta 2, low-affinity (granulocyte-macrophage)
IFNb	Macrophage	WT	Early	Repressed	Apol7e	-6.80707	0.0121721	apolipoprotein L 7e
IFNb	Macrophage	WT	Early	Upregulated	Nanos1	4.31013	0.0160879	nanos C2HC-type zinc finger 1
IFNb	Macrophage	WT	Early	Upregulated	Slfn2	3.16677	0.0290376	schlafen 2
IFNb	Macrophage	WT	Early	Repressed	4933439C10Rik	-14.3756	0.00477944	RIKEN cDNA 4933439C10 gene
IFNb	Macrophage	WT	Early	Repressed	Dnmt3aos	-10.4448	0.0209623	DNA methyltransferase 3A, opposite strand
IFNb	Macrophage	WT	Early	Upregulated	Sft2d1	14.9471	3.76e-05	SFT2 domain containing 1
IFNb	Macrophage	WT	Early	Upregulated	Ifi204	6.86114	0.00311607	interferon activated gene 204
IFNb	Macrophage	WT	Early	Upregulated	Ifi207	6.76841	0.0165253	interferon activated gene 207
IFNb	Macrophage	WT	Early	Upregulated	Faap20	5.29049	0.0266857	Fanconi anemia core complex associated protein 20
IFNb	Macrophage	WT	Early	Upregulated	Ggh	6.78788	0.0235809	gamma-glutamyl hydrolase
IFNb	Macrophage	WT	Early	Repressed	4930513N10Rik	-8.25534	0.0437442	RIKEN cDNA 4930513N10 gene
IFNb	Macrophage	WT	Early	Upregulated	Nlrc5	5.45098	0.0169336	NLR family, CARD domain containing 5
IFNb	Macrophage	WT	Early	Repressed	Sdhaf1	-7.20564	0.0134843	succinate dehydrogenase complex assembly factor 1
IFNb	Macrophage	WT	Early	Repressed	Zfas1	-4.72919	0.0160197	zinc finger, NFX1-type containing 1, antisense RNA 1
IFNb	Macrophage	WT	Early	Repressed	Mafb	-22.2445	9.72e-10	v-maf musculoaponeurotic fibrosarcoma oncogene family, protein B (avian)
IFNb	Macrophage	WT	Early	Upregulated	BC029722	7.49394	0.00371772	cDNA sequence BC029722
IFNb	Macrophage	WT	Early	Repressed	Atxn7l3b	-7.9175	0.000172858	ataxin 7-like 3B
IFNb	Macrophage	WT	Early	Upregulated	Lcmt2	8.0538	0.00445612	leucine carboxyl methyltransferase 2
IFNb	Macrophage	WT	Early	Upregulated	Ifit3	9.64624	1.61e-09	interferon-induced protein with tetratricopeptide repeats 3
IFNb	Macrophage	WT	Early	Upregulated	AW112010	2.56463	0.0242411	expressed sequence AW112010
IFNb	Macrophage	WT	Early	Repressed	Fnbp1	-6.41426	0.0176099	formin binding protein 1
IFNb	Macrophage	WT	Early	Repressed	Trbv31	-6.694	0.0117897	T cell receptor beta, variable 31
IFNb	Macrophage	WT	Early	Upregulated	Igkv12-89	18.04	2.8e-06	immunoglobulin kappa chain variable 12-89
IFNb	Macrophage	WT	Early	Repressed	Igkv8-24	-8.32841	0.00548458	immunoglobulin kappa chain variable 8-24
IFNb	Macrophage	WT	Early	Repressed	Traj33	-15.0234	0.00371772	T cell receptor alpha joining 33
IFNb	Macrophage	WT	Early	Upregulated	Evi2a	8.07502	0.00257853	ecotropic viral integration site 2a
IFNb	Macrophage	WT	Early	Upregulated	Igtp	5.7189	0.00221934	interferon gamma induced GTPase
IFNb	Macrophage	WT	Early	Upregulated	Zfp931	14.1598	0.000765336	zinc finger protein 931
IFNb	Macrophage	WT	Early	Upregulated	Ifi47	8.75274	7.06e-07	interferon gamma inducible protein 47
IFNb	Macrophage	WT	Early	Upregulated	Tgtp2	8.30274	1.06e-05	T cell specific GTPase 2
IFNb	Macrophage	WT	Early	Upregulated	Tgtp1	9.90338	1.51e-06	T cell specific GTPase 1
IFNb	Macrophage	WT	Early	Repressed	Kdelr2	-6.98906	0.00662612	KDEL (Lys-Asp-Glu-Leu) endoplasmic reticulum protein retention receptor 2
IFNb	Macrophage	WT	Early	Upregulated	Ifit1bl1	6.78947	0.000185438	interferon induced protein with tetratricpeptide repeats 1B like 1
IFNb	Macrophage	WT	Early	Upregulated	Gbp4	6.62767	0.018071	guanylate binding protein 4
IFNb	Macrophage	WT	Early	Upregulated	H2-T10	8.26329	0.00816585	histocompatibility 2, T region locus 10
IFNb	Macrophage	WT	Early	Upregulated	Tmem243	18.517	5.2e-08	transmembrane protein 243, mitochondrial
IFNb	Macrophage	WT	Early	Upregulated	Gm6263	5.91018	0.0101864	integrin linked kinase pseudogene
IFNb	Macrophage	WT	Early	Upregulated	Gm11964	5.3889	0.00477944	predicted gene 11964
IFNb	Macrophage	WT	Early	Upregulated	Gm6542	4.90642	0.016582	proteasome (prosome, macropain) subunit, alpha type 4 pseudogene
IFNb	Macrophage	WT	Early	Repressed	4921531C22Rik	-8.12971	0.0396532	RIKEN cDNA 4921531C22 gene
IFNb	Macrophage	WT	Early	Upregulated	5430405H02Rik	11.7846	0.00871501	RIKEN cDNA 5430405H02 gene
IFNb	Macrophage	WT	Early	Upregulated	Lin52	6.12057	0.0127738	lin-52 DREAM MuvB core complex component
IFNb	Macrophage	WT	Early	Repressed	Nbdy	-4.59337	0.0397342	negative regulator of P-body association
IFNb	Macrophage	WT	Early	Upregulated	Man2c1os	12.7794	0.0080185	mannosidase, alpha, class 2C, member 1, opposite strand
IFNb	Macrophage	WT	Early	Repressed	Gm13546	-9.74803	0.00021534	predicted gene 13546
IFNb	Macrophage	WT	Early	Repressed	Umad1	-6.51355	0.0154969	UMAP1-MVP12 associated (UMA) domain containing 1
IFNb	Macrophage	WT	Early	Upregulated	Gm16332	15.508	0.00299165	predicted gene 16332
IFNb	Macrophage	WT	Early	Repressed	Ier3ip1	-4.73	0.0213089	immediate early response 3 interacting protein 1
IFNb	Macrophage	WT	Early	Repressed	Gimap1	-5.57417	0.0153411	GTPase, IMAP family member 1
IFNb	Macrophage	WT	Early	Upregulated	Mndal	7.75607	0.000815828	myeloid nuclear differentiation antigen like
IFNb	Macrophage	WT	Early	Repressed	1810064F22Rik	-20.6138	7.28e-05	RIKEN cDNA 1810064F22 gene
IFNb	Macrophage	WT	Early	Upregulated	Phf11c	5.31957	0.0148465	PHD finger protein 11C
IFNb	Macrophage	WT	Early	Repressed	Lamtor3	-5.75667	0.0405372	late endosomal/lysosomal adaptor, MAPK and MTOR activator 3
IFNb	Macrophage	WT	Early	Upregulated	2610524H06Rik	5.88213	0.0341248	RIKEN cDNA 2610524H06 gene
IFNb	Macrophage	WT	Early	Repressed	Igkv1-110	-7.74948	0.0020139	immunoglobulin kappa variable 1-110
IFNb	Macrophage	WT	Early	Repressed	Igkv5-45	-14.6322	0.00455975	immunoglobulin kappa chain variable 5-45
IFNb	Macrophage	WT	Early	Upregulated	Igkv8-28	9.3462	0.000531554	immunoglobulin kappa variable 8-28
IFNb	Macrophage	WT	Early	Upregulated	BC147527	5.67606	0.0214676	cDNA sequence BC147527
IFNb	Macrophage	WT	Early	Repressed	Igkv1-122	-7.63119	0.0170708	immunoglobulin kappa chain variable 1-122
IFNb	Macrophage	WT	Early	Repressed	Ighv14-2	-13.9498	0.00566992	immunoglobulin heavy variable 14-2
IFNb	Macrophage	WT	Early	Upregulated	Ighv1-55	13.9749	0.00171842	immunoglobulin heavy variable 1-55
IFNb	Macrophage	WT	Early	Repressed	Ighv10-3	-12.8121	0.00629357	immunoglobulin heavy variable V10-3
IFNb	Macrophage	WT	Early	Upregulated	2610528A11Rik	9.43924	0.0261753	RIKEN cDNA 2610528A11 gene
IFNb	Macrophage	WT	Early	Repressed	Ighv1-72	-13.8464	0.00589069	immunoglobulin heavy variable 1-72
IFNb	Macrophage	WT	Early	Upregulated	Igkv3-4	7.68434	0.0331143	immunoglobulin kappa variable 3-4
IFNb	Macrophage	WT	Early	Upregulated	Psmb9	3.73455	0.028999	proteasome (prosome, macropain) subunit, beta type 9 (large multifunctional peptidase 2)
IFNb	Macrophage	WT	Early	Upregulated	1600020E01Rik	8.56157	0.0205646	RIKEN cDNA 1600020E01 gene
IFNb	Macrophage	WT	Early	Upregulated	Mirt1	6.66359	0.0420673	myocardial infarction associated transcript 1
IFNb	Macrophage	WT	Early	Upregulated	Gm26740	7.86661	0.00149336	predicted gene, 26740
IFNb	Macrophage	WT	Early	Repressed	4833407H14Rik	-8.0881	0.00144709	RIKEN cDNA 4833407H14 gene
IFNb	Macrophage	WT	Early	Repressed	B230217O12Rik	-8.14224	0.0334485	RIKEN cDNA B230217O12 gene
IFNb	Macrophage	WT	Early	Upregulated	Bin2	7.66298	0.00141928	bridging integrator 2
IFNb	Macrophage	WT	Early	Upregulated	Sowahc	7.1565	0.0109643	sosondowah ankyrin repeat domain family member C
IFNb	Macrophage	WT	Early	Repressed	Kctd12	-20.5476	3.03e-09	potassium channel tetramerisation domain containing 12
IFNb	Macrophage	WT	Early	Repressed	Mir7011	-14.5207	0.00455975	microRNA 7011
IFNb	Macrophage	WT	Early	Repressed	Gm29340	-17.9668	0.000845534	predicted gene 29340
IFNb	Macrophage	WT	Early	Upregulated	Gm7266	3.58867	0.0204204	predicted gene 7266
IFNb	Macrophage	WT	Early	Upregulated	Gbp5	9.70325	0.0020139	guanylate binding protein 5
IFNb	Macrophage	WT	Early	Upregulated	Gm7832	4.09585	0.0491794	voltage-dependent anion channel 2 pseudogene
IFNb	Macrophage	WT	Early	Upregulated	0610012G03Rik	6.06891	0.00839349	RIKEN cDNA 0610012G03 gene
IFNb	Macrophage	WT	Early	Upregulated	Gm4366	4.14812	0.0229562	eukaryotic translation elongation factor 1 gamma pseudogene
IFNb	Macrophage	WT	Early	Upregulated	Gm10033	6.85898	0.0208896	predicted gene 10033
IFNb	Macrophage	WT	Early	Repressed	Gm18101	-6.95707	0.0493736	ring finger protein 5 pseudogene
IFNb	Macrophage	WT	Early	Upregulated	Gm6545	10.0462	0.0110433	family with sequence similarity 111, member A pseudogene
IFNb	Macrophage	WT	Early	Upregulated	Gm9616	3.63368	0.0281534	ribosomal protein S4, X-linked pseudogene
IFNb	Macrophage	WT	Early	Upregulated	Gm8231	8.93003	0.00221954	ribosomal protein S4, X-linked pseudogene
IFNb	Macrophage	WT	Early	Repressed	Gm46432	-17.1933	3.2e-05	predicted gene, 46432
IFNb	Macrophage	WT	Early	Repressed	Gm30054	-5.15781	0.0169435	predicted gene, 30054
IFNb	Macrophage	WT	Early	Upregulated	Pnp	6.45662	0.00590148	purine-nucleoside phosphorylase
IFNb	Macrophage	WT	Early	Upregulated	Narfl	7.59788	0.00470045	NA
IFNb	Macrophage	WT	Early	Repressed	Hist1h2bc	-21.8706	1.93e-10	NA
IFNb	Macrophage	WT	Early	Repressed	1700021F05Rik	-17.7844	1.94e-07	NA
IFNb	Macrophage	WT	Early	Repressed	Wars	-4.3685	0.0469992	NA
IFNb	Macrophage	WT	Early	Upregulated	Dopey2	12.7747	0.000925682	NA
IFNb	Macrophage	WT	Early	Upregulated	3110043O21Rik	6.26021	0.0303298	NA
IFNb	Macrophage	WT	Early	Upregulated	Fam126a	9.8388	0.00337472	NA
IFNb	Macrophage	WT	Early	Repressed	2410131K14Rik	-7.75833	0.0080185	NA
IFNb	Macrophage	WT	Early	Repressed	Fam214b	-6.44894	0.0477074	NA
IFNb	Macrophage	WT	Early	Upregulated	Cramp1l	11.1822	3.18e-05	NA
IFNb	Macrophage	WT	Early	Repressed	E130309D02Rik	-8.41679	0.00549525	NA
IFNb	Macrophage	WT	Early	Upregulated	Zufsp	7.07612	0.00530243	NA
IFNb	Macrophage	WT	Early	Upregulated	Ddx58	6.78983	0.000213731	NA
IFNb	Macrophage	WT	Early	Repressed	Olfr543	-11.2899	0.0155112	NA
IFNb	Macrophage	WT	Early	Repressed	2006-09-01	-5.57365	0.00950476	NA
IFNb	Macrophage	WT	Early	Upregulated	Ero1lb	6.70277	0.0273758	NA
IFNb	Macrophage	WT	Early	Upregulated	Fbxo18	8.74172	4.11e-05	NA
IFNb	Macrophage	WT	Early	Repressed	Hist1h4c	-19.7936	0.000128003	NA
IFNb	Macrophage	WT	Early	Upregulated	Hist1h4d	6.63168	0.0109156	NA
IFNb	Macrophage	WT	Early	Upregulated	Qk	6.86267	0.0248438	NA
IFNb	Macrophage	WT	Early	Upregulated	AI413582	4.737	0.0285961	NA
IFNb	Macrophage	WT	Early	Upregulated	mt-Tp	5.46999	0.00555365	NA
IFNb	Macrophage	WT	Early	Upregulated	2002-03-01	5.6943	0.00445612	NA
IFNb	Macrophage	WT	Early	Repressed	Gm15448	-5.12722	0.0414022	NA
IFNb	Macrophage	WT	Early	Repressed	Gm10720	-5.9955	0.0159113	NA
IFNb	Macrophage	WT	Early	Upregulated	Tcrg-C4	9.16441	0.0235869	NA
IFNb	Macrophage	WT	Early	Upregulated	Hist3h2a	6.60179	0.0199416	NA
IFNb	Macrophage	WT	Early	Upregulated	2002-03-01	5.8804	0.00900677	NA
IFNb	Macrophage	WT	Early	Repressed	Gm11976	-9.17874	0.0321742	NA
IFNb	Macrophage	WT	Early	Upregulated	Olfr1175-ps	14.7735	0.00415212	NA
IFNb	Macrophage	WT	Early	Repressed	Tmem189	-7.90552	0.0357672	NA
IFNb	Macrophage	WT	Early	Upregulated	Hist4h4	15.3714	0.0032543	NA
IFNb	Macrophage	WT	Early	Repressed	Gm37219	-21.793	5.7e-05	NA
IFNb	Macrophage	WT	Early	Upregulated	Gm37560	18.2103	0.000763287	NA
IFNb	Macrophage	WT	Early	Repressed	Gm37488	-11.779	0.00205785	NA
IFNb	Macrophage	WT	Early	Repressed	Gm43545	-11.0857	0.00827073	NA
IFNb	Macrophage	WT	Early	Repressed	CT010467.1	-3.54252	0.0373654	NA
IFNb	Macrophage	WT	Early	Upregulated	Gm44292	16.3243	0.000232509	NA
IFNb	Macrophage	WT	Early	Repressed	Gm45051	-23.0821	4.72e-13	NA
IFNb	Macrophage	WT	Early	Upregulated	Gm48505	8.08976	0.0139073	NA
IFNb	Macrophage	WT	Early	Upregulated	AC121965.1	5.89095	0.0176099	NA
IFNb	Macrophage	WT	Early	Repressed	AC174678.1	-17.706	0.00104282	NA
IFNb	Macrophage	WT	Early	Repressed	AC154232.2	-9.37677	0.0112493	NA
IFNb	Macrophage	WT	Late	Upregulated	Cox5a	5.32349	0.0068721	cytochrome c oxidase subunit 5A
IFNb	Macrophage	WT	Late	Upregulated	Xpo6	7.93871	0.00402377	exportin 6
IFNb	Macrophage	WT	Late	Upregulated	Ccnd2	6.57599	0.000979135	cyclin D2
IFNb	Macrophage	WT	Late	Repressed	Dgke	-13.6114	0.000925403	diacylglycerol kinase, epsilon
IFNb	Macrophage	WT	Late	Repressed	Rtca	-6.88494	0.0148782	RNA 3'-terminal phosphate cyclase
IFNb	Macrophage	WT	Late	Upregulated	Lck	6.05224	0.00209935	lymphocyte protein tyrosine kinase
IFNb	Macrophage	WT	Late	Repressed	Loxl3	-10.4626	0.0028032	lysyl oxidase-like 3
IFNb	Macrophage	WT	Late	Repressed	Spg7	-9.48589	0.000570416	SPG7, paraplegin matrix AAA peptidase subunit
IFNb	Macrophage	WT	Late	Repressed	Tubgcp3	-15.6181	1.85e-07	tubulin, gamma complex associated protein 3
IFNb	Macrophage	WT	Late	Repressed	Smarcb1	-7.31417	0.00909297	SWI/SNF related, matrix associated, actin dependent regulator of chromatin, subfamily b, member 1
IFNb	Macrophage	WT	Late	Repressed	Ilf2	-5.73362	0.00410044	interleukin enhancer binding factor 2
IFNb	Macrophage	WT	Late	Upregulated	Sec24b	7.80192	0.000925403	Sec24 related gene family, member B (S. cerevisiae)
IFNb	Macrophage	WT	Late	Upregulated	Poldip2	9.83376	0.00077314	polymerase (DNA-directed), delta interacting protein 2
IFNb	Macrophage	WT	Late	Upregulated	Ift20	7.01202	0.0134532	intraflagellar transport 20
IFNb	Macrophage	WT	Late	Upregulated	Cct3	7.39343	0.00110812	chaperonin containing Tcp1, subunit 3 (gamma)
IFNb	Macrophage	WT	Late	Upregulated	Snd1	5.76481	0.00863086	staphylococcal nuclease and tudor domain containing 1
IFNb	Macrophage	WT	Late	Upregulated	Npepps	8.0391	0.00841073	aminopeptidase puromycin sensitive
IFNb	Macrophage	WT	Late	Upregulated	Tcf25	5.20895	0.0209622	transcription factor 25 (basic helix-loop-helix)
IFNb	Macrophage	WT	Late	Repressed	Chordc1	-5.79079	0.0160867	cysteine and histidine-rich domain (CHORD)-containing, zinc-binding protein 1
IFNb	Macrophage	WT	Late	Upregulated	Pwp1	7.92249	0.00649427	PWP1 homolog, endonuclein
IFNb	Macrophage	WT	Late	Upregulated	Fbxo7	10.1785	0.000269222	F-box protein 7
IFNb	Macrophage	WT	Late	Repressed	Capns1	-6.0493	0.0148782	calpain, small subunit 1
IFNb	Macrophage	WT	Late	Repressed	Siae	-7.17661	0.023645	sialic acid acetylesterase
IFNb	Macrophage	WT	Late	Upregulated	Blvra	5.67484	0.0318251	biliverdin reductase A
IFNb	Macrophage	WT	Late	Upregulated	Bbc3	5.89867	0.0285457	BCL2 binding component 3
IFNb	Macrophage	WT	Late	Upregulated	Mov10	7.42757	0.000876042	Mov10 RISC complex RNA helicase
IFNb	Macrophage	WT	Late	Repressed	Dhrs1	-6.31723	0.0128683	dehydrogenase/reductase (SDR family) member 1
IFNb	Macrophage	WT	Late	Repressed	Tmem161a	-8.85761	0.00202878	transmembrane protein 161A
IFNb	Macrophage	WT	Late	Repressed	Ranbp3	-9.08199	0.00496971	RAN binding protein 3
IFNb	Macrophage	WT	Late	Upregulated	Ocel1	7.32763	0.00924875	occludin/ELL domain containing 1
IFNb	Macrophage	WT	Late	Upregulated	Tsc2	9.58516	9.27e-05	TSC complex subunit 2
IFNb	Macrophage	WT	Late	Repressed	Puf60	-8.36353	2.48e-05	poly-U binding splicing factor 60
IFNb	Macrophage	WT	Late	Repressed	Scin	-4.41953	0.0313226	scinderin
IFNb	Macrophage	WT	Late	Upregulated	Naa20	7.59031	0.000669133	N(alpha)-acetyltransferase 20, NatB catalytic subunit
IFNb	Macrophage	WT	Late	Upregulated	Prkra	7.21151	0.0499194	protein kinase, interferon inducible double stranded RNA dependent activator
IFNb	Macrophage	WT	Late	Repressed	Nudt14	-8.24217	0.00464677	nudix (nucleoside diphosphate linked moiety X)-type motif 14
IFNb	Macrophage	WT	Late	Upregulated	Pla1a	10.2518	0.0319308	phospholipase A1 member A
IFNb	Macrophage	WT	Late	Upregulated	Adgre5	8.36375	0.000303484	adhesion G protein-coupled receptor E5
IFNb	Macrophage	WT	Late	Repressed	Tomm40	-6.40639	0.023645	translocase of outer mitochondrial membrane 40
IFNb	Macrophage	WT	Late	Upregulated	Stard3nl	8.21122	0.000720535	STARD3 N-terminal like
IFNb	Macrophage	WT	Late	Upregulated	Cdk12	18.5858	0.000158431	cyclin-dependent kinase 12
IFNb	Macrophage	WT	Late	Upregulated	Irf3	6.5698	0.0126197	interferon regulatory factor 3
IFNb	Macrophage	WT	Late	Repressed	Ebi3	-18.7901	1.17e-06	Epstein-Barr virus induced gene 3
IFNb	Macrophage	WT	Late	Upregulated	Ranbp2	5.43766	0.0212751	RAN binding protein 2
IFNb	Macrophage	WT	Late	Upregulated	Keap1	8.40401	0.00195016	kelch-like ECH-associated protein 1
IFNb	Macrophage	WT	Late	Repressed	Pld3	-8.0597	0.0043653	phospholipase D family, member 3
IFNb	Macrophage	WT	Late	Upregulated	St8sia6	9.65695	0.000137991	ST8 alpha-N-acetyl-neuraminide alpha-2,8-sialyltransferase 6
IFNb	Macrophage	WT	Late	Repressed	Dusp3	-17.755	0.00013048	dual specificity phosphatase 3 (vaccinia virus phosphatase VH1-related)
IFNb	Macrophage	WT	Late	Repressed	Slc25a1	-8.30517	0.00327211	solute carrier family 25 (mitochondrial carrier, citrate transporter), member 1
IFNb	Macrophage	WT	Late	Repressed	Ier3	-6.28778	0.0225379	immediate early response 3
IFNb	Macrophage	WT	Late	Repressed	Rps6ka1	-10.1377	7.66e-06	ribosomal protein S6 kinase polypeptide 1
IFNb	Macrophage	WT	Late	Upregulated	Taf6l	4.98155	0.0246261	TATA-box binding protein associated factor 6 like
IFNb	Macrophage	WT	Late	Upregulated	Tfam	8.62183	0.00226788	transcription factor A, mitochondrial
IFNb	Macrophage	WT	Late	Repressed	Fam162a	-10.0066	0.00378955	family with sequence similarity 162, member A
IFNb	Macrophage	WT	Late	Repressed	Emg1	-7.70855	0.00248195	EMG1 N1-specific pseudouridine methyltransferase
IFNb	Macrophage	WT	Late	Upregulated	Pde1c	14.0848	0.00649895	phosphodiesterase 1C
IFNb	Macrophage	WT	Late	Upregulated	Mcoln1	11.0953	0.000411042	mucolipin 1
IFNb	Macrophage	WT	Late	Upregulated	Arhgef18	11.6778	0.00204956	rho/rac guanine nucleotide exchange factor (GEF) 18
IFNb	Macrophage	WT	Late	Repressed	Cd33	-10.4169	0.0304742	CD33 antigen
IFNb	Macrophage	WT	Late	Upregulated	Slbp	9.07113	0.00170282	stem-loop binding protein
IFNb	Macrophage	WT	Late	Upregulated	Polr2e	4.68316	0.0240251	polymerase (RNA) II (DNA directed) polypeptide E
IFNb	Macrophage	WT	Late	Repressed	Myo9b	-21.0258	9.45e-13	myosin IXb
IFNb	Macrophage	WT	Late	Repressed	Ly9	-7.29768	0.00371878	lymphocyte antigen 9
IFNb	Macrophage	WT	Late	Upregulated	Adgre1	9.68312	0.00209935	adhesion G protein-coupled receptor E1
IFNb	Macrophage	WT	Late	Upregulated	Lbr	7.93321	0.000574742	lamin B receptor
IFNb	Macrophage	WT	Late	Upregulated	Pias4	5.88196	0.0262999	protein inhibitor of activated STAT 4
IFNb	Macrophage	WT	Late	Repressed	Sgta	-8.04472	0.00313554	small glutamine-rich tetratricopeptide repeat (TPR)-containing, alpha
IFNb	Macrophage	WT	Late	Repressed	Prkacb	-7.95855	0.00171089	protein kinase, cAMP dependent, catalytic, beta
IFNb	Macrophage	WT	Late	Upregulated	Ufd1	9.89337	0.000644648	ubiquitin recognition factor in ER-associated degradation 1
IFNb	Macrophage	WT	Late	Upregulated	Crbn	4.81525	0.0406073	cereblon
IFNb	Macrophage	WT	Late	Upregulated	Nid1	9.9552	0.000627254	nidogen 1
IFNb	Macrophage	WT	Late	Repressed	Cic	-19.8388	2.16e-07	capicua transcriptional repressor
IFNb	Macrophage	WT	Late	Upregulated	Pafah1b3	6.16138	0.013691	platelet-activating factor acetylhydrolase, isoform 1b, subunit 3
IFNb	Macrophage	WT	Late	Repressed	Dnajb1	-4.70377	0.0288851	DnaJ heat shock protein family (Hsp40) member B1
IFNb	Macrophage	WT	Late	Upregulated	Ndufs3	6.6744	0.0101452	NADH:ubiquinone oxidoreductase core subunit S3
IFNb	Macrophage	WT	Late	Upregulated	Insr	6.53995	0.0173439	insulin receptor
IFNb	Macrophage	WT	Late	Upregulated	Tomm40l	7.03371	0.0309092	translocase of outer mitochondrial membrane 40-like
IFNb	Macrophage	WT	Late	Repressed	Slc30a4	-11.7831	0.00914981	solute carrier family 30 (zinc transporter), member 4
IFNb	Macrophage	WT	Late	Repressed	Kctd20	-6.69731	0.0138681	potassium channel tetramerisation domain containing 20
IFNb	Macrophage	WT	Late	Upregulated	Ctns	8.68667	0.00288387	cystinosis, nephropathic
IFNb	Macrophage	WT	Late	Repressed	P2rx5	-7.70916	0.0303118	purinergic receptor P2X, ligand-gated ion channel, 5
IFNb	Macrophage	WT	Late	Upregulated	Naa60	10.0592	5.28e-05	N(alpha)-acetyltransferase 60, NatF catalytic subunit
IFNb	Macrophage	WT	Late	Repressed	Sra1	-6.19499	0.00641542	steroid receptor RNA activator 1
IFNb	Macrophage	WT	Late	Upregulated	Tep1	7.20725	0.00860962	telomerase associated protein 1
IFNb	Macrophage	WT	Late	Upregulated	Ttc5	5.12331	0.0313226	tetratricopeptide repeat domain 5
IFNb	Macrophage	WT	Late	Repressed	Osgep	-5.07271	0.0404653	O-sialoglycoprotein endopeptidase
IFNb	Macrophage	WT	Late	Repressed	Tmem147	-6.43108	0.00677387	transmembrane protein 147
IFNb	Macrophage	WT	Late	Repressed	Pgrmc1	-6.32039	0.0155789	progesterone receptor membrane component 1
IFNb	Macrophage	WT	Late	Upregulated	Rnf114	6.43769	0.00149199	ring finger protein 114
IFNb	Macrophage	WT	Late	Repressed	Mvd	-9.01985	0.00142665	mevalonate (diphospho) decarboxylase
IFNb	Macrophage	WT	Late	Repressed	Aprt	-5.52108	0.0313226	adenine phosphoribosyl transferase
IFNb	Macrophage	WT	Late	Upregulated	Gtf2h1	9.12166	0.00202878	general transcription factor II H, polypeptide 1
IFNb	Macrophage	WT	Late	Repressed	Acot13	-7.98656	0.00663993	acyl-CoA thioesterase 13
IFNb	Macrophage	WT	Late	Upregulated	Eif1b	8.91764	0.000279296	eukaryotic translation initiation factor 1B
IFNb	Macrophage	WT	Late	Upregulated	Vars	9.87614	0.000158431	valyl-tRNA synthetase
IFNb	Macrophage	WT	Late	Repressed	Abhd16a	-6.44241	0.0332134	abhydrolase domain containing 16A
IFNb	Macrophage	WT	Late	Repressed	0610009B22Rik	-22.094	1.64e-07	RIKEN cDNA 0610009B22 gene
IFNb	Macrophage	WT	Late	Repressed	Zfp655	-5.85846	0.041264	zinc finger protein 655
IFNb	Macrophage	WT	Late	Upregulated	Aldh16a1	11.2794	0.000108214	aldehyde dehydrogenase 16 family, member A1
IFNb	Macrophage	WT	Late	Repressed	Hnrnph1	-10.5962	0.000323003	heterogeneous nuclear ribonucleoprotein H1
IFNb	Macrophage	WT	Late	Upregulated	Ift22	10.4222	0.00354143	intraflagellar transport 22
IFNb	Macrophage	WT	Late	Upregulated	Emc10	6.29474	0.0034781	ER membrane protein complex subunit 10
IFNb	Macrophage	WT	Late	Repressed	Spib	-10.5676	0.000279375	Spi-B transcription factor (Spi-1/PU.1 related)
IFNb	Macrophage	WT	Late	Repressed	Phax	-8.33907	0.00337279	phosphorylated adaptor for RNA export
IFNb	Macrophage	WT	Late	Upregulated	Relt	11.2348	0.00123276	RELT tumor necrosis factor receptor
IFNb	Macrophage	WT	Late	Repressed	Snrpb2	-7.92603	0.00561705	U2 small nuclear ribonucleoprotein B
IFNb	Macrophage	WT	Late	Upregulated	Herpud2	6.01927	0.0207318	HERPUD family member 2
IFNb	Macrophage	WT	Late	Repressed	Ncaph2	-7.19329	0.00332736	non-SMC condensin II complex, subunit H2
IFNb	Macrophage	WT	Late	Upregulated	Pdcl	10.1871	0.000454499	phosducin-like
IFNb	Macrophage	WT	Late	Repressed	Zmat5	-5.49634	0.0462893	zinc finger, matrin type 5
IFNb	Macrophage	WT	Late	Upregulated	Pttg1ip	8.59563	0.00250132	pituitary tumor-transforming 1 interacting protein
IFNb	Macrophage	WT	Late	Upregulated	Tmem115	5.78062	0.0328741	transmembrane protein 115
IFNb	Macrophage	WT	Late	Upregulated	Stx5a	7.46074	0.00592742	syntaxin 5A
IFNb	Macrophage	WT	Late	Repressed	Tnfrsf13b	-9.84033	0.000936211	tumor necrosis factor receptor superfamily, member 13b
IFNb	Macrophage	WT	Late	Repressed	Tmem86a	-8.85288	0.00235235	transmembrane protein 86A
IFNb	Macrophage	WT	Late	Upregulated	Tex14	14.5984	0.000520195	testis expressed gene 14
IFNb	Macrophage	WT	Late	Upregulated	Ifi35	4.49027	0.0212751	interferon-induced protein 35
IFNb	Macrophage	WT	Late	Repressed	Faf1	-6.86121	0.0103432	Fas-associated factor 1
IFNb	Macrophage	WT	Late	Repressed	Pigyl	-7.3555	0.00136725	phosphatidylinositol glycan anchor biosynthesis, class Y-like
IFNb	Macrophage	WT	Late	Repressed	Rbm25	-7.02227	0.0150618	RNA binding motif protein 25
IFNb	Macrophage	WT	Late	Upregulated	Cars	8.52681	5.2e-07	cysteinyl-tRNA synthetase
IFNb	Macrophage	WT	Late	Repressed	Apip	-20.639	1.25e-08	APAF1 interacting protein
IFNb	Macrophage	WT	Late	Repressed	Rpa3	-19.6295	5.07e-07	replication protein A3
IFNb	Macrophage	WT	Late	Repressed	Iglon5	-15.3792	0.00359824	IgLON family member 5
IFNb	Macrophage	WT	Late	Upregulated	Aldh1a2	9.40544	0.0114537	aldehyde dehydrogenase family 1, subfamily A2
IFNb	Macrophage	WT	Late	Upregulated	Pten	11.6487	0.00173848	phosphatase and tensin homolog
IFNb	Macrophage	WT	Late	Repressed	Trpv4	-8.57042	0.0327929	transient receptor potential cation channel, subfamily V, member 4
IFNb	Macrophage	WT	Late	Upregulated	Dnajc7	8.22716	0.00209935	DnaJ heat shock protein family (Hsp40) member C7
IFNb	Macrophage	WT	Late	Repressed	Piezo1	-15.1717	0.000338723	piezo-type mechanosensitive ion channel component 1
IFNb	Macrophage	WT	Late	Upregulated	Blk	10.0115	0.012132	B lymphoid kinase
IFNb	Macrophage	WT	Late	Upregulated	Rnf166	5.17253	0.0168262	ring finger protein 166
IFNb	Macrophage	WT	Late	Repressed	Wdfy2	-9.42228	0.00491644	WD repeat and FYVE domain containing 2
IFNb	Macrophage	WT	Late	Repressed	Chfr	-8.72907	0.00121167	checkpoint with forkhead and ring finger domains
IFNb	Macrophage	WT	Late	Upregulated	Plekho1	7.44065	0.0293963	pleckstrin homology domain containing, family O member 1
IFNb	Macrophage	WT	Late	Repressed	Aph1a	-8.87009	0.0262999	aph1 homolog A, gamma secretase subunit
IFNb	Macrophage	WT	Late	Repressed	Fli1	-6.28673	0.0146593	Friend leukemia integration 1
IFNb	Macrophage	WT	Late	Repressed	H2-M2	-5.90164	0.0427269	histocompatibility 2, M region locus 2
IFNb	Macrophage	WT	Late	Repressed	Eef1a2	-7.23608	0.00606641	eukaryotic translation elongation factor 1 alpha 2
IFNb	Macrophage	WT	Late	Repressed	Eif3d	-7.09253	0.00404126	eukaryotic translation initiation factor 3, subunit D
IFNb	Macrophage	WT	Late	Repressed	Srsf6	-9.3941	0.00208563	serine and arginine-rich splicing factor 6
IFNb	Macrophage	WT	Late	Upregulated	Psmd3	7.16317	0.00754867	proteasome (prosome, macropain) 26S subunit, non-ATPase, 3
IFNb	Macrophage	WT	Late	Upregulated	Cd40	4.57231	0.0294798	CD40 antigen
IFNb	Macrophage	WT	Late	Upregulated	Ttpal	9.8302	0.000568008	tocopherol (alpha) transfer protein-like
IFNb	Macrophage	WT	Late	Upregulated	Ppp2r5c	5.56243	0.0120398	protein phosphatase 2, regulatory subunit B', gamma
IFNb	Macrophage	WT	Late	Upregulated	Ift52	4.78674	0.048067	intraflagellar transport 52
IFNb	Macrophage	WT	Late	Repressed	Rrp7a	-7.28695	0.00768055	ribosomal RNA processing 7 homolog A
IFNb	Macrophage	WT	Late	Repressed	Med13l	-7.04665	0.0113149	mediator complex subunit 13-like
IFNb	Macrophage	WT	Late	Repressed	Mafk	-7.94738	0.00201474	v-maf musculoaponeurotic fibrosarcoma oncogene family, protein K (avian)
IFNb	Macrophage	WT	Late	Upregulated	Med1	10.0067	0.000232571	mediator complex subunit 1
IFNb	Macrophage	WT	Late	Repressed	Vmp1	-8.73367	0.00283062	vacuole membrane protein 1
IFNb	Macrophage	WT	Late	Upregulated	Appbp2	8.16166	0.00108737	amyloid beta precursor protein (cytoplasmic tail) binding protein 2
IFNb	Macrophage	WT	Late	Upregulated	Ndel1	7.74739	0.00355747	nudE neurodevelopment protein 1 like 1
IFNb	Macrophage	WT	Late	Upregulated	Acsl1	9.19389	0.000254799	acyl-CoA synthetase long-chain family member 1
IFNb	Macrophage	WT	Late	Upregulated	Smyd4	7.40045	0.00190471	SET and MYND domain containing 4
IFNb	Macrophage	WT	Late	Repressed	Avpi1	-8.37167	0.0017028	arginine vasopressin-induced 1
IFNb	Macrophage	WT	Late	Upregulated	Rars	6.08588	0.0315186	arginyl-tRNA synthetase
IFNb	Macrophage	WT	Late	Upregulated	Mrpl58	6.30488	0.0101983	mitochondrial ribosomal protein L58
IFNb	Macrophage	WT	Late	Repressed	Tm4sf5	-8.57504	0.00522337	transmembrane 4 superfamily member 5
IFNb	Macrophage	WT	Late	Upregulated	Ccl4	10.3106	0.000616153	chemokine (C-C motif) ligand 4
IFNb	Macrophage	WT	Late	Repressed	Sart3	-7.67744	0.00399706	squamous cell carcinoma antigen recognized by T cells 3
IFNb	Macrophage	WT	Late	Upregulated	Slfn3	7.09774	0.00908022	schlafen 3
IFNb	Macrophage	WT	Late	Repressed	Dnase1l1	-12.2758	0.000138291	deoxyribonuclease 1-like 1
IFNb	Macrophage	WT	Late	Repressed	Isyna1	-8.33835	0.00166685	myo-inositol 1-phosphate synthase A1
IFNb	Macrophage	WT	Late	Repressed	Ahr	-11.7434	0.0021519	aryl-hydrocarbon receptor
IFNb	Macrophage	WT	Late	Upregulated	Map1s	18.6975	6.57e-09	microtubule-associated protein 1S
IFNb	Macrophage	WT	Late	Upregulated	Nop9	6.38163	0.0288389	NOP9 nucleolar protein
IFNb	Macrophage	WT	Late	Upregulated	Cops3	7.84841	0.00183122	COP9 signalosome subunit 3
IFNb	Macrophage	WT	Late	Upregulated	Ddx39b	5.15527	0.0230328	DEAD box helicase 39b
IFNb	Macrophage	WT	Late	Repressed	Gle1	-10.6232	7.42e-05	GLE1 RNA export mediator (yeast)
IFNb	Macrophage	WT	Late	Repressed	Polr2i	-6.31088	0.0381173	polymerase (RNA) II (DNA directed) polypeptide I
IFNb	Macrophage	WT	Late	Upregulated	Zbtb24	8.7311	0.00440762	zinc finger and BTB domain containing 24
IFNb	Macrophage	WT	Late	Repressed	Prep	-9.71357	0.0025574	prolyl endopeptidase
IFNb	Macrophage	WT	Late	Upregulated	Epb41l2	8.92222	0.000610198	erythrocyte membrane protein band 4.1 like 2
IFNb	Macrophage	WT	Late	Repressed	Hsp90b1	-7.91763	0.00292079	heat shock protein 90, beta (Grp94), member 1
IFNb	Macrophage	WT	Late	Repressed	Vps26a	-6.66879	0.00721168	VPS26 retromer complex component A
IFNb	Macrophage	WT	Late	Upregulated	Anapc16	6.49579	0.0113149	anaphase promoting complex subunit 16
IFNb	Macrophage	WT	Late	Repressed	Micu1	-8.17722	0.00202086	mitochondrial calcium uptake 1
IFNb	Macrophage	WT	Late	Repressed	Thap2	-10.8467	0.00100228	THAP domain containing, apoptosis associated protein 2
IFNb	Macrophage	WT	Late	Upregulated	Cnot2	6.00098	0.0178756	CCR4-NOT transcription complex, subunit 2
IFNb	Macrophage	WT	Late	Upregulated	Mdm2	6.61142	0.00588375	transformed mouse 3T3 cell double minute 2
IFNb	Macrophage	WT	Late	Upregulated	Wdr82	7.72657	0.0021519	WD repeat domain containing 82
IFNb	Macrophage	WT	Late	Upregulated	Appl2	9.35586	0.017197	adaptor protein, phosphotyrosine interaction, PH domain and leucine zipper containing 2
IFNb	Macrophage	WT	Late	Upregulated	Fbxw11	5.82426	0.0183523	F-box and WD-40 domain protein 11
IFNb	Macrophage	WT	Late	Upregulated	Havcr2	10.5676	0.00762045	hepatitis A virus cellular receptor 2
IFNb	Macrophage	WT	Late	Repressed	Vdac1	-8.49639	0.00331912	voltage-dependent anion channel 1
IFNb	Macrophage	WT	Late	Upregulated	Slu7	9.66312	0.00040333	SLU7 splicing factor homolog (S. cerevisiae)
IFNb	Macrophage	WT	Late	Upregulated	Pttg1	6.56954	0.0107012	pituitary tumor-transforming gene 1
IFNb	Macrophage	WT	Late	Upregulated	Tcn2	7.07881	0.0100189	transcobalamin 2
IFNb	Macrophage	WT	Late	Upregulated	Rnf185	6.01591	0.0273365	ring finger protein 185
IFNb	Macrophage	WT	Late	Upregulated	Mfap3	8.38133	0.00145962	microfibrillar-associated protein 3
IFNb	Macrophage	WT	Late	Repressed	Llgl1	-13.7331	0.000568008	LLGL1 scribble cell polarity complex component
IFNb	Macrophage	WT	Late	Upregulated	Cox11	9.74577	0.00826453	cytochrome c oxidase assembly protein 11, copper chaperone
IFNb	Macrophage	WT	Late	Repressed	Atxn7l1	-4.62715	0.0420233	ataxin 7-like 1
IFNb	Macrophage	WT	Late	Upregulated	Amz2	9.30116	0.00361295	archaelysin family metallopeptidase 2
IFNb	Macrophage	WT	Late	Repressed	Rdh14	-6.38597	0.00773689	retinol dehydrogenase 14 (all-trans and 9-cis)
IFNb	Macrophage	WT	Late	Repressed	Trappc12	-9.15363	0.000133295	trafficking protein particle complex 12
IFNb	Macrophage	WT	Late	Repressed	Adi1	-8.07267	0.00174655	acireductone dioxygenase 1
IFNb	Macrophage	WT	Late	Upregulated	Cmpk2	4.55458	0.0248223	cytidine monophosphate (UMP-CMP) kinase 2, mitochondrial
IFNb	Macrophage	WT	Late	Upregulated	Itsn2	7.6134	0.00518626	intersectin 2
IFNb	Macrophage	WT	Late	Upregulated	Rsad2	10.1907	4.21e-11	radical S-adenosyl methionine domain containing 2
IFNb	Macrophage	WT	Late	Repressed	Mettl2	-9.22663	0.00300938	methyltransferase like 2
IFNb	Macrophage	WT	Late	Repressed	Nt5c	-4.34327	0.042915	5',3'-nucleotidase, cytosolic
IFNb	Macrophage	WT	Late	Repressed	Ten1	-9.00556	0.000364241	TEN1 telomerase capping complex subunit
IFNb	Macrophage	WT	Late	Repressed	Mfsd11	-8.01222	0.00377149	major facilitator superfamily domain containing 11
IFNb	Macrophage	WT	Late	Upregulated	Pld2	8.836	0.00353673	phospholipase D2
IFNb	Macrophage	WT	Late	Upregulated	Prpf8	7.65615	0.00478293	pre-mRNA processing factor 8
IFNb	Macrophage	WT	Late	Upregulated	Luc7l3	10.3509	2.98e-05	LUC7-like 3 (S. cerevisiae)
IFNb	Macrophage	WT	Late	Repressed	Dvl2	-14.4174	0.000566804	dishevelled segment polarity protein 2
IFNb	Macrophage	WT	Late	Repressed	Pik3r5	-8.75984	0.00496971	phosphoinositide-3-kinase regulatory subunit 5
IFNb	Macrophage	WT	Late	Repressed	Stat5b	-9.50912	0.00105304	signal transducer and activator of transcription 5B
IFNb	Macrophage	WT	Late	Repressed	Klhl28	-5.61564	0.0267889	kelch-like 28
IFNb	Macrophage	WT	Late	Repressed	Fkbp3	-7.11156	0.00477411	FK506 binding protein 3
IFNb	Macrophage	WT	Late	Repressed	Scfd1	-6.68588	0.021457	Sec1 family domain containing 1
IFNb	Macrophage	WT	Late	Repressed	Ap4s1	-8.46665	0.00149805	adaptor-related protein complex AP-4, sigma 1
IFNb	Macrophage	WT	Late	Repressed	Gtf2a1	-5.11245	0.026304	general transcription factor II A, 1
IFNb	Macrophage	WT	Late	Repressed	Sel1l	-7.77158	0.00726392	sel-1 suppressor of lin-12-like (C. elegans)
IFNb	Macrophage	WT	Late	Upregulated	Polr2h	9.96304	0.00652052	polymerase (RNA) II (DNA directed) polypeptide H
IFNb	Macrophage	WT	Late	Upregulated	Sptlc2	9.16439	0.00203917	serine palmitoyltransferase, long chain base subunit 2
IFNb	Macrophage	WT	Late	Upregulated	Fut8	10.6935	0.000246535	fucosyltransferase 8
IFNb	Macrophage	WT	Late	Repressed	Timm9	-16.9549	5.5e-05	translocase of inner mitochondrial membrane 9
IFNb	Macrophage	WT	Late	Upregulated	Ppm1a	12.6143	0.00167178	protein phosphatase 1A, magnesium dependent, alpha isoform
IFNb	Macrophage	WT	Late	Upregulated	Atp6v1d	8.65974	0.000694708	ATPase, H+ transporting, lysosomal V1 subunit D
IFNb	Macrophage	WT	Late	Upregulated	Vti1b	7.45737	0.00767479	vesicle transport through interaction with t-SNAREs 1B
IFNb	Macrophage	WT	Late	Upregulated	Erh	16.506	1.64e-07	ERH mRNA splicing and mitosis factor
IFNb	Macrophage	WT	Late	Repressed	Pacs2	-9.84066	0.0109093	phosphofurin acidic cluster sorting protein 2
IFNb	Macrophage	WT	Late	Upregulated	Wdr37	8.68636	0.00447505	WD repeat domain 37
IFNb	Macrophage	WT	Late	Upregulated	Esyt2	9.80159	0.000213819	extended synaptotagmin-like protein 2
IFNb	Macrophage	WT	Late	Repressed	Gdi2	-4.61615	0.00037639	guanosine diphosphate (GDP) dissociation inhibitor 2
IFNb	Macrophage	WT	Late	Repressed	Tmed10	-7.17134	0.00491644	transmembrane p24 trafficking protein 10
IFNb	Macrophage	WT	Late	Upregulated	Hsp90aa1	5.77487	0.00861182	heat shock protein 90, alpha (cytosolic), class A member 1
IFNb	Macrophage	WT	Late	Repressed	Zfp839	-12.9371	0.0110414	zinc finger protein 839
IFNb	Macrophage	WT	Late	Repressed	Tnfaip2	-21.4663	1.64e-10	tumor necrosis factor, alpha-induced protein 2
IFNb	Macrophage	WT	Late	Repressed	Klc1	-6.98589	0.00796325	kinesin light chain 1
IFNb	Macrophage	WT	Late	Repressed	Mtr	-9.71015	0.00183122	5-methyltetrahydrofolate-homocysteine methyltransferase
IFNb	Macrophage	WT	Late	Upregulated	Mrs2	8.19946	0.0163676	MRS2 magnesium transporter
IFNb	Macrophage	WT	Late	Upregulated	Irf4	9.75463	0.00325337	interferon regulatory factor 4
IFNb	Macrophage	WT	Late	Upregulated	Mcur1	9.67822	0.00333598	mitochondrial calcium uniporter regulator 1
IFNb	Macrophage	WT	Late	Repressed	Susd3	-5.68486	0.0225645	sushi domain containing 3
IFNb	Macrophage	WT	Late	Upregulated	Eci2	6.8888	0.0456457	enoyl-Coenzyme A delta isomerase 2
IFNb	Macrophage	WT	Late	Upregulated	Auh	9.54767	2.84e-05	AU RNA binding protein/enoyl-coenzyme A hydratase
IFNb	Macrophage	WT	Late	Upregulated	Ddx41	10.1276	0.00371878	DEAD box helicase 41
IFNb	Macrophage	WT	Late	Upregulated	Mterf3	9.04433	0.0495119	mitochondrial transcription termination factor 3
IFNb	Macrophage	WT	Late	Repressed	Ahrr	-12.0591	0.00235235	aryl-hydrocarbon receptor repressor
IFNb	Macrophage	WT	Late	Upregulated	Pdcd6	6.54399	0.00929603	programmed cell death 6
IFNb	Macrophage	WT	Late	Upregulated	Glrx	9.39491	0.00179181	glutaredoxin
IFNb	Macrophage	WT	Late	Repressed	Lpcat1	-7.29901	0.00302623	lysophosphatidylcholine acyltransferase 1
IFNb	Macrophage	WT	Late	Upregulated	Xrcc4	7.09567	0.0090686	X-ray repair complementing defective repair in Chinese hamster cells 4
IFNb	Macrophage	WT	Late	Upregulated	Emb	4.84651	0.0142105	embigin
IFNb	Macrophage	WT	Late	Repressed	Map3k1	-8.22901	0.00415059	mitogen-activated protein kinase kinase kinase 1
IFNb	Macrophage	WT	Late	Repressed	Il6st	-8.72985	4.8e-05	interleukin 6 signal transducer
IFNb	Macrophage	WT	Late	Upregulated	Samd8	6.61973	0.0187501	sterile alpha motif domain containing 8
IFNb	Macrophage	WT	Late	Upregulated	Dnajc9	7.51393	0.00214358	DnaJ heat shock protein family (Hsp40) member C9
IFNb	Macrophage	WT	Late	Repressed	Txndc16	-12.1387	0.00453508	thioredoxin domain containing 16
IFNb	Macrophage	WT	Late	Upregulated	Sh3bp5	6.66573	0.00649273	SH3-domain binding protein 5 (BTK-associated)
IFNb	Macrophage	WT	Late	Repressed	Nisch	-10.1046	0.000260364	nischarin
IFNb	Macrophage	WT	Late	Upregulated	Spryd7	6.02099	0.0266651	SPRY domain containing 7
IFNb	Macrophage	WT	Late	Repressed	Pspc1	-11.3362	8.08e-05	paraspeckle protein 1
IFNb	Macrophage	WT	Late	Repressed	Tkt	-8.66551	0.000363914	transketolase
IFNb	Macrophage	WT	Late	Upregulated	Sap18	11.8884	0.000877168	Sin3-associated polypeptide 18
IFNb	Macrophage	WT	Late	Upregulated	Mrpl57	4.89623	0.0350103	mitochondrial ribosomal protein L57
IFNb	Macrophage	WT	Late	Upregulated	Ints9	9.2187	0.0058572	integrator complex subunit 9
IFNb	Macrophage	WT	Late	Repressed	Dnajc15	-6.64568	0.00201572	DnaJ heat shock protein family (Hsp40) member C15
IFNb	Macrophage	WT	Late	Upregulated	Bin3	9.13556	0.000813606	bridging integrator 3
IFNb	Macrophage	WT	Late	Upregulated	Pdlim2	9.29835	6.96e-05	PDZ and LIM domain 2
IFNb	Macrophage	WT	Late	Upregulated	Rb1	12.8469	0.00147463	RB transcriptional corepressor 1
IFNb	Macrophage	WT	Late	Repressed	Med4	-6.03283	0.0206085	mediator complex subunit 4
IFNb	Macrophage	WT	Late	Upregulated	Cln5	7.70499	0.0106169	ceroid-lipofuscinosis, neuronal 5
IFNb	Macrophage	WT	Late	Repressed	Dnajc3	-6.55514	0.0058455	DnaJ heat shock protein family (Hsp40) member C3
IFNb	Macrophage	WT	Late	Repressed	Fyb	-8.03713	0.000539879	FYN binding protein
IFNb	Macrophage	WT	Late	Upregulated	Oxct1	5.1882	0.0227699	3-oxoacid CoA transferase 1
IFNb	Macrophage	WT	Late	Repressed	Ripk3	-9.63221	0.00527345	receptor-interacting serine-threonine kinase 3
IFNb	Macrophage	WT	Late	Repressed	Sdr39u1	-6.48852	0.00264467	short chain dehydrogenase/reductase family 39U, member 1
IFNb	Macrophage	WT	Late	Upregulated	Zscan26	11.1942	0.0150618	zinc finger and SCAN domain containing 26
IFNb	Macrophage	WT	Late	Repressed	Ankrd33b	-5.49222	0.0491474	ankyrin repeat domain 33B
IFNb	Macrophage	WT	Late	Repressed	Atp6v1c1	-10.3188	6.96e-05	ATPase, H+ transporting, lysosomal V1 subunit C1
IFNb	Macrophage	WT	Late	Upregulated	Dcaf13	7.98395	0.00233955	DDB1 and CUL4 associated factor 13
IFNb	Macrophage	WT	Late	Repressed	Washc5	-11.658	0.00143699	WASH complex subunit 5
IFNb	Macrophage	WT	Late	Repressed	Sqle	-8.79647	0.00762045	squalene epoxidase
IFNb	Macrophage	WT	Late	Upregulated	Sla	6.99566	0.0136923	src-like adaptor
IFNb	Macrophage	WT	Late	Upregulated	Aco2	8.07392	0.0077712	aconitase 2, mitochondrial
IFNb	Macrophage	WT	Late	Repressed	Mgrn1	-6.68119	0.013691	mahogunin, ring finger 1
IFNb	Macrophage	WT	Late	Upregulated	Atp13a3	13.0585	0.00277281	ATPase type 13A3
IFNb	Macrophage	WT	Late	Repressed	Sharpin	-6.59569	0.0134949	SHANK-associated RH domain interacting protein
IFNb	Macrophage	WT	Late	Repressed	Gpaa1	-9.39228	0.00261329	GPI anchor attachment protein 1
IFNb	Macrophage	WT	Late	Upregulated	Ly6c2	9.43401	5.43e-06	lymphocyte antigen 6 complex, locus C2
IFNb	Macrophage	WT	Late	Upregulated	Ly6i	10.363	2.98e-05	lymphocyte antigen 6 complex, locus I
IFNb	Macrophage	WT	Late	Upregulated	Retnlg	12.2495	0.014753	resistin like gamma
IFNb	Macrophage	WT	Late	Repressed	Nde1	-10.497	0.00187955	nudE neurodevelopment protein 1
IFNb	Macrophage	WT	Late	Repressed	Pdxdc1	-21.0339	4.15e-09	pyridoxal-dependent decarboxylase domain containing 1
IFNb	Macrophage	WT	Late	Repressed	Naa50	-7.38298	0.0150484	N(alpha)-acetyltransferase 50, NatE catalytic subunit
IFNb	Macrophage	WT	Late	Upregulated	Gbe1	6.93339	0.00426209	glucan (1,4-alpha-), branching enzyme 1
IFNb	Macrophage	WT	Late	Upregulated	Tfg	5.31699	0.0368044	Trk-fused gene
IFNb	Macrophage	WT	Late	Upregulated	Sdf2l1	6.99509	0.0118893	stromal cell-derived factor 2-like 1
IFNb	Macrophage	WT	Late	Upregulated	Fyttd1	5.46597	0.0285813	forty-two-three domain containing 1
IFNb	Macrophage	WT	Late	Repressed	Ndufb4	-8.9929	0.00143349	NADH:ubiquinone oxidoreductase subunit B4
IFNb	Macrophage	WT	Late	Repressed	Abcc5	-7.35675	0.00566278	ATP-binding cassette, sub-family C (CFTR/MRP), member 5
IFNb	Macrophage	WT	Late	Repressed	Rabl3	-10.1887	0.000133579	RAB, member RAS oncogene family-like 3
IFNb	Macrophage	WT	Late	Repressed	Hcls1	-7.85718	0.00438555	hematopoietic cell specific Lyn substrate 1
IFNb	Macrophage	WT	Late	Upregulated	Tra2b	8.7817	0.000465227	transformer 2 beta
IFNb	Macrophage	WT	Late	Upregulated	Ets2	7.62233	0.00508899	E26 avian leukemia oncogene 2, 3' domain
IFNb	Macrophage	WT	Late	Upregulated	Ildr1	9.06626	0.000197288	immunoglobulin-like domain containing receptor 1
IFNb	Macrophage	WT	Late	Repressed	Kansl2	-20.1884	1.05e-10	KAT8 regulatory NSL complex subunit 2
IFNb	Macrophage	WT	Late	Repressed	Adcy6	-7.85359	0.020956	adenylate cyclase 6
IFNb	Macrophage	WT	Late	Upregulated	Abcc1	11.2733	0.000303484	ATP-binding cassette, sub-family C (CFTR/MRP), member 1
IFNb	Macrophage	WT	Late	Repressed	Ndufa5	-7.20039	0.00226741	NADH:ubiquinone oxidoreductase subunit A5
IFNb	Macrophage	WT	Late	Repressed	Sympk	-8.15	0.0182464	symplekin
IFNb	Macrophage	WT	Late	Repressed	Ivns1abp	-6.54572	0.0131884	influenza virus NS1A binding protein
IFNb	Macrophage	WT	Late	Upregulated	Rpp14	7.80683	0.0098723	ribonuclease P 14 subunit
IFNb	Macrophage	WT	Late	Repressed	Gps2	-8.31287	0.00380517	G protein pathway suppressor 2
IFNb	Macrophage	WT	Late	Upregulated	Kcnk5	6.49898	0.0359156	potassium channel, subfamily K, member 5
IFNb	Macrophage	WT	Late	Upregulated	Sfi1	10.5578	0.000829336	Sfi1 homolog, spindle assembly associated (yeast)
IFNb	Macrophage	WT	Late	Upregulated	Lnpep	6.18181	0.0085723	leucyl/cystinyl aminopeptidase
IFNb	Macrophage	WT	Late	Upregulated	Chd1	5.96614	0.0417906	chromodomain helicase DNA binding protein 1
IFNb	Macrophage	WT	Late	Repressed	Mmp25	-6.46353	0.0353229	matrix metallopeptidase 25
IFNb	Macrophage	WT	Late	Repressed	Cdc5l	-10.6413	1.53e-05	cell division cycle 5-like (S. pombe)
IFNb	Macrophage	WT	Late	Upregulated	Ubr2	5.36814	0.026945	ubiquitin protein ligase E3 component n-recognin 2
IFNb	Macrophage	WT	Late	Repressed	Ndufv3	-8.9024	0.000181916	NADH:ubiquinone oxidoreductase core subunit V3
IFNb	Macrophage	WT	Late	Upregulated	Emilin2	22.0805	9.5e-07	elastin microfibril interfacer 2
IFNb	Macrophage	WT	Late	Upregulated	Washc1	14.3846	0.000430842	WASH complex subunit 1
IFNb	Macrophage	WT	Late	Upregulated	Lrpprc	10.1382	0.00404125	leucine-rich PPR-motif containing
IFNb	Macrophage	WT	Late	Upregulated	Eci1	9.02652	0.0214175	enoyl-Coenzyme A delta isomerase 1
IFNb	Macrophage	WT	Late	Repressed	Mcfd2	-5.60822	0.0462828	multiple coagulation factor deficiency 2
IFNb	Macrophage	WT	Late	Repressed	Msh2	-10.9295	0.000325716	mutS homolog 2
IFNb	Macrophage	WT	Late	Upregulated	Mapk8ip3	13.121	0.00427532	mitogen-activated protein kinase 8 interacting protein 3
IFNb	Macrophage	WT	Late	Repressed	Cuta	-8.63392	0.00192162	cutA divalent cation tolerance homolog
IFNb	Macrophage	WT	Late	Upregulated	Nudt3	5.56569	0.0499697	nudix (nucleotide diphosphate linked moiety X)-type motif 3
IFNb	Macrophage	WT	Late	Upregulated	Mtpap	6.44333	0.0129109	mitochondrial poly(A) polymerase
IFNb	Macrophage	WT	Late	Upregulated	Polr2d	7.03167	0.0288717	polymerase (RNA) II (DNA directed) polypeptide D
IFNb	Macrophage	WT	Late	Repressed	Slc25a46	-8.06061	0.000694708	solute carrier family 25, member 46
IFNb	Macrophage	WT	Late	Upregulated	Mapre2	8.36529	0.00513411	microtubule-associated protein, RP/EB family, member 2
IFNb	Macrophage	WT	Late	Upregulated	Esco1	5.90171	0.024948	establishment of sister chromatid cohesion N-acetyltransferase 1
IFNb	Macrophage	WT	Late	Upregulated	Rnf138	5.62919	0.0182038	ring finger protein 138
IFNb	Macrophage	WT	Late	Repressed	Nelfe	-5.64348	0.0410008	negative elongation factor complex member E, Rdbp
IFNb	Macrophage	WT	Late	Repressed	Iws1	-6.10411	0.032795	IWS1, SUPT6 interacting protein
IFNb	Macrophage	WT	Late	Upregulated	Aif1	9.77131	0.00200979	allograft inflammatory factor 1
IFNb	Macrophage	WT	Late	Upregulated	Impact	13.7627	7.92e-05	impact, RWD domain protein
IFNb	Macrophage	WT	Late	Repressed	Ik	-10.8709	1.87e-06	IK cytokine
IFNb	Macrophage	WT	Late	Repressed	Yipf5	-4.51894	0.038325	Yip1 domain family, member 5
IFNb	Macrophage	WT	Late	Repressed	Hsd17b4	-8.21545	0.000537332	hydroxysteroid (17-beta) dehydrogenase 4
IFNb	Macrophage	WT	Late	Upregulated	Smad2	10.8263	9.3e-05	SMAD family member 2
IFNb	Macrophage	WT	Late	Upregulated	Rbfa	9.82066	1.47e-05	ribosome binding factor A
IFNb	Macrophage	WT	Late	Upregulated	Cndp2	4.65588	0.0371641	CNDP dipeptidase 2 (metallopeptidase M20 family)
IFNb	Macrophage	WT	Late	Repressed	Ms4a7	-9.27546	0.00496971	membrane-spanning 4-domains, subfamily A, member 7
IFNb	Macrophage	WT	Late	Upregulated	Ms4a4c	9.40935	3.26e-08	membrane-spanning 4-domains, subfamily A, member 4C
IFNb	Macrophage	WT	Late	Upregulated	Ms4a6b	5.0698	0.0238326	membrane-spanning 4-domains, subfamily A, member 6B
IFNb	Macrophage	WT	Late	Upregulated	Ddb1	8.28932	0.00513411	damage specific DNA binding protein 1
IFNb	Macrophage	WT	Late	Repressed	Slc22a19	-15.5343	0.00333598	solute carrier family 22 (organic anion transporter), member 19
IFNb	Macrophage	WT	Late	Repressed	Syvn1	-8.88849	0.000992349	synovial apoptosis inhibitor 1, synoviolin
IFNb	Macrophage	WT	Late	Repressed	Eif1ad	-4.8255	0.0308613	eukaryotic translation initiation factor 1A domain containing
IFNb	Macrophage	WT	Late	Repressed	Chka	-8.00262	0.0126765	choline kinase alpha
IFNb	Macrophage	WT	Late	Upregulated	Sf3b2	7.77492	0.000402045	splicing factor 3b, subunit 2
IFNb	Macrophage	WT	Late	Repressed	Rab1b	-6.97192	0.00145962	RAB1B, member RAS oncogene family
IFNb	Macrophage	WT	Late	Upregulated	Yif1a	6.25092	0.0183809	Yip1 interacting factor homolog A (S. cerevisiae)
IFNb	Macrophage	WT	Late	Upregulated	Cbwd1	10.7239	0.0098723	COBW domain containing 1
IFNb	Macrophage	WT	Late	Repressed	Mrpl11	-6.11392	0.0299579	mitochondrial ribosomal protein L11
IFNb	Macrophage	WT	Late	Upregulated	Fibp	6.05109	0.0131317	fibroblast growth factor (acidic) intracellular binding protein
IFNb	Macrophage	WT	Late	Upregulated	Ehbp1l1	10.2262	0.00426656	EH domain binding protein 1-like 1
IFNb	Macrophage	WT	Late	Repressed	Map4k2	-6.69296	0.00433865	mitogen-activated protein kinase kinase kinase kinase 2
IFNb	Macrophage	WT	Late	Repressed	Bad	-6.84495	0.0098723	BCL2-associated agonist of cell death
IFNb	Macrophage	WT	Late	Upregulated	Eif3a	11.5147	0.00010967	eukaryotic translation initiation factor 3, subunit A
IFNb	Macrophage	WT	Late	Repressed	Tm9sf3	-9.44282	2.71e-05	transmembrane 9 superfamily member 3
IFNb	Macrophage	WT	Late	Upregulated	Pik3ap1	10.0924	0.00297392	phosphoinositide-3-kinase adaptor protein 1
IFNb	Macrophage	WT	Late	Upregulated	Trim8	7.7895	0.000453483	tripartite motif-containing 8
IFNb	Macrophage	WT	Late	Repressed	Fundc1	-6.17129	0.0165645	FUN14 domain containing 1
IFNb	Macrophage	WT	Late	Repressed	Btbd1	-18.7777	4.6e-10	BTB (POZ) domain containing 1
IFNb	Macrophage	WT	Late	Upregulated	Cenpx	11.5237	0.000720535	centromere protein X
IFNb	Macrophage	WT	Late	Upregulated	Mob2	6.80256	0.00197336	MOB kinase activator 2
IFNb	Macrophage	WT	Late	Repressed	Dus1l	-8.54778	0.00330163	dihydrouridine synthase 1-like (S. cerevisiae)
IFNb	Macrophage	WT	Late	Upregulated	Mrpl43	6.19822	0.0105096	mitochondrial ribosomal protein L43
IFNb	Macrophage	WT	Late	Repressed	Hexa	-6.10824	0.0119725	hexosaminidase A
IFNb	Macrophage	WT	Late	Repressed	Tbl1x	-8.1305	0.00314142	transducin (beta)-like 1 X-linked
IFNb	Macrophage	WT	Late	Upregulated	Ube3a	5.69292	0.0165645	ubiquitin protein ligase E3A
IFNb	Macrophage	WT	Late	Upregulated	Dgka	7.09681	0.00354143	diacylglycerol kinase, alpha
IFNb	Macrophage	WT	Late	Upregulated	Chmp6	6.28274	0.0041401	charged multivesicular body protein 6
IFNb	Macrophage	WT	Late	Upregulated	Cnpy2	8.97817	0.000303484	canopy FGF signaling regulator 2
IFNb	Macrophage	WT	Late	Upregulated	Ttc4	8.99547	4.8e-05	tetratricopeptide repeat domain 4
IFNb	Macrophage	WT	Late	Upregulated	Pias2	9.17355	2.69e-07	protein inhibitor of activated STAT 2
IFNb	Macrophage	WT	Late	Repressed	Echs1	-8.84486	0.000544719	enoyl Coenzyme A hydratase, short chain, 1, mitochondrial
IFNb	Macrophage	WT	Late	Upregulated	Tubgcp2	6.23531	0.0225379	tubulin, gamma complex associated protein 2
IFNb	Macrophage	WT	Late	Upregulated	Ifitm1	11.1058	0.006122	interferon induced transmembrane protein 1
IFNb	Macrophage	WT	Late	Upregulated	Ifitm3	11.1895	4.31e-10	interferon induced transmembrane protein 3
IFNb	Macrophage	WT	Late	Upregulated	Irf7	9.72666	3.13e-15	interferon regulatory factor 7
IFNb	Macrophage	WT	Late	Repressed	Rptor	-5.43454	0.0405442	regulatory associated protein of MTOR, complex 1
IFNb	Macrophage	WT	Late	Repressed	Tma16	-17.8477	0.000895027	translation machinery associated 16
IFNb	Macrophage	WT	Late	Upregulated	Copg2	8.92132	0.00134462	coatomer protein complex, subunit gamma 2
IFNb	Macrophage	WT	Late	Repressed	Hprt	-8.65196	0.000512217	hypoxanthine guanine phosphoribosyl transferase
IFNb	Macrophage	WT	Late	Repressed	Mettl26	-9.05651	0.00209877	methyltransferase like 26
IFNb	Macrophage	WT	Late	Upregulated	Sdc3	10.7673	0.000188321	syndecan 3
IFNb	Macrophage	WT	Late	Upregulated	Hspa4l	9.13324	0.00297628	heat shock protein 4 like
IFNb	Macrophage	WT	Late	Repressed	Slc25a10	-5.11924	0.0421609	solute carrier family 25 (mitochondrial carrier, dicarboxylate transporter), member 10
IFNb	Macrophage	WT	Late	Upregulated	4833439L19Rik	7.36048	0.00173848	RIKEN cDNA 4833439L19 gene
IFNb	Macrophage	WT	Late	Repressed	Aasdhppt	-11.5443	0.000186929	aminoadipate-semialdehyde dehydrogenase-phosphopantetheinyl transferase
IFNb	Macrophage	WT	Late	Upregulated	Cwf19l2	13.3514	0.000150644	CWF19-like 2, cell cycle control (S. pombe)
IFNb	Macrophage	WT	Late	Repressed	Slco5a1	-8.63175	0.00292079	solute carrier organic anion transporter family, member 5A1
IFNb	Macrophage	WT	Late	Upregulated	Ube2w	6.09986	0.0281402	ubiquitin-conjugating enzyme E2W (putative)
IFNb	Macrophage	WT	Late	Upregulated	Idh1	11.2683	0.000540719	isocitrate dehydrogenase 1 (NADP+), soluble
IFNb	Macrophage	WT	Late	Upregulated	Rpe	10.0709	0.000101357	ribulose-5-phosphate-3-epimerase
IFNb	Macrophage	WT	Late	Repressed	Mgat4a	-6.00227	0.0220286	mannoside acetylglucosaminyltransferase 4, isoenzyme A
IFNb	Macrophage	WT	Late	Upregulated	Tmem131	10.4571	0.00777128	transmembrane protein 131
IFNb	Macrophage	WT	Late	Repressed	Mff	-7.44952	7.9e-05	mitochondrial fission factor
IFNb	Macrophage	WT	Late	Repressed	Zfand2b	-6.95481	0.00373781	zinc finger, AN1 type domain 2B
IFNb	Macrophage	WT	Late	Upregulated	Dnpep	4.82879	0.0460375	aspartyl aminopeptidase
IFNb	Macrophage	WT	Late	Repressed	Stk11ip	-8.97596	0.0054769	serine/threonine kinase 11 interacting protein
IFNb	Macrophage	WT	Late	Repressed	Trip12	-7.85137	0.0235949	thyroid hormone receptor interactor 12
IFNb	Macrophage	WT	Late	Repressed	Farsb	-7.54898	0.000594405	phenylalanyl-tRNA synthetase, beta subunit
IFNb	Macrophage	WT	Late	Upregulated	Mrpl44	6.7468	0.0232049	mitochondrial ribosomal protein L44
IFNb	Macrophage	WT	Late	Upregulated	Capn10	9.05331	0.0185306	calpain 10
IFNb	Macrophage	WT	Late	Repressed	Nek7	-6.21552	0.00164345	NIMA (never in mitosis gene a)-related expressed kinase 7
IFNb	Macrophage	WT	Late	Repressed	Rassf5	-6.30388	0.00311218	Ras association (RalGDS/AF-6) domain family member 5
IFNb	Macrophage	WT	Late	Upregulated	Nucks1	12.8466	0.00453508	nuclear casein kinase and cyclin-dependent kinase substrate 1
IFNb	Macrophage	WT	Late	Upregulated	Glul	6.37872	0.0213678	glutamate-ammonia ligase (glutamine synthetase)
IFNb	Macrophage	WT	Late	Repressed	Ahctf1	-6.51668	0.0166313	AT hook containing transcription factor 1
IFNb	Macrophage	WT	Late	Upregulated	Sdccag8	19.0984	7.45e-08	serologically defined colon cancer antigen 8
IFNb	Macrophage	WT	Late	Upregulated	Ifi211	7.84818	0.0154802	interferon activated gene 211
IFNb	Macrophage	WT	Late	Upregulated	Eprs	9.506	8.22e-05	glutamyl-prolyl-tRNA synthetase
IFNb	Macrophage	WT	Late	Upregulated	Lpgat1	8.14758	0.00908316	lysophosphatidylglycerol acyltransferase 1
IFNb	Macrophage	WT	Late	Upregulated	Phyh	7.34581	0.00073514	phytanoyl-CoA hydroxylase
IFNb	Macrophage	WT	Late	Repressed	Pigc	-9.62126	0.00221368	phosphatidylinositol glycan anchor biosynthesis, class C
IFNb	Macrophage	WT	Late	Upregulated	Cenpl	7.48926	0.00652052	centromere protein L
IFNb	Macrophage	WT	Late	Repressed	Rsu1	-5.64593	0.0126197	Ras suppressor protein 1
IFNb	Macrophage	WT	Late	Repressed	Nek6	-6.9513	0.00474969	NIMA (never in mitosis gene a)-related expressed kinase 6
IFNb	Macrophage	WT	Late	Repressed	Yme1l1	-5.23866	0.0210617	YME1-like 1 (S. cerevisiae)
IFNb	Macrophage	WT	Late	Upregulated	Zbtb43	8.58143	0.0128182	zinc finger and BTB domain containing 43
IFNb	Macrophage	WT	Late	Repressed	Gpd2	-8.5248	0.00134462	glycerol phosphate dehydrogenase 2, mitochondrial
IFNb	Macrophage	WT	Late	Upregulated	Kynu	6.85576	0.0462893	kynureninase
IFNb	Macrophage	WT	Late	Repressed	Psmd5	-6.16771	0.0325456	proteasome (prosome, macropain) 26S subunit, non-ATPase, 5
IFNb	Macrophage	WT	Late	Repressed	Zeb2	-8.14949	0.0102818	zinc finger E-box binding homeobox 2
IFNb	Macrophage	WT	Late	Upregulated	Ifih1	7.13737	0.00330471	interferon induced with helicase C domain 1
IFNb	Macrophage	WT	Late	Upregulated	Traf2	7.85196	0.00166822	TNF receptor-associated factor 2
IFNb	Macrophage	WT	Late	Upregulated	Nmi	7.17576	0.00302623	N-myc (and STAT) interactor
IFNb	Macrophage	WT	Late	Repressed	Arl6ip6	-5.21997	0.0341118	ADP-ribosylation factor-like 6 interacting protein 6
IFNb	Macrophage	WT	Late	Repressed	Arrdc1	-5.79759	0.0158072	arrestin domain containing 1
IFNb	Macrophage	WT	Late	Upregulated	Baz2b	6.10306	0.0323965	bromodomain adjacent to zinc finger domain, 2B
IFNb	Macrophage	WT	Late	Repressed	Dnajc10	-8.25494	0.00421719	DnaJ heat shock protein family (Hsp40) member C10
IFNb	Macrophage	WT	Late	Upregulated	Ube2e3	6.75848	0.0105096	ubiquitin-conjugating enzyme E2E 3
IFNb	Macrophage	WT	Late	Repressed	Prg2	-13.6031	0.00819	proteoglycan 2, bone marrow
IFNb	Macrophage	WT	Late	Upregulated	Clp1	8.87764	0.00373203	CLP1, cleavage and polyadenylation factor I subunit
IFNb	Macrophage	WT	Late	Upregulated	Med19	9.13224	0.023706	mediator complex subunit 19
IFNb	Macrophage	WT	Late	Repressed	Zc3h15	-10.1949	0.00147463	zinc finger CCCH-type containing 15
IFNb	Macrophage	WT	Late	Upregulated	Sp3	8.34477	0.00177069	trans-acting transcription factor 3
IFNb	Macrophage	WT	Late	Repressed	Traf6	-7.00186	0.0114106	TNF receptor-associated factor 6
IFNb	Macrophage	WT	Late	Repressed	Api5	-4.44321	0.0335975	apoptosis inhibitor 5
IFNb	Macrophage	WT	Late	Upregulated	Gatm	20.0386	0.000203644	glycine amidinotransferase (L-arginine:glycine amidinotransferase)
IFNb	Macrophage	WT	Late	Upregulated	Cd82	5.48448	0.0178351	CD82 antigen
IFNb	Macrophage	WT	Late	Upregulated	Pex16	9.16643	0.0023778	peroxisomal biogenesis factor 16
IFNb	Macrophage	WT	Late	Repressed	Atg13	-5.57172	0.0267897	autophagy related 13
IFNb	Macrophage	WT	Late	Upregulated	Lrp4	5.33227	0.0482017	low density lipoprotein receptor-related protein 4
IFNb	Macrophage	WT	Late	Repressed	Arfgap2	-10.5602	1.08e-06	ADP-ribosylation factor GTPase activating protein 2
IFNb	Macrophage	WT	Late	Repressed	Tubgcp4	-9.18086	0.0019414	tubulin, gamma complex associated protein 4
IFNb	Macrophage	WT	Late	Repressed	Vps39	-6.81713	0.0264366	VPS39 HOPS complex subunit
IFNb	Macrophage	WT	Late	Repressed	Spint1	-10.1744	0.00381906	serine protease inhibitor, Kunitz type 1
IFNb	Macrophage	WT	Late	Repressed	Stard7	-4.08672	0.0370758	START domain containing 7
IFNb	Macrophage	WT	Late	Upregulated	Bcl2l11	6.63748	0.010348	BCL2-like 11 (apoptosis facilitator)
IFNb	Macrophage	WT	Late	Repressed	Fam110a	-6.32375	0.0350944	family with sequence similarity 110, member A
IFNb	Macrophage	WT	Late	Repressed	Rbck1	-7.9406	0.00134462	RanBP-type and C3HC4-type zinc finger containing 1
IFNb	Macrophage	WT	Late	Repressed	Fam210b	-9.35342	0.00147463	family with sequence similarity 210, member B
IFNb	Macrophage	WT	Late	Upregulated	Rae1	4.73696	0.0420436	ribonucleic acid export 1
IFNb	Macrophage	WT	Late	Upregulated	Rab22a	5.08311	0.0278079	RAB22A, member RAS oncogene family
IFNb	Macrophage	WT	Late	Upregulated	Impa1	7.16789	0.00491644	inositol (myo)-1(or 4)-monophosphatase 1
IFNb	Macrophage	WT	Late	Repressed	Arfgap1	-8.60335	0.000813606	ADP-ribosylation factor GTPase activating protein 1
IFNb	Macrophage	WT	Late	Upregulated	Zbtb46	8.61655	0.00346266	zinc finger and BTB domain containing 46
IFNb	Macrophage	WT	Late	Repressed	Pcmtd2	-10.8404	9.15e-06	protein-L-isoaspartate (D-aspartate) O-methyltransferase domain containing 2
IFNb	Macrophage	WT	Late	Upregulated	Acss2	4.24046	0.0447676	acyl-CoA synthetase short-chain family member 2
IFNb	Macrophage	WT	Late	Repressed	Procr	-11.3305	0.00043792	protein C receptor, endothelial
IFNb	Macrophage	WT	Late	Upregulated	Sla2	6.67424	0.00373203	Src-like-adaptor 2
IFNb	Macrophage	WT	Late	Repressed	Ralgapb	-9.74649	0.00121126	Ral GTPase activating protein, beta subunit (non-catalytic)
IFNb	Macrophage	WT	Late	Repressed	Mfn1	-12.8873	0.00160816	mitofusin 1
IFNb	Macrophage	WT	Late	Repressed	Dnajc19	-7.62325	0.0106505	DnaJ heat shock protein family (Hsp40) member C19
IFNb	Macrophage	WT	Late	Repressed	Nmd3	-7.54093	0.00744306	NMD3 ribosome export adaptor
IFNb	Macrophage	WT	Late	Upregulated	Dclk1	9.14819	0.0476595	doublecortin-like kinase 1
IFNb	Macrophage	WT	Late	Repressed	Etfdh	-18.9954	0.00043792	electron transferring flavoprotein, dehydrogenase
IFNb	Macrophage	WT	Late	Upregulated	Pdcd10	6.50011	0.0123549	programmed cell death 10
IFNb	Macrophage	WT	Late	Repressed	Olfml3	-10.2232	0.018012	olfactomedin-like 3
IFNb	Macrophage	WT	Late	Upregulated	Nras	6.2693	0.00622535	neuroblastoma ras oncogene
IFNb	Macrophage	WT	Late	Upregulated	Gdap2	6.80362	0.00543627	ganglioside-induced differentiation-associated-protein 2
IFNb	Macrophage	WT	Late	Repressed	Ddx20	-10.103	0.00051994	DEAD box helicase 20
IFNb	Macrophage	WT	Late	Upregulated	Adar	8.76861	7.54e-05	adenosine deaminase, RNA-specific
IFNb	Macrophage	WT	Late	Upregulated	Vcam1	6.65325	0.0138891	vascular cell adhesion molecule 1
IFNb	Macrophage	WT	Late	Upregulated	Larp7	12.3411	0.000465343	La ribonucleoprotein 7, transcriptional regulator
IFNb	Macrophage	WT	Late	Upregulated	Papss1	6.53445	0.0483103	3'-phosphoadenosine 5'-phosphosulfate synthase 1
IFNb	Macrophage	WT	Late	Upregulated	Ifi44	11.9178	7.96e-05	interferon-induced protein 44
IFNb	Macrophage	WT	Late	Upregulated	Gba	4.83138	0.0335975	glucosidase, beta, acid
IFNb	Macrophage	WT	Late	Upregulated	Arhgef2	8.65518	0.00472231	rho/rac guanine nucleotide exchange factor (GEF) 2
IFNb	Macrophage	WT	Late	Repressed	Naxe	-7.549	0.00182386	NAD(P)HX epimerase
IFNb	Macrophage	WT	Late	Upregulated	Polr3c	7.73924	0.00323878	polymerase (RNA) III (DNA directed) polypeptide C
IFNb	Macrophage	WT	Late	Repressed	Nudt17	-20.5582	3.17e-08	nudix (nucleoside diphosphate linked moiety X)-type motif 17
IFNb	Macrophage	WT	Late	Repressed	Rprd2	-20.0612	4.17e-08	regulation of nuclear pre-mRNA domain containing 2
IFNb	Macrophage	WT	Late	Upregulated	Ppp3ca	6.40881	0.0339032	protein phosphatase 3, catalytic subunit, alpha isoform
IFNb	Macrophage	WT	Late	Upregulated	Rpf1	5.25828	0.017624	ribosome production factor 1 homolog
IFNb	Macrophage	WT	Late	Upregulated	Gem	16.2723	0.000207153	GTP binding protein (gene overexpressed in skeletal muscle)
IFNb	Macrophage	WT	Late	Upregulated	Nsmaf	7.71749	0.0202841	neutral sphingomyelinase (N-SMase) activation associated factor
IFNb	Macrophage	WT	Late	Repressed	Pdlim5	-6.01905	0.0303118	PDZ and LIM domain 5
IFNb	Macrophage	WT	Late	Upregulated	Smim8	6.56338	0.0172596	small integral membrane protein 8
IFNb	Macrophage	WT	Late	Upregulated	Exosc3	10.1284	1.82e-05	exosome component 3
IFNb	Macrophage	WT	Late	Upregulated	Tnfsf8	8.77238	0.00496077	tumor necrosis factor (ligand) superfamily, member 8
IFNb	Macrophage	WT	Late	Repressed	Dcaf12	-7.14925	0.00220704	DDB1 and CUL4 associated factor 12
IFNb	Macrophage	WT	Late	Repressed	Nudt2	-8.51927	0.0101983	nudix (nucleoside diphosphate linked moiety X)-type motif 2
IFNb	Macrophage	WT	Late	Upregulated	Pigo	6.65032	0.0288717	phosphatidylinositol glycan anchor biosynthesis, class O
IFNb	Macrophage	WT	Late	Upregulated	Hint2	9.42391	0.000794522	histidine triad nucleotide binding protein 2
IFNb	Macrophage	WT	Late	Repressed	Txndc12	-5.55609	0.0467519	thioredoxin domain containing 12 (endoplasmic reticulum)
IFNb	Macrophage	WT	Late	Upregulated	Pdpn	14.2256	0.00607821	podoplanin
IFNb	Macrophage	WT	Late	Upregulated	Scp2	5.53367	0.00412082	sterol carrier protein 2, liver
IFNb	Macrophage	WT	Late	Repressed	Ybx1	-7.13595	0.000595248	Y box protein 1
IFNb	Macrophage	WT	Late	Repressed	Slc2a1	-10.3796	5.07e-07	solute carrier family 2 (facilitated glucose transporter), member 1
IFNb	Macrophage	WT	Late	Repressed	Cap1	-6.71933	0.00899788	CAP, adenylate cyclase-associated protein 1 (yeast)
IFNb	Macrophage	WT	Late	Repressed	Srsf10	-6.98739	0.00544823	serine and arginine-rich splicing factor 10
IFNb	Macrophage	WT	Late	Upregulated	Urod	4.9131	0.0234933	uroporphyrinogen decarboxylase
IFNb	Macrophage	WT	Late	Repressed	Nasp	-5.76687	0.0272875	nuclear autoantigenic sperm protein (histone-binding)
IFNb	Macrophage	WT	Late	Upregulated	Lrrc41	6.12775	0.0225645	leucine rich repeat containing 41
IFNb	Macrophage	WT	Late	Upregulated	Nsun4	7.28455	0.00560616	NOL1/NOP2/Sun domain family, member 4
IFNb	Macrophage	WT	Late	Repressed	Ebna1bp2	-10.6872	0.000439112	EBNA1 binding protein 2
IFNb	Macrophage	WT	Late	Repressed	Eif3i	-6.24467	0.00420214	eukaryotic translation initiation factor 3, subunit I
IFNb	Macrophage	WT	Late	Upregulated	Hdac1	19.0789	7.5e-08	histone deacetylase 1
IFNb	Macrophage	WT	Late	Repressed	Yars	-6.85144	0.0124005	tyrosyl-tRNA synthetase
IFNb	Macrophage	WT	Late	Repressed	AU040320	-20.4558	3.53e-07	expressed sequence AU040320
IFNb	Macrophage	WT	Late	Repressed	Meaf6	-10.3073	0.000384214	MYST/Esa1-associated factor 6
IFNb	Macrophage	WT	Late	Repressed	Gnl2	-7.54791	0.0238192	guanine nucleotide binding protein-like 2 (nucleolar)
IFNb	Macrophage	WT	Late	Upregulated	Rpa2	8.73154	0.00418457	replication protein A2
IFNb	Macrophage	WT	Late	Repressed	Sf3a3	-8.10507	0.00430966	splicing factor 3a, subunit 3
IFNb	Macrophage	WT	Late	Repressed	Acot7	-7.57773	0.0134118	acyl-CoA thioesterase 7
IFNb	Macrophage	WT	Late	Upregulated	Abcf2	7.90437	0.00531998	ATP-binding cassette, sub-family F (GCN20), member 2
IFNb	Macrophage	WT	Late	Upregulated	Tmub1	8.49531	0.00606641	transmembrane and ubiquitin-like domain containing 1
IFNb	Macrophage	WT	Late	Repressed	Slc4a2	-10.8883	0.000238736	solute carrier family 4 (anion exchanger), member 2
IFNb	Macrophage	WT	Late	Upregulated	Mad2l2	9.14921	0.0015192	MAD2 mitotic arrest deficient-like 2
IFNb	Macrophage	WT	Late	Upregulated	Mthfr	11.3784	1.77e-05	methylenetetrahydrofolate reductase
IFNb	Macrophage	WT	Late	Repressed	Cdk11b	-7.56671	0.00820793	cyclin-dependent kinase 11B
IFNb	Macrophage	WT	Late	Upregulated	Nadk	6.78616	0.00856337	NAD kinase
IFNb	Macrophage	WT	Late	Upregulated	Ccnl2	7.62996	0.00814402	cyclin L2
IFNb	Macrophage	WT	Late	Upregulated	Add1	4.38188	0.0352801	adducin 1 (alpha)
IFNb	Macrophage	WT	Late	Upregulated	Rnf4	6.53863	0.00616562	ring finger protein 4
IFNb	Macrophage	WT	Late	Upregulated	Stx18	8.45872	0.00595537	syntaxin 18
IFNb	Macrophage	WT	Late	Repressed	Slc4a1ap	-8.6079	0.00856337	solute carrier family 4 (anion exchanger), member 1, adaptor protein
IFNb	Macrophage	WT	Late	Upregulated	Eif2b4	9.44821	0.000138291	eukaryotic translation initiation factor 2B, subunit 4 delta
IFNb	Macrophage	WT	Late	Upregulated	Snx17	7.46855	0.00564354	sorting nexin 17
IFNb	Macrophage	WT	Late	Repressed	Ppm1g	-6.30944	0.0163433	protein phosphatase 1G (formerly 2C), magnesium-dependent, gamma isoform
IFNb	Macrophage	WT	Late	Upregulated	Sepsecs	8.19888	0.0153832	Sep (O-phosphoserine) tRNA:Sec (selenocysteine) tRNA synthase
IFNb	Macrophage	WT	Late	Upregulated	Ugdh	19.1779	1.17e-08	UDP-glucose dehydrogenase
IFNb	Macrophage	WT	Late	Upregulated	Srd5a3	7.84939	0.00261329	steroid 5 alpha-reductase 3
IFNb	Macrophage	WT	Late	Repressed	Paics	-8.92944	0.000657288	phosphoribosylaminoimidazole carboxylase, phosphoribosylaminoribosylaminoimidazole, succinocarboxamide synthetase
IFNb	Macrophage	WT	Late	Upregulated	Stap1	10.3206	0.00856337	signal transducing adaptor family member 1
IFNb	Macrophage	WT	Late	Repressed	Rufy3	-10.3907	0.00114389	RUN and FYVE domain containing 3
IFNb	Macrophage	WT	Late	Repressed	Spp1	-18.7566	0.000152655	secreted phosphoprotein 1
IFNb	Macrophage	WT	Late	Upregulated	Coq2	6.07298	0.00905045	coenzyme Q2 4-hydroxybenzoate polyprenyltransferase
IFNb	Macrophage	WT	Late	Upregulated	Plac8	5.62655	0.0144823	placenta-specific 8
IFNb	Macrophage	WT	Late	Upregulated	Ccng2	6.72705	0.0101834	cyclin G2
IFNb	Macrophage	WT	Late	Upregulated	Stx2	4.90654	0.0330453	syntaxin 2
IFNb	Macrophage	WT	Late	Repressed	Vps33a	-10.5789	0.000112999	VPS33A CORVET/HOPS core subunit
IFNb	Macrophage	WT	Late	Upregulated	P2rx4	19.2957	1.91e-08	purinergic receptor P2X, ligand-gated ion channel 4
IFNb	Macrophage	WT	Late	Upregulated	Kdm2b	8.10343	0.00570955	lysine (K)-specific demethylase 2B
IFNb	Macrophage	WT	Late	Repressed	Aacs	-6.26129	0.0163433	acetoacetyl-CoA synthetase
IFNb	Macrophage	WT	Late	Repressed	Ep400	-7.1502	0.0168449	E1A binding protein p400
IFNb	Macrophage	WT	Late	Upregulated	2210016L21Rik	8.11579	0.000568008	RIKEN cDNA 2210016L21 gene
IFNb	Macrophage	WT	Late	Upregulated	Snx8	7.49721	0.0124489	sorting nexin 8
IFNb	Macrophage	WT	Late	Upregulated	Oasl2	10.0442	1.4e-05	2'-5' oligoadenylate synthetase-like 2
IFNb	Macrophage	WT	Late	Repressed	Fscn1	-4.40581	0.0035585	fascin actin-bundling protein 1
IFNb	Macrophage	WT	Late	Upregulated	Dtx1	11.8687	0.00113581	deltex 1, E3 ubiquitin ligase
IFNb	Macrophage	WT	Late	Repressed	Slc46a3	-9.44626	0.00423735	solute carrier family 46, member 3
IFNb	Macrophage	WT	Late	Repressed	N4bp2l2	-9.093	0.000364241	NEDD4 binding protein 2-like 2
IFNb	Macrophage	WT	Late	Repressed	Wasl	-11.5124	9.72e-05	WASP like actin nucleation promoting factor
IFNb	Macrophage	WT	Late	Repressed	Agfg2	-13.4001	0.000316901	ArfGAP with FG repeats 2
IFNb	Macrophage	WT	Late	Repressed	Mcm7	-8.29325	0.00115506	minichromosome maintenance complex component 7
IFNb	Macrophage	WT	Late	Upregulated	Nt5c3	9.0189	1.53e-05	5'-nucleotidase, cytosolic III
IFNb	Macrophage	WT	Late	Repressed	Casp2	-6.03712	0.00474969	caspase 2
IFNb	Macrophage	WT	Late	Repressed	Agk	-17.2315	0.000129247	acylglycerol kinase
IFNb	Macrophage	WT	Late	Upregulated	Mrps33	8.38616	0.0112808	mitochondrial ribosomal protein S33
IFNb	Macrophage	WT	Late	Upregulated	Gfpt1	5.7167	0.0163518	glutamine fructose-6-phosphate transaminase 1
IFNb	Macrophage	WT	Late	Repressed	Ino80b	-8.11654	0.000499939	INO80 complex subunit B
IFNb	Macrophage	WT	Late	Upregulated	Rab43	19.3293	5.26e-11	RAB43, member RAS oncogene family
IFNb	Macrophage	WT	Late	Repressed	Uba3	-22.5956	5.29e-15	ubiquitin-like modifier activating enzyme 3
IFNb	Macrophage	WT	Late	Upregulated	Frmd4b	17.4788	0.000364241	FERM domain containing 4B
IFNb	Macrophage	WT	Late	Repressed	Ruvbl1	-6.30739	0.0262591	RuvB-like protein 1
IFNb	Macrophage	WT	Late	Repressed	Tmem43	-11.6833	4.03e-05	transmembrane protein 43
IFNb	Macrophage	WT	Late	Repressed	Klrd1	-4.81554	0.030187	killer cell lectin-like receptor, subfamily D, member 1
IFNb	Macrophage	WT	Late	Upregulated	Adipor2	8.3135	0.000555843	adiponectin receptor 2
IFNb	Macrophage	WT	Late	Upregulated	Kdm5a	8.40679	0.0023597	lysine (K)-specific demethylase 5A
IFNb	Macrophage	WT	Late	Upregulated	Wbp11	7.82116	0.00621798	WW domain binding protein 11
IFNb	Macrophage	WT	Late	Upregulated	Etnk1	7.75162	0.000477988	ethanolamine kinase 1
IFNb	Macrophage	WT	Late	Repressed	St8sia1	-5.19713	0.0262999	ST8 alpha-N-acetyl-neuraminide alpha-2,8-sialyltransferase 1
IFNb	Macrophage	WT	Late	Repressed	Iqgap1	-8.44681	0.00516649	IQ motif containing GTPase activating protein 1
IFNb	Macrophage	WT	Late	Repressed	Cib1	-9.63202	4.82e-05	calcium and integrin binding 1 (calmyrin)
IFNb	Macrophage	WT	Late	Repressed	Psmc4	-8.14527	0.00127754	proteasome (prosome, macropain) 26S subunit, ATPase, 4
IFNb	Macrophage	WT	Late	Upregulated	Tmem126b	7.26358	0.00694012	transmembrane protein 126B
IFNb	Macrophage	WT	Late	Upregulated	Ndufc2	7.48758	0.00440876	NADH:ubiquinone oxidoreductase subunit C2
IFNb	Macrophage	WT	Late	Repressed	Smg1	-8.24793	0.00371878	SMG1 nonsense mediated mRNA decay associated PI3K related kinase
IFNb	Macrophage	WT	Late	Repressed	Ppme1	-7.40408	0.00727478	protein phosphatase methylesterase 1
IFNb	Macrophage	WT	Late	Upregulated	Rabep2	8.80951	0.0389994	rabaptin, RAB GTPase binding effector protein 2
IFNb	Macrophage	WT	Late	Upregulated	Sh2b1	5.49384	0.0408037	SH2B adaptor protein 1
IFNb	Macrophage	WT	Late	Upregulated	Lat	5.23493	0.0158072	linker for activation of T cells
IFNb	Macrophage	WT	Late	Upregulated	Nsmce1	8.8454	0.000574742	NSE1 homolog, SMC5-SMC6 complex component
IFNb	Macrophage	WT	Late	Repressed	Copb1	-5.95919	0.0150618	coatomer protein complex, subunit beta 1
IFNb	Macrophage	WT	Late	Repressed	Rnf141	-10.343	0.0124489	ring finger protein 141
IFNb	Macrophage	WT	Late	Repressed	Bckdk	-8.52625	0.000720535	branched chain ketoacid dehydrogenase kinase
IFNb	Macrophage	WT	Late	Upregulated	Rnf40	8.09733	0.01731	ring finger protein 40
IFNb	Macrophage	WT	Late	Repressed	Ate1	-21.5649	4.21e-11	arginyltransferase 1
IFNb	Macrophage	WT	Late	Upregulated	Acadsb	11.908	0.00101459	acyl-Coenzyme A dehydrogenase, short/branched chain
IFNb	Macrophage	WT	Late	Upregulated	Dctn5	5.97022	0.034556	dynactin 5
IFNb	Macrophage	WT	Late	Repressed	Gga2	-11.6852	0.000148559	golgi associated, gamma adaptin ear containing, ARF binding protein 2
IFNb	Macrophage	WT	Late	Upregulated	Trim30a	3.59353	0.0439576	tripartite motif-containing 30A
IFNb	Macrophage	WT	Late	Repressed	Chst15	-6.4413	0.0155443	carbohydrate sulfotransferase 15
IFNb	Macrophage	WT	Late	Repressed	Oat	-6.39204	0.0131317	ornithine aminotransferase
IFNb	Macrophage	WT	Late	Upregulated	Thumpd1	7.04835	0.0115814	THUMP domain containing 1
IFNb	Macrophage	WT	Late	Upregulated	Lhpp	9.71288	0.0140103	phospholysine phosphohistidine inorganic pyrophosphate phosphatase
IFNb	Macrophage	WT	Late	Repressed	Zranb1	-7.64411	0.0146776	zinc finger, RAN-binding domain containing 1
IFNb	Macrophage	WT	Late	Repressed	Atp6ap2	-4.0298	0.0249231	ATPase, H+ transporting, lysosomal accessory protein 2
IFNb	Macrophage	WT	Late	Upregulated	Fadd	8.10547	0.00261008	Fas (TNFRSF6)-associated via death domain
IFNb	Macrophage	WT	Late	Upregulated	Dock11	6.07441	0.0159416	dedicator of cytokinesis 11
IFNb	Macrophage	WT	Late	Upregulated	Elf4	7.90319	0.00361295	E74-like factor 4 (ets domain transcription factor)
IFNb	Macrophage	WT	Late	Repressed	Arhgef6	-9.89066	0.000158431	Rac/Cdc42 guanine nucleotide exchange factor (GEF) 6
IFNb	Macrophage	WT	Late	Repressed	Timm17b	-4.85861	0.0411801	translocase of inner mitochondrial membrane 17b
IFNb	Macrophage	WT	Late	Upregulated	Fundc2	5.31879	0.0213484	FUN14 domain containing 2
IFNb	Macrophage	WT	Late	Upregulated	Brcc3	6.01288	0.0217987	BRCA1/BRCA2-containing complex, subunit 3
IFNb	Macrophage	WT	Late	Repressed	Igbp1	-6.44154	0.0165005	immunoglobulin (CD79A) binding protein 1
IFNb	Macrophage	WT	Late	Upregulated	Atrx	7.19003	0.0185644	ATRX, chromatin remodeler
IFNb	Macrophage	WT	Late	Upregulated	Xkrx	4.96608	0.0402234	X-linked Kx blood group related, X-linked
IFNb	Macrophage	WT	Late	Repressed	Chrdl1	-9.5372	0.0418059	chordin-like 1
IFNb	Macrophage	WT	Late	Repressed	Zmym3	-13.1192	0.0011127	zinc finger, MYM-type 3
IFNb	Macrophage	WT	Late	Repressed	Flna	-4.77241	0.0393502	filamin, alpha
IFNb	Macrophage	WT	Late	Upregulated	Gpm6b	13.7182	9.9e-05	glycoprotein m6b
IFNb	Macrophage	WT	Late	Upregulated	Hccs	5.19823	0.0420436	holocytochrome c synthetase
IFNb	Macrophage	WT	Late	Upregulated	Ctps2	5.85064	0.0154433	cytidine 5'-triphosphate synthase 2
IFNb	Macrophage	WT	Late	Upregulated	Zcchc18	6.97223	0.0400363	zinc finger, CCHC domain containing 18
IFNb	Macrophage	WT	Late	Upregulated	Vps36	12.9409	1.27e-05	vacuolar protein sorting 36
IFNb	Macrophage	WT	Late	Upregulated	Plpbp	7.04112	0.0262999	pyridoxal phosphate binding protein
IFNb	Macrophage	WT	Late	Upregulated	Leprotl1	4.59806	0.0200772	leptin receptor overlapping transcript-like 1
IFNb	Macrophage	WT	Late	Upregulated	Polb	5.98027	0.0233064	polymerase (DNA directed), beta
IFNb	Macrophage	WT	Late	Repressed	Tenm3	-13.7675	0.00762045	teneurin transmembrane protein 3
IFNb	Macrophage	WT	Late	Repressed	Tti2	-13.1833	0.000188321	TELO2 interacting protein 2
IFNb	Macrophage	WT	Late	Repressed	Gtf2e2	-5.39559	0.0495119	general transcription factor II E, polypeptide 2 (beta subunit)
IFNb	Macrophage	WT	Late	Repressed	Cnot7	-9.34879	0.000150269	CCR4-NOT transcription complex, subunit 7
IFNb	Macrophage	WT	Late	Repressed	Slc25a4	-7.86774	0.00029691	solute carrier family 25 (mitochondrial carrier, adenine nucleotide translocator), member 4
IFNb	Macrophage	WT	Late	Upregulated	Ufsp2	15.5343	1.53e-05	UFM1-specific peptidase 2
IFNb	Macrophage	WT	Late	Upregulated	Tlr3	11.2092	0.0224294	toll-like receptor 3
IFNb	Macrophage	WT	Late	Repressed	Itfg1	-5.98297	0.014753	integrin alpha FG-GAP repeat containing 1
IFNb	Macrophage	WT	Late	Upregulated	Ap1g1	8.15413	0.00062475	adaptor protein complex AP-1, gamma 1 subunit
IFNb	Macrophage	WT	Late	Upregulated	Usb1	9.45362	0.0038323	U6 snRNA biogenesis 1
IFNb	Macrophage	WT	Late	Repressed	Klhl36	-5.65323	0.0419677	kelch-like 36
IFNb	Macrophage	WT	Late	Repressed	Lsm4	-5.75755	0.00814402	LSM4 homolog, U6 small nuclear RNA and mRNA degradation associated
IFNb	Macrophage	WT	Late	Repressed	Cbfb	-7.30267	0.00688997	core binding factor beta
IFNb	Macrophage	WT	Late	Repressed	Vps4a	-8.35999	0.00113581	vacuolar protein sorting 4A
IFNb	Macrophage	WT	Late	Repressed	Cog8	-9.42607	0.000101357	component of oligomeric golgi complex 8
IFNb	Macrophage	WT	Late	Repressed	Med17	-9.43403	0.000439112	mediator complex subunit 17
IFNb	Macrophage	WT	Late	Upregulated	Vps26b	7.11303	0.00871346	VPS26 retromer complex component B
IFNb	Macrophage	WT	Late	Repressed	St14	-9.32602	0.00404126	suppression of tumorigenicity 14 (colon carcinoma)
IFNb	Macrophage	WT	Late	Repressed	Sesn3	-5.85619	0.0235496	sestrin 3
IFNb	Macrophage	WT	Late	Upregulated	Rexo2	6.7316	0.00211317	RNA exonuclease 2
IFNb	Macrophage	WT	Late	Upregulated	Ets1	5.17572	0.0179517	E26 avian leukemia oncogene 1, 5' domain
IFNb	Macrophage	WT	Late	Repressed	Fdx1	-8.76474	0.0163135	ferredoxin 1
IFNb	Macrophage	WT	Late	Repressed	Ppp2r1b	-7.79869	0.0107234	protein phosphatase 2, regulatory subunit A, beta
IFNb	Macrophage	WT	Late	Repressed	Dscaml1	-11.3346	0.0217987	DS cell adhesion molecule like 1
IFNb	Macrophage	WT	Late	Repressed	Stt3a	-8.12127	0.000895027	STT3, subunit of the oligosaccharyltransferase complex, homolog A (S. cerevisiae)
IFNb	Macrophage	WT	Late	Upregulated	Hinfp	9.33445	0.014753	histone H4 transcription factor
IFNb	Macrophage	WT	Late	Repressed	Tmod2	-7.75087	0.0199717	tropomodulin 2
IFNb	Macrophage	WT	Late	Upregulated	Rsl24d1	5.55202	0.025782	ribosomal L24 domain containing 1
IFNb	Macrophage	WT	Late	Upregulated	Idh3a	5.41901	0.0454011	isocitrate dehydrogenase 3 (NAD+) alpha
IFNb	Macrophage	WT	Late	Repressed	Fbxo22	-7.29923	0.0209899	F-box protein 22
IFNb	Macrophage	WT	Late	Upregulated	Pias1	8.33184	0.00121574	protein inhibitor of activated STAT 1
IFNb	Macrophage	WT	Late	Repressed	Snx14	-7.8129	0.00989248	sorting nexin 14
IFNb	Macrophage	WT	Late	Upregulated	Cmtm6	5.33653	0.0361425	CKLF-like MARVEL transmembrane domain containing 6
IFNb	Macrophage	WT	Late	Upregulated	Dync1li1	6.39208	0.0234658	dynein cytoplasmic 1 light intermediate chain 1
IFNb	Macrophage	WT	Late	Upregulated	Clstn2	15.2977	0.00373203	calsyntenin 2
IFNb	Macrophage	WT	Late	Upregulated	Faim	6.9919	0.00371455	Fas apoptotic inhibitory molecule
IFNb	Macrophage	WT	Late	Repressed	Smarcc1	-8.03556	0.00267902	SWI/SNF related, matrix associated, actin dependent regulator of chromatin, subfamily c, member 1
IFNb	Macrophage	WT	Late	Repressed	Ptgs2	-9.49746	0.0420441	prostaglandin-endoperoxide synthase 2
IFNb	Macrophage	WT	Late	Upregulated	Lrrfip2	10.4672	0.000101357	leucine rich repeat (in FLII) interacting protein 2
IFNb	Macrophage	WT	Late	Upregulated	Myd88	6.29061	0.00372201	myeloid differentiation primary response gene 88
IFNb	Macrophage	WT	Late	Upregulated	Slc25a38	17.1036	1.6e-07	solute carrier family 25, member 38
IFNb	Macrophage	WT	Late	Repressed	Cep63	-6.7161	0.0414725	centrosomal protein 63
IFNb	Macrophage	WT	Late	Upregulated	Srprb	4.78907	0.0414238	signal recognition particle receptor, B subunit
IFNb	Macrophage	WT	Late	Upregulated	Uba5	8.07986	0.00226788	ubiquitin-like modifier activating enzyme 5
IFNb	Macrophage	WT	Late	Upregulated	Cish	5.01563	0.0467519	cytokine inducible SH2-containing protein
IFNb	Macrophage	WT	Late	Repressed	Uba7	-7.65622	0.00138301	ubiquitin-like modifier activating enzyme 7
IFNb	Macrophage	WT	Late	Upregulated	Slc25a20	10.6266	0.00339466	solute carrier family 25 (mitochondrial carnitine/acylcarnitine translocase), member 20
IFNb	Macrophage	WT	Late	Repressed	Eml4	-10.5448	0.000884468	echinoderm microtubule associated protein like 4
IFNb	Macrophage	WT	Late	Upregulated	Atxn2l	6.35823	0.00796325	ataxin 2-like
IFNb	Macrophage	WT	Late	Repressed	Lmo2	-8.4437	0.0205021	LIM domain only 2
IFNb	Macrophage	WT	Late	Upregulated	Mier3	10.0361	0.000572287	MIER family member 3
IFNb	Macrophage	WT	Late	Upregulated	Ccdc88a	10.9001	0.0120901	coiled coil domain containing 88A
IFNb	Macrophage	WT	Late	Upregulated	Psmf1	8.85772	0.00115495	proteasome (prosome, macropain) inhibitor subunit 1
IFNb	Macrophage	WT	Late	Upregulated	Cyb5r4	4.02472	0.0345425	cytochrome b5 reductase 4
IFNb	Macrophage	WT	Late	Upregulated	Nup93	6.95249	0.0199984	nucleoporin 93
IFNb	Macrophage	WT	Late	Upregulated	Mycbp2	5.36918	0.0288117	MYC binding protein 2, E3 ubiquitin protein ligase
IFNb	Macrophage	WT	Late	Repressed	Trim33	-7.28562	0.0339196	tripartite motif-containing 33
IFNb	Macrophage	WT	Late	Upregulated	Nfatc1	5.94972	0.0205983	nuclear factor of activated T cells, cytoplasmic, calcineurin dependent 1
IFNb	Macrophage	WT	Late	Upregulated	Pygb	7.97684	0.00522274	brain glycogen phosphorylase
IFNb	Macrophage	WT	Late	Upregulated	3830406C13Rik	7.97661	0.00459005	RIKEN cDNA 3830406C13 gene
IFNb	Macrophage	WT	Late	Upregulated	Mzt1	6.10371	0.0331131	mitotic spindle organizing protein 1
IFNb	Macrophage	WT	Late	Upregulated	Noc4l	5.83647	0.023897	NOC4 like
IFNb	Macrophage	WT	Late	Repressed	Lpp	-8.25647	0.00486756	LIM domain containing preferred translocation partner in lipoma
IFNb	Macrophage	WT	Late	Repressed	Dnm2	-6.24649	0.0118021	dynamin 2
IFNb	Macrophage	WT	Late	Upregulated	Rtp4	9.29189	1.56e-07	receptor transporter protein 4
IFNb	Macrophage	WT	Late	Repressed	Usp37	-11.9963	0.00642381	ubiquitin specific peptidase 37
IFNb	Macrophage	WT	Late	Upregulated	Frrs1	10.7676	0.0124489	ferric-chelate reductase 1
IFNb	Macrophage	WT	Late	Repressed	Lpar6	-6.43174	0.0323621	lysophosphatidic acid receptor 6
IFNb	Macrophage	WT	Late	Upregulated	Tagap	5.04804	0.0405442	T cell activation Rho GTPase activating protein
IFNb	Macrophage	WT	Late	Repressed	Hacd3	-8.42942	0.000393183	3-hydroxyacyl-CoA dehydratase 3
IFNb	Macrophage	WT	Late	Repressed	Gadd45gip1	-6.84957	0.00585582	growth arrest and DNA-damage-inducible, gamma interacting protein 1
IFNb	Macrophage	WT	Late	Repressed	Rbm4b	-12.3986	0.00353495	RNA binding motif protein 4B
IFNb	Macrophage	WT	Late	Upregulated	Tmem131l	6.18067	0.0113452	transmembrane 131 like
IFNb	Macrophage	WT	Late	Upregulated	Tlr13	8.09791	0.0123771	toll-like receptor 13
IFNb	Macrophage	WT	Late	Upregulated	Asb13	8.76465	0.00128285	ankyrin repeat and SOCS box-containing 13
IFNb	Macrophage	WT	Late	Upregulated	Ppp1r16a	9.13875	0.00201927	protein phosphatase 1, regulatory subunit 16A
IFNb	Macrophage	WT	Late	Upregulated	Lgals3bp	5.36247	0.00833382	lectin, galactoside-binding, soluble, 3 binding protein
IFNb	Macrophage	WT	Late	Repressed	Gde1	-10.5202	0.000540719	glycerophosphodiester phosphodiesterase 1
IFNb	Macrophage	WT	Late	Repressed	Scaper	-10.7988	0.025782	S phase cyclin A-associated protein in the ER
IFNb	Macrophage	WT	Late	Repressed	Zdhhc5	-7.16762	0.0421893	zinc finger, DHHC domain containing 5
IFNb	Macrophage	WT	Late	Upregulated	Tpst1	7.80213	0.0146118	protein-tyrosine sulfotransferase 1
IFNb	Macrophage	WT	Late	Upregulated	Gas2l1	9.20581	0.0417906	growth arrest-specific 2 like 1
IFNb	Macrophage	WT	Late	Upregulated	Exosc4	6.83875	0.0107234	exosome component 4
IFNb	Macrophage	WT	Late	Upregulated	Plcg2	12.4789	0.000925403	phospholipase C, gamma 2
IFNb	Macrophage	WT	Late	Repressed	Smc4	-5.05914	0.023706	structural maintenance of chromosomes 4
IFNb	Macrophage	WT	Late	Repressed	Cmip	-7.26124	0.0353229	c-Maf inducing protein
IFNb	Macrophage	WT	Late	Repressed	Polr3b	-9.0913	0.0021519	polymerase (RNA) III (DNA directed) polypeptide B
IFNb	Macrophage	WT	Late	Upregulated	Ifit1	6.01504	0.00195016	interferon-induced protein with tetratricopeptide repeats 1
IFNb	Macrophage	WT	Late	Upregulated	Ppp1r18	7.39135	0.0110466	protein phosphatase 1, regulatory subunit 18
IFNb	Macrophage	WT	Late	Upregulated	Pik3ip1	4.22297	0.0256002	phosphoinositide-3-kinase interacting protein 1
IFNb	Macrophage	WT	Late	Upregulated	Tiparp	5.54524	0.0463694	TCDD-inducible poly(ADP-ribose) polymerase
IFNb	Macrophage	WT	Late	Repressed	Xpot	-11.9024	0.0171899	exportin, tRNA (nuclear export receptor for tRNAs)
IFNb	Macrophage	WT	Late	Upregulated	Cnot6l	6.69833	0.00248472	CCR4-NOT transcription complex, subunit 6-like
IFNb	Macrophage	WT	Late	Upregulated	Nagk	13.395	3.38e-05	N-acetylglucosamine kinase
IFNb	Macrophage	WT	Late	Upregulated	Tmub2	9.15963	0.00130424	transmembrane and ubiquitin-like domain containing 2
IFNb	Macrophage	WT	Late	Upregulated	Cxcl10	7.24451	0.000232685	chemokine (C-X-C motif) ligand 10
IFNb	Macrophage	WT	Late	Upregulated	Cog3	8.42266	0.024839	component of oligomeric golgi complex 3
IFNb	Macrophage	WT	Late	Repressed	Pip5k1c	-7.87997	0.00551635	phosphatidylinositol-4-phosphate 5-kinase, type 1 gamma
IFNb	Macrophage	WT	Late	Upregulated	Tmem106a	8.55224	0.00404126	transmembrane protein 106A
IFNb	Macrophage	WT	Late	Upregulated	Cebpa	18.6586	2.03e-06	CCAAT/enhancer binding protein (C/EBP), alpha
IFNb	Macrophage	WT	Late	Upregulated	Vat1	8.63794	0.0304509	vesicle amine transport 1
IFNb	Macrophage	WT	Late	Repressed	Ncapd3	-5.42933	0.0226515	non-SMC condensin II complex, subunit D3
IFNb	Macrophage	WT	Late	Upregulated	Map2k2	7.01946	0.00968397	mitogen-activated protein kinase kinase 2
IFNb	Macrophage	WT	Late	Repressed	Dhx57	-17.8439	7.47e-07	DEAH (Asp-Glu-Ala-Asp/His) box polypeptide 57
IFNb	Macrophage	WT	Late	Upregulated	Nubpl	20.6261	1.49e-08	nucleotide binding protein-like
IFNb	Macrophage	WT	Late	Repressed	Eif2s3x	-17.5826	7.79e-05	eukaryotic translation initiation factor 2, subunit 3, structural gene X-linked
IFNb	Macrophage	WT	Late	Upregulated	Slfn8	9.45453	3.22e-05	schlafen 8
IFNb	Macrophage	WT	Late	Repressed	Hectd1	-8.06991	0.00333598	HECT domain E3 ubiquitin protein ligase 1
IFNb	Macrophage	WT	Late	Upregulated	Cops4	4.62251	0.0476744	COP9 signalosome subunit 4
IFNb	Macrophage	WT	Late	Upregulated	Sec31a	5.71092	0.0299379	Sec31 homolog A (S. cerevisiae)
IFNb	Macrophage	WT	Late	Upregulated	Rmi1	8.08412	0.0383555	RecQ mediated genome instability 1
IFNb	Macrophage	WT	Late	Repressed	Rcbtb1	-9.04346	3.53e-06	regulator of chromosome condensation (RCC1) and BTB (POZ) domain containing protein 1
IFNb	Macrophage	WT	Late	Upregulated	Cox18	7.93592	0.00652052	cytochrome c oxidase assembly protein 18
IFNb	Macrophage	WT	Late	Upregulated	Leng8	5.70314	0.0180042	leukocyte receptor cluster (LRC) member 8
IFNb	Macrophage	WT	Late	Upregulated	Mpv17l2	4.61577	0.0303852	MPV17 mitochondrial membrane protein-like 2
IFNb	Macrophage	WT	Late	Upregulated	Isg15	7.03118	0.00242608	ISG15 ubiquitin-like modifier
IFNb	Macrophage	WT	Late	Upregulated	Dok3	10.0869	0.00762045	docking protein 3
IFNb	Macrophage	WT	Late	Upregulated	Supt16	9.54829	0.014753	SPT16, facilitates chromatin remodeling subunit
IFNb	Macrophage	WT	Late	Repressed	Ythdc1	-7.75665	0.00500587	YTH domain containing 1
IFNb	Macrophage	WT	Late	Upregulated	Dennd5a	6.71251	0.0228213	DENN/MADD domain containing 5A
IFNb	Macrophage	WT	Late	Repressed	Dnajb5	-16.5559	0.00208518	DnaJ heat shock protein family (Hsp40) member B5
IFNb	Macrophage	WT	Late	Repressed	Arl5a	-5.74716	0.0241883	ADP-ribosylation factor-like 5A
IFNb	Macrophage	WT	Late	Upregulated	Rpp25l	9.47636	8.93e-05	ribonuclease P/MRP 25 subunit-like
IFNb	Macrophage	WT	Late	Repressed	Tmem260	-8.23754	0.0170814	transmembrane protein 260
IFNb	Macrophage	WT	Late	Repressed	Sec24a	-7.82173	0.0164347	Sec24 related gene family, member A (S. cerevisiae)
IFNb	Macrophage	WT	Late	Repressed	Gpi1	-9.20666	1.21e-05	glucose-6-phosphate isomerase 1
IFNb	Macrophage	WT	Late	Upregulated	Phpt1	6.70184	0.0206767	phosphohistidine phosphatase 1
IFNb	Macrophage	WT	Late	Repressed	Commd2	-8.46101	0.00235235	COMM domain containing 2
IFNb	Macrophage	WT	Late	Repressed	Ppfibp2	-9.41228	0.00195016	PTPRF interacting protein, binding protein 2 (liprin beta 2)
IFNb	Macrophage	WT	Late	Repressed	Slc38a7	-12.9061	0.000316901	solute carrier family 38, member 7
IFNb	Macrophage	WT	Late	Upregulated	Cnot1	9.56202	0.00677387	CCR4-NOT transcription complex, subunit 1
IFNb	Macrophage	WT	Late	Repressed	Plxnb2	-7.9529	0.0182332	plexin B2
IFNb	Macrophage	WT	Late	Upregulated	Eipr1	5.57504	0.0132199	EARP complex and GARP complex interacting protein 1
IFNb	Macrophage	WT	Late	Repressed	Micall2	-14.9426	0.00457748	MICAL-like 2
IFNb	Macrophage	WT	Late	Repressed	Decr2	-9.17663	0.000992349	2-4-dienoyl-Coenzyme A reductase 2, peroxisomal
IFNb	Macrophage	WT	Late	Repressed	Cnep1r1	-7.07715	0.0202841	CTD nuclear envelope phosphatase 1 regulatory subunit 1
IFNb	Macrophage	WT	Late	Upregulated	Mrpl55	5.08739	0.0471784	mitochondrial ribosomal protein L55
IFNb	Macrophage	WT	Late	Upregulated	Ehmt1	5.66138	0.0331131	euchromatic histone methyltransferase 1
IFNb	Macrophage	WT	Late	Repressed	Nfkbid	-10.1055	0.00149248	nuclear factor of kappa light polypeptide gene enhancer in B cells inhibitor, delta
IFNb	Macrophage	WT	Late	Upregulated	Pml	6.7132	0.00261008	promyelocytic leukemia
IFNb	Macrophage	WT	Late	Repressed	Scd1	-11.8934	0.00411894	stearoyl-Coenzyme A desaturase 1
IFNb	Macrophage	WT	Late	Upregulated	Ralgapa2	10.9478	0.013509	Ral GTPase activating protein, alpha subunit 2 (catalytic)
IFNb	Macrophage	WT	Late	Upregulated	Ndufc1	6.84325	0.0062483	NADH:ubiquinone oxidoreductase subunit C1
IFNb	Macrophage	WT	Late	Repressed	Matr3	-7.95542	0.000992349	matrin 3
IFNb	Macrophage	WT	Late	Upregulated	Ctbp1	4.95683	0.038133	C-terminal binding protein 1
IFNb	Macrophage	WT	Late	Repressed	Rcor3	-10.0614	0.0304509	REST corepressor 3
IFNb	Macrophage	WT	Late	Upregulated	Depdc5	17.3474	1.77e-07	DEP domain containing 5
IFNb	Macrophage	WT	Late	Repressed	Azin1	-4.08465	0.0467519	antizyme inhibitor 1
IFNb	Macrophage	WT	Late	Repressed	Nenf	-22.1624	1.65e-12	neuron derived neurotrophic factor
IFNb	Macrophage	WT	Late	Upregulated	Inf2	9.70565	0.0090686	inverted formin, FH2 and WH2 domain containing
IFNb	Macrophage	WT	Late	Upregulated	Themis2	9.88423	0.000616153	thymocyte selection associated family member 2
IFNb	Macrophage	WT	Late	Upregulated	Nmrk1	9.14325	0.00496971	nicotinamide riboside kinase 1
IFNb	Macrophage	WT	Late	Upregulated	Ifi206	9.07351	0.000118146	interferon activated gene 206
IFNb	Macrophage	WT	Late	Repressed	Ndufv1	-5.58525	0.025067	NADH:ubiquinone oxidoreductase core subunit V1
IFNb	Macrophage	WT	Late	Upregulated	Ddx60	10.1163	5.92e-05	DExD/H box helicase 60
IFNb	Macrophage	WT	Late	Repressed	Bank1	-8.68549	0.0146652	B cell scaffold protein with ankyrin repeats 1
IFNb	Macrophage	WT	Late	Upregulated	Ssh2	6.47297	0.00440876	slingshot protein phosphatase 2
IFNb	Macrophage	WT	Late	Repressed	Rmi2	-4.88055	0.0447676	RecQ mediated genome instability 2
IFNb	Macrophage	WT	Late	Upregulated	Parp11	4.69026	0.0401531	poly (ADP-ribose) polymerase family, member 11
IFNb	Macrophage	WT	Late	Upregulated	Trappc11	8.55569	0.00457748	trafficking protein particle complex 11
IFNb	Macrophage	WT	Late	Repressed	Pde4dip	-5.76767	0.0214978	phosphodiesterase 4D interacting protein (myomegalin)
IFNb	Macrophage	WT	Late	Upregulated	Ttc39b	10.4808	0.000568008	tetratricopeptide repeat domain 39B
IFNb	Macrophage	WT	Late	Upregulated	F11r	20.9026	1.49e-09	F11 receptor
IFNb	Macrophage	WT	Late	Upregulated	Ovca2	20.753	1.68e-07	candidate tumor suppressor in ovarian cancer 2
IFNb	Macrophage	WT	Late	Upregulated	Ostm1	6.2903	0.00762045	osteopetrosis associated transmembrane protein 1
IFNb	Macrophage	WT	Late	Repressed	Wdr36	-7.5518	0.00537394	WD repeat domain 36
IFNb	Macrophage	WT	Late	Upregulated	Edem2	7.26775	0.00473784	ER degradation enhancer, mannosidase alpha-like 2
IFNb	Macrophage	WT	Late	Repressed	Trpc4ap	-5.0165	0.0182464	transient receptor potential cation channel, subfamily C, member 4 associated protein
IFNb	Macrophage	WT	Late	Upregulated	Upf3a	8.64128	0.0062483	UPF3 regulator of nonsense transcripts homolog A (yeast)
IFNb	Macrophage	WT	Late	Repressed	Atf5	-9.71663	0.0389087	activating transcription factor 5
IFNb	Macrophage	WT	Late	Upregulated	Ciart	10.413	0.00592742	circadian associated repressor of transcription
IFNb	Macrophage	WT	Late	Upregulated	Sct	10.2593	5.66e-06	secretin
IFNb	Macrophage	WT	Late	Repressed	Ensa	-7.97281	0.0155789	endosulfine alpha
IFNb	Macrophage	WT	Late	Repressed	Med30	-5.30404	0.0319355	mediator complex subunit 30
IFNb	Macrophage	WT	Late	Upregulated	Mapkap1	9.09035	0.00833382	mitogen-activated protein kinase associated protein 1
IFNb	Macrophage	WT	Late	Repressed	Bud31	-7.83694	0.00325337	BUD31 homolog
IFNb	Macrophage	WT	Late	Repressed	Ptk6	-8.56024	0.0298742	PTK6 protein tyrosine kinase 6
IFNb	Macrophage	WT	Late	Upregulated	Ascc3	8.89797	0.000192969	activating signal cointegrator 1 complex subunit 3
IFNb	Macrophage	WT	Late	Upregulated	Cnot4	9.45703	0.00137766	CCR4-NOT transcription complex, subunit 4
IFNb	Macrophage	WT	Late	Repressed	Sde2	-6.9487	0.0188467	SDE2 telomere maintenance homolog (S. pombe)
IFNb	Macrophage	WT	Late	Repressed	Mrps34	-8.09225	0.00520774	mitochondrial ribosomal protein S34
IFNb	Macrophage	WT	Late	Upregulated	Kat7	7.72181	0.00377149	K(lysine) acetyltransferase 7
IFNb	Macrophage	WT	Late	Upregulated	Edc3	6.76214	0.01244	enhancer of mRNA decapping 3
IFNb	Macrophage	WT	Late	Upregulated	Akna	7.00659	0.00262266	AT-hook transcription factor
IFNb	Macrophage	WT	Late	Upregulated	Dap	7.35689	0.00415734	death-associated protein
IFNb	Macrophage	WT	Late	Repressed	Rbpj	-9.42031	0.00319644	recombination signal binding protein for immunoglobulin kappa J region
IFNb	Macrophage	WT	Late	Upregulated	Adk	6.81957	0.0281402	adenosine kinase
IFNb	Macrophage	WT	Late	Repressed	Metrnl	-17.4516	0.000417014	meteorin, glial cell differentiation regulator-like
IFNb	Macrophage	WT	Late	Repressed	Gpatch2	-9.89629	0.0315558	G patch domain containing 2
IFNb	Macrophage	WT	Late	Upregulated	Isg20	4.93953	0.0244861	interferon-stimulated protein
IFNb	Macrophage	WT	Late	Upregulated	Azi2	8.62909	0.000181358	5-azacytidine induced gene 2
IFNb	Macrophage	WT	Late	Repressed	Alg1	-11.6488	0.0102518	asparagine-linked glycosylation 1 (beta-1,4-mannosyltransferase)
IFNb	Macrophage	WT	Late	Repressed	Tmem135	-4.85784	0.0268158	transmembrane protein 135
IFNb	Macrophage	WT	Late	Upregulated	Prpf18	7.229	0.00704779	pre-mRNA processing factor 18
IFNb	Macrophage	WT	Late	Upregulated	Dcxr	6.98133	0.0249117	dicarbonyl L-xylulose reductase
IFNb	Macrophage	WT	Late	Repressed	Ubn1	-10.4058	6.96e-11	ubinuclein 1
IFNb	Macrophage	WT	Late	Upregulated	Znfx1	6.89058	0.0115814	zinc finger, NFX1-type containing 1
IFNb	Macrophage	WT	Late	Upregulated	Ptpa	4.46701	0.0451385	protein phosphatase 2 protein activator
IFNb	Macrophage	WT	Late	Repressed	Stau1	-6.07795	0.0225645	staufen double-stranded RNA binding protein 1
IFNb	Macrophage	WT	Late	Repressed	Ubald1	-6.07071	0.020956	UBA-like domain containing 1
IFNb	Macrophage	WT	Late	Repressed	Stub1	-7.93198	0.00726247	STIP1 homology and U-Box containing protein 1
IFNb	Macrophage	WT	Late	Repressed	Coro7	-7.30184	0.00434139	coronin 7
[truncated: 2,813 more rows]

## Sheet: IFNb response genes KE
Treatment	Cell type	Genotype	Time	Direction	Gene	log2FoldChange	FDR	Gene name
IFNb	Macrophage	KE	Early	Repressed	Tfe3	-6.86833	0.0200173	transcription factor E3
IFNb	Macrophage	KE	Early	Upregulated	Trim25	5.10538	0.0319476	tripartite motif-containing 25
IFNb	Macrophage	KE	Early	Repressed	Dgke	-18.6492	4.70691e-06	diacylglycerol kinase, epsilon
IFNb	Macrophage	KE	Early	Upregulated	Mcts1	5.26873	0.0140278	malignant T cell amplified sequence 1
IFNb	Macrophage	KE	Early	Repressed	Hnrnpd	-23.6184	1.85823e-12	heterogeneous nuclear ribonucleoprotein D
IFNb	Macrophage	KE	Early	Upregulated	Slc7a7	19.2852	2.71304e-07	solute carrier family 7 (cationic amino acid transporter, y+ system), member 7
IFNb	Macrophage	KE	Early	Repressed	Snd1	-9.21691	3.06138e-05	staphylococcal nuclease and tudor domain containing 1
IFNb	Macrophage	KE	Early	Repressed	Ubl3	-5.91918	0.00477012	ubiquitin-like 3
IFNb	Macrophage	KE	Early	Repressed	Siae	-14.8416	4.20914e-05	sialic acid acetylesterase
IFNb	Macrophage	KE	Early	Repressed	Fam50a	-6.10347	0.0167175	family with sequence similarity 50, member A
IFNb	Macrophage	KE	Early	Upregulated	Blvra	6.13494	0.0195516	biliverdin reductase A
IFNb	Macrophage	KE	Early	Upregulated	Sdf2	5.57237	0.0160604	stromal cell derived factor 2
IFNb	Macrophage	KE	Early	Upregulated	Ipo4	10.6652	0.0295141	importin 4
IFNb	Macrophage	KE	Early	Upregulated	Irf9	4.2242	0.0314832	interferon regulatory factor 9
IFNb	Macrophage	KE	Early	Repressed	Tmem161a	-5.60175	0.0299424	transmembrane protein 161A
IFNb	Macrophage	KE	Early	Upregulated	Ocel1	4.99826	0.0453081	occludin/ELL domain containing 1
IFNb	Macrophage	KE	Early	Repressed	Tgfb1	-17.494	0.000139508	transforming growth factor, beta 1
IFNb	Macrophage	KE	Early	Repressed	Baz1b	-14.537	0.000164399	bromodomain adjacent to zinc finger domain, 1B
IFNb	Macrophage	KE	Early	Repressed	Timm44	-8.01149	0.005727	translocase of inner mitochondrial membrane 44
IFNb	Macrophage	KE	Early	Upregulated	Eif2b5	8.51628	3.10102e-06	eukaryotic translation initiation factor 2B, subunit 5 epsilon
IFNb	Macrophage	KE	Early	Upregulated	Nosip	10.3908	6.12288e-05	nitric oxide synthase interacting protein
IFNb	Macrophage	KE	Early	Upregulated	Pih1d1	6.67109	0.00921609	PIH1 domain containing 1
IFNb	Macrophage	KE	Early	Repressed	Prodh	-15.7401	0.00509359	proline dehydrogenase
IFNb	Macrophage	KE	Early	Repressed	Rps6ka1	-5.8274	0.00972785	ribosomal protein S6 kinase polypeptide 1
IFNb	Macrophage	KE	Early	Upregulated	Dnaja3	5.13934	0.0340089	DnaJ heat shock protein family (Hsp40) member A3
IFNb	Macrophage	KE	Early	Upregulated	Ptpn6	5.33373	0.0160604	protein tyrosine phosphatase, non-receptor type 6
IFNb	Macrophage	KE	Early	Repressed	Lpcat3	-7.09672	0.022542	lysophosphatidylcholine acyltransferase 3
IFNb	Macrophage	KE	Early	Repressed	Clcn3	-8.75373	0.00026736	chloride channel, voltage-sensitive 3
IFNb	Macrophage	KE	Early	Repressed	Adgre1	-7.18715	0.0142835	adhesion G protein-coupled receptor E1
IFNb	Macrophage	KE	Early	Repressed	Prcc	-15.7079	0.00298422	papillary renal cell carcinoma (translocation-associated)
IFNb	Macrophage	KE	Early	Repressed	Sgta	-7.08351	0.00871694	small glutamine-rich tetratricopeptide repeat (TPR)-containing, alpha
IFNb	Macrophage	KE	Early	Repressed	Letm1	-4.82372	0.0430267	leucine zipper-EF-hand containing transmembrane protein 1
IFNb	Macrophage	KE	Early	Repressed	Pcyt1a	-7.01653	0.00684327	phosphate cytidylyltransferase 1, choline, alpha isoform
IFNb	Macrophage	KE	Early	Upregulated	Snx6	4.74397	0.0437767	sorting nexin 6
IFNb	Macrophage	KE	Early	Repressed	Kctd20	-6.96992	0.00871694	potassium channel tetramerisation domain containing 20
IFNb	Macrophage	KE	Early	Upregulated	Rbm14	5.24707	0.0326828	RNA binding motif protein 14
IFNb	Macrophage	KE	Early	Upregulated	Cnp	8.14493	0.000658484	2',3'-cyclic nucleotide 3' phosphodiesterase
IFNb	Macrophage	KE	Early	Repressed	Eif1b	-7.58657	0.00206366	eukaryotic translation initiation factor 1B
IFNb	Macrophage	KE	Early	Upregulated	Abhd16a	6.27999	0.0447833	abhydrolase domain containing 16A
IFNb	Macrophage	KE	Early	Repressed	Ift22	-13.1488	0.000656913	intraflagellar transport 22
IFNb	Macrophage	KE	Early	Upregulated	Fxyd5	5.35036	0.00535265	FXYD domain-containing ion transport regulator 5
IFNb	Macrophage	KE	Early	Repressed	Snap47	-7.08655	0.0122448	synaptosomal-associated protein, 47
IFNb	Macrophage	KE	Early	Upregulated	Tmem86a	7.39087	0.00871694	transmembrane protein 86A
IFNb	Macrophage	KE	Early	Repressed	Ccnt1	-7.00625	0.00810789	cyclin T1
IFNb	Macrophage	KE	Early	Repressed	Dhdds	-6.0319	0.0224388	dehydrodolichyl diphosphate synthase
IFNb	Macrophage	KE	Early	Repressed	St3gal1	-7.25261	0.0109222	ST3 beta-galactoside alpha-2,3-sialyltransferase 1
IFNb	Macrophage	KE	Early	Upregulated	Tmem259	10.0639	0.0302888	transmembrane protein 259
IFNb	Macrophage	KE	Early	Repressed	Zswim7	-21.5848	1.48957e-11	zinc finger SWIM-type containing 7
IFNb	Macrophage	KE	Early	Repressed	Rbsn	-12.4163	0.000259453	rabenosyn, RAB effector
IFNb	Macrophage	KE	Early	Repressed	Slamf6	-6.17368	0.00609791	SLAM family member 6
IFNb	Macrophage	KE	Early	Upregulated	Cacfd1	5.48479	0.0302466	calcium channel flower domain containing 1
IFNb	Macrophage	KE	Early	Upregulated	Arnt	6.23841	0.0397388	aryl hydrocarbon receptor nuclear translocator
IFNb	Macrophage	KE	Early	Repressed	Aph1a	-9.4767	0.0179351	aph1 homolog A, gamma secretase subunit
IFNb	Macrophage	KE	Early	Upregulated	Prpsap1	5.51595	0.0282444	phosphoribosyl pyrophosphate synthetase-associated protein 1
IFNb	Macrophage	KE	Early	Upregulated	H2-M3	5.49068	0.0196931	histocompatibility 2, M region locus 3
IFNb	Macrophage	KE	Early	Repressed	Tox4	-7.86566	0.00304788	TOX high mobility group box family member 4
IFNb	Macrophage	KE	Early	Repressed	Psmd3	-8.1861	0.00238748	proteasome (prosome, macropain) 26S subunit, non-ATPase, 3
IFNb	Macrophage	KE	Early	Upregulated	Elmo2	5.36459	0.0173418	engulfment and cell motility 2
IFNb	Macrophage	KE	Early	Repressed	Serinc3	-6.61812	0.0131595	serine incorporator 3
IFNb	Macrophage	KE	Early	Repressed	Crk	-5.41118	0.0298279	v-crk avian sarcoma virus CT10 oncogene homolog
IFNb	Macrophage	KE	Early	Repressed	Pitpna	-4.75915	0.0438079	phosphatidylinositol transfer protein, alpha
IFNb	Macrophage	KE	Early	Upregulated	Dhx58	5.78811	0.0163942	DEXH (Asp-Glu-X-His) box polypeptide 58
IFNb	Macrophage	KE	Early	Upregulated	Cyth4	5.22065	0.0290292	cytohesin 4
IFNb	Macrophage	KE	Early	Upregulated	Mafk	6.74544	0.00751178	v-maf musculoaponeurotic fibrosarcoma oncogene family, protein K (avian)
IFNb	Macrophage	KE	Early	Upregulated	Spag7	6.79946	0.00467673	sperm associated antigen 7
IFNb	Macrophage	KE	Early	Repressed	Kansl1	-9.49821	0.00170527	KAT8 regulatory NSL complex subunit 1
IFNb	Macrophage	KE	Early	Repressed	Chd3	-8.43228	0.00797429	chromodomain helicase DNA binding protein 3
IFNb	Macrophage	KE	Early	Repressed	Appbp2	-7.32479	0.00258947	amyloid beta precursor protein (cytoplasmic tail) binding protein 2
IFNb	Macrophage	KE	Early	Upregulated	Elp5	7.15314	0.00900667	elongator acetyltransferase complex subunit 5
IFNb	Macrophage	KE	Early	Repressed	Acsl1	-9.88785	0.000167241	acyl-CoA synthetase long-chain family member 1
IFNb	Macrophage	KE	Early	Upregulated	Atp6ap1	5.01879	0.0289917	ATPase, H+ transporting, lysosomal accessory protein 1
IFNb	Macrophage	KE	Early	Upregulated	Atp6v0a1	18.1256	4.96451e-05	ATPase, H+ transporting, lysosomal V0 subunit A1
IFNb	Macrophage	KE	Early	Repressed	Gle1	-5.8457	0.0196931	GLE1 RNA export mediator (yeast)
IFNb	Macrophage	KE	Early	Upregulated	Rmnd1	13.1065	0.000955889	required for meiotic nuclear division 1 homolog
IFNb	Macrophage	KE	Early	Upregulated	Gtf3c6	7.03624	0.00467673	general transcription factor IIIC, polypeptide 6, alpha
IFNb	Macrophage	KE	Early	Repressed	Fabp7	-13.4572	0.0118384	fatty acid binding protein 7, brain
IFNb	Macrophage	KE	Early	Upregulated	Pkib	6.74436	0.00936226	protein kinase inhibitor beta, cAMP dependent, testis specific
IFNb	Macrophage	KE	Early	Repressed	Epb41l2	-8.84254	0.000259453	erythrocyte membrane protein band 4.1 like 2
IFNb	Macrophage	KE	Early	Repressed	Vps26a	-9.92158	4.32183e-05	VPS26 retromer complex component A
IFNb	Macrophage	KE	Early	Upregulated	Anapc16	6.22956	0.0139012	anaphase promoting complex subunit 16
IFNb	Macrophage	KE	Early	Upregulated	Thap2	12.9839	9.7915e-05	THAP domain containing, apoptosis associated protein 2
IFNb	Macrophage	KE	Early	Upregulated	Cnot2	5.77695	0.0193368	CCR4-NOT transcription complex, subunit 2
IFNb	Macrophage	KE	Early	Upregulated	Txnrd1	4.58405	0.0381903	thioredoxin reductase 1
IFNb	Macrophage	KE	Early	Repressed	Cyfip2	-7.61145	0.000956406	cytoplasmic FMR1 interacting protein 2
IFNb	Macrophage	KE	Early	Repressed	Hspa4	-8.12652	0.000696598	heat shock protein 4
IFNb	Macrophage	KE	Early	Repressed	Med7	-18.0011	1.30184e-05	mediator complex subunit 7
IFNb	Macrophage	KE	Early	Repressed	Havcr2	-8.76687	0.0164687	hepatitis A virus cellular receptor 2
IFNb	Macrophage	KE	Early	Upregulated	Rnf185	7.84383	0.00633733	ring finger protein 185
IFNb	Macrophage	KE	Early	Upregulated	Pnpt1	5.75328	0.0257478	polyribonucleotide nucleotidyltransferase 1
IFNb	Macrophage	KE	Early	Repressed	Mfap3	-5.89631	0.0154673	microfibrillar-associated protein 3
IFNb	Macrophage	KE	Early	Upregulated	Cox11	7.93372	0.0194036	cytochrome c oxidase assembly protein 11, copper chaperone
IFNb	Macrophage	KE	Early	Upregulated	Pctp	8.11065	0.00797309	phosphatidylcholine transfer protein
IFNb	Macrophage	KE	Early	Repressed	Atxn7l1	-4.50948	0.0491351	ataxin 7-like 1
IFNb	Macrophage	KE	Early	Repressed	Gna13	-5.04312	0.0394181	guanine nucleotide binding protein, alpha 13
IFNb	Macrophage	KE	Early	Repressed	Rdh14	-6.54157	0.00615345	retinol dehydrogenase 14 (all-trans and 9-cis)
IFNb	Macrophage	KE	Early	Upregulated	Cmpk2	7.37615	0.000604513	cytidine monophosphate (UMP-CMP) kinase 2, mitochondrial
IFNb	Macrophage	KE	Early	Upregulated	Rsad2	3.34584	0.0312152	radical S-adenosyl methionine domain containing 2
IFNb	Macrophage	KE	Early	Upregulated	Mettl2	6.61973	0.0240763	methyltransferase like 2
IFNb	Macrophage	KE	Early	Repressed	Ddx42	-8.44141	0.000937541	DEAD box helicase 42
IFNb	Macrophage	KE	Early	Repressed	Srp68	-8.59578	0.000319758	signal recognition particle 68
IFNb	Macrophage	KE	Early	Repressed	Mfsd11	-7.5957	0.00615345	major facilitator superfamily domain containing 11
IFNb	Macrophage	KE	Early	Repressed	Pld2	-7.47521	0.00871694	phospholipase D2
IFNb	Macrophage	KE	Early	Upregulated	Kat2a	10.5307	0.0199509	K(lysine) acetyltransferase 2A
IFNb	Macrophage	KE	Early	Repressed	Trappc6b	-5.23372	0.0270445	trafficking protein particle complex 6B
IFNb	Macrophage	KE	Early	Repressed	Mbip	-17.2007	4.7934e-05	MAP3K12 binding inhibitory protein 1
IFNb	Macrophage	KE	Early	Repressed	Adck1	-6.64346	0.0314505	aarF domain containing kinase 1
IFNb	Macrophage	KE	Early	Upregulated	Tmx1	9.55657	0.000433163	thioredoxin-related transmembrane protein 1
IFNb	Macrophage	KE	Early	Repressed	Asb2	-5.70606	0.0362671	ankyrin repeat and SOCS box-containing 2
IFNb	Macrophage	KE	Early	Repressed	Klc1	-8.14658	0.00256216	kinesin light chain 1
IFNb	Macrophage	KE	Early	Upregulated	Eci2	19.1834	1.25407e-06	enoyl-Coenzyme A delta isomerase 2
IFNb	Macrophage	KE	Early	Upregulated	Sdha	5.63771	0.0143545	succinate dehydrogenase complex, subunit A, flavoprotein (Fp)
IFNb	Macrophage	KE	Early	Repressed	Trappc13	-7.40582	0.019598	trafficking protein particle complex 13
IFNb	Macrophage	KE	Early	Upregulated	Map3k1	5.99515	0.0200173	mitogen-activated protein kinase kinase kinase 1
IFNb	Macrophage	KE	Early	Repressed	Oxsm	-11.645	4.7934e-05	3-oxoacyl-ACP synthase, mitochondrial
IFNb	Macrophage	KE	Early	Repressed	Nudt13	-7.31138	0.00766233	nudix (nucleoside diphosphate linked moiety X)-type motif 13
IFNb	Macrophage	KE	Early	Upregulated	Anxa7	4.99246	0.0392254	annexin A7
IFNb	Macrophage	KE	Early	Upregulated	Mettl6	6.72648	0.0195516	methyltransferase like 6
IFNb	Macrophage	KE	Early	Repressed	Mrpl57	-4.54652	0.0469019	mitochondrial ribosomal protein L57
IFNb	Macrophage	KE	Early	Upregulated	Spata13	4.87863	0.020909	spermatogenesis associated 13
IFNb	Macrophage	KE	Early	Repressed	Mipep	-11.4708	0.0116568	mitochondrial intermediate peptidase
IFNb	Macrophage	KE	Early	Upregulated	Epsti1	3.81956	0.0485578	epithelial stromal interaction 1 (breast)
IFNb	Macrophage	KE	Early	Repressed	Sdr39u1	-6.66989	0.00243564	short chain dehydrogenase/reductase family 39U, member 1
IFNb	Macrophage	KE	Early	Upregulated	Zscan26	17.2109	0.000658484	zinc finger and SCAN domain containing 26
IFNb	Macrophage	KE	Early	Repressed	Pabpc1	-4.03899	0.0384727	poly(A) binding protein, cytoplasmic 1
IFNb	Macrophage	KE	Early	Repressed	Washc5	-13.8564	0.00037705	WASH complex subunit 5
IFNb	Macrophage	KE	Early	Repressed	Mtbp	-22.0366	8.84469e-05	Mdm2, transformed 3T3 cell double minute p53 binding protein
IFNb	Macrophage	KE	Early	Upregulated	Pmm1	8.64627	1.30184e-05	phosphomannomutase 1
IFNb	Macrophage	KE	Early	Repressed	Aco2	-5.54143	0.035794	aconitase 2, mitochondrial
IFNb	Macrophage	KE	Early	Upregulated	Mgrn1	7.33552	0.00368277	mahogunin, ring finger 1
IFNb	Macrophage	KE	Early	Upregulated	Dgat1	8.31187	0.00797429	diacylglycerol O-acyltransferase 1
IFNb	Macrophage	KE	Early	Repressed	Retnlg	-9.43371	0.0424514	resistin like gamma
IFNb	Macrophage	KE	Early	Upregulated	Gbe1	6.88684	0.00350813	glucan (1,4-alpha-), branching enzyme 1
IFNb	Macrophage	KE	Early	Repressed	Riox2	-7.48278	0.00731844	ribosomal oxygenase 2
IFNb	Macrophage	KE	Early	Upregulated	Cmss1	5.86889	0.0384727	cms small ribosomal subunit 1
IFNb	Macrophage	KE	Early	Repressed	Dnm1l	-7.13088	0.00635304	dynamin 1-like
IFNb	Macrophage	KE	Early	Repressed	Lrch3	-8.40296	0.00418701	leucine-rich repeats and calponin homology (CH) domain containing 3
IFNb	Macrophage	KE	Early	Repressed	Hcls1	-7.85957	0.00494313	hematopoietic cell specific Lyn substrate 1
IFNb	Macrophage	KE	Early	Repressed	Kpna1	-5.17593	0.0440178	karyopherin (importin) alpha 1
IFNb	Macrophage	KE	Early	Upregulated	Parp9	4.91987	0.0287308	poly (ADP-ribose) polymerase family, member 9
IFNb	Macrophage	KE	Early	Upregulated	Rcan1	5.60287	0.0364188	regulator of calcineurin 1
IFNb	Macrophage	KE	Early	Repressed	Kansl2	-18.5286	1.41532e-08	KAT8 regulatory NSL complex subunit 2
IFNb	Macrophage	KE	Early	Upregulated	Dip2b	12.2341	5.15222e-05	disco interacting protein 2 homolog B
IFNb	Macrophage	KE	Early	Upregulated	Nr4a1	5.69345	0.0322455	nuclear receptor subfamily 4, group A, member 1
IFNb	Macrophage	KE	Early	Repressed	Rpp14	-7.90211	0.00797429	ribonuclease P 14 subunit
IFNb	Macrophage	KE	Early	Upregulated	Gps2	4.92253	0.0439883	G protein pathway suppressor 2
IFNb	Macrophage	KE	Early	Upregulated	Il15ra	8.73247	0.0101733	interleukin 15 receptor, alpha chain
IFNb	Macrophage	KE	Early	Repressed	Taf8	-8.27528	0.00129701	TATA-box binding protein associated factor 8
IFNb	Macrophage	KE	Early	Repressed	Pim1	-4.2948	0.0488172	proviral integration site 1
IFNb	Macrophage	KE	Early	Upregulated	Tmprss3	12.1077	0.0185689	transmembrane protease, serine 3
IFNb	Macrophage	KE	Early	Upregulated	Emilin2	11.6315	0.0119066	elastin microfibril interfacer 2
IFNb	Macrophage	KE	Early	Repressed	Cyp4f13	-12.197	0.000172032	cytochrome P450, family 4, subfamily f, polypeptide 13
IFNb	Macrophage	KE	Early	Upregulated	Ehd3	5.20961	0.0109222	EH-domain containing 3
IFNb	Macrophage	KE	Early	Repressed	Twsg1	-7.10309	0.00497394	twisted gastrulation BMP signaling modulator 1
IFNb	Macrophage	KE	Early	Repressed	Pdpk1	-5.34083	0.0310605	3-phosphoinositide dependent protein kinase 1
IFNb	Macrophage	KE	Early	Repressed	Luc7l	-6.69743	0.0116147	Luc7-like
IFNb	Macrophage	KE	Early	Repressed	Nudt3	-5.44985	0.0469014	nudix (nucleotide diphosphate linked moiety X)-type motif 3
IFNb	Macrophage	KE	Early	Repressed	Mtpap	-6.46681	0.0128757	mitochondrial poly(A) polymerase
IFNb	Macrophage	KE	Early	Repressed	Epc1	-8.34516	0.00286759	enhancer of polycomb homolog 1
IFNb	Macrophage	KE	Early	Upregulated	Esco1	7.48536	0.00626709	establishment of sister chromatid cohesion N-acetyltransferase 1
IFNb	Macrophage	KE	Early	Upregulated	Nelfe	5.88233	0.0346889	negative elongation factor complex member E, Rdbp
IFNb	Macrophage	KE	Early	Repressed	Iws1	-7.02975	0.0141978	IWS1, SUPT6 interacting protein
IFNb	Macrophage	KE	Early	Upregulated	Ttc39c	14.9169	0.00217097	tetratricopeptide repeat domain 39C
IFNb	Macrophage	KE	Early	Repressed	Rpp21	-5.72683	0.0168897	ribonuclease P 21 subunit
IFNb	Macrophage	KE	Early	Upregulated	Hsd17b4	5.98029	0.00907567	hydroxysteroid (17-beta) dehydrogenase 4
IFNb	Macrophage	KE	Early	Upregulated	Ptpn2	8.99613	0.00108304	protein tyrosine phosphatase, non-receptor type 2
IFNb	Macrophage	KE	Early	Repressed	Cep192	-14.7312	0.000166109	centrosomal protein 192
IFNb	Macrophage	KE	Early	Upregulated	Prrc1	22.8114	9.27111e-12	proline-rich coiled-coil 1
IFNb	Macrophage	KE	Early	Upregulated	Timm21	7.03164	0.0288837	translocase of inner mitochondrial membrane 21
IFNb	Macrophage	KE	Early	Upregulated	Ms4a1	10.2502	0.000612669	membrane-spanning 4-domains, subfamily A, member 1
IFNb	Macrophage	KE	Early	Upregulated	Lpxn	9.34992	9.11398e-05	leupaxin
IFNb	Macrophage	KE	Early	Upregulated	Carnmt1	10.8051	0.0200173	carnosine N-methyltransferase 1
IFNb	Macrophage	KE	Early	Upregulated	Atl3	6.64053	0.00814177	atlastin GTPase 3
IFNb	Macrophage	KE	Early	Repressed	Atg2a	-8.62927	0.00797429	autophagy related 2A
IFNb	Macrophage	KE	Early	Repressed	Syvn1	-4.47033	0.0491351	synovial apoptosis inhibitor 1, synoviolin
IFNb	Macrophage	KE	Early	Upregulated	Rad9a	6.51032	0.0118805	RAD9 checkpoint clamp component A
IFNb	Macrophage	KE	Early	Upregulated	Grk2	5.98163	0.0181182	G protein-coupled receptor kinase 2
IFNb	Macrophage	KE	Early	Upregulated	Cbwd1	16.9783	7.38982e-05	COBW domain containing 1
IFNb	Macrophage	KE	Early	Repressed	Ppp6r3	-7.3934	0.00477012	protein phosphatase 6, regulatory subunit 3
IFNb	Macrophage	KE	Early	Upregulated	Ehbp1l1	11.8016	0.00108304	EH domain binding protein 1-like 1
IFNb	Macrophage	KE	Early	Upregulated	Stip1	4.42431	0.0434757	stress-induced phosphoprotein 1
IFNb	Macrophage	KE	Early	Upregulated	Pik3ap1	8.67931	0.00764034	phosphoinositide-3-kinase adaptor protein 1
IFNb	Macrophage	KE	Early	Repressed	Trim8	-7.7222	0.000330733	tripartite motif-containing 8
IFNb	Macrophage	KE	Early	Upregulated	Btbd1	7.61381	0.0113732	BTB (POZ) domain containing 1
IFNb	Macrophage	KE	Early	Repressed	Aspscr1	-6.04303	0.00871694	alveolar soft part sarcoma chromosome region, candidate 1 (human)
IFNb	Macrophage	KE	Early	Upregulated	Mob2	5.27419	0.0118527	MOB kinase activator 2
IFNb	Macrophage	KE	Early	Upregulated	Cutc	7.93821	0.0102632	cutC copper transporter
IFNb	Macrophage	KE	Early	Upregulated	Erlin1	6.17768	0.0383796	ER lipid raft associated 1
IFNb	Macrophage	KE	Early	Upregulated	Actr1a	5.53776	0.0250749	ARP1 actin-related protein 1A, centractin alpha
IFNb	Macrophage	KE	Early	Repressed	Limd1	-8.23351	0.00175581	LIM domains containing 1
IFNb	Macrophage	KE	Early	Upregulated	Tbl1x	7.09132	0.00647813	transducin (beta)-like 1 X-linked
IFNb	Macrophage	KE	Early	Repressed	Prdx4	-17.1382	4.06333e-07	peroxiredoxin 4
IFNb	Macrophage	KE	Early	Upregulated	Ube3a	7.02549	0.00336884	ubiquitin protein ligase E3A
IFNb	Macrophage	KE	Early	Upregulated	Faap100	7.38186	0.0118384	Fanconi anemia core complex associated protein 100
IFNb	Macrophage	KE	Early	Upregulated	Echs1	6.27579	0.0111857	enoyl Coenzyme A hydratase, short chain, 1, mitochondrial
IFNb	Macrophage	KE	Early	Upregulated	Bet1l	7.0498	0.00226924	Bet1 golgi vesicular membrane trafficking protein like
IFNb	Macrophage	KE	Early	Upregulated	Ifitm3	3.86086	0.0307989	interferon induced transmembrane protein 3
IFNb	Macrophage	KE	Early	Upregulated	Irf7	3.68435	0.00634435	interferon regulatory factor 7
IFNb	Macrophage	KE	Early	Repressed	Cant1	-7.94132	0.000628791	calcium activated nucleotidase 1
IFNb	Macrophage	KE	Early	Upregulated	Copg2	6.96403	0.00766233	coatomer protein complex, subunit gamma 2
IFNb	Macrophage	KE	Early	Upregulated	4833439L19Rik	6.07711	0.00637457	RIKEN cDNA 4833439L19 gene
IFNb	Macrophage	KE	Early	Repressed	Casp1	-11.8892	0.000207846	caspase 1
IFNb	Macrophage	KE	Early	Repressed	Rb1cc1	-4.8772	0.0488172	RB1-inducible coiled-coil 1
IFNb	Macrophage	KE	Early	Repressed	Sf3b1	-5.10974	0.0161081	splicing factor 3b, subunit 1
IFNb	Macrophage	KE	Early	Repressed	Kansl1l	-16.0989	0.000167241	KAT8 regulatory NSL complex subunit 1-like
IFNb	Macrophage	KE	Early	Repressed	Clk1	-3.84054	0.0446542	CDC-like kinase 1
IFNb	Macrophage	KE	Early	Upregulated	Ppil3	7.29934	0.013548	peptidylprolyl isomerase (cyclophilin)-like 3
IFNb	Macrophage	KE	Early	Repressed	Il1r2	-22.2807	1.7072e-06	interleukin 1 receptor, type II
IFNb	Macrophage	KE	Early	Upregulated	Mitd1	7.99645	0.00213895	MIT, microtubule interacting and transport, domain containing 1
IFNb	Macrophage	KE	Early	Repressed	Stk17b	-5.3269	0.00609163	serine/threonine kinase 17b (apoptosis-inducing)
IFNb	Macrophage	KE	Early	Upregulated	Capn10	8.79496	0.024365	calpain 10
IFNb	Macrophage	KE	Early	Repressed	Thap4	-19.5199	1.6805e-08	THAP domain containing 4
IFNb	Macrophage	KE	Early	Upregulated	Inpp5d	8.45865	0.00160859	inositol polyphosphate-5-phosphatase D
IFNb	Macrophage	KE	Early	Repressed	Hdac4	-5.29122	0.0119047	histone deacetylase 4
IFNb	Macrophage	KE	Early	Repressed	Tmem9	-4.98059	0.0379381	transmembrane protein 9
IFNb	Macrophage	KE	Early	Repressed	Eif2d	-7.62691	0.00418701	eukaryotic translation initiation factor 2D
IFNb	Macrophage	KE	Early	Repressed	Ahctf1	-7.41277	0.00615345	AT hook containing transcription factor 1
IFNb	Macrophage	KE	Early	Repressed	Cox20	-6.23856	0.0199955	cytochrome c oxidase assembly protein 20
IFNb	Macrophage	KE	Early	Upregulated	Srp9	4.12448	0.036952	signal recognition particle 9
IFNb	Macrophage	KE	Early	Repressed	Fh1	-18.5488	1.54194e-05	fumarate hydratase 1
IFNb	Macrophage	KE	Early	Upregulated	Eprs	5.84268	0.0128757	glutamyl-prolyl-tRNA synthetase
IFNb	Macrophage	KE	Early	Repressed	Lpgat1	-7.28511	0.0138751	lysophosphatidylglycerol acyltransferase 1
IFNb	Macrophage	KE	Early	Repressed	Traf5	-5.73489	0.0386437	TNF receptor-associated factor 5
IFNb	Macrophage	KE	Early	Upregulated	Sephs1	12.3462	0.00010672	selenophosphate synthetase 1
IFNb	Macrophage	KE	Early	Upregulated	Aldh9a1	7.07111	0.00238748	aldehyde dehydrogenase 9, subfamily A1
IFNb	Macrophage	KE	Early	Upregulated	Ifih1	5.38299	0.0184079	interferon induced with helicase C domain 1
IFNb	Macrophage	KE	Early	Upregulated	Nmi	5.45024	0.0158183	N-myc (and STAT) interactor
IFNb	Macrophage	KE	Early	Upregulated	Sp3	4.7205	0.0412335	trans-acting transcription factor 3
IFNb	Macrophage	KE	Early	Repressed	Depdc7	-7.47069	0.0430267	DEP domain containing 7
IFNb	Macrophage	KE	Early	Repressed	Sema6d	-14.6116	0.00549038	sema domain, transmembrane domain (TM), and cytoplasmic domain, (semaphorin) 6D
IFNb	Macrophage	KE	Early	Repressed	Pex16	-5.7972	0.032433	peroxisomal biogenesis factor 16
IFNb	Macrophage	KE	Early	Upregulated	Rasgrp1	5.65432	0.0162254	RAS guanyl releasing protein 1
IFNb	Macrophage	KE	Early	Upregulated	Idh3b	4.02273	0.0251355	isocitrate dehydrogenase 3 (NAD+) beta
IFNb	Macrophage	KE	Early	Upregulated	Vps16	3.95341	0.0432991	VSP16 CORVET/HOPS core subunit
IFNb	Macrophage	KE	Early	Repressed	Snx5	-5.66731	0.0100004	sorting nexin 5
IFNb	Macrophage	KE	Early	Repressed	Fam210b	-14.7506	3.81372e-06	family with sequence similarity 210, member B
IFNb	Macrophage	KE	Early	Repressed	Arfgap1	-8.12819	0.00124122	ADP-ribosylation factor GTPase activating protein 1
IFNb	Macrophage	KE	Early	Repressed	Procr	-7.89167	0.00918016	protein C receptor, endothelial
IFNb	Macrophage	KE	Early	Repressed	Src	-16.9886	8.72916e-07	Rous sarcoma oncogene
IFNb	Macrophage	KE	Early	Repressed	Exosc9	-8.21452	0.00640143	exosome component 9
IFNb	Macrophage	KE	Early	Repressed	Etfdh	-11.8109	0.0199955	electron transferring flavoprotein, dehydrogenase
IFNb	Macrophage	KE	Early	Repressed	Eif2a	-6.82651	0.0217551	eukaryotic translation initiation factor 2A
IFNb	Macrophage	KE	Early	Repressed	Sike1	-5.05332	0.0331443	suppressor of IKBKE 1
IFNb	Macrophage	KE	Early	Upregulated	Gdap2	5.85686	0.0128757	ganglioside-induced differentiation-associated-protein 2
IFNb	Macrophage	KE	Early	Repressed	Ddx20	-8.12801	0.00491489	DEAD box helicase 20
IFNb	Macrophage	KE	Early	Upregulated	Adar	8.49035	9.76967e-05	adenosine deaminase, RNA-specific
IFNb	Macrophage	KE	Early	Upregulated	Larp7	12.3741	0.000656642	La ribonucleoprotein 7, transcriptional regulator
IFNb	Macrophage	KE	Early	Repressed	Aimp1	-5.2439	0.0491351	aminoacyl tRNA synthetase complex-interacting multifunctional protein 1
IFNb	Macrophage	KE	Early	Repressed	Papss1	-13.688	0.000378907	3'-phosphoadenosine 5'-phosphosulfate synthase 1
IFNb	Macrophage	KE	Early	Upregulated	Naxe	6.69211	0.00417663	NAD(P)HX epimerase
IFNb	Macrophage	KE	Early	Upregulated	Polr3c	4.95995	0.0346889	polymerase (RNA) III (DNA directed) polypeptide C
IFNb	Macrophage	KE	Early	Repressed	Tars2	-7.71247	0.00238748	threonyl-tRNA synthetase 2, mitochondrial (putative)
IFNb	Macrophage	KE	Early	Upregulated	Cpne3	7.07354	0.0164309	copine III
IFNb	Macrophage	KE	Early	Repressed	Tmem68	-6.92828	0.00477012	transmembrane protein 68
IFNb	Macrophage	KE	Early	Upregulated	Hsdl2	6.61576	0.00141266	hydroxysteroid dehydrogenase like 2
IFNb	Macrophage	KE	Early	Upregulated	Snx30	10.0181	0.00267645	sorting nexin family member 30
IFNb	Macrophage	KE	Early	Repressed	Ccdc107	-5.0049	0.0492675	coiled-coil domain containing 107
IFNb	Macrophage	KE	Early	Repressed	Jak1	-5.53472	0.0201957	Janus kinase 1
IFNb	Macrophage	KE	Early	Upregulated	Btf3l4	11.1234	0.00979653	basic transcription factor 3-like 4
IFNb	Macrophage	KE	Early	Repressed	Svbp	-6.01565	0.0290292	small vasohibin binding protein
IFNb	Macrophage	KE	Early	Upregulated	Slc2a1	7.83644	0.000306389	solute carrier family 2 (facilitated glucose transporter), member 1
IFNb	Macrophage	KE	Early	Upregulated	Fuca1	8.75374	0.000656913	fucosidase, alpha-L- 1, tissue
IFNb	Macrophage	KE	Early	Repressed	Pnrc2	-6.99613	0.00810789	proline-rich nuclear receptor coactivator 2
IFNb	Macrophage	KE	Early	Upregulated	Nasp	4.8075	0.0467563	nuclear autoantigenic sperm protein (histone-binding)
IFNb	Macrophage	KE	Early	Upregulated	Lrrc41	5.54629	0.0301281	leucine rich repeat containing 41
IFNb	Macrophage	KE	Early	Upregulated	Tmem234	7.50759	0.00418518	transmembrane protein 234
IFNb	Macrophage	KE	Early	Upregulated	Zbtb8a	13.8836	9.11701e-05	zinc finger and BTB domain containing 8a
IFNb	Macrophage	KE	Early	Upregulated	Nudc	5.67675	0.0291664	nudC nuclear distribution protein
IFNb	Macrophage	KE	Early	Upregulated	Tmem222	4.9775	0.0456199	transmembrane protein 222
IFNb	Macrophage	KE	Early	Repressed	Epb41	-5.86063	0.0200173	erythrocyte membrane protein band 4.1
IFNb	Macrophage	KE	Early	Upregulated	Prkag2	7.06104	0.013548	protein kinase, AMP-activated, gamma 2 non-catalytic subunit
IFNb	Macrophage	KE	Early	Repressed	Klhl7	-15.9188	0.000697866	kelch-like 7
IFNb	Macrophage	KE	Early	Upregulated	Tomm7	3.56172	0.0418586	translocase of outer mitochondrial membrane 7
IFNb	Macrophage	KE	Early	Repressed	Cdk11b	-19.1861	6.71714e-11	cyclin-dependent kinase 11B
IFNb	Macrophage	KE	Early	Repressed	Stx18	-6.05252	0.0301281	syntaxin 18
IFNb	Macrophage	KE	Early	Repressed	Dhx15	-6.77015	0.00497394	DEAH (Asp-Glu-Ala-His) box polypeptide 15
IFNb	Macrophage	KE	Early	Repressed	Ugdh	-6.56807	0.0364042	UDP-glucose dehydrogenase
IFNb	Macrophage	KE	Early	Upregulated	Rufy3	13.0668	9.28248e-05	RUN and FYVE domain containing 3
IFNb	Macrophage	KE	Early	Upregulated	Plac8	7.32192	0.00187976	placenta-specific 8
IFNb	Macrophage	KE	Early	Upregulated	Hnrnpdl	5.62433	0.0196931	heterogeneous nuclear ribonucleoprotein D-like
IFNb	Macrophage	KE	Early	Repressed	Vps33a	-7.15587	0.0116568	VPS33A CORVET/HOPS core subunit
IFNb	Macrophage	KE	Early	Upregulated	Rnf34	6.15694	0.0226279	ring finger protein 34
IFNb	Macrophage	KE	Early	Upregulated	Pgam5	18.2892	2.4156e-07	phosphoglycerate mutase family member 5
IFNb	Macrophage	KE	Early	Repressed	Aimp2	-15.1444	4.83708e-05	aminoacyl tRNA synthetase complex-interacting multifunctional protein 2
IFNb	Macrophage	KE	Early	Repressed	Cpsf4	-6.58768	0.0187274	cleavage and polyadenylation specific factor 4
IFNb	Macrophage	KE	Early	Repressed	Pan3	-14.8963	0.00108304	PAN3 poly(A) specific ribonuclease subunit
IFNb	Macrophage	KE	Early	Upregulated	Agfg2	5.8534	0.0488172	ArfGAP with FG repeats 2
IFNb	Macrophage	KE	Early	Repressed	Mcm7	-6.09082	0.0125853	minichromosome maintenance complex component 7
IFNb	Macrophage	KE	Early	Upregulated	Ino80b	9.10269	0.000167241	INO80 complex subunit B
IFNb	Macrophage	KE	Early	Upregulated	Mogs	7.36917	0.0224935	mannosyl-oligosaccharide glucosidase
IFNb	Macrophage	KE	Early	Repressed	Uba3	-7.02618	0.0130341	ubiquitin-like modifier activating enzyme 3
IFNb	Macrophage	KE	Early	Repressed	Foxp1	-4.8127	0.0273034	forkhead box P1
IFNb	Macrophage	KE	Early	Repressed	Chchd6	-9.6386	0.00691677	coiled-coil-helix-coiled-coil-helix domain containing 6
IFNb	Macrophage	KE	Early	Repressed	Lag3	-10.4909	0.013705	lymphocyte-activation gene 3
IFNb	Macrophage	KE	Early	Repressed	Kdm5a	-8.08598	0.00301487	lysine (K)-specific demethylase 5A
IFNb	Macrophage	KE	Early	Upregulated	Etnk1	8.67267	7.18456e-05	ethanolamine kinase 1
IFNb	Macrophage	KE	Early	Repressed	Strn4	-8.58151	0.000158958	striatin, calmodulin binding protein 4
IFNb	Macrophage	KE	Early	Upregulated	Pop4	11.1673	9.28248e-05	processing of precursor 4, ribonuclease P/MRP family, (S. cerevisiae)
IFNb	Macrophage	KE	Early	Repressed	Mtmr10	-17.4541	2.59187e-05	myotubularin related protein 10
IFNb	Macrophage	KE	Early	Upregulated	Crtc3	12.494	0.00273402	CREB regulated transcription coactivator 3
IFNb	Macrophage	KE	Early	Repressed	Furin	-7.23492	0.0187274	furin (paired basic amino acid cleaving enzyme)
IFNb	Macrophage	KE	Early	Upregulated	Rab30	13.5568	0.0111857	RAB30, member RAS oncogene family
IFNb	Macrophage	KE	Early	Repressed	Il4ra	-6.70573	0.00871694	interleukin 4 receptor, alpha
IFNb	Macrophage	KE	Early	Upregulated	Copb1	7.84964	0.00191186	coatomer protein complex, subunit beta 1
IFNb	Macrophage	KE	Early	Upregulated	Pycard	7.46885	0.00273402	PYD and CARD domain containing
IFNb	Macrophage	KE	Early	Upregulated	Fus	6.845	0.0381997	fused in sarcoma
IFNb	Macrophage	KE	Early	Upregulated	Bckdk	6.23775	0.00900667	branched chain ketoacid dehydrogenase kinase
IFNb	Macrophage	KE	Early	Repressed	Phkg2	-8.17543	0.00238748	phosphorylase kinase, gamma 2 (testis)
IFNb	Macrophage	KE	Early	Upregulated	Ubfd1	5.61758	0.0347768	ubiquitin family domain containing 1
[truncated: 2,093 more rows]

## Sheet: IFNb response genes KO
Treatment	Cell type	Genotype	Time	Direction	Gene	log2FoldChange	FDR	Gene name
[truncated: 3,029 more rows]
