# Supplementary material for: Cell-type-specific requirement for TYK2 in murine immune cells under steady state and challenged conditions
Source: Cell Mol Life Sci. 2025 Mar 2;82(1):98. doi: 10.1007/s00018-025-05625-9 (PMC11872851; doi:10.1007/s00018-025-05625-9)
Supplement: Supplementary file 3 — Supplementary file3 (XLSX 287 KB) [file 18_2025_5625_MOESM3_ESM.xlsx]

## Sheet: GSEA with Hallmarks
Signidicance cut-off: FDR <= -0.05
Treatment	Cell type	Genotype	Comparison	NAME	SIZE	ES	NES	NOM p-val	FDR q-val	FWER p-val	RANK AT MAX	LEADING EDGE	Core Enrichment
Homeostatic	Macrophage	na	KOvsWT	HALLMARK_INTERFERON_ALPHA_RESPONSE	89	-0.863641	-3.44409	0	0	0	834	tags=64%, list=6%, signal=68%	CASP1; RNF31; CMTR1; PSME1; CASP8; TRIM14; IL15; TMEM140; LAP3; EPSTI1; ISG15; B2M; TDRD7; PARP14; UBA7; SP110; TRAFD1; BATF2; IFITM1; IFITM2; IFITM3; TAP1; STAT2; HELZ2; LY6E; EIF2AK2; MOV10; SAMD9L; CXCL10; OGFR; NCOA7; GBP2; MX1; TRIM25; ISG20; IFIH1; HERC6; PARP9; IFI44; OASL; DDX60; RSAD2; USP18; IFI35; IFIT2; ADAR; LGALS3BP; CMPK2; IFIT3; UBE2L6; PARP12; IRF7; TRIM5; IRF9; DHX58; OAS1; RTP4
Homeostatic	Macrophage	na	KOvsWT	HALLMARK_INTERFERON_GAMMA_RESPONSE	186	-0.773855	-3.44259	0	0	0	1227	tags=48%, list=9%, signal=52%	TRIM21; TRIM26; SAMHD1; PLA2G4A; ARID5B; NMI; TNFAIP2; IFNAR2; NOD1; C1R; SECTM1; CASP1; RNF31; CMTR1; VCAM1; IL18BP; PSME1; CASP8; CD86; TRIM14; CD38; PTPN1; IL15; SPPL2A; BANK1; LAP3; EPSTI1; VAMP5; ISG15; B2M; TDRD7; TNFSF10; FCGR1A; PARP14; IL15RA; BPGM; CFB; FPR1; CXCL9; ISOC1; SP110; TRAFD1; BATF2; IFITM2; IFITM3; TAP1; HLA-G; STAT2; HELZ2; LY6E; EIF2AK2; KLRK1; SAMD9L; CXCL10; ZBP1; OGFR; …
Homeostatic	Macrophage	na	KOvsWT	HALLMARK_HEME_METABOLISM	182	-0.466966	-2.07674	0	0.000816447	0.002	2483	tags=40%, list=18%, signal=48%	NR3C1; ISCA1; UBAC1; FOXO3; TAL1; CAST; GAPVD1; CPOX; EPB41; MXI1; MARK3; USP15; PC; MAP2K3; TFDP2; HAGH; SYNJ1; SDCBP; HTATIP2; TSPO2; FOXJ2; SLC4A1; EPB42; KLF1; MPP1; HDGF; ABCG2; SLC10A3; CA2; RHCE; RHD; FBXO7; LAMP2; PRDX2; GCLC; ADIPOR1; NFE2L1; NUDT4; BLVRB; GDE1; ALDH6A1; EPOR; GCLM; XPO7; BLVRA; ERMAP; ALDH1L1; CTNS; SIDT2; ACP5; HEBP1; MOCOS; OPTN; DCAF10; UCP2; HBQ1; GMPS; C3; FECH; SL…
Homeostatic	Macrophage	na	KOvsWT	HALLMARK_IL6_JAK_STAT3_SIGNALING	75	-0.494903	-1.91616	0	0.00433356	0.0147	1864	tags=29%, list=14%, signal=34%	IL1R1; CBL; HMOX1; ACVR1B; CD14; IL4R; CCR1; TNFRSF21; TNF; TLR2; CD44; CD38; PTPN1; PDGFC; ACVRL1; IL10RB; IL15RA; CXCL9; STAT2; CXCL10; STAT1; IRF9
Homeostatic	Macrophage	na	KOvsWT	HALLMARK_INFLAMMATORY_RESPONSE	177	-0.423753	-1.87538	0.00017135	0.0055243	0.0235	2776	tags=38%, list=20%, signal=47%	BEST1; TAPBP; LIF; IRF1; SLC7A2; SELE; IL10RA; TNFRSF1B; RASGRP1; EBI3; KCNA3; PSEN1; CSF3R; CYBB; HPN; TLR3; C3AR1; ATP2A2; SCARF1; IL12B; HIF1A; GNA15; IL1R1; ATP2B1; SPHK1; PTGER2; MARCO; RHOG; MMP14; ACVR1B; CMKLR1; LCP2; SCN1B; CD14; IL4R; P2RX4; HBEGF; TLR1; SLAMF1; TLR2; NMI; RNF144B; AXL; CD82; LYN; IL18; KIF1B; SLC28A2; IL15; ABCA1; IL10; ADGRE1; MSR1; TNFSF15; ADRM1; CD55; TNFSF10; IL15…
Homeostatic	Macrophage	na	KOvsWT	HALLMARK_ALLOGRAFT_REJECTION	180	-0.376462	-1.66944	0.00118866	0.0300223	0.1427	2485	tags=28%, list=18%, signal=34%	EIF3A; IGSF6; CD8A; PSMB10; SOCS1; TLR3; RARS1; MRPL3; FGR; IL12B; CTSS; HIF1A; SIT1; RPL9; IL16; MTIF2; CD1D; LCP2; IL4R; CCR1; F2R; CD47; FCGR2B; TNF; CD2; TLR1; TLR2; AKT1; IFNAR2; CFP; GPR65; AARS1; LYN; IL18; CD86; HDAC9; IL15; IL10; SOCS5; B2M; CD79A; GCNT1; CXCL9; CCND2; C2; TAP1; HLA-G; HLA-E; GBP2; STAT1; IRF7
Homeostatic	Macrophage	na	KOvsWT	HALLMARK_COMPLEMENT	169	-0.364863	-1.60572	0.00237489	0.042756	0.2251	1488	tags=22%, list=11%, signal=24%	CLU; ADAM9; GP9; EHD1; CASP9; APOC1; USP15; CTSS; RHOG; MMP14; GZMK; CPM; CSRP1; FCER1G; LCP2; SRC; CA2; PLA2G4A; LAMP2; CD59; PRSS3; CR2; FYN; C1R; CASP1; C1QC; LTF; C1QA; LYN; LGMN; DOCK4; CTSD; TIMP2; C3; VCPIP1; CTSC; MMP13; CPQ; GNAI2; LAP3; LIPA; CD55; CFB; CTSB; CP; C2; IRF7
Homeostatic	Macrophage	na	KEvsWT	HALLMARK_INTERFERON_ALPHA_RESPONSE	88	-0.868126	-3.39632	0	0	0	663	tags=61%, list=5%, signal=64%	TRIM14; PSMB8; IL15; RNF31; NMI; EPSTI1; LAP3; ISG15; PSME1; PARP14; B2M; BATF2; IFITM1; IFITM2; IFITM3; EIF2AK2; STAT2; HELZ2; SP110; TRAFD1; MOV10; SAMD9L; TAP1; LY6E; UBA7; HERC6; GBP2; CXCL10; IFIH1; PARP9; OGFR; TRIM25; ISG20; DDX60; IFIT2; USP18; MX1; IFI44; OASL; ADAR; LGALS3BP; RSAD2; IFI35; NCOA7; CMPK2; UBE2L6; IFIT3; PARP12; IRF7; IRF9; TRIM5; DHX58; OAS1; RTP4
Homeostatic	Macrophage	na	KEvsWT	HALLMARK_INTERFERON_GAMMA_RESPONSE	180	-0.768755	-3.34269	0	0	0	905	tags=45%, list=7%, signal=48%	SOD2; P2RY14; IL18BP; PLA2G4A; CMTR1; TAPBP; CD86; HIF1A; BANK1; TRIM14; PSMB8; IL15; RNF31; CFB; NMI; TNFSF10; VAMP5; CD38; EPSTI1; LAP3; FCGR1A; FPR1; ISG15; PSME1; PARP14; PSMB10; B2M; IL15RA; BATF2; ISOC1; BPGM; IFITM2; IFITM3; EIF2AK2; STAT2; CXCL9; HELZ2; SP110; TRAFD1; HLA-G; SAMD9L; TAP1; LY6E; KLRK1; GBP6; HERC6; CXCL10; PNP; ZBP1; IFIH1; OGFR; TRIM25; PML; ZNFX1; ISG20; DDX60; NAMPT; IF…
Homeostatic	Macrophage	na	KEvsWT	HALLMARK_HEME_METABOLISM	180	-0.418305	-1.82796	0.00043834	0.0150102	0.0455	1691	tags=29%, list=13%, signal=33%	CPOX; EPOR; ADIPOR1; RHAG; DCAF11; FBXO7; GATA1; KEL; CTSE; SLC6A9; SPTB; ATP6V0A1; HBQ1; ALAD; MINPP1; PRDX2; NCOA4; BLVRA; BLVRB; LPIN2; KLF1; HDGF; UCP2; C3; PC; BSG; CA2; SMOX; OPTN; ERMAP; TRIM10; GCLM; HEBP1; SLC30A1; ALDH6A1; FECH; TSPO2; MARK3; CA1; SLC4A1; ACP5; EPB42; GYPA; GYPE; GYPB; SLC25A37; ASNS; ALAS2; SNCA; ALDH1L1; CTSB; RHCE; RHD; BPGM; GMPS
Homeostatic	Macrophage	na	KEvsWT	HALLMARK_ALLOGRAFT_REJECTION	176	-0.390745	-1.69457	0.00131598	0.0301905	0.1444	2249	tags=28%, list=18%, signal=34%	IL16; CSF1; RPL9; CD40LG; IL4R; LCP2; IRF8; SIT1; RARS1; CD1D; TLR1; MTIF2; PRF1; EIF3J; GPR65; TLR2; CD8A; IL12RB1; IFNAR2; CFP; CD3D; TLR3; CAPG; TAPBP; CD86; HIF1A; GCNT1; IL18; DARS1; HDAC9; TNF; IL15; TRAT1; SOCS5; IL12A; CD2; PSMB10; B2M; AARS1; IL12B; C2; CXCL9; HLA-G; HLA-E; TAP1; CD79A; CCND2; GBP2; STAT1; IRF7
Homeostatic	Macrophage	na	KEvsWT	HALLMARK_INFLAMMATORY_RESPONSE	167	-0.39784	-1.71057	0.00146156	0.0329135	0.1273	1328	tags=21%, list=11%, signal=23%	RNF144B; P2RX4; KCNA3; BST2; CMKLR1; TLR3; CD82; AXL; TNFSF15; SCN1B; HBEGF; TAPBP; SPHK1; HIF1A; CD55; IL18; IL15; ADGRE1; NMI; TNFSF10; MSR1; ADRM1; FPR1; SLAMF1; IL12B; IL15RA; IFITM1; EIF2AK2; CXCL9; SLC28A2; LY6E; CXCL10; NAMPT; IRF7; RTP4
Homeostatic	Macrophage	na	KOvsKE	HALLMARK_MYC_TARGETS_V1	191	0.448011	2.07965	0	0.000161184	0.0002	4929	tags=53%, list=34%, signal=79%	MRPL23; EIF2S2; NOLC1; HNRNPC; UBA2; SNRPA1; SRM; GNL3; EIF4A1; PA2G4; PSMB2; VDAC3; SNRPD2; PCBP1; RANBP1; SNRPD3; NME1; IFRD1; PGK1; VBP1; PRDX4; LSM2; SNRPG; RFC4; APEX1; CNBP; MCM6; EXOSC7; C1QBP; NOP56; ODC1; COPS5; CCT5; LDHA; RRP9; PSMA4; ABCE1; CCT7; XRCC6; EIF3B; NHP2; CCT4; MAD2L1; EIF3J; LSM7; YWHAQ; SRSF7; TRA2B; TCP1; HNRNPR; FBL; RPL14; PSMD8; CDK4; EIF2S1; POLE3; PHB2; RSL1D1; RACK…
Homeostatic	Macrophage	na	KOvsKE	HALLMARK_OXIDATIVE_PHOSPHORYLATION	190	0.422783	1.96004	0	0.000532746	0.0013	4982	tags=51%, list=34%, signal=76%	MTRR; NDUFA5; UQCR11; MTX2; ATP5MF; NDUFS3; ATP5ME; NDUFA2; UQCRQ; TIMM9; VDAC3; MRPL35; IDH3A; ATP6V1C1; ATP1B1; COX4I1; RETSAT; ATP6V1G1; UQCRFS1; COX7B; ATP5PO; NDUFB8; NDUFC2; ATP5F1C; COX7A2; TIMM10; ATP5F1D; NDUFB6; NDUFV1; VDAC2; RHOT2; LDHA; ACADVL; MRPS12; ACAA1; NDUFA3; HADHA; MRPS15; IDH3G; TIMM17A; HCCS; COX5B; MRPS22; NDUFS8; NDUFA9; PDHB; COX6C; MRPL34; ATP5F1B; GPX4; IDH2; NDUFB7; …
Homeostatic	Macrophage	na	KOvsKE	HALLMARK_MYC_TARGETS_V2	54	0.502432	1.92091	0.000470219	0.000830628	0.003	4718	tags=63%, list=32%, signal=93%	MAP3K6; SLC19A1; NOLC1; PPRC1; DCTPP1; SRM; GNL3; PA2G4; PPAN; WDR43; NOP56; PLK4; RRP9; UNG; MYBBP1A; PUS1; RCL1; RABEPK; UTP20; CDK4; NDUFAF4; TMEM97; MRTO4; WDR74; IPO4; LAS1L; SUPV3L1; AIMP2; IMP4; GRWD1; BYSL; PES1; SLC29A2; NIP7
Homeostatic	Macrophage	na	KOvsKE	HALLMARK_MITOTIC_SPINDLE	195	-0.391169	-2.00437	0	0.0016193	0.0012	3043	tags=38%, list=21%, signal=47%	DST; KIF23; STK38L; ARHGAP27; ARHGEF3; DYNLL2; CEP250; RANBP9; CDK5RAP2; MYH9; UXT; WASF2; ARF6; RAPGEF5; SPTBN1; NOTCH2; FGD4; MID1IP1; CYTH2; ARHGEF2; ABL1; HOOK3; ARHGEF11; DOCK2; SSH2; CEP131; SASS6; VCL; FLNA; TRIO; NDC80; STAU1; KNTC1; RAB3GAP1; AKAP13; NCK1; SUN2; ATG4B; LATS1; ROCK1; CDC42EP4; RASA1; DLG1; CCDC88A; ABI1; WASL; SHROOM1; EPB41; DOCK4; CLIP1; PCGF5; ALS2; TAOK2; MID1; RAPGEF…
Homeostatic	Macrophage	na	KOvsKE	HALLMARK_IL6_JAK_STAT3_SIGNALING	77	-0.385329	-1.69588	0.00200172	0.0179698	0.0263	3201	tags=42%, list=22%, signal=53%	PIM1; CD9; MYD88; CD36; STAT2; CSF3R; CSF2RB; IFNGR2; TNFRSF21; TNFRSF1A; ACVR1B; CCR1; STAT1; IL17RA; TYK2; IRF1; SOCS1; PTPN11; CD44; SOCS3; PTPN2; IFNGR1; IL10RB; PDGFC; STAT3; PTPN1; IL13RA1; IFNAR1; IL1R1; ITGA4; TNFRSF1B; CBL
Homeostatic	Macrophage	na	KOvsKE	HALLMARK_PI3K_AKT_MTOR_SIGNALING	99	-0.345682	-1.59935	0.00180018	0.029972	0.0638	2483	tags=29%, list=17%, signal=35%	MAPKAP1; TBK1; CDKN1B; TNFRSF1A; AKT1; RAF1; MKNK1; IL4; PRKAG1; PTPN11; MKNK2; CLTC; PLA2G12A; NCK1; GRK2; MAPK9; RPS6KA3; CAB39; MAP2K3; VAV3; YWHAB; GSK3B; ITPR2; PRKAR2A; NOD1; ARPC3; PTEN; CXCR4; RPTOR
Homeostatic	NK cells	na	KOvsWT	HALLMARK_INTERFERON_GAMMA_RESPONSE	155	-0.56464	-2.38807	0	0	0	1469	tags=36%, list=14%, signal=41%	LY6E; OGFR; IL15; RAPGEF6; DHX58; BST2; NMI; ARID5B; RSAD2; ARL4A; CDKN1A; PLSCR1; RIPK2; PNP; MVP; SAMHD1; XAF1; IFI44; PSMB2; DDX60; GBP6; STAT3; SRI; IFIT3; IRF7; CASP8; CD69; IFIT2; RTP4; STAT4; SAMD9L; OAS3; HLA-DMA; CMPK2; CASP1; KLRK1; NAMPT; STAT1; TRIM21; IRF9; WARS1; TAPBP; FAS; FGL2; PTPN6; SLAMF7; ICAM1; OASL; PELI1; PFKP; ZBP1; B2M; NLRC5; LGALS3BP; USP18; TAP1
Homeostatic	NK cells	na	KOvsWT	HALLMARK_INTERFERON_ALPHA_RESPONSE	81	-0.620377	-2.38651	0	0	0	1469	tags=42%, list=14%, signal=49%	LY6E; OGFR; IL15; DHX58; BST2; NMI; RSAD2; PLSCR1; RIPK2; CCRL2; IFI44; DDX60; TRIM5; IFIT3; IRF7; CASP8; IFIT2; RTP4; SAMD9L; CNP; SELL; CMPK2; CASP1; UBA7; TRIM21; IRF9; WARS1; OASL; GBP2; B2M; LGALS3BP; USP18; TAP1; OAS1
Homeostatic	NK cells	na	KOvsWT	HALLMARK_ALLOGRAFT_REJECTION	139	-0.514315	-2.14727	0	0	0	2275	tags=48%, list=22%, signal=61%	LCK; ELF4; GLMN; GZMA; MRPL3; IL27RA; CAPG; CD74; TAP2; CCND2; IRF8; CFP; GCNT1; FLNA; HLA-G; HLA-E; MAP4K1; JAK2; BCL3; PTPRC; CCR5; IL15; SRGN; TPD52; ABI1; GPR65; CD7; FGR; RIPK2; IL16; CD1D; CCND3; CTSS; DARS1; RARS1; HLA-DMB; NCR1; CCL4; IRF7; STAT4; ZAP70; FYB1; EIF3A; IL18RAP; HLA-DMA; CSK; CD79A; DEGS1; STAT1; FCGR2B; IFNGR1; ITGB2; WARS1; TAPBP; FAS; PRKCB; CD96; PTPN6; IFNG; ICAM1; IL2R…
Homeostatic	NK cells	na	KOvsWT	HALLMARK_MTORC1_SIGNALING	168	-0.403161	-1.72718	0.000132503	0.0112264	0.038	2125	tags=33%, list=20%, signal=41%	SDF2L1; CANX; PITPNB; PNO1; UFM1; ELOVL6; SLC1A5; CFP; CYB5B; DDIT3; SHMT2; SYTL2; M6PR; ACLY; TM7SF2; GGA2; CCNF; PFKL; AURKA; NFYC; GBE1; GCLC; PGK1; PSMD12; TUBG1; GSR; ADD3; CDKN1A; SLC2A1; PNP; PSMD14; ACTR3; STIP1; ENO1; UCHL5; ETF1; PLK1; G6PD; ABCF2; BTG2; TBK1; XBP1; IMMT; SQSTM1; PSMC6; SORD; NAMPT; HSPA9; RPN1; LTA4H; ITGB2; WARS1; FGL2; RPA1; CTSC; UBE2D3; SERP1; HSPA5
Homeostatic	NK cells	na	KOvsWT	HALLMARK_PROTEIN_SECRETION	83	-0.437545	-1.69315	0.00188406	0.013851	0.0579	1997	tags=36%, list=19%, signal=44%	STX12; COG2; AP3B1; ADAM10; COPB1; COPE; RAB5A; COPB2; ARFGEF2; TMED10; TOM1L1; SEC31A; TMED2; ARFGAP3; PPT1; VAMP4; GBF1; CLTC; ARFIP1; M6PR; ATP1A1; TPD52; TMX1; AP2M1; ARFGEF1; GOSR2; RAB22A; SCAMP3; SNAP23; VAMP3; STX7; TSG101; ANP32E; ARF1; LAMP2; VPS45; ATP6V1H; RAB2A; CTSC
Homeostatic	NK cells	na	KOvsWT	HALLMARK_E2F_TARGETS	183	-0.372296	-1.61224	0.000790514	0.0272254	0.1315	2706	tags=33%, list=26%, signal=44%	CDC25A; TK1; KIF4A; SSRP1; CKS1B; TUBB; MSH2; ASF1A; CIT; CCNB2; CHEK2; EED; RAD21; PRIM2; RAN; SPC25; CDKN3; ASF1B; LBR; HNRNPD; DONSON; TACC3; PPM1D; KIF22; EIF2S1; EZH2; PA2G4; MKI67; AURKA; PAICS; ESPL1; POLD1; PRDX4; TUBG1; KPNA2; CSE1L; PCNA; MAD2L1; SRSF2; CDKN1A; NOP56; RPA2; KIF2C; TP53; CDC20; PSMC3IP; NUP153; SMC4; PLK1; RBBP7; ANP32E; PRPS1; CDCA3; SYNCRIP; DEK; SLBP; AURKB; RACGAP1; …
Homeostatic	NK cells	na	KEvsWT	HALLMARK_INTERFERON_GAMMA_RESPONSE	155	-0.571566	-2.45034	0	0	0	2285	tags=49%, list=22%, signal=62%	MX1; BST2; CMTR1; RSAD2; IRF7; FAS; TRIM26; OAS3; SRI; PSMB9; RIPK2; DHX58; BPGM; PNP; PML; OGFR; HERC6; PDE4B; CD69; ISG20; GZMA; TRIM21; BTG1; PTPN6; IFIT2; EPSTI1; UBE2L6; PSMB2; DDX60; IL10RA; ARID5B; NOD1; P2RY14; IL15; LCP2; PARP14; CD74; IFIH1; ZBP1; HLA-DMA; IFITM2; IFITM3; ST8SIA4; LAP3; RNF213; STAT3; BANK1; WARS1; GBP6; SAMHD1; CMPK2; CASP8; MVP; XAF1; IFI44; IRF8; STAT4; CASP1; KLRK1;…
Homeostatic	NK cells	na	KEvsWT	HALLMARK_INTERFERON_ALPHA_RESPONSE	81	-0.61751	-2.39472	0	0	0	2285	tags=58%, list=22%, signal=74%	MX1; BST2; CMTR1; RSAD2; IRF7; TRIM26; PSMB9; RIPK2; MOV10; DHX58; OGFR; HERC6; ISG20; TRIM21; IFIT2; EPSTI1; UBE2L6; DDX60; IL15; PARP14; CD74; IFIH1; IFITM1; IFITM2; IFITM3; SELL; NCOA7; LAP3; WARS1; CMPK2; CASP8; IFI44; PARP9; CASP1; RTP4; CNP; IFIT3; GBP2; IRF9; SAMD9L; TRIM5; OASL; B2M; LGALS3BP; TAP1; USP18; OAS1
Homeostatic	NK cells	na	KEvsWT	HALLMARK_ALLOGRAFT_REJECTION	139	-0.488231	-2.06028	0	0.000104234	0.0003	1081	tags=34%, list=10%, signal=37%	IL18RAP; CD1D; ZAP70; IL27RA; TNF; IL15; LCP2; CD74; RARS1; HLA-DMA; BCL3; IKBKB; DARS1; ST8SIA4; EIF3A; FGR; FCGR2B; HLA-DMB; TAP2; CCND3; CCL4; IFNGR1; CTSS; CFP; WARS1; DEGS1; FYB1; ABI1; PRKCB; IRF8; NCR1; STAT4; PTPRC; CD79A; IFNG; TAPBP; ITGB2; GBP2; CD96; GZMB; IL2RG; ICAM1; PRF1; FASLG; STAT1; B2M; TAP1
Homeostatic	NK cells	na	KEvsWT	HALLMARK_PROTEIN_SECRETION	83	-0.460741	-1.78653	0.000158629	0.00466987	0.0174	2304	tags=41%, list=22%, signal=52%	TMED2; CD63; PAM; RAB14; TOM1L1; STX12; ARFGAP3; USO1; SCAMP3; SNX2; RAB9A; AP2M1; ATP6V1H; COPB2; ANP32E; SEC31A; LAMP2; RAB22A; CLN5; TMX1; ARFGEF1; M6PR; COG2; AP3B1; ZW10; ADAM10; RAB2A; ATP1A1; ARF1; VAMP4; STX7; VPS45; VAMP3; SNAP23; COPB1; CTSC; TSG101
Homeostatic	NK cells	na	KEvsWT	HALLMARK_MTORC1_SIGNALING	168	-0.404729	-1.75477	0	0.00607734	0.028	1991	tags=34%, list=19%, signal=41%	SHMT2; AURKA; HSPD1; ACTR3; PSMC2; PNP; NUFIP1; CCNG1; ENO1; PSMD12; SLC1A5; GSR; HMBS; GBE1; ACLY; EDEM1; PSMC6; HMGCS1; ADD3; SYTL2; ETF1; SDF2L1; GMPS; G6PD; PITPNB; SKAP2; LDLR; TBK1; M6PR; SORD; TXNRD1; IMMT; CFP; WARS1; PSAT1; CALR; PLK1; UCHL5; CANX; STIP1; UBE2D3; MCM4; CCT6A; BTG2; PNO1; XBP1; RPN1; ITGB2; CTSC; HSPA9; LTA4H; SLC6A6; FGL2; RPA1; SC5D; SERP1; HSPA5
Homeostatic	NK cells	na	KEvsWT	HALLMARK_COMPLEMENT	116	-0.376777	-1.5516	0.00485584	0.0458038	0.224	2577	tags=34%, list=25%, signal=44%	PPP2CB; USP15; C1QA; GATA3; CTSD; XPNPEP1; USP8; ITGAM; IRF7; PSMB9; PFN1; LCK; GMFB; CA2; CD46; CALM1; GZMA; CPQ; PRCP; KIF2A; MSRB1; GPD2; PDP1; S100A13; RABIF; LAMP2; PLEK; LCP2; LAP3; CTSS; RNF4; CASP1; LIPA; PSEN1; CTSC; LTA4H; DGKH; GZMB; CTSB; HSPA5
Homeostatic	CD8 T cells	na	KOvsWT	HALLMARK_INTERFERON_ALPHA_RESPONSE	66	-0.587834	-2.16149	0	0	0	1654	tags=42%, list=19%, signal=52%	BST2; IRF7; CMPK2; SAMD9L; TAP1; UBA7; SP110; IFI35; CD47; ADAR; CMTR1; DDX60; EPSTI1; TRIM5; GBP2; CASP8; LY6E; PARP12; RTP4; DHX58; OAS1; OGFR; MX1; USP18; UBE2L6; LGALS3BP; OASL; IFIT3
Homeostatic	CD8 T cells	na	KOvsWT	HALLMARK_INTERFERON_GAMMA_RESPONSE	133	-0.446282	-1.83474	0	0.00550991	0.011	1968	tags=37%, list=22%, signal=47%	SAMHD1; NFKBIA; NFKB1; IL15RA; LCP2; RIPK2; OAS3; ISOC1; BST2; IRF7; PDE4B; CMPK2; SAMD9L; STAT1; ZBP1; TAP1; SP110; IL2RB; IFI35; PFKP; ADAR; IL10RA; CMTR1; RNF213; PELI1; DDX60; STAT4; PIM1; EPSTI1; NUP93; HLA-G; CASP8; SRI; PML; LY6E; PARP12; RTP4; DHX58; OGFR; MX1; XCL1; USP18; UBE2L6; GBP6; LGALS3BP; IRF8; OASL; SLAMF7; IFIT3
Homeostatic	CD8 T cells	na	KOvsWT	HALLMARK_SPERMATOGENESIS	50	-0.481773	-1.66234	0.0062351	0.0223872	0.0866	1508	tags=34%, list=17%, signal=41%	PSMG1; TSN; MLLT10; PRKAR2A; NEFH; TALDO1; ACRBP; AURKA; PHKG2; CHFR; COIL; CCNB2; NCAPH; PCSK4; POMC; CDK1; ART3
Homeostatic	CD8 T cells	na	KOvsWT	HALLMARK_G2M_CHECKPOINT	156	-0.396196	-1.66954	0	0.0277763	0.0806	1862	tags=35%, list=21%, signal=43%	BUB3; CHMP1A; ORC6; HSPA8; CDKN1B; KIF15; CUL1; BCL3; NDC80; PDS5B; CDK4; NUSAP1; EXO1; RPA2; NUP50; CASP8AP2; ATRX; STMN1; TRAIP; G3BP1; TFDP1; PTTG1; ARID4A; SFPQ; MCM5; PRIM2; KIF5B; BIRC5; POLA2; NCL; AURKA; SMC4; MCM2; NOTCH2; ILF3; KNL1; SS18; MCM3; ODF2; NOLC1; PML; INCENP; CCNB2; MKI67; UBE2C; CCNA2; CDK1; POLE; CDC20; KIF11; CHAF1A; FBXO5; RBL1; PBK
Homeostatic	CD8 T cells	na	KEvsWT	HALLMARK_INTERFERON_ALPHA_RESPONSE	66	-0.603492	-2.29988	0	0	0	441	tags=26%, list=5%, signal=27%	TRIM5; NCOA7; SELL; IFI35; IRF7; LY6E; SAMD9L; MVB12A; OAS1; MX1; CMPK2; LGALS3BP; DHX58; USP18; OASL; RTP4; IFIT3
Homeostatic	CD8 T cells	na	KOvsKE	HALLMARK_G2M_CHECKPOINT	155	-0.540884	-2.20687	0	0	0	1320	tags=31%, list=15%, signal=36%	NDC80; PML; EXO1; SMC1A; NUSAP1; DKC1; MCM5; G3BP1; DR1; MTF2; KPNA2; SLC38A1; STMN1; CKS1B; EZH2; MCM2; TFDP1; KIF15; SRSF2; KIF5B; ATRX; TOP1; AURKA; MCM3; ODF2; KNL1; CDK4; TOP2A; POLA2; ODC1; BIRC5; CCNB2; ILF3; CUL1; INCENP; NOTCH2; CDKN1B; TTK; UBE2C; CDK1; POLE; MKI67; CDC20; CCNA2; FBXO5; CHAF1A; RBL1; PBK
Homeostatic	CD8 T cells	na	KOvsKE	HALLMARK_E2F_TARGETS	166	-0.470827	-1.93781	0	0.000914668	0.0017	1804	tags=38%, list=20%, signal=47%	GSPT1; LIG1; KIF22; RANBP1; MYC; SRSF1; LUC7L3; PAN2; SHMT1; NCAPD2; MCM4; RPA1; DCTPP1; SMC1A; DONSON; RRM2; ASF1A; MCM5; PAICS; EIF2S1; RBBP7; KPNA2; TIPIN; STMN1; CKS1B; DCLRE1B; EZH2; MCM2; TRIP13; TUBB; SRSF2; CHEK2; SPC25; AURKA; USP1; XRCC6; HMGB2; MCM7; MCM3; CDK4; TOP2A; CBX5; ASF1B; BRCA1; POLA2; AK2; DUT; BIRC5; CSE1L; MXD3; CCNB2; RAD51AP1; ILF3; RAD51C; NUP205; POLD1; CDKN1B; CDK1; P…
Homeostatic	CD8 T cells	na	KOvsKE	HALLMARK_SPERMATOGENESIS	50	-0.52298	-1.78696	0.00143221	0.00605146	0.0175	1728	tags=42%, list=20%, signal=52%	SIRT1; PRKAR2A; IDE; CLPB; PSMG1; PHKG2; MLLT10; CHFR; NEFH; PARP2; EZH2; AURKA; ACRBP; TKTL1; CCNB2; POMC; TTK; CDK1; PCSK4; NCAPH; ART3
Homeostatic	CD8 T cells	na	KOvsKE	HALLMARK_APICAL_SURFACE	15	-0.667353	-1.73234	0.00713168	0.00933246	0.035	1849	tags=53%, list=21%, signal=67%	RTN4RL1; ADIPOR2; ADAM10; IL2RG; IL2RB; CD160; B4GALT1; BRCA1; GATA3
IFNb	Macrophage	WT	1.5h vs UT	HALLMARK_INTERFERON_ALPHA_RESPONSE	77	0.566854	2.24795	0	0	0	716	tags=36%, list=15%, signal=42%	IRF7; RSAD2; IFIT3; IFIT2; CXCL10; OASL; IFIH1; NMI; MOV10; RTP4; LGALS3BP; CMPK2; ISG15; PARP9; CCRL2; TRIM25; TRAFD1; ADAR; DDX60; PSMB9; HELZ2; MX1; HERC6; IFI30; MVB12A; PSMB8; ISG20; PSMA3
IFNb	Macrophage	WT	1.5h vs UT	HALLMARK_INTERFERON_GAMMA_RESPONSE	139	0.473801	2.06013	0	0.000169	0.0003	925	tags=40%, list=20%, signal=48%	IRF7; RSAD2; IFIT3; IFIT2; CXCL10; SOCS1; MYD88; OASL; IFIH1; CXCL9; NMI; RTP4; LGALS3BP; CMPK2; ISG15; STAT1; CD40; ZNFX1; NOD1; RNF213; IDO1; NLRC5; TRIM25; CASP7; TRAFD1; ADAR; DDX60; PSMB9; GCH1; LYSMD2; FGL2; HELZ2; GPR18; PELI1; IRF4; MX1; CDKN1A; HERC6; IFI30; TAPBP; IRF8; PSMB8; ISG20; PSMA3; SAMHD1; STAT3; PML; XAF1; UBE2L6; PSMB10; PSMB2; PTPN1; TAP1; PNP; RIPK1 ;
IFNb	Macrophage	WT	20h vs UT	HALLMARK_INTERFERON_ALPHA_RESPONSE	77	0.528379	1.94401	0	0.00197395	0.0019	925	tags=40%, list=19%, signal=49%	IRF7; RSAD2; RTP4; OASL; IFIT2; IFIT3; DDX60; ADAR; IFI44; CXCL10; MOV10; OAS1; ISG15; CCRL2; NMI; IFIH1; LGALS3BP; SAMD9L; IFI35; ISG20; CMPK2; BST2; SP110; GBP2; TRIM5; MX1; NUB1; PSME2; MVB12A; IRF9; LY6E ;
IFNb	Macrophage	WT	20h vs UT	HALLMARK_INTERFERON_GAMMA_RESPONSE	140	0.414097	1.66696	0	0.0392254	0.0711	1223	tags=40%, list=25%, signal=52%	IRF7; RSAD2; RTP4; OASL; IFIT2; IFIT3; DDX60; ADAR; IFI44; CXCL10; ISG15; PML; GPR18; NMI; IRF4; IFIH1; MYD88; RNF213; XAF1; LGALS3BP; ZNFX1; NLRC5; VCAM1; SAMD9L; NUP93; IFI35; ISG20; CMPK2; CD40; BST2; HIF1A; SP110; OAS3; STAT1; IL10RA; NOD1; GCH1; STAT3; MX1; PSME2; IFNAR2; IRF9; PTPN1; LY6E; SAMHD1; ARID5B; TRAFD1; SOCS1; PSMA2; PDE4B; ZBP1; CASP1; RIPK1; PNP; CASP7; PSMB8
IFNb	NK cell	WT	1.5h vs UT	HALLMARK_INTERFERON_GAMMA_RESPONSE	163	0.882905	3.36251	0	0	0	448	tags=56%, list=4%, signal=58%	OASL; RSAD2; USP18; RTP4; P2RY14; CMPK2; ZBP1; IRF7; PARP14; SAMHD1; IFIH1; IFIT2; MX1; EIF2AK2; HERC6; ADAR; GPR18; CXCL10; PML; IL10RA; XAF1; TRIM25; HELZ2; STAT1; ISG20; TAP1; DHX58; IRF9; CD274; IFI44; OGFR; TRAFD1; CD69; RNF31; STAT2; PARP12; IFIT3; SAMD9L; SP110; NMI; TRIM14; OAS3; NAMPT; ISG15; IRF1; DDX60; RIPK2; RIPK1; GBP4; SOCS1; MYD88; UBE2L6; LGALS3BP; ARID5B; RNF213; IRF2; PNPT1; IF…
IFNb	NK cell	WT	1.5h vs UT	HALLMARK_INTERFERON_ALPHA_RESPONSE	86	0.92715	3.20875	0	0	0	431	tags=73%, list=4%, signal=76%	OASL; RSAD2; USP18; RTP4; CMPK2; IRF7; PARP14; IFIH1; IFIT2; MX1; EIF2AK2; HERC6; ADAR; CXCL10; CCRL2; TRIM25; HELZ2; ISG20; TAP1; DHX58; IRF9; IFI44; OGFR; TRAFD1; CNP; RNF31; PARP9; STAT2; PARP12; IFIT3; SAMD9L; SP110; NMI; TRIM14; ISG15; IRF1; DDX60; MOV10; RIPK2; GBP4; UBE2L6; LGALS3BP; NCOA7; CSF1; IRF2; PNPT1; IFI35; CASP8; TMEM140; BST2; IL15; GBP2; TDRD7; PSMB8; PSMB9; TRIM26; NUB1; EPSTI…
IFNb	NK cell	WT	1.5h vs UT	HALLMARK_INFLAMMATORY_RESPONSE	111	0.662871	2.38492	0	0	0	889	tags=33%, list=9%, signal=36%	RTP4; IRF7; EIF2AK2; CXCL10; CCRL2; IL10RA; MXD1; CD69; NMI; NAMPT; IRF1; GPR183; RIPK2; CSF1; OSM; BST2; IL15; RGS1; TNFSF10; TLR3; GCH1; LIF; ICAM1; TAPBP; AHR; TNFRSF1B; CXCR6; SEMA4D; IL18R1; IL18RAP; LY6E; IL15RA; PVR; CDKN1A; SELL; HIF1A; PSEN1 ;
IFNb	NK cell	WT	1.5h vs UT	HALLMARK_IL6_JAK_STAT3_SIGNALING	53	0.700579	2.21755	0	3.33333e-05	0.0001	743	tags=42%, list=7%, signal=45%	JUN; CXCL10; STAT1; IRF9; STAT2; IRF1; SOCS1; MYD88; CSF1; IL12RB1; FAS; IL6ST; STAT3; IL2RA; MAP3K8; PTPN1; TNFRSF1B; PIM1; IL18R1; SOCS3; IL15RA; IL17RA
IFNb	NK cell	WT	1.5h vs UT	HALLMARK_IL2_STAT5_SIGNALING	164	0.547642	2.08061	0	7.29524e-05	0.0003	922	tags=30%, list=9%, signal=32%	CXCL10; IL10RA; MXD1; GBP4; SOCS1; CSF1; RHOH; BATF; TNFSF10; IRF8; FURIN; GPR65; ARL4A; CISH; IRF4; LIF; TLR7; CD86; MUC1; IL2RA; MAP3K8; AHR; ICOS; NFIL3; TNFRSF1B; SLC39A8; PIM1; TTC39B; F2RL2; IL18R1; GALM; GADD45B; TGM2; SPP1; CASP3; IKZF2; EOMES; HIPK2; CCNE1; ITGA6; CCND2; NCOA3; PRNP; NT5E; RABGAP1L; SELL; RNH1; CSF2; LRRC8C ;
IFNb	NK cell	WT	1.5h vs UT	HALLMARK_TNFA_SIGNALING_VIA_NFKB	153	0.54241	2.04955	0	0.000132794	0.0006	871	tags=31%, list=9%, signal=33%	IFIH1; IFIT2; JUN; CXCL10; CCRL2; MXD1; TAP1; CD69; BCL3; NAMPT; IRF1; BCL6; GPR183; RIPK2; CSF1; TNIP2; BTG1; RNF19B; IL6ST; JUNB; GCH1; CFLAR; LIF; ICAM1; GEM; MAP3K8; PLEK; NFIL3; FOS; CEBPD; ETS2; NFKBIE; CCL4; GADD45B; SOCS3; BIRC2; LITAF; ZFP36; IL15RA; NFE2L2; SLC2A6; CDKN1A; DUSP5; ATF3; CEBPB; PLK2; PMEPA1 ;
IFNb	NK cell	WT	1.5h vs UT	HALLMARK_ALLOGRAFT_REJECTION	145	0.534322	2.00336	0	0.000311022	0.0015	731	tags=25%, list=7%, signal=26%	IRF7; STAT1; TAP1; BCL3; RIPK2; SOCS1; IFNG; CSF1; IL15; GBP2; GCNT1; IRF8; IL12RB1; TLR3; GPR65; FAS; CCR5; CD28; IRF4; LIF; CD47; ICAM1; CD86; CTSS; IL2RA; TAPBP; TAP2; CD3G; ITK; CCL4; CD247; FYB1; TLR6; IL18RAP; LY75; CCND2
IFNb	NK cell	WT	1.5h vs UT	HALLMARK_EPITHELIAL_MESENCHYMAL_TRANSITION	70	0.511129	1.70433	0.00375494	0.0128835	0.0681	958	tags=23%, list=9%, signal=25%	JUN; IL15; FAS; GEM; HTRA1; WIPF1; SGCB; VEGFC; GADD45B; TGM2; SPP1; PVR; NT5E; PMEPA1; FUCA1; QSOX1
IFNb	NK cell	WT	1.5h vs UT	HALLMARK_COMPLEMENT	109	0.461289	1.65554	0.00154172	0.0189581	0.1102	1009	tags=27%, list=10%, signal=29%	IRF7; IRF1; IRF2; VCPIP1; PSMB9; DPP4; CTSS; GCA; LIPA; RABIF; PLEK; HSPA5; CASP1; FYN; PIM1; LAMP2; CASP3; STX4; ZEB1; GNG2; DUSP5; CEBPB; CBLB; PPP4C; FDX1; PSEN1; GNGT2; DYRK2; DGKH
IFNb	NK cell	WT	1.5h vs UT	HALLMARK_UV_RESPONSE_UP	116	0.441947	1.60178	0.00537531	0.0263594	0.1803	1829	tags=31%, list=18%, signal=37%	ATP2B1; CDK13; SYNJ2; CITED2; VAV2; PHF3; CDKN1B; ATRN; ABCC1; PIK3CD; DYRK1A; PTEN; SFMBT1; MRPS31; MTA1; SCAF8; RXRA; MAPK14; NR3C1; RASA2; DUSP1; PIAS3; ZMIZ1; ACVR2A; SMAD3
IFNb	NK cell	WT	1.5h vs UT	HALLMARK_APOPTOSIS	123	0.441273	1.61119	0.00270898	0.0265075	0.1663	936	tags=19%, list=9%, signal=20%	JUN; ISG20; TAP1; CD69; IRF1; CASP8; TNFSF10; FAS; GCH1; CFLAR; SATB1; NEDD9; DNAJC3; CASP1; EBP; GADD45B; TSPO; CASP3; CCND2; CDKN1A; ATF3; PSEN1; DAP
IFNb	NK cell	WT	1.5h vs UT	HALLMARK_KRAS_SIGNALING_UP	107	0.436986	1.56645	0.00673336	0.0331374	0.2396	920	tags=22%, list=9%, signal=24%	RSAD2; MX1; IFNG ;
IFNb	NK cell	WT	20h vs UT	HALLMARK_E2F_TARGETS	192	-0.677226	-3.06315	0	0	0	1763	tags=61%, list=17%, signal=73%	KIF2C; EED; CDKN2C; RAD21; EIF2S1; ORC2; BUB1B; HUS1; TACC3; TRA2B; PA2G4; MCM6; RPA1; RAD51AP1; KIF4A; MYC; SLBP; PLK1; NASP; UBE2T; EXOSC8; ORC6; SRSF2; RANBP1; KPNA2; PRPS1; MCM2; JPT1; PSIP1; CTPS1; DNMT1; CBX5; HMMR; LIG1; CHEK2; CDCA3; DCLRE1B; SPAG5; BRCA2; KIF22; NAP1L1; MSH2; MCM3; NBN; IPO7; NUP205; USP1; RAN; TIMELESS; DCK; DIAPH3; TOP2A; SUV39H1; SHMT1; TMPO; MCM7; AURKA; PAICS; TIPIN…
IFNb	NK cell	WT	20h vs UT	HALLMARK_MYC_TARGETS_V1	189	-0.603605	-2.71125	0	0	0	2233	tags=52%, list=22%, signal=66%	ERH; AP3S1; PPM1G; RNPS1; CCT5; UBA2; SNRPD1; NHP2; CCT3; RUVBL2; RACK1; PABPC4; SSBP1; ETF1; SLC25A3; COPS5; EIF2S1; ORC2; RPS5; SMARCC1; HPRT1; TRA2B; RPL14; RRP9; RPS10; SNRPD3; PA2G4; FBL; TCP1; MCM6; RPL6; FAM120A; HNRNPC; GOT2; TUFM; HDAC2; TRIM28; MYC; CCT2; MRPS18B; SRSF2; ACP1; RANBP1; KPNA2; MCM2; CTPS1; CLNS1A; PGK1; HNRNPA1; RRM1; PTGES3; LSM2; NAP1L1; CDK2; AIMP2; CCT4; USP1; RAN; SE…
IFNb	NK cell	WT	20h vs UT	HALLMARK_G2M_CHECKPOINT	185	-0.523829	-2.35749	0	0	0	1763	tags=46%, list=17%, signal=55%	KIF2C; CUL4A; CDKN2C; RAD21; SLC12A2; HUS1; SMARCC1; TACC3; TRA2B; NUSAP1; MCM6; KIF23; KIF4A; MYC; PLK1; NASP; UCK2; CHAF1A; ORC6; SRSF2; TRAIP; KPNA2; MCM2; JPT1; NDC80; TPX2; HMMR; STIL; DKC1; CCNF; BRCA2; KIF22; DTYMK; MCM3; RAD54L; INCENP; TOP2A; SUV39H1; TMPO; AURKA; CDC45; CDC6; PRIM2; ESPL1; RACGAP1; E2F3; CDC7; MYBL2; EXO1; KIF11; TFDP1; SYNCRIP; LMNB1; MCM5; CENPF; POLQ; FBXO5; E2F2; CD…
IFNb	NK cell	WT	20h vs UT	HALLMARK_MYC_TARGETS_V2	56	-0.590075	-2.18224	0	0	0	2407	tags=70%, list=24%, signal=91%	WDR74; EXOSC5; NOC4L; PPAN; HK2; PPRC1; PRMT3; MYBBP1A; PES1; BYSL; MRTO4; NDUFAF4; RRP9; PA2G4; LAS1L; MYC; PLK1; TMEM97; AIMP2; TFB2M; NOP16; SRM; HSPD1; RRP12; MCM5; SORD; MCM4; NPM1; DCTPP1; UTP20; UNG; SLC29A2; GRWD1; CDK4; PHB1; GNL3; RCL1; PLK4; SLC19A1
IFNb	NK cell	WT	20h vs UT	HALLMARK_OXIDATIVE_PHOSPHORYLATION	189	-0.406876	-1.83731	0	0.00189433	0.0091	3421	tags=50%, list=34%, signal=73%	AFG3L2; CYC1; HADHB; NDUFB4; DLAT; ATP1B1; COX6A1; NDUFS1; NDUFS2; CS; BCKDHA; HSPA9; LDHA; PDHX; TIMM17A; SUCLA2; ACAA1; NDUFB6; DLST; UQCR11; NDUFB5; COX15; IMMT; UQCRC1; SDHA; PHB2; SDHC; POLR2F; AIFM1; NDUFA5; MRPL15; PDHA1; COX7A2L; HSD17B10; UQCRB; COX6C; ATP6V1H; TOMM22; NDUFB2; MRPS15; ATP5MC3; HTRA2; UQCRFS1; VDAC2; DLD; ETFB; ETFA; PMPCA; SUCLG1; ATP5PD; FH; NDUFB3; NDUFA4; SLC25A3; NDU…
IFNb	NK cell	WT	20h vs UT	HALLMARK_FATTY_ACID_METABOLISM	120	-0.397324	-1.66999	0.00023855	0.00859576	0.0485	3115	tags=48%, list=31%, signal=68%	NCAPH2; LDHA; MLYCD; SUCLA2; ACAA1; DLST; UROD; SDHA; ADSL; SDHC; KMT5A; CBR1; PDHA1; BLVRA; HSD17B10; MIF; FASN; ECI2; DLD; SUCLG1; FH; IDI1; CPT2; LGALS1; DHCR24; CPOX; MDH1; HSD17B4; SDHD; IDH3G; MGLL; GRHPR; G0S2; NTHL1; BPHL; EHHADH; GSTZ1; ACADS; PDHB; SUCLG2; GLUL; ECHS1; NBN; ELOVL5; ACSL1; ENO3; APEX1; ALDH9A1; MAOA; HIBCH; GCDH; ACAA2; HADH; MCEE; DECR1; CRYZ; BCKDHB ;
IFNb	NK cell	WT	20h vs UT	HALLMARK_BILE_ACID_METABOLISM	62	-0.433729	-1.63556	0.00393154	0.0100801	0.0664	1965	tags=35%, list=19%, signal=44%	AR; PEX26; SOD1; PEX19; MLYCD; GNPAT; AMACR; RXRA; PNPLA8; AQP9; PAOX; NUDT12; NEDD4; IDI1; TFCP2L1; DHCR24; HACL1; PEX7; GCLM; HSD17B4; CAT; GNMT; FADS1; CROT; ACSL1; PFKM; ALDH9A1; PXMP2; GSTK1; ISOC1; SLC29A1; PECR; IDH2
IFNb	NK cell	WT	20h vs UT	HALLMARK_PEROXISOME	78	-0.382807	-1.5046	0.0127669	0.0321723	0.2209	1756	tags=28%, list=17%, signal=34%	IDI1; PRDX1; DHCR24; SMARCC1; NUDT19; HSD17B4; SLC25A17; CAT; EHHADH; CTPS1; CLN6; FADS1; SIAH1; MSH2; ELOVL5; ACSL1; TOP2A; ALDH9A1; GSTK1; ISOC1; SLC25A4; IDH2
IFNb	NK cell	WT	20h vs UT	HALLMARK_ESTROGEN_RESPONSE_LATE	113	-0.351597	-1.46784	0.00975372	0.0356628	0.2923	1554	tags=32%, list=15%, signal=37%	DYNLT3; PPIF; HPRT1; ALDH3B1; CKB; KIF20A; OPN3; SFN; CA12; XRCC3; FARP1; FKBP4; TST; STIL; TIAM1; ASS1; SLC2A8; ELOVL5; FLNB; TOP2A; CDC6; PTGER3; BLVRB; FABP5; SORD; OLFM1; PDCD4; CDH1; CDC20; GINS2; IMPA2; RNASEH2A; PRKAR2B; SLC29A1; PLK4; IDH2
IFNb	NK cell	WT	20h vs UT	HALLMARK_MITOTIC_SPINDLE	176	-0.330046	-1.48	0.00285122	0.0357999	0.2675	1368	tags=26%, list=13%, signal=29%	DYNC1H1; KIF23; KIF4A; FARP1; PLK1; ANLN; RHOT2; ALMS1; KNTC1; BIN1; VCL; NDC80; TPX2; HDAC6; KIFAP3; ARHGAP5; SAC3D1; TIAM1; BRCA2; KIF22; FLNB; INCENP; TOP2A; TBCD; AURKA; SASS6; ESPL1; RACGAP1; LRPPRC; KIF11; LMNB1; KPTN; NF1; CENPF; FBXO5; TUBGCP2; ECT2; TTK; MID1IP1; CCNB2; PRC1; NEK2; BIRC5; CEP72; CDK1
IFNb	NK cell	WT	20h vs UT	HALLMARK_INTERFERON_GAMMA_RESPONSE	163	0.823204	3.39043	0	0	0	727	tags=59%, list=7%, signal=62%	OASL; RSAD2; ZBP1; USP18; IRF7; RTP4; ISG20; BST2; STAT1; IFI44; CMPK2; IFIH1; MX1; IFIT2; ADAR; SAMHD1; DHX58; SP110; HERC6; XAF1; PML; OGFR; HELZ2; EIF2AK2; PARP14; CXCL10; LGALS3BP; IL10RA; IRF9; TAP1; OAS3; TRIM25; IFIT3; TRAFD1; NMI; TAPBP; RNF213; TRIM14; DDX60; STAT2; ISG15; SAMD9L; CD274; UBE2L6; CD69; PARP12; ICAM1; EPSTI1; IRF8; RNF31; B2M; IFI35; BTG1; P2RY14; PSMB9; IRF4; NAMPT; KLRK1…
IFNb	NK cell	WT	20h vs UT	HALLMARK_INTERFERON_ALPHA_RESPONSE	86	0.87229	3.25827	0	0	0	462	tags=69%, list=5%, signal=71%	OASL; RSAD2; USP18; IRF7; RTP4; ISG20; BST2; IFI44; CMPK2; IFIH1; MX1; IFIT2; ADAR; DHX58; SP110; HERC6; OGFR; HELZ2; EIF2AK2; PARP14; CXCL10; LGALS3BP; CNP; CCRL2; IRF9; TAP1; TRIM25; IFIT3; TRAFD1; NMI; TRIM14; DDX60; STAT2; ISG15; SAMD9L; UBE2L6; PARP12; PARP9; EPSTI1; RNF31; B2M; IFI35; MOV10; PSMB9; CD47; GBP4; PSMB8; LY6E; TDRD7; SELL; IRF1; TRIM26; CSF1; IL15; IRF2; CMTR1; TMEM140; PSME1; …
IFNb	NK cell	WT	20h vs UT	HALLMARK_TNFA_SIGNALING_VIA_NFKB	153	0.690662	2.82964	0	0	0	1618	tags=54%, list=16%, signal=63%	IFIH1; IFIT2; CXCL10; CCRL2; TAP1; PLEK; MXD1; TRAF1; CD69; ICAM1; DUSP5; GADD45B; JUNB; NFKBIE; BTG1; NAMPT; CCL4; ATF3; CFLAR; DUSP2; BTG2; GEM; IER5; JUN; EHD1; BHLHE40; RELB; IRF1; TNFRSF9; CSF1; ZFP36; PER1; LAMB3; IL15RA; EGR2; CD83; IER3; BCL3; PLAU; EGR1; NFAT5; NFKBIA; GCH1; NFKB2; BCL2A1; TGIF1; NR4A3; LITAF; CD44; CLCF1; HBEGF; MCL1; SIK1; BIRC3; NR4A2; MAP2K3; PMEPA1; RNF19B; RIPK2; R…
IFNb	NK cell	WT	20h vs UT	HALLMARK_INFLAMMATORY_RESPONSE	111	0.679938	2.65069	0	0	0	1244	tags=40%, list=12%, signal=45%	IRF7; RTP4; BST2; EIF2AK2; CXCL10; IL10RA; CCRL2; RGS1; MXD1; NMI; TAPBP; RGS16; CD69; ICAM1; NAMPT; BTG2; LY6E; AXL; SELL; IRF1; TNFRSF9; CSF1; IL15; ITGB3; IL15RA; SELENOS; HIF1A; NFKBIA; GCH1; KCNA3; IL2RB; CD82; TLR3; HBEGF; OSM; RIPK2; CDKN1A; TNFRSF1B; PDE4B; PTGER2; LCP2; PSEN1; IRAK2; ITGA5
IFNb	NK cell	WT	20h vs UT	HALLMARK_IL6_JAK_STAT3_SIGNALING	53	0.681038	2.33649	0	0	0	1300	tags=45%, list=13%, signal=52%	STAT1; CXCL10; IRF9; IL12RB1; STAT2; IL2RA; CRLF2; JUN; IRF1; CSF1; STAT3; IL2RG; ITGB3; IL15RA; MYD88; CD44; PTPN1; SOCS1; TGFB1; STAM2; TNFRSF1B; PIM1; ITGA4; GRB2
IFNb	NK cell	WT	20h vs UT	HALLMARK_ALLOGRAFT_REJECTION	145	0.52324	2.12347	0	3.05172e-05	0.0002	772	tags=28%, list=8%, signal=29%	IRF7; STAT1; TAP1; IL12RB1; TAPBP; CTSS; CD28; GPR65; ICAM1; IRF8; ITK; B2M; ETS1; IRF4; CCL4; CD86; CD47; SRGN; IL2RA; IFNG; PRF1; ZAP70; FASLG; TAP2; CSF1; IL15; IL2RG; BCL3; HIF1A; HCLS1; TRAF2; IL2RB; GBP2; TLR3; PTPRC; PTPN6; SOCS1; TGFB1; CCR5; FYB1
IFNb	NK cell	WT	20h vs UT	HALLMARK_KRAS_SIGNALING_UP	109	0.537296	2.10405	0	3.94581e-05	0.0003	1410	tags=35%, list=14%, signal=40%	SPP1; CXCL10; IL10RA; CTSS; RGS16; TRAF1; IRF8; ETS1; TOR1AIP2; CA2; PSMB8; RABGAP1L; SATB1; PDCD1LG2; IL2RG; PLAU; DUSP6; FUCA1; PECAM1; GADD45G; PRDM1; WDR33; EMP1; HBEGF; SDCCAG8; BIRC3; LAT2; SERPINA3; MAP7; TSPAN13; TNFRSF1B; GYPC; SPRY2; ADAM8; DOCK2; TRIB1; LY96; LAPTM5
IFNb	NK cell	WT	20h vs UT	HALLMARK_IL2_STAT5_SIGNALING	168	0.49972	2.07331	0	4.75066e-05	0.0004	1553	tags=37%, list=15%, signal=43%	SPP1; CXCL10; IL10RA; MXD1; RGS16; GPR65; TRAF1; GADD45B; IRF8; FURIN; IRF4; CD86; TLR7; CA2; GBP4; IL2RA; F2RL2; ICOS; ALCAM; ITGAV; BHLHE40; RABGAP1L; SELL; TNFRSF9; CST7; CSF1; MUC1; XBP1; CD83; NCOA3; CD44; NFKBIZ; TTC39B; CASP3; IL2RB; FGL2; SNX9; EMP1; ARL4A; SOCS1; PLSCR1; HIPK2; PRKCH; TNFRSF8; GABARAPL1; CAPG; TNFRSF1B; PTGER2; PLIN2; RNH1; PIM1; SYT11; MYO1E; PENK; NT5E; GLIPR2; ST3GAL4…
IFNb	NK cell	WT	20h vs UT	HALLMARK_COMPLEMENT	109	0.496569	1.93259	0	0.000478826	0.0044	1852	tags=36%, list=18%, signal=43%	IRF7; PLEK; CTSS; DUSP5; PSMB9; CA2; HSPA5; EHD1; GATA3; VCPIP1; IRF1; TMPRSS6; IRF2; DUSP6; STX4; LAMP2; CASP3; PRKCD; PLSCR1; DOCK10; CBLB; DPP4; FYN; LCP2; JAK2; PSEN1; PIM1; GRB2; USP16; PIK3CA; TNFAIP3; GNG2; CD55; RABIF; USP8; KIF2A; LIPA; CPQ; GPD2
IFNb	NK cell	WT	20h vs UT	HALLMARK_EPITHELIAL_MESENCHYMAL_TRANSITION	73	0.503471	1.83809	0.000529474	0.00164635	0.0167	1487	tags=33%, list=15%, signal=38%	SPP1; GADD45B; GEM; ITGAV; JUN; IL15; ITGB3; FUCA1; SGCB; HTRA1; CD44; WIPF1; TGFB1; SERPINE2; PMEPA1; SAT1; CAPG; QSOX1; ITGA5; BASP1; PLOD2; NT5E; CADM1; TNFAIP3
IFNb	NK cell	WT	20h vs UT	HALLMARK_UV_RESPONSE_UP	116	0.450983	1.76858	0.000338696	0.00309008	0.0372	1378	tags=27%, list=14%, signal=31%	CNP; TAP1; GRINA; ICAM1; FURIN; DGAT1; JUNB; TMBIM6; BTG1; ATF3; CA2; BTG2; IRF1; NFKBIA; BCL2L11; GCH1; MGAT1; RRAD; PPT1; CASP3; PRKCD; AGO2; YKT6; STARD3; CDC5L; DNAJA1; NR4A1; FOS; BTG3; EPHX1; CYB5B
IFNb	NK cell	WT	20h vs UT	HALLMARK_APOPTOSIS	123	0.446726	1.77402	0.000679348	0.00316111	0.035	701	tags=22%, list=7%, signal=23%	ISG20; TAP1; CD69; GADD45B; NEDD9; DNAJC3; ATF3; CFLAR; BTG2; JUN; SATB1; PRF1; TSPO; FASLG; IRF1; IER3; BCL2L11; DAP; GCH1; PPT1; DDIT3; CD44; CASP8; CASP3; EMP1; MCL1; BIRC3
IFNb	NK cell	WT	20h vs UT	HALLMARK_KRAS_SIGNALING_DN	52	0.45476	1.55874	0.0190819	0.0221903	0.2571	437	tags=15%, list=4%, signal=16%	RSAD2; MX1; TG; BTG2; IFNG; SYNPO; KMT2D; SIDT1
IFNb	NK cell	WT	20h vs UT	HALLMARK_P53_PATHWAY	160	0.350149	1.44101	0.0148819	0.0471331	0.5634	1058	tags=21%, list=10%, signal=23%	TAP1; MXD1; TRAFD1; RGS16; BTG1; PLK3; NOTCH1; ATF3; BTG2; IER5; JUN; STOM; IER3; SEC61A1; FUCA1; PITPNC1; RRAD; DDIT3; RHBDF2; CD82; HBEGF; UPP1; SOCS1; TGFB1; TRAF4; FBXW7; DEF6; RNF19B; SAT1; ZFP36L1; CDKN1A; DRAM1; PDGFA
IFNb	NK cell	WT	20h vs UT	HALLMARK_COAGULATION	55	0.416469	1.4434	0.0457708	0.0490693	0.5563	1112	tags=25%, list=11%, signal=28%	PLEK; FURIN; F2RL2; TMPRSS6; ARF4; ITGB3; PLAU; DUSP6; PECAM1; HTRA1; LAMP2; SIRT2; DPP4; FYN
IFNb	CD8 T cell	WT	1.5h vs UT	HALLMARK_INTERFERON_ALPHA_RESPONSE	81	0.875801	3.13129	0	0	0	254	tags=59%, list=3%, signal=60%	RSAD2; USP18; OASL; IFI35; ISG20; CMPK2; DDX60; UBE2L6; CXCL10; IFITM2; IFITM3; IFITM1; IFIT3; BST2; IRF7; DHX58; IRF9; PSME1; HELZ2; RTP4; MX1; MOV10; GBP2; PSMB8; SAMD9L; LGALS3BP; PARP9; ISG15; TRIM25; LY6E; EPSTI1; PARP14; TRIM21; IFI44; IFIH1; IRF1; PSMB9; STAT2; CCRL2; TAP1; NMI; TRAFD1; PARP12; IFIT2; NCOA7; UBA7; SP110; EIF2AK2
IFNb	CD8 T cell	WT	1.5h vs UT	HALLMARK_INTERFERON_GAMMA_RESPONSE	151	0.789338	3.07204	0	0	0	557	tags=45%, list=6%, signal=47%	RSAD2; USP18; OASL; IFI35; ISG20; CMPK2; STAT1; DDX60; ZBP1; UBE2L6; CXCL10; IFITM2; IFITM3; XAF1; IFIT3; BST2; IRF7; DHX58; IRF9; PSME1; HELZ2; RTP4; MX1; PSMB8; SAMHD1; SAMD9L; LGALS3BP; ISG15; PSMB10; TRIM25; LY6E; EPSTI1; PARP14; TRIM21; IFI44; IFIH1; IRF1; PSMB9; OAS3; CD69; PML; STAT2; TAP1; NMI; TRAFD1; MTHFD2; OAS2; PARP12; IFIT2; GZMA; RNF213; SP110; CD274; TAPBP; EIF2AK2; LYSMD2; IL18BP…
IFNb	CD8 T cell	WT	1.5h vs UT	HALLMARK_IL6_JAK_STAT3_SIGNALING	51	0.59235	1.98499	0.00013887	0.000515916	0.0017	826	tags=29%, list=9%, signal=32%	STAT1; CXCL10; IRF9; IRF1; ACVR1B; STAT2; IL18R1; SOCS1; CD38; IL15RA; JUN; TYK2; PTPN11; IL2RG; TNFRSF1B
IFNb	CD8 T cell	WT	1.5h vs UT	HALLMARK_INFLAMMATORY_RESPONSE	94	0.501954	1.84619	0.000126024	0.0036752	0.0157	826	tags=23%, list=9%, signal=25%	CXCL10; IFITM1; BST2; IRF7; RTP4; LY6E; IRF1; CD69; ACVR1B; CCRL2; NMI; IL18R1; TAPBP; LDLR; OSM; EIF2AK2; IL15RA; TNFSF10; LTA; ACVR2A; NAMPT; TNFRSF1B
IFNb	CD8 T cell	WT	1.5h vs UT	HALLMARK_KRAS_SIGNALING_DN	38	0.52743	1.65863	0.0110935	0.0258911	0.1317	579	tags=16%, list=6%, signal=17%	RSAD2; MX1; GTF3C5; PDCD1; TG; SYNPO
IFNb	CD8 T cell	WT	20h vs UT	HALLMARK_INTERFERON_ALPHA_RESPONSE	81	0.857135	3.29708	0	0	0	515	tags=63%, list=6%, signal=66%	RSAD2; USP18; OASL; IFI35; CMPK2; ISG20; IRF1; DDX60; IRF9; CXCL10; IFIT3; GBP2; PARP9; DHX58; RTP4; PSMB8; HELZ2; MOV10; UBE2L6; SAMD9L; LGALS3BP; NCOA7; IRF7; TRIM25; MX1; PARP14; TAP1; ISG15; IFITM2; IFITM3; IFITM1; TRIM21; PSMB9; IFIH1; EIF2AK2; STAT2; NMI; BST2; TMEM140; CASP8; IFI44; TRAFD1; PARP12; CNP; PNPT1; CCRL2; IL4R; EPSTI1; LY6E; IFIT2; OGFR
IFNb	CD8 T cell	WT	20h vs UT	HALLMARK_INTERFERON_GAMMA_RESPONSE	151	0.767068	3.24656	0	0	0	1054	tags=57%, list=11%, signal=63%	RSAD2; USP18; OASL; IFI35; CMPK2; ZBP1; ISG20; IRF1; STAT1; DDX60; IRF9; CXCL10; IFIT3; XAF1; DHX58; RTP4; SOCS1; PSMB8; HELZ2; CD69; UBE2L6; SAMD9L; LGALS3BP; IRF7; TRIM25; MX1; PARP14; TAP1; ISG15; IFITM2; IFITM3; TRIM21; CD274; PSMB9; PML; IFIH1; EIF2AK2; STAT2; NMI; BST2; PSMB10; GCH1; GZMA; OAS2; CASP8; FAS; SAMHD1; ICAM1; OAS3; IFI44; TRAFD1; PARP12; PNPT1; LYSMD2; IRF4; IL4R; EPSTI1; NAMPT…
IFNb	CD8 T cell	WT	20h vs UT	HALLMARK_IL6_JAK_STAT3_SIGNALING	51	0.688882	2.43836	0	0	0	947	tags=43%, list=10%, signal=48%	IRF1; STAT1; IRF9; CXCL10; SOCS1; IL18R1; JUN; ACVR1B; STAT2; TNFRSF1B; IFNGR1; FAS; IL4R; IL6ST; IL2RA; CD38; MAP3K8; TNFRSF1A; CRLF2; BAK1; IL10RB; TYK2
IFNb	CD8 T cell	WT	20h vs UT	HALLMARK_IL2_STAT5_SIGNALING	142	0.460216	1.93091	0	0.00107867	0.0042	1362	tags=32%, list=15%, signal=37%	CXCL10; SOCS1; CCND2; TLR7; IFITM3; AHNAK; IL18R1; EOMES; TNFRSF1B; IFNGR1; LCLAT1; IRF4; IL4R; IL2RA; TNFSF10; SYNGR2; TNFRSF18; SH3BGRL2; MAP3K8; CISH; IRF8; CD83; PHTF2; GPR65; GBP4; CD86; P4HA1; GSTO1; NFKBIZ; WLS; FLT3LG; CD48; RRAGD; BCL2; IL10RA; GATA1; TNFRSF4; PRKCH; GADD45B; SELL; NFIL3; S100A1; SLC1A5; SOCS2; RABGAP1L
IFNb	CD8 T cell	WT	20h vs UT	HALLMARK_INFLAMMATORY_RESPONSE	94	0.491753	1.9392	0	0.00119609	0.0038	1214	tags=35%, list=13%, signal=40%	IRF1; CXCL10; RTP4; CD69; IRF7; IFITM1; IL18R1; ACVR1B; OSM; EIF2AK2; NMI; BST2; GCH1; TNFRSF1B; ICAM1; LDLR; LTA; CCRL2; IL4R; NAMPT; LY6E; TNFSF10; TAPBP; CALCRL; RGS1; CDKN1A; CD48; PTGER4; TLR1; IL10RA; IL18RAP; SELL; IFNGR2
IFNb	CD8 T cell	WT	20h vs UT	HALLMARK_APOPTOSIS	114	0.416058	1.6948	0.000956023	0.0147803	0.0702	1180	tags=24%, list=13%, signal=27%	ISG20; IRF1; CCND2; CD69; TAP1; IFITM3; JUN; GCH1; IFNGR1; CASP8; FAS; GADD45A; TSPO; PMAIP1; TNFSF10; CD38; BCAP31; CTNNB1; CDKN1A; PSEN2; PTK2; ETF1; DAP3; DNAJC3; SLC20A1; GADD45B; CASP7
IFNb	CD8 T cell	WT	20h vs UT	HALLMARK_ALLOGRAFT_REJECTION	131	0.383609	1.59198	0.00297896	0.032804	0.1696	1246	tags=26%, list=14%, signal=30%	STAT1; GBP2; SOCS1; CCND2; IRF7; TAP1; BCL3; PSMB10; GZMA; IFNGR1; FAS; TLR6; ICAM1; IRF4; IL4R; TPD52; IL2RA; PTPN6; IFNAR2; IRF8; TAPBP; GPR65; CD86; HDAC9; UBE2D1; TLR1; CD247; HLA-DMA; STAT4; HCLS1; TAP2; IL18RAP; IFNGR2; AARS1
IFNb	CD8 T cell	WT	20h vs UT	HALLMARK_TNFA_SIGNALING_VIA_NFKB	133	0.369911	1.53667	0.00665526	0.0477403	0.2673	1370	tags=28%, list=15%, signal=32%	IRF1; CXCL10; CD69; TAP1; JUN; IFIH1; BCL3; GCH1; ICAM1; LITAF; GADD45A; GEM; LDLR; CCRL2; ETS2; IL6ST; NAMPT; MAP3K8; IFIT2; PMEPA1; CD83; PANX1; SDC4; FOS; PFKFB3; PLEK; CDKN1A; PTGER4; RNF19B; GADD45B; DNAJB4; IFNGR2; NFIL3; ZFP36; PDLIM5; REL; ID2
IFNb	CD8 T cell	WT	20h vs UT	HALLMARK_MYC_TARGETS_V2	54	0.41534	1.48715	0.0307268	0.0638186	0.3755	1345	tags=26%, list=15%, signal=30%	MPHOSPH10; PPRC1; TBRG4; RABEPK; EXOSC5; SUPV3L1; PES1; MCM4; NOC4L; MYBBP1A; NDUFAF4; MRTO4; AIMP2; GNL3
Tumour	NK cell	na	KOvsWT	HALLMARK_INTERFERON_GAMMA_RESPONSE	172	-0.645862	-2.52887	0	0	0	1794	tags=51%, list=18%, signal=62%	PTPN2, PTPN6, UBE2L6, PSMB8, CXCL10, GPR18, HERC6, GBP4, RAPGEF6, IRF5, IL4R, FGL2, RNF213, DDX60, STAT1, MVP, STAT3, PIM1, FAS, SP110, TNFAIP3, ZBP1, IFITM2, IFITM3, CXCL11, LAP3, BANK1, PNP, RIPK1, IRF9, TRIM25, CD86, EPSTI1, CASP3, VCAM1, FCGR1A, PARP14, CD274, TRAFD1, RSAD2, CMPK2, HELZ2, NLRC5, IFI35, SAMD9L, SPPL2A, IFIT3, LY6E, XAF1, MTHFD2, CMKLR1, GZMA, ISG20, IFI30, B2M, MX1, PNPT1, IRF…
Tumour	NK cell	na	KOvsWT	HALLMARK_INTERFERON_ALPHA_RESPONSE	87	-0.678896	-2.44341	0	0	0	1891	tags=57%, list=19%, signal=71%	OGFR, TAP1, MVB12A, UBE2L6, PSMB8, CXCL10, HERC6, GBP4, IL4R, DDX60, UBA7, SP110, IFITM1, IFITM2, IFITM3, CXCL11, LAP3, IRF9, TRIM25, EPSTI1, PARP14, TRAFD1, RSAD2, CMPK2, HELZ2, IFI35, SAMD9L, CNP, IFIT3, LY6E, ISG20, IFI30, B2M, MX1, PNPT1, USP18, DHX58, RTP4, IFI44, OAS1, TRIM5, TDRD7, LGALS3BP, PARP9, PARP12, OASL, BST2, BATF2, IFIT2, IRF7
Tumour	NK cell	na	KOvsWT	HALLMARK_INFLAMMATORY_RESPONSE	136	-0.56802	-2.16752	0	0	0	2356	tags=53%, list=24%, signal=69%	KCNA3, PIK3R5, NFKBIA, ICOSLG, PLAUR, GNA15, P2RX4, SELE, CD55, CD14, ABCA1, KIF1B, TLR2, GCH1, PSEN1, TLR3, MXD1, RHOG, IL1B, CXCL10, MMP14, CYBB, KLF6, RAF1, IL18RAP, ITGA5, IL4R, SLC31A2, MEFV, AXL, IFNGR2, TNFRSF9, IFNAR1, IFITM1, IL1A, CXCL11, RGS16, SGMS2, IL12B, C3AR1, ADORA2B, LYN, MET, SCN1B, TLR1, CSF3R, PTAFR, ADGRE1, IRAK2, GNAI3, TNFSF9, BEST1, CHST2, STAB1, LY6E, CMKLR1, LPAR1, NAMP…
Tumour	NK cell	na	KOvsWT	HALLMARK_HYPOXIA	131	-0.552025	-2.09543	0	0	0	1883	tags=42%, list=19%, signal=51%	ALDOC, PRDX5, HSPA5, IDS, MIF, KLF6, HMOX1, GLRX, GYS1, GBE1, FOS, TIPARP, SIAH2, S100A4, EXT1, P4HA1, PIM1, SLC2A1, TNFAIP3, SDC4, PGK1, CCNG2, ADORA2B, IGFBP3, PLIN2, RRAGD, PGF, NDRG1, HEXA, ZFP36, SELENBP1, TPD52, HDLBP, HK2, SCARB1, PPFIA4, CHST2, ISG20, TGM2, ALDOA, PFKFB3, ETS1, BHLHE40, KLF7, TPI1, ENO1, GPI, PFKL, GAPDH, P4HA2, CDKN1A, PFKP, ENO3, ATF3, PLAC8
Tumour	NK cell	na	KOvsWT	HALLMARK_EPITHELIAL_MESENCHYMAL_TRANSITION	85	-0.539789	-1.93501	0	0.000354939	0.0015	1150	tags=32%, list=12%, signal=36%	RHOB, PPIB, MMP14, NID2, DST, COL5A2, ITGA5, FAS, SERPINH1, TNFAIP3, SDC4, COL6A2, IGFBP3, SLC6A8, FSTL1, CALD1, P3H1, PMP22, VCAM1, PLOD3, THBS2, CAPG, TGM2, DAB2, PVR, CADM1, GEM, SPP1, THBS1, ITGB5, LRP1, SAT1, FN1, ECM1
Tumour	NK cell	na	KOvsWT	HALLMARK_IL2_STAT5_SIGNALING	159	-0.497606	-1.93145	0	0.000295783	0.0015	1830	tags=40%, list=19%, signal=48%	RHOB, MXD1, RHOH, PRKCH, CST7, CXCL10, F2RL2, KLF6, LCLAT1, DHRS3, GPR65, NOP2, GBP4, SNX14, IL4R, SOCS2, FGL2, RNH1, LRRC8C, GABARAPL1, MAP3K8, BCL2L1, P4HA1, PIM1, TNFRSF9, FURIN, IFITM3, IGF1R, RGS16, IL1RL1, PLIN2, RRAGD, PNP, HIPK2, CTLA4, ANXA4, NDRG1, CD86, CSF2, CYFIP1, CASP3, NFKBIZ, HK2, BATF3, CAPG, CD79B, TGM2, BHLHE40, EMP1, IRF8, CTSZ, SLC29A2, WLS, IL2RA, TLR7, IL10RA, PRNP, SPP1, …
Tumour	NK cell	na	KOvsWT	HALLMARK_COMPLEMENT	127	-0.498752	-1.89131	0	0.000488515	0.0029	2519	tags=50%, list=26%, signal=66%	RNF4, PLA2G7, GNGT2, CTSD, IRF2, TIMP2, PIK3R5, DOCK10, PLAUR, FCER1G, CTSH, CASP1, CD55, C1QC, GPD2, PSEN1, RHOG, CSRP1, HSPA5, DUSP5, C1QA, MMP14, MMP12, RAF1, CR1, RCE1, PIK3CA, DUSP6, LGMN, USP16, DGKH, PIM1, TNFAIP3, GZMK, LAP3, PRKCD, MMP8, LYN, ANXA5, STX4, SRC, HSPA1A, LIPA, CASP3, GNAI3, C3, AKAP10, GZMA, LAMP2, PLEK, ITGAM, CTSB, PLA2G4A, DOCK4, ANG, MMP13, CTSS, LRP1, GZMB, CD36, FN1, …
Tumour	NK cell	na	KOvsWT	HALLMARK_TNFA_SIGNALING_VIA_NFKB	161	-0.467091	-1.81286	0	0.00149085	0.0102	2013	tags=40%, list=21%, signal=50%	ABCA1, TLR2, CFLAR, GCH1, LITAF, TAP1, TGIF1, RHOB, MXD1, DUSP5, IL1B, CCND1, FOSB, ZBTB10, CXCL10, KLF6, B4GALT1, B4GALT5, PANX1, TUBB2A, LAMB3, FOS, BCL3, TIPARP, DRAM1, MAP3K8, MCL1, IFNGR2, TNFRSF9, TNFAIP3, SDC4, TRIB1, IL1A, MAP2K3, CXCL11, IL12B, KDM6B, KLF2, CSF2, ZFP36, REL, SLC16A6, NFE2L2, BCL2A1, TNFSF9, SLC2A6, TNIP2, NFKBIE, PLEK, PFKFB3, CEBPD, BHLHE40, NINJ1, NR4A1, NAMPT, MARCKS,…
Tumour	NK cell	na	KOvsWT	HALLMARK_IL6_JAK_STAT3_SIGNALING	66	-0.512305	-1.76378	0.000694927	0.00286442	0.0217	2071	tags=47%, list=21%, signal=59%	CD14, HAX1, TLR2, TNFRSF1A, PTPN2, IL1B, CXCL10, HMOX1, IL4R, MAP3K8, CSF2RA, STAT1, STAT3, PIM1, IFNGR2, ACVRL1, FAS, IFNAR1, CXCL11, BAK1, IRF9, LTBR, CSF2, CSF3R, IL13RA1, CCR1, PTPN1, IL2RA, CSF2RB, CCL7, CD36
Tumour	NK cell	na	KOvsWT	HALLMARK_COAGULATION	58	-0.481288	-1.61651	0.00589556	0.0165034	0.1322	2416	tags=47%, list=25%, signal=61%	CTSE, ARF4, CAPN5, CTSH, GDA, CAPN2, PEF1, CSRP1, C1QA, MMP14, F2RL2, DUSP6, LGMN, RAC1, FURIN, MMP8, CRIP2, C3, LAMP2, PLEK, KLF7, CTSB, ANG, THBS1, LRP1, PLAU, FN1
Tumour	NK cell	na	KOvsWT	HALLMARK_MYOGENESIS	74	-0.459532	-1.61266	0.00379919	0.0155136	0.1365	1483	tags=31%, list=15%, signal=36%	BAG1, SORBS1, DAPK2, IFRD1, ATP6AP1, COL6A2, IGFBP7, IGFBP3, SLC6A8, CKB, PSEN2, CNN3, FLII, MEF2C, PPFIA4, SORBS3, BHLHE40, CDKN1A, PRNP, ITGB5, PLXNB2, ENO3, CD36
Tumour	NK cell	na	KOvsWT	HALLMARK_ALLOGRAFT_REJECTION	153	-0.396783	-1.54055	0.00281071	0.0308636	0.2699	2031	tags=36%, list=21%, signal=45%	MTIF2, IGSF6, TLR2, EIF3D, EIF3A, AARS1, TAP1, TLR3, PTPN6, IL1B, EIF4G3, MAP4K1, GPR65, IL18RAP, IL4R, ZAP70, FYB1, BCL3, BRCA1, ABCE1, STAT1, MRPL3, IFNGR2, FAS, HDAC9, IL12B, LYN, DYRK3, NOS2, TLR1, SPI1, CCR5, CD86, HCLS1, TPD52, PRF1, CFP, IL27RA, CAPG, STAB1, GZMA, B2M, ETS1, IRF8, NCK1, NLRP3, CCR1, HLA-E, FCGR2B, IL2RA, CD40, CTSS, GZMB, CCL7, IRF7
Tumour	NK cell	na	KOvsWT	HALLMARK_HEDGEHOG_SIGNALING	17	-0.574175	-1.51057	0.0430073	0.0384498	0.3465	255	tags=24%, list=3%, signal=24%	TLE1, ETS2, NRP2, PML
Tumour	NK cell	na	KOvsWT	HALLMARK_APICAL_JUNCTION	98	-0.41048	-1.50161	0.0098894	0.0392771	0.3732	1739	tags=29%, list=18%, signal=34%	RHOF, ARPC2, B4GALT1, LIMA1, MSN, LAMB3, FYB1, SKAP2, EXOC4, ACTG1, IRS1, CERCAM, EPB41L2, MPZL1, TJP1, STX4, SRC, CD86, VCAM1, CD274, JUP, ITGA9, SORBS3, PARVA, GAMT, CD276, ADAM15, SIRPA
Tumour	NK cell	na	KOvsWT	HALLMARK_KRAS_SIGNALING_DN	50	-0.456642	-1.50064	0.0255403	0.0369583	0.3756	1568	tags=32%, list=16%, signal=38%	VPS50, SIDT1, MEFV, ITGB1BP2, IL12B, SLC16A7, RSAD2, SYNPO, STAG3, CHST2, TG, MX1, GAMT, SLC29A3, SELENOP, GPR19
Tumour	NK cell	na	KOvsWT	HALLMARK_XENOBIOTIC_METABOLISM	117	-0.400008	-1.49399	0.00842912	0.0369239	0.3944	2276	tags=37%, list=23%, signal=47%	HES6, ASL, IGFBP4, SMOX, BLVRB, SLC6A6, MCCC2, UGDH, APOE, GCH1, CAT, TNFRSF1A, PINK1, HMOX1, NFS1, ARG1, SSR3, CROT, IDH1, LONP1, GABARAPL1, ENTPD5, CYP2J2, FAS, PTGES, TMBIM6, TKFC, RETSAT, HGFAC, PGD, CNDP2, JUP, ABHD6, DHRS1, NINJ1, TPST1, IRF8, UPP1, ETS2, XDH, CYP27A1, ABCC3, CD36
Tumour	NK cell	na	KOvsWT	HALLMARK_KRAS_SIGNALING_UP	119	-0.39409	-1.47542	0.0117498	0.0416467	0.4525	1762	tags=34%, list=18%, signal=41%	IL1B, PSMB8, MAP4K1, ETV5, CXCL10, GLRX, ARG1, CROT, DUSP6, CSF2RA, KCNN4, NIN, TNFAIP3, HDAC9, GYPC, TRIB1, GPNMB, RGS16, C3AR1, IGFBP3, SERPINA3, SCN1B, LAPTM5, CSF2, ADAM8, IL1RL2, PRDM1, GADD45G, JUP, ENG, CMKLR1, TMEM158, ETS1, EMP1, IRF8, IL10RA, TLR8, SPP1, CTSS, PLAU
Tumour	NK cell	na	KOvsWT	HALLMARK_PROTEIN_SECRETION	85	-0.405666	-1.4542	0.0198099	0.0485861	0.5252	2210	tags=32%, list=23%, signal=41%	YIPF6, GOSR2, CD63, AP2M1, ABCA1, KIF1B, ATP1A1, NAPG, DST, SNX2, BNIP3, TMX1, AP2S1, GBF1, CAV2, YKT6, SCAMP1, TPD52, GOLGA4, COPE, OCRL, GALC, GLA, LAMP2, SGMS1, STX7, CTSC
Tumour	NK cell	na	KOvsWT	HALLMARK_P53_PATHWAY	155	-0.374155	-1.44981	0.0103017	0.0482317	0.5433	1915	tags=30%, list=20%, signal=36%	KIF13B, TAP1, MXD1, FBXW7, SP1, ZFP36L1, NUPR1, HMOX1, TPRKB, RRAD, FOS, EI24, PLK3, PDGFA, TM7SF3, DRAM1, S100A4, FAS, MXD4, IL1A, BAK1, RGS16, RHBDF2, TCN2, NDRG1, RETSAT, POLH, GM2A, TNFSF9, TRAFD1, SFN, DGKA, MAPKAPK3, CEBPA, IFI30, PRKAB1, PHLDA3, NINJ1, LDHB, UPP1, CDKN1A, ZMAT3, PLXNB2, CDKN2B, ATF3, SAT1
Tumour	NK cell	na	KEvsWT	HALLMARK_INTERFERON_GAMMA_RESPONSE	172	-0.612359	-2.31379	0	0	0	1960	tags=53%, list=20%, signal=65%	TAP1, SLAMF7, PIM1, IL10RA, ST3GAL5, ARID5B, CXCL9, CD274, VCAM1, MVP, EPSTI1, PARP14, CASP1, IFI35, PSMB9, SAMD9L, BATF2, SOCS3, FAS, RTP4, RNF213, EIF2AK2, NFKBIA, ISG20, IL7, TRAFD1, GPR18, PNPT1, CD38, IFITM2, IFITM3, GCH1, FPR1, OASL, STAT3, IFIH1, IFI44, BANK1, UBE2L6, PSMB8, LY6E, HELZ2, IRF9, CXCL11, IFIT2, PNP, CXCL10, STAT1, CD69, XAF1, NLRC5, GBP6, B2M, TNFAIP2, CASP3, NAMPT, P2RY14, I…
Tumour	NK cell	na	KEvsWT	HALLMARK_HYPOXIA	131	-0.614653	-2.26243	0	0	0	1532	tags=45%, list=16%, signal=53%	PGM1, PDGFB, IDS, FAM162A, EXT1, NDST1, GYS1, PDK1, ALDOC, RRAGD, BNIP3L, KLF7, GALK1, ISG20, GLRX, NEDD4L, PLAUR, ADORA2B, IGFBP3, FOS, S100A4, IER3, NDRG1, TPD52, ATF3, HEXA, SDC4, SULT2B1, KLF6, PGF, PGK1, SCARB1, PFKFB3, MIF, DCN, ZFP36, TGFBI, ENO1, ETS1, PFKL, TGM2, SDC3, PRDX5, ALDOA, MXI1, TPI1, P4HA2, GPI, GAPDH, HMOX1, SLC2A1, PPFIA4, PLIN2, CDKN1A, AK4, BHLHE40, PFKP, PLAC8, TGFB3
Tumour	NK cell	na	KEvsWT	HALLMARK_INTERFERON_ALPHA_RESPONSE	87	-0.636569	-2.21663	0	0	0	1568	tags=52%, list=16%, signal=61%	PARP14, CASP1, IFI35, PSMB9, SAMD9L, BATF2, RTP4, EIF2AK2, ISG20, IL7, TRAFD1, PNPT1, IFITM1, IFITM2, IFITM3, OASL, IFIH1, IFI44, UBE2L6, PSMB8, UBA7, LY6E, HELZ2, IRF9, CXCL11, IFIT2, CXCL10, B2M, CNP, IL15, IFIT3, CD74, RSAD2, DHX58, TRIM5, TRIM25, IFI30, LGALS3BP, PARP9, MX1, USP18, PARP12, OAS1, BST2, IRF7
Tumour	NK cell	na	KEvsWT	HALLMARK_INFLAMMATORY_RESPONSE	136	-0.566951	-2.09592	0	0	0	1229	tags=37%, list=13%, signal=41%	EIF2AK2, NFKBIA, P2RX4, LYN, PLAUR, GPR183, IFITM1, IL1A, GCH1, FPR1, SGMS2, IL12B, ADORA2B, MET, MMP14, LY6E, ADGRE1, CSF3R, CXCL11, CXCL10, KLF6, PTAFR, CD69, LPAR1, BEST1, NAMPT, IRAK2, IL15, C3AR1, CMKLR1, NLRP3, TLR2, PDPN, MSR1, CCL7, CD14, AXL, P2RX7, STAB1, RGS1, CLEC5A, IL1B, IFNGR2, CYBB, CD40, CDKN1A, EBI3, C5AR1, BST2, IRF7
Tumour	NK cell	na	KEvsWT	HALLMARK_COMPLEMENT	127	-0.566145	-2.07006	0	0	0	1160	tags=32%, list=12%, signal=36%	GNGT2, PIM1, GNG2, PIK3CA, AKAP10, DUSP6, DOCK9, CASP1, PDGFB, PSMB9, USP16, CD46, ATOX1, GZMK, DOCK10, LYN, TIMP2, PLAUR, PRCP, PLEK, LIPA, MMP14, STX4, FCER1G, DGKH, MMP8, C1QA, ITGAM, CTSD, CTSH, CASP3, C1QC, C3, MMP12, PLA2G4A, LGMN, ANXA5, PLA2G7, LRP1, ANG, PRKCD, GZMA, LGALS3, MMP13, CTSB, DOCK4, HSPA1A, LAMP2, GZMB, CD36, IRF7, FN1, CTSS, CTSC
Tumour	NK cell	na	KEvsWT	HALLMARK_IL6_JAK_STAT3_SIGNALING	66	-0.577461	-1.94372	0	8.51239e-05	0.0005	1461	tags=41%, list=15%, signal=48%	MAP3K8, SOCS3, IL2RA, FAS, IL7, TNFRSF21, CD38, STAT3, CSF2RA, CSF3R, IRF9, CXCL11, CXCL10, STAT1, IL13RA1, TLR2, CCL7, TNFRSF1A, CD14, ACVRL1, HMOX1, IL1B, CSF2RB, IFNGR2, EBI3, CD36, CCR1
Tumour	NK cell	na	KEvsWT	HALLMARK_EPITHELIAL_MESENCHYMAL_TRANSITION	85	-0.536203	-1.86474	0	0.000547396	0.0036	943	tags=29%, list=10%, signal=32%	IGFBP3, SLC6A8, MMP14, SGCB, CAPG, SDC4, BASP1, THBS2, PMP22, LGALS1, DCN, IGFBP4, IL15, TGFBI, TGM2, GEM, ECM1, LRP1, SPP1, ITGB5, CADM1, THBS1, DAB2, SAT1, FN1
Tumour	NK cell	na	KEvsWT	HALLMARK_TNFA_SIGNALING_VIA_NFKB	161	-0.485146	-1.82714	0	0.00086801	0.0063	1471	tags=34%, list=15%, signal=39%	ZC3H12A, KDM6B, ICOSLG, TNFAIP3, IL18, DDX58, RNF19B, KLF2, EGR1, DUSP5, TNFRSF9, REL, TAP1, IRS2, ABCA1, MAP2K3, TUBB2A, TNFSF9, CFLAR, EIF1, CEBPD, MAP3K8, MXD1, TGIF1, SOCS3, B4GALT5, NFKBIA, BIRC3, PLAUR, GPR183, CD83, IL1A, GCH1, MARCKS, IFIH1, B4GALT1, IL12B, PLEK, CCND1, FOS, SMAD3, IER3, ATF3, NFKBIE, FOSB, CXCL11, IFIT2, SDC4, CXCL10, NFE2L2, EGR2, KLF6, CD69, TRIB1, PFKFB3, TNFAIP2, SLC…
Tumour	NK cell	na	KEvsWT	HALLMARK_COAGULATION	58	-0.536997	-1.75548	0.00107095	0.00228803	0.0193	1791	tags=40%, list=18%, signal=48%	CAPN5, SPARC, GSN, DUSP6, TF, PDGFB, F2RL2, KLF7, CRIP2, PLEK, MMP14, MMP8, C1QA, CTSH, C3, GDA, LGMN, LRP1, ANG, CTSB, PLAU, THBS1, LAMP2, FN1
Tumour	NK cell	na	KEvsWT	HALLMARK_KRAS_SIGNALING_UP	119	-0.474911	-1.7324	0	0.00299787	0.0282	1818	tags=37%, list=19%, signal=45%	PRELID3B, LY96, RBM4, DUSP6, PDCD1LG2, PTBP2, NRP1, ABCB1, LAPTM5, KCNN4, GLRX, BIRC3, PLAUR, GADD45G, IGFBP3, SERPINA3, PSMB8, TOR1AIP2, GNG11, FCER1G, CSF2RA, PRDM1, CXCL10, TRIB1, JUP, C3AR1, CMKLR1, ETS1, IRF8, F2RL1, EMP1, ENG, ADAM17, ARG1, ADAM8, ATG10, MAFB, SPP1, IL1B, CLEC4A, TLR8, PLAU, PTGS2, CTSS
Tumour	NK cell	na	KEvsWT	HALLMARK_GLYCOLYSIS	144	-0.452554	-1.67839	0.000357356	0.00561806	0.0569	2454	tags=49%, list=25%, signal=65%	SAP30, GMPPB, EGLN3, NDUFV3, B4GALT7, TXN, PHKA2, FKBP4, ANKZF1, CHPF, TPST1, G6PD, NASP, IDH1, ALG1, SLC37A4, IRS2, CAPN5, GUSB, HAX1, HK2, IDUA, ALDH9A1, PGM2, FAM162A, EXT1, GYS1, GOT1, COG2, GFPT1, RRAGD, GALK1, AGRN, ISG20, GLRX, PMM2, CDK1, B4GALT1, ADORA2B, PGAM1, IGFBP3, MET, HOMER1, AURKA, MERTK, IER3, IL13RA1, PGK1, CENPA, MIF, GNPDA1, DCN, HMMR, TGFBI, ENO1, KIF20A, AKR1A1, PKM, SDC3, …
Tumour	NK cell	na	KEvsWT	HALLMARK_IL2_STAT5_SIGNALING	159	-0.445213	-1.66856	0.000116959	0.00589999	0.0648	2031	tags=37%, list=21%, signal=46%	TNFRSF9, GABARAPL1, POU2F1, RNH1, PIM1, IL10RA, CD81, ITGAV, HK2, CKAP4, NRP1, MYO1C, SNX14, MAP3K8, F2RL2, MXD1, ABCB1, IGF1R, IL2RA, RRAGD, GPR65, TNFRSF21, P2RX4, CD83, IFITM3, TNFRSF4, IL1RL1, ANXA4, DHRS3, SYT11, ST3GAL4, NDRG1, CAPG, PNP, CXCL10, RHOH, SERPINB6, KLF6, SNX9, NFKBIZ, BATF3, CASP3, CTLA4, ITGA6, SELP, CD86, FAM126B, IRF8, EMP1, TGM2, TLR7, SLC29A2, ECM1, SPP1, PLIN2, WLS, CTSZ…
Tumour	NK cell	na	KEvsWT	HALLMARK_APOPTOSIS	123	-0.442414	-1.61171	0.00109157	0.0113436	0.1324	1385	tags=29%, list=14%, signal=34%	GPX1, RARA, FAS, BNIP3L, ISG20, CREBBP, BIRC3, TIMP2, CD38, IFITM3, IL1A, BMF, GCH1, HGF, EBP, HMGB2, CCND1, PAK1, IER3, ATF3, TOP2A, PRF1, CD69, CASP3, DCN, MCL1, MADD, APP, EMP1, WEE1, CD14, HMOX1, LGALS3, IL1B, CDKN1A, SAT1
Tumour	NK cell	na	KEvsWT	HALLMARK_P53_PATHWAY	155	-0.418766	-1.57043	0.00139958	0.0165946	0.2002	1771	tags=28%, list=18%, signal=34%	TRIAP1, CD81, TNFSF9, CDKN2B, TRAF4, LDHB, CASP1, MXD4, SP1, MXD1, FAM162A, RAP2B, FAS, PRKAB1, XPC, TRAFD1, IL1A, TCN2, FOS, RXRA, S100A4, IER3, NDRG1, ATF3, COQ8A, POLH, PDGFA, STOM, CTSD, PLXNB2, CEBPA, RHBDF2, APP, RALGDS, GM2A, IFI30, DRAM1, HMOX1, RB1, CDKN1A, DGKA, NINJ1, TGFA, SAT1
Tumour	NK cell	na	KEvsWT	HALLMARK_ALLOGRAFT_REJECTION	153	-0.39303	-1.47052	0.00515404	0.0463624	0.489	1816	tags=33%, list=19%, signal=40%	CXCL9, FYB1, HLA-DOB, EIF4G3, BCL10, EIF3A, IKBKB, LY86, TLR1, HCLS1, ZAP70, ABCE1, IL2RA, FAS, GPR65, IL7, LYN, IL12B, DYRK3, NOS2, TPD52, CAPG, IL27RA, STAT1, PRF1, B2M, IL15, NLRP3, CD74, CD86, ETS1, IRF8, HLA-DMB, SPI1, HLA-DMA, TLR2, CCL7, HLA-E, STAB1, FCGR2B, CFP, IGSF6, GZMA, IL1B, IFNGR2, CD40, GZMB, IRF7, CCR1, CTSS
Tumour	NK cell	na	KEvsWT	HALLMARK_MYC_TARGETS_V1	187	0.374671	1.73482	0	0.0159787	0.0199	2910	tags=46%, list=30%, signal=64%	CCT5, CUL1, CCT4, SERBP1, RSL1D1, RUVBL2, PRPF31, CTPS1, NOP16, EIF3B, RPL14, ILF2, NME1, MCM6, RPS2, POLD2, CDK4, HNRNPU, PRDX3, DDX18, EIF2S1, SF3B3, SRM, RPS6, CNBP, STARD7, PTGES3, IMPDH2, KARS1, MRPL23, SRPK1, LSM2, NCBP1, SNRPB2, PSMD1, SRSF2, FAM120A, RACK1, CANX, TARDBP, EEF1B2, RPL18, APEX1, HNRNPR, XPOT, TRA2B, SRSF3, RPL6, RPS5, RRM1, PABPC1, ETF1, YWHAQ, XRCC6, TUFM, PSMA4, COPS5, HNR…
Tumour	NK cell	na	KEvsWT	HALLMARK_MYC_TARGETS_V2	55	0.420431	1.59433	0.00762486	0.0274033	0.0661	2796	tags=51%, list=29%, signal=71%	LAS1L, NDUFAF4, WDR43, UTP20, NOP16, TMEM97, MPHOSPH10, CDK4, PPAN, RCL1, DDX18, SRM, IPO4, SLC19A1, DUSP2, SUPV3L1, MRTO4, NIP7, NOP56, WDR74, PUS1, NOLC1, RABEPK, RRP9, NOC4L, TFB2M, NOP2, SORD
Tumour	NK cell	na	KEvsWT	HALLMARK_APICAL_SURFACE	19	0.501893	1.48619	0.0482066	0.0421693	0.1475	941	tags=37%, list=10%, signal=41%	CD160, FLOT2, THY1, DCBLD2, GATA3, ADAM10, RTN4RL1
Tumour	NK cell	na	KOvsKE	HALLMARK_INTERFERON_ALPHA_RESPONSE	84	-0.43746	-1.70889	0.000393856	0.0463557	0.0396	1677	tags=35%, list=17%, signal=41%	SP110, PARP14, DDX60, NMI, EPSTI1, MVB12A, RNF31, TRIM5, TRIM14, SAMD9L, IFI35, LGALS3BP, ISG20, MOV10, ELF1, PARP9, LAP3, PNPT1, IRF7, CMPK2, IFI44, RTP4, LPAR6, GBP4, WARS1, TDRD7, OASL, BATF2, IFIT2
Tumour	CD8 T cell	na	KOvsWT	HALLMARK_INTERFERON_ALPHA_RESPONSE	80	-0.741537	-2.83782	0	0	0	1009	tags=52%, list=11%, signal=58%	MVB12A, CD47, PSME1, NMI, MOV10, DHX58, EIF2AK2, IRF9, CASP8, SELL, IL4R, GMPR, PARP9, IFIT2, OGFR, EPSTI1, UBA7, LPAR6, B2M, GBP2, MX1, STAT2, IFIT3, TRAFD1, PARP14, BST2, DDX60, PARP12, IFI35, LY6E, CNP, UBE2L6, IRF7, LGALS3BP, USP18, RTP4, RSAD2, OAS1, HERC6, SAMD9L, GBP4, CMPK2, ISG20, TRIM5
Tumour	CD8 T cell	na	KOvsWT	HALLMARK_INTERFERON_GAMMA_RESPONSE	156	-0.620989	-2.62221	0	0	0	1093	tags=38%, list=11%, signal=43%	PIM1, CASP7, PSME1, CD69, NMI, CDKN1A, DHX58, TNFAIP3, EIF2AK2, SLAMF7, RIPK1, IRF9, CASP8, BANK1, IL4R, CCL7, HIF1A, IFIT2, OGFR, EPSTI1, B2M, LYSMD2, ITGB7, MX1, STAT2, CD274, NOD1, FGL2, PELI1, NAMPT, IFIT3, DDX58, TRAFD1, PARP14, IL10RA, BST2, DDX60, PARP12, RNF213, STAT1, IFI35, LY6E, CD86, UBE2L6, IRF7, PML, GBP6, LGALS3BP, USP18, RTP4, OAS2, RSAD2, SAMHD1, HERC6, SAMD9L, GBP4, CMPK2, ISG20…
Tumour	CD8 T cell	na	KOvsWT	HALLMARK_COAGULATION	54	-0.533874	-1.88797	0.000568182	0.00166862	0.0048	1382	tags=39%, list=14%, signal=45%	SIRT2, LGMN, DUSP14, CSRP1, GSN, PLEK, MMP14, C1QA, FURIN, F2RL2, CAPN2, RAC1, HTRA1, CLU, MMP8, DPP4, LAMP2, ARF4, MMP9, CTSH, GNG12
Tumour	CD8 T cell	na	KOvsWT	HALLMARK_INFLAMMATORY_RESPONSE	117	-0.464028	-1.88415	0	0.00130239	0.005	1076	tags=32%, list=11%, signal=35%	ABI1, RAF1, CD69, MMP14, RGS1, NMI, ITGB8, CDKN1A, SLC31A1, EIF2AK2, IL10, HBEGF, PLAUR, SELL, IL4R, CCL7, HIF1A, P2RX7, RELA, MSR1, PSEN1, NOD2, C3AR1, C5AR1, BTG2, MXD1, KLF6, NAMPT, TLR2, PTAFR, ATP2C1, SLC31A2, IL10RA, BST2, LY6E, IRF7, RTP4
Tumour	CD8 T cell	na	KOvsWT	HALLMARK_HYPOXIA	124	-0.455718	-1.86652	0	0.00134082	0.0063	1523	tags=36%, list=16%, signal=43%	SLC37A4, PPP1R15A, CXCR4, ENO1, GRHPR, DDIT4, SDC4, PFKP, ATP7A, GLRX, NEDD4L, ZNF292, TIPARP, BHLHE40, JMJD6, TPST2, PIM1, NOCT, PDK1, PGK1, ALDOA, VHL, CDKN1A, TNFAIP3, PLAUR, MAP3K1, RORA, KDM3A, HSPA5, GPI, FOSL2, IER3, GAPDH, PFKL, P4HA1, SLC2A1, KLF6, DDIT3, ERRFI1, DCN, TPI1, PGM2, PLAC8, ETS1, ISG20
Tumour	CD8 T cell	na	KOvsWT	HALLMARK_KRAS_SIGNALING_UP	108	-0.44846	-1.80166	0	0.00268885	0.015	1660	tags=41%, list=17%, signal=49%	ADAM17, SATB1, CROT, ITGB2, PPP1R15A, AVL9, ST6GAL1, CXCR4, IL1RL2, GALNT3, TNFRSF1B, MTMR10, WDR33, YRDC, GLRX, KCNN4, CLEC4A, TRIB2, CTSS, ID2, ETV5, ADAM8, TNFAIP3, GADD45G, PRELID3B, HBEGF, LY96, PLAUR, SPP1, USP12, MAP3K1, ETV4, DNMBP, ABCB1, FUCA1, CBL, CAB39L, C3AR1, TMEM176B, MMP9, IL10RA, CCSER2, ETS1, ARG1
Tumour	CD8 T cell	na	KOvsWT	HALLMARK_MTORC1_SIGNALING	178	-0.367206	-1.5817	0.00102881	0.0249171	0.1537	2224	tags=36%, list=23%, signal=46%	RAB1A, SYTL2, RPA1, STIP1, IDI1, NMT1, CYB5B, ACTR2, EPRS1, QDPR, SLA, HPRT1, PSMB5, PSMD14, SORD, PSMD12, ACLY, ITGB2, SLC37A4, PPP1R15A, CXCR4, TBK1, ENO1, DDIT4, PSME3, LGMN, GLRX, DAPP1, XBP1, CORO1A, BHLHE40, PDK1, PGK1, ALDOA, G6PD, PSMD13, CDKN1A, ACTR3, MLLT11, TRIB3, CTH, ADIPOR2, GTF2H1, HSPA5, GPI, TUBA4A, SQLE, SQSTM1, EDEM1, GAPDH, HSP90B1, BTG2, PFKL, ACSL3, HSPA4, P4HA1, SLC2A1, FG…
Tumour	CD8 T cell	na	KOvsWT	HALLMARK_APOPTOSIS	120	-0.370337	-1.51226	0.00514915	0.0422177	0.2736	1152	tags=21%, list=12%, signal=23%	PRF1, CFLAR, ANKH, PMAIP1, DIABLO, CD38, CDK2, HMGB2, IRF1, DNAJC3, PPP3R1, GADD45B, FASLG, TXNIP, DAP, CASP1, SAT1, SATB1, CASP3, ROCK1, APP, CD2, GSN, PEA15, CASP7, CD69, NEDD9, MCL1, CDKN1A, CASP8, CTH, PTK2, CLU, RELA, PSEN1, SQSTM1, IER3, RARA, TSPO, BTG2, F2R, IFNGR1, DDIT3, DCN, PPP2R5B, ISG20
Tumour	CD8 T cell	na	KOvsWT	HALLMARK_IL2_STAT5_SIGNALING	165	-0.352356	-1.49915	0.00390903	0.0423396	0.3033	1519	tags=24%, list=16%, signal=28%	TNFRSF8, CD48, DHRS3, TNFRSF1B, ARL4A, XBP1, PTRH2, BHLHE40, PIM1, CAPG, MAP3K8, CISH, FURIN, IL10, F2RL2, SPP1, ANXA4, SELL, IL4R, ETV4, RORA, ABCB1, SNX9, ICOS, CDC42SE2, CCNE1, SNX14, MXD1, P4HA1, KLF6, COL6A1, FGL2, IFNGR1, IRF6, IL10RA, CTLA4, CD86, GBP4, ITGAE
Tumour	CD8 T cell	na	KOvsWT	HALLMARK_MYC_TARGETS_V1	187	0.421808	1.87204	0	0.00481809	0.0051	1996	tags=35%, list=21%, signal=44%	NOP16, NHP2, RUVBL2, RPL14, RPS2, PABPC1, CCT2, NDUFAB1, SLC25A3, RPL22, PHB2, GNL3, RPS3, RPL18, TOMM70, RPS6, NCBP1, EEF1B2, PABPC4, MRPS18B, RACK1, RPL34, DUT, RPL6, PSMD8, HDAC2, LSM7, EIF4E, RPS5, MYC, HNRNPR, CCT3, AIMP2, CDK4, ABCE1, SNRPA, HSPE1, LSM2, EIF4A1, TARDBP, COX5A, SRM, ERH, CCT5, RRP9, SF3A1, HNRNPA3, SNRPD3, CUL1, SSB, PHB, GLO1, HDDC2, CAD, PWP1, HNRNPA1, IMPDH2, NME1, NOLC1,…
Tumour	CD8 T cell	na	KOvsWT	HALLMARK_MYC_TARGETS_V2	55	0.450022	1.63784	0.00502952	0.0329155	0.068	1930	tags=33%, list=20%, signal=41%	NOP16, SLC19A1, GRWD1, GNL3, SLC29A2, NOP2, MYC, RCL1, AIMP2, CDK4, HSPE1, NIP7, SRM, RRP9, PHB, NOLC1, DDX18, PA2G4
Tumour	CD8 T cell	na	KEvsWT	HALLMARK_INTERFERON_ALPHA_RESPONSE	80	-0.720338	-2.69589	0	0	0	1173	tags=55%, list=12%, signal=62%	TRIM26, IRF9, CASP8, TXNIP, TAP1, DHX58, IFIH1, MOV10, PSME1, CNP, GMPR, UBA7, ISG15, ADAR, CD47, OGFR, IFIT3, B2M, PARP9, TDRD7, RSAD2, LY6E, IFI35, NMI, IRF7, IFIT2, CXCL10, TRAFD1, STAT2, OAS1, GBP2, RTP4, HERC6, DDX60, SAMD9L, BST2, CMPK2, LGALS3BP, GBP4, MX1, ISG20, UBE2L6, USP18, TRIM5
Tumour	CD8 T cell	na	KEvsWT	HALLMARK_INTERFERON_GAMMA_RESPONSE	156	-0.593665	-2.4736	0	0	0	1206	tags=41%, list=13%, signal=46%	SLAMF7, MVP, TRIM26, IRF9, CASP8, CD38, CASP3, TXNIP, TAP1, DDX58, GZMA, DHX58, LYSMD2, IFIH1, PSME1, BANK1, ISG15, ADAR, NOD1, OGFR, IFIT3, B2M, TDRD7, CIITA, RNF213, CDKN1A, RSAD2, CD86, FGL2, LY6E, IFI35, NMI, PFKP, IRF7, ITGB7, IFIT2, CXCL10, CD274, TRAFD1, STAT2, OAS3, NAMPT, RTP4, UPP1, HERC6, DDX60, SAMD9L, SAMHD1, STAT1, BST2, HIF1A, PML, CMPK2, LGALS3BP, GBP4, MX1, IL10RA, OAS2, ISG20, G…
Tumour	CD8 T cell	na	KEvsWT	HALLMARK_HYPOXIA	120	-0.489949	-1.9627	0	0.000195747	0.0007	1339	tags=32%, list=14%, signal=36%	NOCT, TPST2, CAV1, BNIP3L, GBE1, TPD52, GRHPR, KDM3A, GLRX, WSB1, KLF6, KLF7, PDK1, MAP3K1, DDIT3, BHLHE40, NDRG1, CCNG2, ENO1, FAM162A, CDKN1A, ZNF292, PGK1, RORA, PFKP, PFKL, GPI, ALDOA, P4HA1, ETS1, ERRFI1, GAPDH, GYS1, DCN, SLC2A1, TPI1, ISG20, PLAC8
Tumour	CD8 T cell	na	KEvsWT	HALLMARK_GLYCOLYSIS	133	-0.395733	-1.6107	0.000661376	0.0283956	0.1179	2074	tags=33%, list=22%, signal=42%	PYGL, HK2, PLOD1, EGLN3, NT5E, TPST1, SLC37A4, NDUFV3, PGM2, IER3, KIF2A, AURKA, GOT2, PFKFB1, SLC16A3, POLR3K, DEPDC1, GFPT1, PGAM1, RPE, GLRX, MDH1, CTH, KIF20A, ALDH7A1, G6PD, CENPA, CLN6, ENO1, FAM162A, ZNF292, HMMR, PGK1, GLCE, PFKP, B3GNT3, ALDOA, P4HA1, GYS1, SLC25A13, DCN, TPI1, PKM, ISG20
Tumour	CD8 T cell	na	KEvsWT	HALLMARK_G2M_CHECKPOINT	178	-0.380641	-1.61045	0.000639591	0.0227344	0.118	2522	tags=37%, list=27%, signal=49%	TGFB1, ODF2, SMC2, NUMA1, HMGB3, STMN1, RBM14, HUS1, PRPF4B, TOP2A, CKS2, KMT5A, SRSF2, SS18, MKI67, SMC1A, KIF2C, WRN, PRMT5, KIF11, HNRNPU, FANCC, SLC12A2, CUL5, CHEK1, KIF23, CDC7, AURKA, CENPF, DBF4, CDC25B, MTF2, MCM5, KIF5B, FBXO5, CCNA2, CUL3, TFDP1, NUSAP1, LMNB1, SUV39H1, SMC4, MAD2L1, BIRC5, CASP8AP2, KIF20B, CENPA, SRSF1, CDC20, DR1, ARID4A, HSPA8, HMMR, CDKN3, RPA2, RBL1, RAD21, KIF22…
Tumour	CD8 T cell	na	KEvsWT	HALLMARK_E2F_TARGETS	189	-0.369752	-1.57133	0.000483092	0.0287547	0.1733	2455	tags=36%, list=26%, signal=48%	WEE1, HMGB3, STMN1, MELK, WDR90, HUS1, CIT, TOP2A, CKS2, TFRC, E2F8, NUP153, POLE4, GINS3, SRSF2, RFC1, NAP1L1, MKI67, SMC1A, DONSON, DSCC1, KIF2C, DIAPH3, CCNE1, MRE11, TIMELESS, TIPIN, EED, PPP1R8, CHEK1, SMC6, EXOSC8, NCAPD2, AURKA, CDCA3, SSRP1, DCK, GINS1, MXD3, DEPDC1, CDC25B, MCM5, MLH1, LMNB1, CCP110, RBBP7, SUV39H1, SMC4, MAD2L1, HMGB2, BIRC5, UNG, SRSF1, CDC20, HELLS, MCM7, CDKN1A, DLGA…
Tumour	CD8 T cell	na	KEvsWT	HALLMARK_MYC_TARGETS_V1	187	0.383115	1.72832	0	0.0312775	0.0276	2379	tags=39%, list=25%, signal=51%	NOP16, ABCE1, EIF3D, PRDX3, RPL14, CUL1, SLC25A3, RUVBL2, PWP1, NME1, MRPS18B, NHP2, IFRD1, TOMM70, GNL3, RPS2, EEF1B2, SF3B3, DUT, EIF4A1, CCT3, PSMD7, CCT2, C1QBP, EIF1AX, RPS3, NOLC1, RPS5, EXOSC7, PSMD8, G3BP1, ORC2, UBE2L3, PPM1G, RPS6, SF3A1, PABPC1, HNRNPC, PSMA1, SNRPA, SNRPD2, ERH, RACK1, COX5A, RPL34, PA2G4, MRPL23, EIF4H, HDGF, HSP90AB1, HNRNPA1, TARDBP, PABPC4, IMPDH2, HSPE1, CCT4, TC…
Tumour	CD8 T cell	na	KOvsKE	HALLMARK_EPITHELIAL_MESENCHYMAL_TRANSITION	68	-0.461288	-1.72416	0.00176817	0.0426938	0.0342	1814	tags=40%, list=19%, signal=49%	LGALS1, RHOB, EMP3, PVR, GLIPR1, GADD45B, TGFBI, THY1, PMEPA1, APLP1, FLNA, SERPINE2, GPC1, TPM1, TNFAIP3, LAMC2, ITGB1, FUCA1, CALD1, COL3A1, CAPG, PLAUR, FN1, SPP1, DAB2, MMP14, ITGA2
Tumour	CD8 T cell	na	KOvsKE	HALLMARK_INFLAMMATORY_RESPONSE	113	-0.407676	-1.65925	0.00137363	0.0432356	0.0687	1805	tags=33%, list=19%, signal=40%	RIPK2, IRF7, LY6E, EMP3, PVR, RTP4, KLF6, PIK3R5, IFNAR1, SLC31A1, IL18R1, FZD5, IL10, LCK, P2RX7, CSF1, EIF2AK2, RELA, PDE4B, GPR183, SLC31A2, NOD2, C3AR1, BTG2, SELL, RHOG, PLAUR, PSEN1, CCL7, IL1B, PTAFR, NFKBIA, TLR2, CD14, MMP14, ATP2C1, LYN
Tumour	CD8 T cell	na	KOvsKE	HALLMARK_G2M_CHECKPOINT	178	0.450227	1.96459	0	0.00141854	0.0018	1545	tags=30%, list=16%, signal=36%	NEK2, PDS5B, UBE2C, RPA2, CENPA, RAD21, HMMR, CCNB2, CDKN3, AURKA, FBXO5, KIF23, MTF2, KIF5B, CENPF, HSPA8, SLC12A2, HIF1A, DBF4, BIRC5, EZH2, BARD1, MYC, CKS1B, CDK1, ARID4A, SUV39H1, NUSAP1, CASP8AP2, INCENP, HMGB3, CHEK1, DKC1, KMT5A, HNRNPU, KIF22, CDC7, MCM3, TROAP, SRSF1, CDC20, CCNA2, KIF20B, LMNB1, SFPQ, CDC25B, SMC2, PLK1, SLC38A1, RAD54L, SS18, TOP2A, TTK, NUMA1
Tumour	CD8 T cell	na	KOvsKE	HALLMARK_E2F_TARGETS	189	0.400417	1.76223	0	0.00895427	0.0231	1816	tags=31%, list=19%, signal=37%	PDS5B, DCLRE1B, RPA2, RAD21, HMMR, CCNB2, WEE1, EED, CDKN3, AURKA, MCM7, MTHFD2, BIRC5, EZH2, BARD1, MYC, CKS1B, CDK1, SUV39H1, HMGB3, ING3, DLGAP5, CHEK1, SSRP1, NAP1L1, UNG, ASF1B, KIF22, MCM3, DIAPH3, TUBB, MLH1, SRSF1, RFC1, CDC20, LMNB1, HMGB2, TIPIN, CIT, E2F8, DONSON, CDC25B, PLK1, NCAPD2, GINS1, MXD3, PAICS, TOP2A, EXOSC8, CDCA3, POLE4, DCK, NUP153, MAD2L1, PLK4, UBE2T, CDKN1A, RNASEH2A
Tumour	CD8 T cell	na	KOvsKE	HALLMARK_KRAS_SIGNALING_DN	47	0.498474	1.74238	0.00280168	0.00771094	0.0298	893	tags=28%, list=9%, signal=30%	RGS11, STAG3, COQ8A, THRB, THNSL2, GPR19, BARD1, TG, NR4A2, CAMK1D, COPZ2, YPEL1, MFSD6
Tumour	CD8 T cell	na	KOvsKE	HALLMARK_SPERMATOGENESIS	60	0.455308	1.66921	0.00429448	0.0125306	0.064	615	tags=23%, list=7%, signal=25%	NEK2, HSPA4L, COIL, CCNB2, CDKN3, AURKA, IDE, SLC12A2, MTOR, PCSK4, AGFG1, DBF4, EZH2, CDK1

## Sheet: Homer with Reactome or GO
Signidicance cut-off: logP <= -1.3; number of target genes in term => 5
Dataset	Treatment	Direction	Comparison	Cell type	Genotype	TermID	Term	Enrichment	logP	Genes in Term	Target Genes in Term	Fraction of Targets in Term	Gene Symbols
Reactome	IFNb	Upregulated	1.5h vs UT	NK cell	WT	R-MMU-168256	Immune System	3.33789e-11	-24.1231	1678	40	0.540541	Casp8,Il6st,Jaml,Tap1,Sh2d1b2,Lag3,Ube2l6,Usp18,Plac8,Il18bp,Prkcq,Il10ra,Tnfsf8,Ifng,Ddx58,Lilr4b,Trim56,Stat2,Jun,Lgals9,Ripk2,Irf7,Naprt,Rnf19b,Map2k4,Ifitm3,Myd88,Stom,Herc6,Irf1,Il12rb1,Tnip2,Cd274,Treml2,Il2ra,Cd27,H2-T22,Zbp1,Serpina3f,Isg15
Reactome	IFNb	Upregulated	1.5h vs UT	NK cell	WT	R-MMU-168249	Innate Immune System	0.00415451	-5.48356	1177	19	0.256757	Myd88,Map2k4,Naprt,Irf7,Ripk2,Casp8,Jun,Serpina3f,Trim56,Zbp1,H2-T22,Lilr4b,Ddx58,Il2ra,Tnip2,Prkcq,Plac8,Irf1,Stom
Reactome	IFNb	Upregulated	1.5h vs UT	NK cell	WT	R-MMU-1280215	Cytokine Signaling in Immune system	4.97329e-06	-12.2114	510	16	0.216216	Il6st,Lgals9,Ripk2,Ube2l6,Myd88,Usp18,Il12rb1,Tnip2,Ifng,Tnfsf8,Il10ra,Il18bp,Cd27,Il2ra,Isg15,Stat2
Reactome	IFNb	Upregulated	1.5h vs UT	NK cell	WT	R-MMU-1280218	Adaptive Immune System	0.00441809	-5.42205	594	12	0.162162	Prkcq,Herc6,Cd274,Treml2,H2-T22,Rnf19b,Tap1,Ripk2,Jaml,Sh2d1b2,Ifitm3,Lag3
Reactome	IFNb	Upregulated	1.5h vs UT	NK cell	WT	R-MMU-597592	Post-translational protein modification	0.0462446	-3.07381	821	12	0.162162	Usp18,St6galnac4,Pml,Tnip2,Ddx58,Gcnt1,Ripk1,Muc1,Ripk2,Ifih1,Usp25,Furin
Reactome	IFNb	Upregulated	1.5h vs UT	NK cell	WT	R-MMU-392499	Metabolism of proteins	0.228059	-1.47815	1097	12	0.162162	Furin,Usp25,Ifih1,Muc1,Ripk2,Ripk1,Gcnt1,Ddx58,Tnip2,Pml,Usp18,St6galnac4
Reactome	IFNb	Upregulated	1.5h vs UT	NK cell	WT	R-MMU-449147	Signaling by Interleukins	0.00577472	-5.15426	388	9	0.121622	Ripk2,Lgals9,Il6st,Il18bp,Il10ra,Il12rb1,Tnip2,Il2ra,Myd88
Reactome	IFNb	Upregulated	1.5h vs UT	NK cell	WT	R-MMU-109582	Hemostasis	0.0735742	-2.60946	515	8	0.108108	Serpina3f,Il2ra,Prkcq,Irf1,Sdc3,Jaml,Lgals3bp,Irf7
Reactome	IFNb	Upregulated	1.5h vs UT	NK cell	WT	R-MMU-5357801	Programmed Cell Death	2.06073e-05	-10.7899	99	7	0.0945946	Tnfsf10,Mlkl,Cflar,Prkcq,Casp8,Ripk1,Fas
Reactome	IFNb	Upregulated	1.5h vs UT	NK cell	WT	R-MMU-5688426	Deubiquitination	0.00402376	-5.51554	236	7	0.0945946	Ripk1,Ddx58,Ifih1,Tnip2,Usp25,Usp18,Ripk2
Reactome	IFNb	Upregulated	1.5h vs UT	NK cell	WT	R-MMU-5213460	RIPK1-mediated regulated necrosis	9.34056e-10	-20.7915	14	6	0.0810811	Ripk1,Cflar,Mlkl,Tnfsf10,Casp8,Fas
Reactome	IFNb	Upregulated	1.5h vs UT	NK cell	WT	R-MMU-5218859	Regulated Necrosis	9.34056e-10	-20.7915	14	6	0.0810811	Tnfsf10,Mlkl,Cflar,Ripk1,Fas,Casp8
Reactome	IFNb	Upregulated	1.5h vs UT	NK cell	WT	R-MMU-937061	TRIF-mediated TLR3/TLR4 signaling	3.02546e-05	-10.4059	71	6	0.0810811	Irf7,Ripk2,Tnip2,Map2k4,Myd88,Jun
Reactome	IFNb	Upregulated	1.5h vs UT	NK cell	WT	R-MMU-168164	Toll Like Receptor 3 (TLR3) Cascade	4.46439e-05	-10.0168	76	6	0.0810811	Map2k4,Tnip2,Ripk2,Irf7,Jun,Myd88
Reactome	IFNb	Upregulated	1.5h vs UT	NK cell	WT	R-MMU-166166	MyD88-independent TLR3/TLR4 cascade	4.46439e-05	-10.0168	76	6	0.0810811	Jun,Myd88,Map2k4,Tnip2,Irf7,Ripk2
Reactome	IFNb	Upregulated	1.5h vs UT	NK cell	WT	R-MMU-975155	MyD88 dependent cascade initiated on endosome	5.56204e-05	-9.79696	79	6	0.0810811	Jun,Myd88,Map2k4,Tnip2,Irf7,Ripk2
Reactome	IFNb	Upregulated	1.5h vs UT	NK cell	WT	R-MMU-168181	Toll Like Receptor 7/8 (TLR7/8) Cascade	5.56204e-05	-9.79696	79	6	0.0810811	Jun,Myd88,Tnip2,Map2k4,Irf7,Ripk2
Reactome	IFNb	Upregulated	1.5h vs UT	NK cell	WT	R-MMU-166054	Activated TLR4 signalling	5.97242e-05	-9.72577	80	6	0.0810811	Myd88,Jun,Ripk2,Irf7,Tnip2,Map2k4
Reactome	IFNb	Upregulated	1.5h vs UT	NK cell	WT	R-MMU-168138	Toll Like Receptor 9 (TLR9) Cascade	7.35083e-05	-9.51811	83	6	0.0810811	Jun,Myd88,Map2k4,Tnip2,Ripk2,Irf7
Reactome	IFNb	Upregulated	1.5h vs UT	NK cell	WT	R-MMU-166016	Toll Like Receptor 4 (TLR4) Cascade	0.00013873	-8.88298	93	6	0.0810811	Tnip2,Map2k4,Irf7,Ripk2,Jun,Myd88
Reactome	IFNb	Upregulated	1.5h vs UT	NK cell	WT	R-MMU-109581	Apoptosis	0.000165333	-8.70755	96	6	0.0810811	Casp8,Prkcq,Cflar,Tnfsf10,Fas,Ripk1
Reactome	IFNb	Upregulated	1.5h vs UT	NK cell	WT	R-MMU-168898	Toll-Like Receptors Cascades	0.000915457	-6.99609	132	6	0.0810811	Map2k4,Jun,Tnip2,Irf7,Myd88,Ripk2
Reactome	IFNb	Upregulated	1.5h vs UT	NK cell	WT	R-MMU-69416	Dimerization of procaspase-8	9.97879e-09	-18.4228	10	5	0.0675676	Ripk1,Cflar,Tnfsf10,Casp8,Fas
Reactome	IFNb	Upregulated	1.5h vs UT	NK cell	WT	R-MMU-3371378	Regulation by c-FLIP	9.97879e-09	-18.4228	10	5	0.0675676	Ripk1,Tnfsf10,Cflar,Casp8,Fas
Reactome	IFNb	Upregulated	1.5h vs UT	NK cell	WT	R-MMU-140534	Ligand-dependent caspase activation	9.97879e-09	-18.4228	10	5	0.0675676	Fas,Casp8,Cflar,Tnfsf10,Ripk1
Reactome	IFNb	Upregulated	1.5h vs UT	NK cell	WT	R-MMU-5218900	CASP8 activity is inhibited	9.97879e-09	-18.4228	10	5	0.0675676	Ripk1,Tnfsf10,Cflar,Casp8,Fas
Reactome	IFNb	Upregulated	1.5h vs UT	NK cell	WT	R-MMU-5675482	Regulation of necroptotic cell death	3.09443e-08	-17.2911	12	5	0.0675676	Casp8,Fas,Ripk1,Tnfsf10,Cflar
Reactome	IFNb	Upregulated	1.5h vs UT	NK cell	WT	R-MMU-5357769	Caspase activation via extrinsic apoptotic signalling pathway	5.74147e-07	-14.3704	20	5	0.0675676	Ripk1,Cflar,Tnfsf10,Casp8,Fas
Reactome	IFNb	Upregulated	1.5h vs UT	NK cell	WT	R-MMU-73887	Death Receptor Signalling	2.7191e-05	-10.5126	42	5	0.0675676	Casp8,Fas,Ripk1,Tnfsf10,Cflar
Reactome	IFNb	Upregulated	1.5h vs UT	NK cell	WT	R-MMU-913531	Interferon Signaling	0.00016751	-8.69447	61	5	0.0675676	Usp18,Ube2l6,Isg15,Stat2,Ifng
Reactome	IFNb	Upregulated	1.5h vs UT	NK cell	WT	R-MMU-168179	Toll Like Receptor TLR1:TLR2 Cascade	0.000390426	-7.84827	73	5	0.0675676	Jun,Tnip2,Map2k4,Ripk2,Myd88
Reactome	IFNb	Upregulated	1.5h vs UT	NK cell	WT	R-MMU-168176	Toll Like Receptor 5 (TLR5) Cascade	0.000390426	-7.84827	73	5	0.0675676	Myd88,Ripk2,Map2k4,Jun,Tnip2
Reactome	IFNb	Upregulated	1.5h vs UT	NK cell	WT	R-MMU-168188	Toll Like Receptor TLR6:TLR2 Cascade	0.000390426	-7.84827	73	5	0.0675676	Ripk2,Myd88,Jun,Tnip2,Map2k4
Reactome	IFNb	Upregulated	1.5h vs UT	NK cell	WT	R-MMU-168142	Toll Like Receptor 10 (TLR10) Cascade	0.000390426	-7.84827	73	5	0.0675676	Map2k4,Jun,Tnip2,Myd88,Ripk2
Reactome	IFNb	Upregulated	1.5h vs UT	NK cell	WT	R-MMU-181438	Toll Like Receptor 2 (TLR2) Cascade	0.000390426	-7.84827	73	5	0.0675676	Ripk2,Myd88,Map2k4,Jun,Tnip2
Reactome	IFNb	Upregulated	1.5h vs UT	NK cell	WT	R-MMU-166058	MyD88:Mal cascade initiated on plasma membrane	0.000390426	-7.84827	73	5	0.0675676	Tnip2,Jun,Map2k4,Ripk2,Myd88
Reactome	IFNb	Upregulated	1.5h vs UT	NK cell	WT	R-MMU-975871	MyD88 cascade initiated on plasma membrane	0.000390426	-7.84827	73	5	0.0675676	Tnip2,Jun,Map2k4,Ripk2,Myd88
Reactome	IFNb	Upregulated	1.5h vs UT	NK cell	WT	R-MMU-975138	TRAF6 mediated induction of NFkB and MAP kinases upon TLR7/8 or 9 activation	0.000500073	-7.60076	77	5	0.0675676	Jun,Tnip2,Map2k4,Ripk2,Myd88
Reactome	IFNb	Upregulated	1.5h vs UT	NK cell	WT	R-MMU-198933	Immunoregulatory interactions between a Lymphoid and a non-Lymphoid cell	0.00290622	-5.8409	114	5	0.0675676	Treml2,Ifitm3,Sh2d1b2,H2-T22,Jaml
Reactome	IFNb	Upregulated	1.5h vs UT	NK cell	WT	R-MMU-5689880	Ub-specific processing proteases	0.0156118	-4.15973	171	5	0.0675676	Usp18,Ddx58,Ifih1,Ripk1,Usp25
Reactome	IFNb	Upregulated	1.5h vs UT	NK cell	WT	R-MMU-373076	Class A/1 (Rhodopsin-like receptors)	0.113998	-2.17158	299	5	0.0675676	Cysltr2,Gpr18,Cxcl10,Ccrl2,P2ry14
Reactome	IFNb	Upregulated	1.5h vs UT	NK cell	WT	R-MMU-500792	GPCR ligand binding	0.261601	-1.34094	401	5	0.0675676	P2ry14,Ccrl2,Cxcl10,Gpr18,Cysltr2
Reactome	IFNb	Repressed	1.5h vs UT	NK cell	WT	R-MMU-372790	Signaling by GPCR	0.0779119	-2.55218	1324	9	0.257143	Dusp6,S1pr4,Lpar5,Lpar2,Cxcr3,Tbxa2r,S1pr1,Gpr68,S1pr5
Reactome	IFNb	Repressed	1.5h vs UT	NK cell	WT	R-MMU-373076	Class A/1 (Rhodopsin-like receptors)	2e-05	-10.8185	299	8	0.228571	S1pr5,Gpr68,S1pr1,Tbxa2r,Cxcr3,Lpar2,Lpar5,S1pr4
Reactome	IFNb	Repressed	1.5h vs UT	NK cell	WT	R-MMU-500792	GPCR ligand binding	0.000160424	-8.73769	401	8	0.228571	S1pr1,S1pr5,Gpr68,Lpar2,Lpar5,S1pr4,Tbxa2r,Cxcr3
Reactome	IFNb	Repressed	1.5h vs UT	NK cell	WT	R-MMU-388396	GPCR downstream signaling	0.0584404	-2.83975	1060	8	0.228571	S1pr1,S1pr5,Gpr68,S1pr4,Lpar2,Lpar5,Tbxa2r,Cxcr3
Reactome	IFNb	Repressed	1.5h vs UT	NK cell	WT	R-MMU-418594	G alpha (i) signalling events	0.000154566	-8.77489	205	6	0.171429	S1pr1,S1pr4,Lpar5,Lpar2,Cxcr3,S1pr5
Reactome	IFNb	Repressed	1.5h vs UT	NK cell	WT	R-MMU-419408	Lysosphingolipid and LPA receptors	2.05e-10	-22.3083	10	5	0.142857	Lpar2,Lpar5,S1pr4,S1pr1,S1pr5
Reactome	IFNb	Repressed	1.5h vs UT	NK cell	WT	R-MMU-881907	Gastrin-CREB signalling pathway via PKC and MAPK	0.0196956	-3.92736	390	5	0.142857	Gpr68,Tbxa2r,Dusp6,Lpar2,Lpar5
Reactome	IFNb	Repressed	1.5h vs UT	NK cell	WT	R-MMU-597592	Post-translational protein modification	0.237679	-1.43684	821	5	0.142857	Xpc,Rab3a,Josd1,Smad3,Usp20
Reactome	IFNb	Upregulated	20h vs UT	NK cell	WT	R-MMU-168256	Immune System	4.32723e-07	-14.6532	1678	25	0.520833	H2-T23,Cd86,Il10ra,Jaml,Lilr4b,Usp18,Ifitm3,Sh2d1b2,Tap1,Havcr2,Serpina3f,Dgat1,Tnfsf8,Il12rb1,Xdh,Irf7,Stat1,Zbp1,Lag3,Isg15,Serpinb6b,Jun,Plac8,H2-T22,Itgav
Reactome	IFNb	Upregulated	20h vs UT	NK cell	WT	R-MMU-168249	Innate Immune System	0.025122	-3.68401	1177	12	0.25	Dgat1,Serpina3f,Jun,Serpinb6b,Itgav,Irf7,H2-T22,Plac8,Lilr4b,Zbp1,Cd86,H2-T23
Reactome	IFNb	Upregulated	20h vs UT	NK cell	WT	R-MMU-1280218	Adaptive Immune System	0.00135548	-6.6036	594	10	0.208333	Jaml,Cd86,H2-T23,Tap1,Itgav,Sh2d1b2,H2-T22,Ifitm3,Lag3,Xdh
Reactome	IFNb	Upregulated	20h vs UT	NK cell	WT	R-MMU-6798695	Neutrophil degranulation	0.011076	-4.50297	557	8	0.166667	Dgat1,Serpina3f,H2-T23,Serpinb6b,Lilr4b,H2-T22,Plac8,Itgav
Reactome	IFNb	Upregulated	20h vs UT	NK cell	WT	R-MMU-1280215	Cytokine Signaling in Immune system	0.0218909	-3.82169	510	7	0.145833	Isg15,Usp18,Il12rb1,Tnfsf8,Il10ra,Stat1,Havcr2
Reactome	IFNb	Upregulated	20h vs UT	NK cell	WT	R-MMU-1266738	Developmental Biology	0.182429	-1.70139	839	7	0.145833	Rbpj,Helz2,Jun,Notch1,Furin,Sema7a,Itgav
Reactome	IFNb	Upregulated	20h vs UT	NK cell	WT	R-MMU-198933	Immunoregulatory interactions between a Lymphoid and a non-Lymphoid cell	0.000405672	-7.80996	114	5	0.104167	H2-T23,Ifitm3,H2-T22,Sh2d1b2,Jaml
Reactome	IFNb	Upregulated	20h vs UT	NK cell	WT	R-MMU-212436	Generic Transcription Pathway	0.0699969	-2.6593	399	5	0.104167	Rbpj,Daxx,Pml,Plk3,Notch1
Reactome	IFNb	Upregulated	20h vs UT	NK cell	WT	R-MMU-109582	Hemostasis	0.157419	-1.84885	515	5	0.104167	Jaml,Irf7,Endod1,Sdc3,Serpina3f
Reactome	IFNb	Repressed	20h vs UT	NK cell	WT	R-MMU-1430728	Metabolism	0.203666	-1.59128	1840	8	0.296296	Bckdhb,Dse,Cyb5rl,Pecr,Nme4,Gsto1,Idh2,Mmachc
Reactome	IFNb	Repressed	20h vs UT	NK cell	WT	R-MMU-1640170	Cell Cycle	0.0343501	-3.37115	591	5	0.185185	Cenpw,Brip1,Cenpm,Cep72,Pole
Reactome	IFNb	Upregulated	1.5h vs UT	CD8 T cell	WT	R-MMU-168256	Immune System	2.24e-08	-17.6156	1678	22	0.628571	Plac8,Psmb10,Usp18,Pld2,Tmem173,Arl8a,Ube2l6,Icam1,Bst2,Smurf2,Txk,Socs1,Ampd3,Jun,Ifitm3,Ap1m2,Dnajc13,Tlr7,Psmb9,Irf1,Zbp1,Jaml
Reactome	IFNb	Upregulated	1.5h vs UT	CD8 T cell	WT	R-MMU-168249	Innate Immune System	0.000103563	-9.17533	1177	14	0.4	Zbp1,Irf1,Psmb9,Tlr7,Dnajc13,Jun,Ampd3,Txk,Bst2,Psmb10,Plac8,Arl8a,Tmem173,Pld2
Reactome	IFNb	Upregulated	1.5h vs UT	CD8 T cell	WT	R-MMU-1280218	Adaptive Immune System	0.00885698	-4.72655	594	7	0.2	Icam1,Smurf2,Jaml,Psmb9,Psmb10,Ap1m2,Ifitm3
Reactome	IFNb	Upregulated	1.5h vs UT	CD8 T cell	WT	R-MMU-74160	Gene Expression	0.175448	-1.74041	1145	7	0.2	Gemin8,Ppa1,Zrsr1,Psmb10,BC005561,Smurf2,Psmb9
Reactome	IFNb	Upregulated	1.5h vs UT	CD8 T cell	WT	R-MMU-6798695	Neutrophil degranulation	0.0232589	-3.76107	557	6	0.171429	Bst2,Plac8,Dnajc13,Arl8a,Tmem173,Ampd3
Reactome	IFNb	Upregulated	1.5h vs UT	CD8 T cell	WT	R-MMU-1280215	Cytokine Signaling in Immune system	0.0534634	-2.92876	510	5	0.142857	Socs1,Psmb10,Usp18,Ube2l6,Psmb9
Reactome	IFNb	Repressed	1.5h vs UT	CD8 T cell	WT	R-MMU-392499	Metabolism of proteins	0.155506	-1.86107	1097	10	0.181818	Galnt12,Ndc1,Eif2b3,Dpagt1,Tab1,Slc35c1,Reck,Taf9b,Sp3,Pigs
Reactome	IFNb	Repressed	1.5h vs UT	CD8 T cell	WT	R-MMU-74160	Gene Expression	0.188494	-1.66869	1145	10	0.181818	Sesn1,Sgk1,Taf9b,Wdr12,Nabp1,Tsc1,Ndc1,Polr3a,Eif2b3,Hnrnpul1
Reactome	IFNb	Repressed	1.5h vs UT	CD8 T cell	WT	R-MMU-597592	Post-translational protein modification	0.0743192	-2.59939	821	9	0.163636	Tab1,Slc35c1,Ndc1,Galnt12,Dpagt1,Reck,Taf9b,Pigs,Sp3
Reactome	IFNb	Repressed	1.5h vs UT	CD8 T cell	WT	R-MMU-449147	Signaling by Interleukins	0.100714	-2.29547	388	5	0.0909091	Ppp2r5b,Txlna,Tab1,Clcf1,Pik3r1
Reactome	IFNb	Repressed	1.5h vs UT	CD8 T cell	WT	R-MMU-1280215	Cytokine Signaling in Immune system	0.225209	-1.49072	510	5	0.0909091	Txlna,Ppp2r5b,Pik3r1,Tab1,Clcf1
GO BP	IFNb	Upregulated	1.5h vs UT	NK cell	WT	GO:0009987	cellular process	2.76209e-05	-10.4969	14222	145	0.823864	Gadd45g,Ifit1,Ssh2,Gm4951,Ehd4,Mbnl2,Rsad2,Lgals8,Nampt,Gbp7,Jun,Sdc3,Fas,Cd27,Bcl6,Samhd1,Map2k4,Tnip2,Plac8,Irf8,Rgs1,Mlkl,Ripk2,Rtp4,Gbp4,Lag3,Prdm1,Tgtp1,Csrnp1,Herc6,Ifng,Usp18,1600014C10Rik,Mapk6,Apobec1,Tnfsf10,Gbp5,Cd69,Ccrl2,Jaml,Stx11,Parp14,Usp25,Cflar,St6galnac4,Ifi213,Gpr171,Mndal,Gbp9,Ifi214,Irf1,Ifi207,Cers6,Cysltr2,Arid5b,Sbno2,Irgm1,Asb13,Oas1a,Bcl3,Ifit2,Oasl2,Casp4,Casp8,Rab29,…
GO BP	IFNb	Upregulated	1.5h vs UT	NK cell	WT	GO:0050896	response to stimulus	3.10225e-18	-40.3144	8373	128	0.727273	Ifi203,Cmpk2,Daxx,Gbp6,Zbp1,Il10ra,Batf,P2ry14,Gpr18,Ifih1,Serpina3f,Ifi204,Notch1,Ifi209,Ifi208,Gbp2,Iigp1,Ripk1,Cnp,Stat2,Prkcq,Gbp3,Spp1,Ddx58,Ifitm3,Cxcl10,Olfr56,Isg20,Igtp,Irf4,Il12rb1,Cd274,Mx1,Trim56,Trim30a,Sh2d1b2,Lgals9,Tgtp2,Pml,Naprt,Mx2,Themis2,Ifit3,Ly6a,Rnf19b,Ifi27l2a,Ifi47,Gbp10,Il6st,Gm12185,Slc25a22,Sema7a,Isg15,Usp18,Mapk6,1600014C10Rik,Lag3,Prdm1,Tgtp1,Ifng,Herc6,Csrnp1,Apob…
GO BP	IFNb	Upregulated	1.5h vs UT	NK cell	WT	GO:0065007	biological regulation	0.00038701	-7.85706	12113	125	0.710227	Cytip,Apobec1,H2-T22,Ifng,Csrnp1,Lag3,Prdm1,1600014C10Rik,Mapk6,Usp18,Irf8,Rgs1,Ripk2,Mlkl,Gbp4,Map2k4,Samhd1,Plac8,Tnip2,Cd27,Fas,Bcl6,Lgals8,Sdc3,Jun,Nampt,Ehd4,Mbnl2,Rsad2,Gadd45g,Ssh2,Tnfsf8,Myd88,Ifi211,Eif2ak2,Treml2,Irf7,Il2ra,Max,Csf1,Irgm2,Rab29,Casp8,Oasl2,Casp4,Oasl1,Dhx58,Irgm1,Sbno2,Tap1,Ifit2,Oas1a,Asb13,Bcl3,Cysltr2,Ifi207,Arid5b,Ric1,Mndal,Irf1,Ifi214,Ifi213,Gpr171,Cflar,Tnfsf10,G…
GO BP	IFNb	Upregulated	1.5h vs UT	NK cell	WT	GO:0050789	regulation of biological process	0.000330907	-8.01367	11457	120	0.681818	Lgals9,Furin,Pml,Sp140,Themis2,Trafd1,Phf11a,Rnf19b,Ppm1k,Stom,Maf,Il6st,Sema7a,Mxd1,Picalm,Isg15,Zbp1,Ifi203,Daxx,Batf,P2ry14,Il10ra,Tnp2,Gpr18,Tspan13,Btg1,Ifih1,D16Ertd472e,Ifi204,Serpina3f,Ifi209,Ifi208,Notch1,Stat2,Iigp1,Ripk1,Spp1,Prkcq,Ddx58,Ifitm3,D1Ertd622e,Cxcl10,Olfr56,Zbtb32,Irf4,Isg20,Cd274,Trim56,Il12rb1,Trim30a,Sh2d1b2,Csf1,Irgm2,Il2ra,Max,Ifi211,Eif2ak2,Irf7,Treml2,Tnfsf8,Myd88,If…
GO BP	IFNb	Upregulated	1.5h vs UT	NK cell	WT	GO:0050794	regulation of cellular process	0.00670404	-5.00504	10729	108	0.613636	Eif2ak2,Ifi211,Irf7,Tnfsf8,Myd88,Csf1,Irgm2,Il2ra,Max,Oasl1,Rab29,Casp4,Oasl2,Casp8,Ifit2,Asb13,Oas1a,Bcl3,Dhx58,Irgm1,Sbno2,Arid5b,Ric1,Cysltr2,Ifi207,Irf1,Ifi214,Mndal,Ifi213,Gpr171,Cflar,Parp14,Usp25,Jaml,Ccrl2,Gbp5,Tnfsf10,Apobec1,Mapk6,Ifng,Csrnp1,Lag3,Prdm1,Mlkl,Ripk2,Gbp4,Rgs1,Irf8,Plac8,Tnip2,Samhd1,Map2k4,Bcl6,Cd27,Fas,Sdc3,Jun,Nampt,Lgals8,Mbnl2,Rsad2,Ehd4,Ssh2,Gadd45g,Lgals9,Furin,Pml,…
GO BP	IFNb	Upregulated	1.5h vs UT	NK cell	WT	GO:0002376	immune system process	3.62996e-54	-123.05	1895	97	0.551136	Prkcq,Spp1,Gbp3,Ddx58,Ifitm3,Cxcl10,Isg20,Irf4,Zbtb32,Il12rb1,Trim56,Cd274,Mx1,Trim30a,Sh2d1b2,Ifi203,Zbp1,Gbp6,P2ry14,Batf,Gpr18,Ifih1,Ifi204,Notch1,Gbp2,Ifi208,Ifi209,Iigp1,Stat2,Ifit3,Rnf19b,Gbp10,Gcnt1,Isg15,Picalm,Lgals9,Pml,Themis2,Mx2,Gbp7,Nampt,Jun,Ifi44,Lgals8,Bcl6,Fas,Cd27,Ifit1,Il18bp,Gadd45g,Rsad2,Tgtp1,Prdm1,Lag3,Herc6,Ifng,H2-T22,Apobec1,Tnip2,Samhd1,Gbp4,Ripk2,Rtp4,Irf8,Ifi214,Irf1…
GO BP	IFNb	Upregulated	1.5h vs UT	NK cell	WT	GO:0051716	cellular response to stimulus	4.01588e-07	-14.7278	6702	89	0.505682	Jun,Gbp7,Bcl6,Cd27,Fas,Ifit1,Ehd4,Gm4951,Mapk6,Csrnp1,Ifng,Tgtp1,Lag3,Tnip2,Map2k4,Samhd1,Gbp4,Ripk2,Mlkl,Irf8,Rgs1,Irf1,Ifi214,Gbp9,Mndal,Arid5b,Cysltr2,Ifi207,Stx11,Jaml,Cd69,Ccrl2,Gbp5,Gpr171,Ifi213,Cflar,Irgm2,Csf1,Il2ra,Irf7,Eif2ak2,Ifi211,Myd88,Ifit2,Bcl3,Asb13,Irgm1,Sbno2,Rab29,Casp4,Casp8,Spp1,Gbp3,Prkcq,Ddx58,Cxcl10,Ifitm3,Olfr56,Igtp,Cd274,Il12rb1,Gbp6,Daxx,Cmpk2,Ifi203,Batf,P2ry14,Il10…
GO BP	IFNb	Upregulated	1.5h vs UT	NK cell	WT	GO:0006950	response to stress	8.59062e-29	-64.6243	2948	87	0.494318	Samhd1,Map2k4,Plac8,Tnip2,Irf8,Mlkl,Rtp4,Ripk2,Gbp4,Herc6,Ifng,Prdm1,Tgtp1,1600014C10Rik,Apobec1,Ifit1,Gm4951,Rsad2,Lgals8,Jun,Gbp7,Nampt,Fas,Bcl6,Dhx58,Irgm1,Tap1,Ifit2,Oas1a,Bcl3,Oasl2,Casp4,Oasl1,Il2ra,Csf1,Irgm2,Slfn8,Slfn9,Tnfsf8,Myd88,Eif2ak2,Irf7,Gbp5,Stx11,Parp14,Ccrl2,Jaml,Cflar,Gbp9,Irf1,Gbp2,Notch1,Ifi204,Stat2,Iigp1,Ripk1,Batf,Gbp6,Zbp1,Daxx,Ifih1,Mx1,Trim56,Il12rb1,Irf4,Isg20,Igtp,Sh…
GO BP	IFNb	Upregulated	1.5h vs UT	NK cell	WT	GO:0048518	positive regulation of biological process	1.19473e-08	-18.2428	6047	87	0.494318	Casp8,Casp4,Rab29,Sbno2,Dhx58,Irgm1,Themis2,Pml,Bcl3,Ifit2,Myd88,Furin,Tnfsf8,Ifi211,Eif2ak2,Lgals9,Irf7,Il2ra,Max,Csf1,Irgm2,Cflar,Isg15,Picalm,Tnfsf10,Gbp5,Sema7a,Il6st,Jaml,Parp14,Maf,Stom,Cysltr2,Ppm1k,Arid5b,Rnf19b,Mndal,Ifi214,Irf1,Irf8,Ripk2,Mlkl,Ripk1,Stat2,Notch1,Map2k4,Ifi209,Ifi208,Tnip2,Ifi204,Plac8,Btg1,Ifih1,Apobec1,H2-T22,D16Ertd472e,Gpr18,Tnp2,Il10ra,Lag3,Prdm1,Ifng,Csrnp1,Batf,If…
GO BP	IFNb	Upregulated	1.5h vs UT	NK cell	WT	GO:0009605	response to external stimulus	3.02341e-35	-79.4841	2171	83	0.471591	Casp4,Oasl2,Rab29,Oasl1,Sbno2,Dhx58,Mx2,Irgm1,Pml,Oas1a,Bcl3,Ifit2,Myd88,Slfn8,Slfn9,Tnfsf8,Ifi211,Eif2ak2,Irf7,Lgals9,Csf1,Irgm2,Cflar,Isg15,Gbp5,Sema7a,Jaml,Ccrl2,Parp14,Stx11,Gbp10,Rnf19b,Ly6a,Mndal,Ifi27l2a,Gbp9,Ifit3,Irf1,Irf8,Rgs1,Ripk2,Rtp4,Iigp1,Gbp4,Stat2,Samhd1,Gbp2,Tnip2,Serpina3f,Ifi204,Plac8,Ifih1,Apobec1,Tgtp1,Prdm1,Herc6,Ifng,Batf,Usp18,Cmpk2,Gbp6,Zbp1,Sh2d1b2,Rsad2,Trim30a,Il12rb1…
GO BP	IFNb	Upregulated	1.5h vs UT	NK cell	WT	GO:0051704	multi-organism process	9.57771e-33	-73.7259	2285	82	0.465909	Irgm2,Csf1,Myd88,Tnfsf8,Slfn8,Slfn9,Irf7,Lgals9,Eif2ak2,Ifi211,Sbno2,Irgm1,Mx2,Dhx58,Bcl3,Oas1a,Pml,Ifit2,Oasl2,Casp4,Rab29,Oasl1,Mndal,Ly6a,Rnf19b,Ifi27l2a,Gbp9,Ifit3,Irf1,Stom,Gbp10,Gbp5,Stx11,Parp14,Cflar,Isg15,Prdm1,Tgtp1,Tnp2,Batf,Herc6,Ifng,Usp18,Cmpk2,Zbp1,Gbp6,Apobec1,Ifih1,Samhd1,Notch1,Gbp2,Serpina3f,Ifi204,Tnip2,Plac8,Irf8,Rgs1,Iigp1,Gbp4,Ripk1,Ripk2,Rtp4,Stat2,Lgals8,Ddx58,Gbp7,Jun,Gb…
GO BP	IFNb	Upregulated	1.5h vs UT	NK cell	WT	GO:0019222	regulation of metabolic process	6.06655e-07	-14.3153	6017	82	0.465909	Jun,Spp1,Prkcq,Nampt,Ddx58,Bcl6,Cd27,Fas,Zbtb32,Irf4,Gadd45g,Trim30a,Mbnl2,Ehd4,Sh2d1b2,Mapk6,Ifi203,Daxx,Csrnp1,Ifng,Batf,Lag3,Tnp2,Il10ra,Prdm1,Apobec1,Plac8,Tnip2,Ifi204,Serpina3f,Ifi209,Ifi208,Map2k4,Notch1,Stat2,Ripk2,Mlkl,Ripk1,Iigp1,Gbp4,Irf8,Irf1,Ifi214,Rnf19b,Mndal,Arid5b,Ric1,Ppm1k,Cysltr2,Ifi207,Parp14,Maf,Usp25,Il6st,Sema7a,Tnfsf10,Mxd1,Picalm,Ifi213,Isg15,Cflar,Csf1,Irgm2,Max,Ifi211,…
GO BP	IFNb	Upregulated	1.5h vs UT	NK cell	WT	GO:0031323	regulation of cellular metabolic process	4.42098e-08	-16.9343	5484	80	0.454545	Arid5b,Ric1,Cysltr2,Ifi207,Irf1,Ifi214,Mndal,Rnf19b,Picalm,Ifi213,Cflar,Isg15,Usp25,Maf,Parp14,Il6st,Sema7a,Tnfsf10,Mxd1,Lgals9,Irf7,Ifi211,Eif2ak2,Tnfsf8,Furin,Myd88,Irgm2,Csf1,Max,Oasl1,Rab29,Casp4,Casp8,Oasl2,Bcl3,Pml,Oas1a,Irgm1,Sp140,Sbno2,Bcl6,Cd27,Fas,Jun,Spp1,Nampt,Prkcq,Ddx58,Trim30a,Mbnl2,Ehd4,Sh2d1b2,Irf4,Zbtb32,Gadd45g,Apobec1,Daxx,Ifi203,Batf,Csrnp1,Ifng,Prdm1,Il10ra,Lag3,Tnp2,Stat2,…
GO BP	IFNb	Upregulated	1.5h vs UT	NK cell	WT	GO:0042221	response to chemical	3.17905e-10	-21.8693	4862	79	0.448864	Ifi213,Cflar,Isg15,Stx11,Il6st,Jaml,Gm12185,Cd69,Ccrl2,Sema7a,Gbp5,Slc25a22,Arid5b,Gbp10,Ifi47,Ifi207,Irf1,Ifi214,Ifit3,Gbp9,Mndal,Casp8,Casp4,Ifit2,Pml,Irgm1,Sbno2,Eif2ak2,Ifi211,Irf7,Lgals9,Tgtp2,Myd88,Csf1,Irgm2,Il2ra,Ehd4,Gm4951,Ifit1,Igtp,Cd274,Trim56,Il12rb1,Ifitm3,Cxcl10,Fas,Olfr56,Gbp3,Spp1,Jun,Prkcq,Gbp7,Ddx58,Cnp,Stat2,Rtp4,Ripk2,Gbp4,Ripk1,Iigp1,Irf8,Tnip2,Serpina3f,Ifi204,Ifi209,Gbp2,…
GO BP	IFNb	Upregulated	1.5h vs UT	NK cell	WT	GO:0060255	regulation of macromolecule metabolic process	4.51545e-07	-14.6106	5565	78	0.443182	Bcl3,Oas1a,Pml,Sbno2,Sp140,Oasl1,Casp4,Oasl2,Casp8,Rab29,Irgm2,Csf1,Max,Lgals9,Irf7,Eif2ak2,Ifi211,Furin,Myd88,Tnfsf8,Il6st,Usp25,Maf,Parp14,Mxd1,Tnfsf10,Sema7a,Cflar,Isg15,Ifi213,Picalm,Ifi214,Irf1,Mndal,Rnf19b,Ric1,Arid5b,Ifi207,Cysltr2,Serpina3f,Ifi204,Tnip2,Plac8,Notch1,Map2k4,Ifi208,Ifi209,Gbp4,Ripk1,Ripk2,Mlkl,Stat2,Irf8,Daxx,Ifi203,Mapk6,Prdm1,Tnp2,Lag3,Batf,Csrnp1,Ifng,Apobec1,Irf4,Zbtb32…
GO BP	IFNb	Upregulated	1.5h vs UT	NK cell	WT	GO:0051707	response to other organism	2.25379e-48	-109.711	1193	77	0.4375	Trim56,Cd274,Mx1,Il12rb1,Irf4,Ifit1,Isg20,Sh2d1b2,Trim30a,Rsad2,Ddx58,Lgals8,Jun,Gbp3,Ifi44,Gbp7,Cxcl10,Ifitm3,Gbp2,Samhd1,Plac8,Ifi204,Serpina3f,Tnip2,Irf8,Rgs1,Stat2,Gbp4,Iigp1,Ripk2,Rtp4,Batf,Ifng,Herc6,Prdm1,Tgtp1,Zbp1,Gbp6,Usp18,Cmpk2,Ifih1,Apobec1,Gbp5,Parp14,Stx11,Cflar,Isg15,Ifi27l2a,Gbp9,Mndal,Rnf19b,Ly6a,Irf1,Ifit3,Gbp10,Irgm1,Mx2,Dhx58,Sbno2,Ifit2,Bcl3,Oas1a,Pml,Rab29,Oasl2,Casp4,Oasl1…
GO BP	IFNb	Upregulated	1.5h vs UT	NK cell	WT	GO:0043207	response to external biotic stimulus	2.54938e-48	-109.588	1195	77	0.4375	Oasl1,Rab29,Casp4,Oasl2,Ifit2,Bcl3,Pml,Oas1a,Irgm1,Mx2,Dhx58,Sbno2,Lgals9,Irf7,Ifi211,Eif2ak2,Tnfsf8,Slfn8,Slfn9,Myd88,Irgm2,Csf1,Cflar,Isg15,Parp14,Stx11,Gbp5,Gbp10,Irf1,Ifit3,Gbp9,Ifi27l2a,Mndal,Rnf19b,Ly6a,Stat2,Gbp4,Iigp1,Ripk2,Rtp4,Rgs1,Irf8,Plac8,Ifi204,Serpina3f,Tnip2,Gbp2,Samhd1,Ifih1,Apobec1,Zbp1,Gbp6,Usp18,Cmpk2,Batf,Ifng,Herc6,Tgtp1,Prdm1,Trim30a,Rsad2,Sh2d1b2,Irf4,Ifit1,Isg20,Trim56,C…
GO BP	IFNb	Upregulated	1.5h vs UT	NK cell	WT	GO:0009607	response to biotic stimulus	9.17072e-48	-108.308	1216	77	0.4375	Isg15,Cflar,Gbp5,Parp14,Stx11,Gbp10,Gbp9,Ifi27l2a,Ly6a,Rnf19b,Mndal,Irf1,Ifit3,Rab29,Oasl2,Casp4,Oasl1,Dhx58,Mx2,Irgm1,Sbno2,Ifit2,Pml,Oas1a,Bcl3,Slfn9,Slfn8,Tnfsf8,Myd88,Eif2ak2,Ifi211,Irf7,Lgals9,Csf1,Irgm2,Sh2d1b2,Trim30a,Rsad2,Mx1,Cd274,Trim56,Il12rb1,Ifit1,Irf4,Isg20,Cxcl10,Ifitm3,Ddx58,Lgals8,Gbp3,Ifi44,Jun,Gbp7,Irf8,Rgs1,Stat2,Rtp4,Ripk2,Gbp4,Iigp1,Gbp2,Samhd1,Plac8,Tnip2,Ifi204,Serpina3f,…
GO BP	IFNb	Upregulated	1.5h vs UT	NK cell	WT	GO:0048519	negative regulation of biological process	8.02258e-08	-16.3384	5252	77	0.4375	Il6st,Parp14,Usp25,Maf,Mxd1,Sema7a,Isg15,Cflar,Picalm,Ifi213,Gpr171,Ifi214,Irf1,Mndal,Ric1,Arid5b,Ifi207,Pml,Oas1a,Bcl3,Sbno2,Tap1,Trafd1,Dhx58,Oasl1,Oasl2,Casp8,Rab29,Csf1,Il2ra,Max,Eif2ak2,Ifi211,Lgals9,Myd88,Furin,Isg20,Zbtb32,Irf4,Gadd45g,Cd274,Trim56,Rsad2,Trim30a,Sh2d1b2,Nampt,Prkcq,Spp1,Jun,Bcl6,D1Ertd622e,Ifitm3,Cxcl10,Fas,Cd27,Tnip2,Serpina3f,Ifi204,Plac8,Samhd1,Map2k4,Notch1,Ifi209,Ifi2…
GO BP	IFNb	Upregulated	1.5h vs UT	NK cell	WT	GO:0006952	defense response	3.05829e-49	-111.709	1120	76	0.431818	Ddx58,Lgals8,Gbp3,Jun,Prkcq,Nampt,Gbp7,Bcl6,Ifitm3,Cxcl10,Mx1,Trim56,Il12rb1,Ifit1,Irf4,Isg20,Igtp,Sh2d1b2,Gm4951,Trim30a,Rsad2,Herc6,Ifng,Batf,Tgtp1,Prdm1,Gbp6,Zbp1,Ifih1,Apobec1,Gbp2,Notch1,Samhd1,Plac8,Tnip2,Irf8,Stat2,Ripk2,Rtp4,Gbp4,Iigp1,Gbp9,Rnf19b,Irf1,Ifit3,Ifi47,Gbp10,Sema7a,Gbp5,Parp14,Stx11,Ccrl2,Gm12185,Isg15,Il2ra,Csf1,Irgm2,Slfn9,Slfn8,Tnfsf8,Tgtp2,Myd88,Eif2ak2,Irf7,Dhx58,Mx2,Them…
GO BP	IFNb	Upregulated	1.5h vs UT	NK cell	WT	GO:0051171	regulation of nitrogen compound metabolic process	8.08505e-08	-16.3307	5153	76	0.431818	Stat2,Ripk1,Gbp4,Mlkl,Ripk2,Irf8,Plac8,Ifi204,Serpina3f,Tnip2,Ifi208,Ifi209,Notch1,Map2k4,Apobec1,Daxx,Ifi203,Batf,Csrnp1,Ifng,Prdm1,Tnp2,Lag3,Trim30a,Mbnl2,Sh2d1b2,Ehd4,Irf4,Zbtb32,Gadd45g,Bcl6,Cd27,Fas,Spp1,Jun,Prkcq,Nampt,Ddx58,Oasl1,Oasl2,Casp4,Casp8,Bcl3,Pml,Oas1a,Sp140,Sbno2,Irf7,Lgals9,Ifi211,Eif2ak2,Tnfsf8,Furin,Myd88,Irgm2,Csf1,Max,Ifi213,Picalm,Isg15,Cflar,Maf,Usp25,Parp14,Il6st,Sema7a,…
GO BP	IFNb	Upregulated	1.5h vs UT	NK cell	WT	GO:0080090	regulation of primary metabolic process	2.75922e-07	-15.1031	5300	76	0.431818	Apobec1,Prdm1,Tnp2,Lag3,Batf,Ifng,Csrnp1,Daxx,Ifi203,Irf8,Gbp4,Ripk1,Mlkl,Ripk2,Stat2,Map2k4,Notch1,Ifi208,Ifi209,Serpina3f,Ifi204,Tnip2,Plac8,Fas,Cd27,Bcl6,Ddx58,Nampt,Prkcq,Jun,Spp1,Sh2d1b2,Ehd4,Mbnl2,Trim30a,Gadd45g,Irf4,Zbtb32,Furin,Myd88,Tnfsf8,Irf7,Lgals9,Ifi211,Eif2ak2,Max,Irgm2,Csf1,Oasl2,Casp8,Casp4,Oasl1,Sbno2,Sp140,Bcl3,Pml,Oas1a,Ifi207,Cysltr2,Ric1,Arid5b,Mndal,Rnf19b,Ifi214,Irf1,Isg1…
GO BP	IFNb	Upregulated	1.5h vs UT	NK cell	WT	GO:0048522	positive regulation of cellular process	8.85604e-07	-13.937	5346	75	0.426136	Casp8,Casp4,Rab29,Bcl3,Pml,Ifit2,Sbno2,Irgm1,Dhx58,Lgals9,Irf7,Eif2ak2,Furin,Myd88,Tnfsf8,Irgm2,Csf1,Max,Il2ra,Cflar,Isg15,Picalm,Jaml,Il6st,Maf,Parp14,Gbp5,Tnfsf10,Sema7a,Arid5b,Cysltr2,Irf1,Rnf19b,Ripk1,Mlkl,Ripk2,Stat2,Irf8,Ifi204,Tnip2,Plac8,Notch1,Map2k4,Gpr18,D16Ertd472e,Btg1,Ifih1,Apobec1,Daxx,Zbp1,Mapk6,Prdm1,Il10ra,Tnp2,Batf,Csrnp1,Ifng,Rsad2,Sh2d1b2,Ehd4,Irf4,Ssh2,Il12rb1,Gadd45g,Cd274,…
GO BP	IFNb	Upregulated	1.5h vs UT	NK cell	WT	GO:0048583	regulation of response to stimulus	1.02621e-12	-27.6051	3734	72	0.409091	Ripk2,Mlkl,Ripk1,Gbp4,Rgs1,Tnip2,Ifi204,Ifi209,Ifi208,Notch1,Map2k4,Samhd1,Gpr18,H2-T22,Ifih1,Zbp1,Ifi203,Usp18,Daxx,Ifng,Il10ra,Lag3,Prdm1,Trim30a,Rsad2,Sh2d1b2,Irf4,Gadd45g,Cd274,Il12rb1,Bcl6,D1Ertd622e,Cxcl10,Cd27,Fas,Jun,Prkcq,Nampt,Ddx58,Rab29,Phf11a,Casp4,Casp8,Pml,Bcl3,Dhx58,Themis2,Irgm1,Sbno2,Tap1,Trafd1,Eif2ak2,Ifi211,Lgals9,Treml2,Irf7,Myd88,Furin,Csf1,Irgm2,Il2ra,Cflar,Parp14,Usp25,Il…
GO BP	IFNb	Upregulated	1.5h vs UT	NK cell	WT	GO:0010033	response to organic substance	4.47468e-19	-42.2507	2767	71	0.403409	Irf8,Stat2,Ripk2,Iigp1,Gbp4,Ripk1,Ifi209,Ifi208,Gbp2,Notch1,Tnip2,Serpina3f,Ifi204,Apobec1,Ifih1,Ifng,Il10ra,Tgtp1,Gbp6,Mapk6,Usp18,Cmpk2,Ifi203,Daxx,Ehd4,Gm4951,Cd274,Trim56,Il12rb1,Ifit1,Igtp,Fas,Cxcl10,Ifitm3,Ddx58,Gbp3,Spp1,Jun,Gbp7,Casp4,Casp8,Irgm1,Sbno2,Ifit2,Pml,Tgtp2,Myd88,Eif2ak2,Ifi211,Irf7,Lgals9,Il2ra,Csf1,Irgm2,Ifi213,Isg15,Cflar,Gbp5,Stx11,Il6st,Gm12185,Ccrl2,Ifi207,Arid5b,Gbp10,If…
GO BP	IFNb	Upregulated	1.5h vs UT	NK cell	WT	GO:0006955	immune response	1.24979e-44	-101.091	1001	69	0.392045	Sh2d1b2,Rsad2,Trim30a,Il12rb1,Il18bp,Trim56,Cd274,Gadd45g,Mx1,Isg20,Irf4,Ifit1,Fas,Cxcl10,Ifitm3,Bcl6,Lgals8,Ddx58,Gbp7,Gbp3,Ifi44,Irf8,Iigp1,Gbp4,Ripk2,Stat2,Samhd1,Notch1,Gbp2,Ifih1,H2-T22,Tgtp1,Prdm1,Lag3,P2ry14,Batf,Ifng,Herc6,Zbp1,Gbp6,Isg15,Gbp5,Tnfsf10,Ccrl2,Parp14,Stx11,Gbp10,Rnf19b,Gbp9,Ifit3,Irf1,Oasl2,Casp4,Oasl1,Tap1,Sbno2,Irgm1,Mx2,Dhx58,Bcl3,Pml,Ifit2,Myd88,Tnfsf8,Irf7,Eif2ak2,Il2ra…
GO BP	IFNb	Upregulated	1.5h vs UT	NK cell	WT	GO:0048523	negative regulation of cellular process	4.15767e-07	-14.6931	4654	69	0.392045	Irf4,Zbtb32,Cd274,Gadd45g,Trim30a,Rsad2,Jun,Spp1,Prkcq,Nampt,Cxcl10,D1Ertd622e,Ifitm3,Bcl6,Cd27,Fas,Plac8,Serpina3f,Ifi204,Tnip2,Ifi208,Ifi209,Samhd1,Notch1,Map2k4,Ripk1,Gbp4,Irf8,Rgs1,Daxx,Ifi203,Ifng,Prdm1,Il10ra,Lag3,Gpr18,Btg1,Apobec1,Usp25,Maf,Parp14,Il6st,Sema7a,Mxd1,Gpr171,Picalm,Ifi213,Isg15,Cflar,Irf1,Ifi214,Mndal,Ric1,Arid5b,Ifi207,Bcl3,Pml,Dhx58,Sbno2,Rab29,Casp8,Csf1,Max,Il2ra,Lgals9,…
GO BP	IFNb	Upregulated	1.5h vs UT	NK cell	WT	GO:0070887	cellular response to chemical stimulus	1.14657e-17	-39.0072	2632	67	0.380682	Ifih1,Ifng,Il10ra,Tgtp1,Gbp6,Mapk6,Ifi203,Cmpk2,Daxx,Irf8,Stat2,Ripk2,Gbp4,Iigp1,Ripk1,Ifi209,Gbp2,Ifi208,Notch1,Tnip2,Ifi204,Fas,Ifitm3,Cxcl10,Ddx58,Gbp3,Spp1,Jun,Gbp7,Prkcq,Ehd4,Gm4951,Cd274,Il12rb1,Ifit1,Igtp,Tgtp2,Myd88,Ifi211,Eif2ak2,Irf7,Il2ra,Csf1,Irgm2,Casp4,Irgm1,Sbno2,Ifit2,Pml,Ifi207,Arid5b,Ifi47,Gbp10,Gbp9,Mndal,Irf1,Ifit3,Ifi214,Ifi213,Cflar,Gbp5,Stx11,Il6st,Ccrl2,Cd69,Gm12185,Jaml
GO BP	IFNb	Upregulated	1.5h vs UT	NK cell	WT	GO:0071310	cellular response to organic substance	6.788e-20	-44.1365	2116	63	0.357955	Tnip2,Ifi204,Notch1,Ifi209,Gbp2,Ifi208,Ripk2,Iigp1,Gbp4,Ripk1,Stat2,Irf8,Cmpk2,Ifi203,Daxx,Gbp6,Mapk6,Il10ra,Tgtp1,Ifng,Ifih1,Igtp,Ifit1,Il12rb1,Cd274,Gm4951,Ehd4,Gbp7,Gbp3,Jun,Spp1,Ddx58,Ifitm3,Cxcl10,Fas,Pml,Ifit2,Sbno2,Irgm1,Casp4,Csf1,Irgm2,Il2ra,Ifi211,Eif2ak2,Irf7,Myd88,Tgtp2,Il6st,Ccrl2,Gm12185,Stx11,Gbp5,Ifi213,Ifi214,Ifit3,Irf1,Mndal,Gbp9,Ifi47,Gbp10,Arid5b,Ifi207
GO BP	IFNb	Upregulated	1.5h vs UT	NK cell	WT	GO:0098542	defense response to other organism	1.06795e-41	-94.3403	760	60	0.340909	Ifit1,Irf4,Isg20,Mx1,Trim56,Il12rb1,Trim30a,Rsad2,Sh2d1b2,Gbp3,Gbp7,Ddx58,Lgals8,Cxcl10,Ifitm3,Plac8,Gbp2,Samhd1,Stat2,Ripk2,Rtp4,Iigp1,Gbp4,Irf8,Gbp6,Zbp1,Herc6,Ifng,Batf,Tgtp1,Prdm1,Apobec1,Ifih1,Parp14,Stx11,Gbp5,Isg15,Irf1,Ifit3,Gbp9,Rnf19b,Gbp10,Ifit2,Pml,Oas1a,Bcl3,Mx2,Dhx58,Irgm1,Oasl1,Oasl2,Casp4,Csf1,Irgm2,Eif2ak2,Irf7,Slfn9,Slfn8,Tnfsf8,Myd88
GO BP	IFNb	Upregulated	1.5h vs UT	NK cell	WT	GO:0034097	response to cytokine	1.02487e-34	-78.2633	965	59	0.335227	Gm4951,Igtp,Ifit1,Il12rb1,Cd274,Trim56,Cxcl10,Ifitm3,Fas,Gbp7,Gbp3,Spp1,Jun,Ripk2,Gbp4,Ripk1,Iigp1,Stat2,Irf8,Tnip2,Ifi204,Serpina3f,Ifi209,Gbp2,Ifi208,Ifi203,Gbp6,Il10ra,Tgtp1,Ifng,Isg15,Ifi213,Il6st,Ccrl2,Gm12185,Stx11,Gbp5,Gbp10,Ifi47,Arid5b,Ifi207,Ifit3,Ifi214,Irf1,Mndal,Gbp9,Casp8,Pml,Ifit2,Sbno2,Irgm1,Eif2ak2,Ifi211,Irf7,Myd88,Tgtp2,Csf1,Irgm2,Il2ra
GO BP	IFNb	Upregulated	1.5h vs UT	NK cell	WT	GO:0002682	regulation of immune system process	2.49676e-26	-58.9522	1330	58	0.329545	Ripk2,Ripk1,Gbp4,Ifi209,Ifi208,Notch1,Samhd1,Tnip2,Ifi204,Ifih1,H2-T22,Gpr18,Ifng,Lag3,Prdm1,Zbp1,Ifi203,Sh2d1b2,Trim30a,Rsad2,Cd274,Il12rb1,Irf4,Cd27,Fas,Bcl6,Cxcl10,Ddx58,Lgals8,Jun,Prkcq,Rab29,Phf11a,Casp8,Dhx58,Irgm1,Themis2,Tap1,Trafd1,Pml,Myd88,Ifi211,Eif2ak2,Treml2,Irf7,Lgals9,Il2ra,Csf1,Irgm2,Gpr171,Isg15,Sema7a,Gbp5,Parp14,Il6st,Mndal,Irf1,Ifi214
GO BP	IFNb	Upregulated	1.5h vs UT	NK cell	WT	GO:0051239	regulation of multicellular organismal process	2.27223e-08	-17.5999	3236	57	0.323864	Rsad2,Trim30a,Irf4,Zbtb32,Il12rb1,Cd274,Gadd45g,D1Ertd622e,Cxcl10,Bcl6,Fas,Cd27,Prkcq,Jun,Spp1,Ddx58,Ripk1,Gbp4,Ripk2,Irf8,Ifi204,Plac8,Notch1,Gpr18,D16Ertd472e,Ifih1,Btg1,Daxx,Mapk6,Prdm1,Lag3,Ifng,Cflar,Isg15,Gpr171,Picalm,Il6st,Maf,Gbp5,Sema7a,Cysltr2,Irf1,Mndal,Casp8,Casp4,Rab29,Bcl3,Pml,Dhx58,Lgals9,Irf7,Ifi211,Eif2ak2,Furin,Myd88,Csf1,Il2ra
GO BP	IFNb	Upregulated	1.5h vs UT	NK cell	WT	GO:0009893	positive regulation of metabolic process	1.4119e-06	-13.4706	3555	56	0.318182	Eif2ak2,Irf7,Lgals9,Myd88,Tnfsf8,Csf1,Irgm2,Max,Casp8,Casp4,Rab29,Pml,Bcl3,Sbno2,Irgm1,Ppm1k,Arid5b,Cysltr2,Irf1,Rnf19b,Cflar,Picalm,Il6st,Parp14,Maf,Tnfsf10,Sema7a,Apobec1,Daxx,Tnp2,Prdm1,Ifng,Csrnp1,Batf,Ripk2,Mlkl,Ripk1,Stat2,Irf8,Tnip2,Plac8,Notch1,Map2k4,Bcl6,Fas,Cd27,Prkcq,Nampt,Jun,Spp1,Ddx58,Trim30a,Ehd4,Sh2d1b2,Irf4,Gadd45g
GO BP	IFNb	Upregulated	1.5h vs UT	NK cell	WT	GO:0048584	positive regulation of response to stimulus	5.08455e-14	-30.61	2114	54	0.306818	Mlkl,Ripk2,Ripk1,Tnip2,Ifi204,Map2k4,Notch1,Ifi209,Ifi208,Gpr18,H2-T22,Ifih1,Ifi203,Daxx,Zbp1,Il10ra,Lag3,Ifng,Rsad2,Sh2d1b2,Il12rb1,Gadd45g,Cd274,Cxcl10,Fas,Cd27,Prkcq,Jun,Ddx58,Casp8,Casp4,Rab29,Pml,Dhx58,Themis2,Irgm1,Eif2ak2,Ifi211,Lgals9,Irf7,Myd88,Furin,Csf1,Irgm2,Cflar,Il6st,Parp14,Gbp5,Tnfsf10,Sema7a,Cysltr2,Ifi214,Irf1,Mndal
GO BP	IFNb	Upregulated	1.5h vs UT	NK cell	WT	GO:0010604	positive regulation of macromolecule metabolic process	5.92383e-07	-14.3391	3280	54	0.306818	Sbno2,Bcl3,Pml,Casp4,Casp8,Rab29,Max,Irgm2,Csf1,Myd88,Tnfsf8,Irf7,Lgals9,Eif2ak2,Tnfsf10,Sema7a,Il6st,Maf,Parp14,Cflar,Picalm,Rnf19b,Irf1,Cysltr2,Arid5b,Notch1,Map2k4,Tnip2,Plac8,Irf8,Ripk1,Mlkl,Ripk2,Stat2,Prdm1,Tnp2,Batf,Csrnp1,Ifng,Daxx,Apobec1,Gadd45g,Irf4,Sh2d1b2,Ehd4,Trim30a,Ddx58,Nampt,Prkcq,Spp1,Jun,Fas,Cd27,Bcl6
GO BP	IFNb	Upregulated	1.5h vs UT	NK cell	WT	GO:0023052	signaling	0.0307806	-3.48087	5023	54	0.306818	Irf1,Arid5b,Cysltr2,Stx11,Ccrl2,Il6st,Sema7a,Gpr171,Isg15,Irgm2,Csf1,Il2ra,Lgals9,Irf7,Eif2ak2,Myd88,Bcl3,Asb13,Pml,Themis2,Rab29,Casp4,Casp8,Jun,Prkcq,Ddx58,Cxcl10,Ifitm3,Bcl6,Cd27,Olfr56,Fas,Cd274,Il12rb1,Mapk6,Daxx,P2ry14,Batf,Csrnp1,Ifng,Il10ra,Lag3,Gpr18,Ifih1,Ifi204,Tnip2,Notch1,Map2k4,Stat2,Iigp1,Ripk1,Mlkl,Ripk2,Rgs1
GO BP	IFNb	Upregulated	1.5h vs UT	NK cell	WT	GO:0007154	cell communication	0.0467168	-3.06365	5148	54	0.306818	Il10ra,Lag3,P2ry14,Batf,Csrnp1,Ifng,Daxx,Mapk6,Ifih1,Gpr18,Notch1,Map2k4,Ifi204,Tnip2,Rgs1,Ripk1,Iigp1,Ripk2,Mlkl,Stat2,Ddx58,Prkcq,Jun,Olfr56,Fas,Cd27,Ifitm3,Cxcl10,Bcl6,Il12rb1,Cd274,Il2ra,Irgm2,Csf1,Myd88,Lgals9,Irf7,Eif2ak2,Themis2,Bcl3,Pml,Asb13,Casp4,Casp8,Rab29,Irf1,Cysltr2,Arid5b,Sema7a,Ccrl2,Il6st,Stx11,Isg15,Gpr171
GO BP	IFNb	Upregulated	1.5h vs UT	NK cell	WT	GO:0006807	nitrogen compound metabolic process	0.250018	-1.38622	5824	54	0.306818	Irgm2,Eif2ak2,Irf7,Slfn9,Slfn8,Myd88,Furin,Oas1a,Pml,Naprt,Bcl3,Ddx24,Oasl2,Casp8,Casp4,Rnf19b,Arid5b,Mindy3,Ppm1k,Cers6,Parp14,Usp25,Gcnt1,St6galnac4,Cflar,Isg15,Mapk6,Usp18,Cmpk2,Herc6,Batf,Ifih1,Btg1,Apobec1,Ube2l6,Samhd1,Map2k4,Cnp,Mlkl,Ripk2,Ripk1,Jun,Nampt,Prkcq,Ssh2,Irf4,Isg20,Gadd45g,Trim56,Il12rb1,Trim30a,Mbnl2,Sh2d1b2,Parp12
GO BP	IFNb	Upregulated	1.5h vs UT	NK cell	WT	GO:0031325	positive regulation of cellular metabolic process	1.27858e-06	-13.5698	3269	53	0.301136	Daxx,Tnp2,Csrnp1,Ifng,Batf,Apobec1,Tnip2,Plac8,Notch1,Map2k4,Mlkl,Ripk2,Ripk1,Stat2,Irf8,Nampt,Prkcq,Spp1,Jun,Ddx58,Bcl6,Fas,Cd27,Irf4,Gadd45g,Ehd4,Sh2d1b2,Csf1,Irgm2,Max,Eif2ak2,Irf7,Lgals9,Myd88,Tnfsf8,Pml,Bcl3,Sbno2,Irgm1,Casp4,Casp8,Rab29,Irf1,Rnf19b,Arid5b,Cysltr2,Il6st,Parp14,Maf,Tnfsf10,Sema7a,Cflar,Picalm
GO BP	IFNb	Upregulated	1.5h vs UT	NK cell	WT	GO:0007165	signal transduction	0.0167665	-4.08837	4751	53	0.301136	Irf1,Cysltr2,Arid5b,Sema7a,Il6st,Ccrl2,Isg15,Gpr171,Il2ra,Csf1,Irgm2,Myd88,Eif2ak2,Lgals9,Irf7,Themis2,Asb13,Pml,Bcl3,Casp8,Casp4,Rab29,Ddx58,Prkcq,Jun,Fas,Olfr56,Cd27,Bcl6,Ifitm3,Cxcl10,Il12rb1,Cd274,Il10ra,Lag3,Csrnp1,Ifng,P2ry14,Batf,Daxx,Mapk6,Ifih1,Gpr18,Map2k4,Notch1,Tnip2,Ifi204,Rgs1,Ripk2,Mlkl,Iigp1,Ripk1,Stat2
GO BP	IFNb	Upregulated	1.5h vs UT	NK cell	WT	GO:0051173	positive regulation of nitrogen compound metabolic process	6.52186e-07	-14.2429	3110	52	0.295455	Irf1,Rnf19b,Arid5b,Cysltr2,Parp14,Maf,Il6st,Sema7a,Tnfsf10,Picalm,Cflar,Csf1,Irgm2,Max,Eif2ak2,Irf7,Lgals9,Tnfsf8,Myd88,Pml,Bcl3,Sbno2,Casp4,Casp8,Jun,Spp1,Nampt,Prkcq,Ddx58,Bcl6,Cd27,Fas,Irf4,Gadd45g,Trim30a,Ehd4,Sh2d1b2,Daxx,Csrnp1,Ifng,Batf,Tnp2,Apobec1,Plac8,Tnip2,Map2k4,Notch1,Stat2,Ripk2,Mlkl,Ripk1,Irf8
GO BP	IFNb	Upregulated	1.5h vs UT	NK cell	WT	GO:0010468	regulation of gene expression	0.000288056	-8.15235	3857	52	0.295455	Arid5b,Ifi207,Ifi214,Irf1,Mndal,Cflar,Ifi213,Picalm,Maf,Parp14,Mxd1,Lgals9,Irf7,Ifi211,Eif2ak2,Myd88,Tnfsf8,Csf1,Max,Bcl3,Pml,Sbno2,Sp140,Bcl6,Fas,Prkcq,Nampt,Spp1,Jun,Ddx58,Mbnl2,Irf4,Apobec1,Daxx,Ifi203,Mapk6,Prdm1,Tnp2,Batf,Csrnp1,Ifng,Gbp4,Ripk1,Ripk2,Stat2,Irf8,Ifi204,Tnip2,Plac8,Notch1,Ifi208,Ifi209
GO BP	IFNb	Upregulated	1.5h vs UT	NK cell	WT	GO:0071345	cellular response to cytokine stimulus	5.48454e-29	-65.073	865	51	0.289773	Pml,Ifit2,Sbno2,Irgm1,Ifi211,Irf7,Tgtp2,Myd88,Csf1,Irgm2,Il2ra,Ifi213,Il6st,Ccrl2,Gm12185,Stx11,Gbp5,Ifi47,Gbp10,Arid5b,Ifi207,Ifi214,Ifit3,Irf1,Mndal,Gbp9,Ripk1,Gbp4,Iigp1,Stat2,Irf8,Tnip2,Ifi204,Ifi209,Ifi208,Gbp2,Ifi203,Gbp6,Il10ra,Tgtp1,Ifng,Gm4951,Igtp,Ifit1,Il12rb1,Ifitm3,Cxcl10,Fas,Gbp7,Gbp3,Spp1
GO BP	IFNb	Upregulated	1.5h vs UT	NK cell	WT	GO:0080134	regulation of response to stress	7.17402e-20	-44.0812	1318	50	0.284091	Ifi214,Irf1,Mndal,Usp25,Parp14,Gbp5,Sema7a,Irf7,Treml2,Lgals9,Ifi211,Eif2ak2,Myd88,Irgm2,Il2ra,Pml,Tap1,Trafd1,Sbno2,Irgm1,Dhx58,D1Ertd622e,Bcl6,Fas,Cd27,Prkcq,Nampt,Ddx58,Rsad2,Trim30a,Sh2d1b2,Irf4,Il12rb1,Gadd45g,Ifih1,Usp18,Ifi203,Zbp1,Lag3,Ifng,Ripk1,Gbp4,Ripk2,Mlkl,Ifi204,Tnip2,Map2k4,Samhd1,Ifi208,Ifi209
GO BP	IFNb	Upregulated	1.5h vs UT	NK cell	WT	GO:0051252	regulation of RNA metabolic process	3.61112e-06	-12.5315	3107	50	0.284091	Cflar,Picalm,Ifi213,Mxd1,Maf,Ifi207,Arid5b,Mndal,Ifi214,Irf1,Oasl2,Oasl1,Sbno2,Sp140,Oas1a,Pml,Bcl3,Myd88,Tnfsf8,Eif2ak2,Ifi211,Irf7,Max,Mbnl2,Zbtb32,Irf4,Bcl6,Ddx58,Nampt,Prkcq,Spp1,Jun,Irf8,Ripk2,Ripk1,Gbp4,Stat2,Notch1,Ifi209,Ifi208,Tnip2,Ifi204,Plac8,Apobec1,Prdm1,Csrnp1,Ifng,Batf,Ifi203,Daxx
GO BP	IFNb	Upregulated	1.5h vs UT	NK cell	WT	GO:0019219	regulation of nucleobase-containing compound metabolic process	2.79928e-05	-10.4836	3343	50	0.284091	Ifi207,Arid5b,Mndal,Irf1,Ifi214,Picalm,Ifi213,Cflar,Mxd1,Maf,Tnfsf8,Myd88,Irf7,Eif2ak2,Ifi211,Max,Oasl2,Oasl1,Sp140,Sbno2,Bcl3,Pml,Oas1a,Bcl6,Ddx58,Jun,Spp1,Nampt,Prkcq,Mbnl2,Irf4,Zbtb32,Apobec1,Batf,Csrnp1,Ifng,Prdm1,Daxx,Ifi203,Irf8,Stat2,Gbp4,Ripk1,Ripk2,Ifi208,Ifi209,Notch1,Plac8,Ifi204,Tnip2
GO BP	IFNb	Upregulated	1.5h vs UT	NK cell	WT	GO:0010556	regulation of macromolecule biosynthetic process	3.47542e-05	-10.2672	3370	50	0.284091	Apobec1,Daxx,Ifi203,Prdm1,Lag3,Batf,Ifng,Csrnp1,Ripk1,Gbp4,Ripk2,Stat2,Irf8,Ifi204,Tnip2,Plac8,Map2k4,Notch1,Ifi208,Ifi209,Bcl6,Cd27,Nampt,Prkcq,Jun,Spp1,Ddx58,Irf4,Zbtb32,Irf7,Eif2ak2,Ifi211,Furin,Myd88,Tnfsf8,Max,Bcl3,Pml,Sbno2,Sp140,Arid5b,Ifi207,Ifi214,Irf1,Mndal,Cflar,Ifi213,Picalm,Maf,Mxd1
GO BP	IFNb	Upregulated	1.5h vs UT	NK cell	WT	GO:0009889	regulation of biosynthetic process	0.000171401	-8.6715	3584	50	0.284091	Picalm,Ifi213,Cflar,Maf,Mxd1,Arid5b,Ifi207,Irf1,Ifi214,Mndal,Bcl3,Pml,Sp140,Sbno2,Irf7,Ifi211,Eif2ak2,Tnfsf8,Furin,Myd88,Max,Irf4,Zbtb32,Bcl6,Cd27,Jun,Spp1,Nampt,Prkcq,Ddx58,Stat2,Gbp4,Ripk1,Ripk2,Irf8,Plac8,Ifi204,Tnip2,Ifi208,Ifi209,Notch1,Map2k4,Apobec1,Daxx,Ifi203,Batf,Ifng,Csrnp1,Prdm1,Lag3
GO BP	IFNb	Upregulated	1.5h vs UT	NK cell	WT	GO:0031326	regulation of cellular biosynthetic process	0.000202628	-8.50414	3511	49	0.278409	Zbtb32,Irf4,Bcl6,Cd27,Jun,Spp1,Prkcq,Nampt,Ddx58,Stat2,Ripk2,Gbp4,Ripk1,Irf8,Plac8,Tnip2,Ifi204,Ifi209,Ifi208,Notch1,Map2k4,Apobec1,Ifi203,Daxx,Ifng,Csrnp1,Batf,Lag3,Prdm1,Picalm,Ifi213,Cflar,Maf,Mxd1,Arid5b,Ifi207,Irf1,Ifi214,Mndal,Pml,Bcl3,Sp140,Sbno2,Ifi211,Eif2ak2,Irf7,Tnfsf8,Myd88,Max
GO BP	IFNb	Upregulated	1.5h vs UT	NK cell	WT	GO:0043170	macromolecule metabolic process	0.216119	-1.53192	5178	49	0.278409	Samhd1,Map2k4,Ube2l6,Ripk1,Ripk2,Mlkl,Batf,Herc6,Usp18,Mapk6,Ifih1,Apobec1,Btg1,Il12rb1,Trim56,Gadd45g,Isg20,Irf4,Ssh2,Parp12,Sh2d1b2,Mbnl2,Trim30a,Prkcq,Jun,Fas,Bcl3,Pml,Casp4,Casp8,Ddx24,Irgm2,Furin,Myd88,Slfn8,Slfn9,Irf7,Eif2ak2,Gcnt1,Il6st,Usp25,Parp14,Cflar,Isg15,St6galnac4,Picalm,Rnf19b,Ppm1k,Mindy3
GO BP	IFNb	Upregulated	1.5h vs UT	NK cell	WT	GO:0045087	innate immune response	1.43114e-35	-80.232	534	48	0.272727	Csf1,Irgm2,Myd88,Eif2ak2,Irf7,Dhx58,Mx2,Irgm1,Pml,Ifit2,Casp4,Oasl2,Oasl1,Rnf19b,Gbp9,Ifit3,Irf1,Gbp10,Gbp5,Parp14,Stx11,Isg15,Tgtp1,Prdm1,Herc6,Ifng,Gbp6,Zbp1,Ifih1,Samhd1,Gbp2,Irf8,Ripk2,Iigp1,Gbp4,Stat2,Ddx58,Gbp7,Gbp3,Ifitm3,Il12rb1,Mx1,Trim56,Isg20,Ifit1,Sh2d1b2,Rsad2,Trim30a
GO BP	IFNb	Upregulated	1.5h vs UT	NK cell	WT	GO:0043900	regulation of multi-organism process	1.59376e-32	-73.2166	621	48	0.272727	Parp14,Gbp5,Isg15,Irf1,Ifi214,Mndal,Stom,Oas1a,Pml,Dhx58,Irgm1,Trafd1,Tap1,Oasl1,Oasl2,Irgm2,Il2ra,Ifi211,Eif2ak2,Treml2,Lgals9,Irf7,Myd88,Irf4,Isg20,Trim56,Il12rb1,Trim30a,Rsad2,Sh2d1b2,Jun,Ddx58,Ifitm3,Tnip2,Ifi204,Ifi209,Ifi208,Notch1,Samhd1,Ripk2,Gbp4,Irf8,Zbp1,Ifi203,Ifng,Lag3,Prdm1,Ifih1
GO BP	IFNb	Upregulated	1.5h vs UT	NK cell	WT	GO:0032101	regulation of response to external stimulus	5.26594e-23	-51.2982	922	46	0.261364	Il12rb1,Irf4,Sh2d1b2,Trim30a,Rsad2,Ddx58,Prkcq,Cxcl10,D1Ertd622e,Bcl6,Ifi208,Ifi209,Notch1,Samhd1,Ifi204,Tnip2,Gbp4,Ripk2,Ifng,Prdm1,Lag3,Zbp1,Usp18,Ifi203,Ifih1,Gpr18,Sema7a,Gbp5,Parp14,Mndal,Irf1,Ifi214,Irgm1,Dhx58,Tap1,Trafd1,Sbno2,Pml,Il2ra,Irgm2,Csf1,Myd88,Treml2,Lgals9,Irf7,Ifi211
GO BP	IFNb	Upregulated	1.5h vs UT	NK cell	WT	GO:1903506	regulation of nucleic acid-templated transcription	1.09067e-05	-11.4261	2865	46	0.261364	Bcl3,Pml,Sbno2,Sp140,Max,Irf7,Ifi211,Eif2ak2,Myd88,Tnfsf8,Maf,Mxd1,Cflar,Picalm,Ifi213,Ifi214,Irf1,Mndal,Arid5b,Ifi207,Ifi204,Tnip2,Plac8,Notch1,Ifi208,Ifi209,Gbp4,Ripk1,Ripk2,Stat2,Irf8,Daxx,Ifi203,Prdm1,Batf,Ifng,Csrnp1,Apobec1,Irf4,Zbtb32,Nampt,Prkcq,Jun,Spp1,Ddx58,Bcl6
GO BP	IFNb	Upregulated	1.5h vs UT	NK cell	WT	GO:2001141	regulation of RNA biosynthetic process	1.12105e-05	-11.3987	2868	46	0.261364	Bcl6,Spp1,Jun,Prkcq,Nampt,Ddx58,Irf4,Zbtb32,Apobec1,Daxx,Ifi203,Batf,Ifng,Csrnp1,Prdm1,Stat2,Gbp4,Ripk1,Ripk2,Irf8,Plac8,Ifi204,Tnip2,Ifi208,Ifi209,Notch1,Arid5b,Ifi207,Irf1,Ifi214,Mndal,Ifi213,Picalm,Cflar,Maf,Mxd1,Irf7,Ifi211,Eif2ak2,Tnfsf8,Myd88,Max,Bcl3,Pml,Sp140,Sbno2
GO BP	IFNb	Upregulated	1.5h vs UT	NK cell	WT	GO:2000112	regulation of cellular macromolecule biosynthetic process	0.000233275	-8.36329	3242	46	0.261364	Irf4,Bcl6,Ddx58,Spp1,Jun,Nampt,Prkcq,Irf8,Stat2,Gbp4,Ripk1,Ripk2,Ifi208,Ifi209,Notch1,Map2k4,Plac8,Ifi204,Tnip2,Apobec1,Batf,Ifng,Csrnp1,Prdm1,Daxx,Ifi203,Ifi213,Picalm,Cflar,Mxd1,Maf,Ifi207,Arid5b,Mndal,Irf1,Ifi214,Sp140,Sbno2,Bcl3,Pml,Tnfsf8,Myd88,Irf7,Ifi211,Eif2ak2,Max
GO BP	IFNb	Upregulated	1.5h vs UT	NK cell	WT	GO:0051240	positive regulation of multicellular organismal process	2.04195e-10	-22.3119	1917	45	0.255682	Btg1,Ifih1,Myd88,D16Ertd472e,Furin,Ifi211,Eif2ak2,Lgals9,Irf7,Prdm1,Il2ra,Ifng,Csf1,Mapk6,Casp4,Casp8,Irf8,Ripk2,Ripk1,Notch1,Dhx58,Pml,Ifi204,Bcl3,Plac8,Cd27,Cysltr2,Bcl6,Mndal,Ddx58,Prkcq,Jun,Irf1,Spp1,Isg15,Cflar,Picalm,Rsad2,Gbp5,Il12rb1,Cd274,Gadd45g,Sema7a,Il6st,Irf4
GO BP	IFNb	Upregulated	1.5h vs UT	NK cell	WT	GO:0006355	regulation of transcription, DNA-templated	1.51706e-05	-11.0962	2811	45	0.255682	Eif2ak2,Ifi211,Irf7,Myd88,Tnfsf8,Max,Pml,Bcl3,Sbno2,Sp140,Arid5b,Ifi207,Ifi214,Irf1,Mndal,Cflar,Picalm,Ifi213,Maf,Mxd1,Apobec1,Ifi203,Daxx,Prdm1,Csrnp1,Ifng,Batf,Ripk2,Gbp4,Ripk1,Stat2,Irf8,Tnip2,Ifi204,Plac8,Notch1,Ifi209,Ifi208,Bcl6,Nampt,Prkcq,Jun,Spp1,Ddx58,Irf4
GO BP	IFNb	Upregulated	1.5h vs UT	NK cell	WT	GO:0010646	regulation of cell communication	0.000770752	-7.16814	3321	45	0.255682	Tnfsf10,Sema7a,Gadd45g,Il6st,Irf4,Parp14,Cflar,Rsad2,Trim30a,Prkcq,Spp1,Jun,Irf1,Fas,Cd27,Cysltr2,Bcl6,Notch1,Map2k4,Samhd1,Irgm1,Dhx58,Bcl3,Pml,Tnip2,Rgs1,Casp4,Casp8,Rab29,Ripk1,Mlkl,Ripk2,Prdm1,Il10ra,Ifng,Daxx,Irgm2,Zbp1,Csf1,Furin,Myd88,Gpr18,Irf7,Lgals9,Eif2ak2
GO BP	IFNb	Upregulated	1.5h vs UT	NK cell	WT	GO:0023051	regulation of signaling	0.000848656	-7.07186	3336	45	0.255682	Dhx58,Irgm1,Pml,Bcl3,Casp8,Casp4,Rab29,Csf1,Irgm2,Myd88,Furin,Eif2ak2,Irf7,Lgals9,Tnfsf10,Sema7a,Il6st,Parp14,Cflar,Irf1,Cysltr2,Notch1,Map2k4,Samhd1,Tnip2,Rgs1,Ripk2,Mlkl,Ripk1,Il10ra,Prdm1,Ifng,Daxx,Zbp1,Gpr18,Gadd45g,Irf4,Rsad2,Trim30a,Prkcq,Spp1,Jun,Fas,Cd27,Bcl6
GO BP	IFNb	Upregulated	1.5h vs UT	NK cell	WT	GO:0051246	regulation of protein metabolic process	2.14236e-05	-10.751	2759	44	0.25	Ifng,Lag3,Tnp2,Daxx,Notch1,Map2k4,Serpina3f,Stat2,Ripk1,Gbp4,Ripk2,Mlkl,Jun,Prkcq,Cd27,Fas,Bcl6,Gadd45g,Irf4,Ehd4,Sh2d1b2,Trim30a,Irgm2,Csf1,Furin,Myd88,Lgals9,Eif2ak2,Bcl3,Pml,Casp8,Casp4,Rnf19b,Irf1,Cysltr2,Ric1,Sema7a,Tnfsf10,Usp25,Parp14,Il6st,Picalm,Isg15,Cflar
GO BP	IFNb	Upregulated	1.5h vs UT	NK cell	WT	GO:0009966	regulation of signal transduction	2.34352e-05	-10.6613	2769	44	0.25	Jun,Prkcq,Bcl6,Cd27,Fas,Irf4,Gadd45g,Trim30a,Rsad2,Zbp1,Daxx,Ifng,Il10ra,Prdm1,Gpr18,Tnip2,Notch1,Map2k4,Samhd1,Ripk2,Mlkl,Ripk1,Rgs1,Irf1,Cysltr2,Parp14,Il6st,Sema7a,Tnfsf10,Cflar,Csf1,Irgm2,Eif2ak2,Lgals9,Irf7,Myd88,Furin,Pml,Bcl3,Dhx58,Irgm1,Rab29,Casp8,Casp4
GO BP	IFNb	Upregulated	1.5h vs UT	NK cell	WT	GO:0009892	negative regulation of metabolic process	5.563e-05	-9.79679	2869	44	0.25	Isg15,Cflar,Picalm,Ifi213,Usp25,Maf,Parp14,Mxd1,Arid5b,Ric1,Ifi207,Ifi214,Irf1,Mndal,Bcl3,Pml,Sbno2,Lgals9,Ifi211,Eif2ak2,Furin,Myd88,Max,Trim30a,Zbtb32,Gadd45g,Bcl6,Cd27,Nampt,Jun,Gbp4,Irf8,Serpina3f,Ifi204,Notch1,Ifi208,Ifi209,Apobec1,Daxx,Ifi203,Prdm1,Lag3,Il10ra,Ifng
GO BP	IFNb	Upregulated	1.5h vs UT	NK cell	WT	GO:1901564	organonitrogen compound metabolic process	0.129137	-2.04688	4394	44	0.25	Btg1,Ifih1,Apobec1,Herc6,Cmpk2,Usp18,Mapk6,Ripk1,Ripk2,Mlkl,Map2k4,Samhd1,Ube2l6,Nampt,Prkcq,Parp12,Sh2d1b2,Trim30a,Il12rb1,Trim56,Gadd45g,Irf4,Ssh2,Furin,Myd88,Irf7,Eif2ak2,Irgm2,Casp8,Oasl2,Casp4,Pml,Naprt,Oas1a,Cers6,Mindy3,Ppm1k,Rnf19b,Isg15,Cflar,St6galnac4,Gcnt1,Usp25,Parp14
GO BP	IFNb	Upregulated	1.5h vs UT	NK cell	WT	GO:0002684	positive regulation of immune system process	3.50981e-21	-47.0987	877	43	0.244318	Dhx58,Themis2,Irgm1,Rab29,Casp8,Il2ra,Csf1,Irgm2,Myd88,Ifi211,Lgals9,Irf7,Sema7a,Gbp5,Il6st,Isg15,Mndal,Irf1,Ifi214,Ifi209,Ifi208,Tnip2,Ifi204,Ripk2,Ripk1,Ifng,Lag3,Prdm1,Zbp1,Ifi203,Ifih1,H2-T22,Cd274,Il12rb1,Sh2d1b2,Rsad2,Ddx58,Lgals8,Jun,Prkcq,Cd27,Bcl6,Cxcl10
GO BP	IFNb	Upregulated	1.5h vs UT	NK cell	WT	GO:0031324	negative regulation of cellular metabolic process	4.40073e-06	-12.3337	2506	43	0.244318	Pml,Serpina3f,Ifi204,Bcl3,Ifi209,Ifi208,Sbno2,Notch1,Gbp4,Irf8,Ifi203,Daxx,Ifng,Max,Lag3,Il10ra,Prdm1,Eif2ak2,Ifi211,Myd88,Apobec1,Furin,Zbtb32,Parp14,Maf,Usp25,Gadd45g,Mxd1,Trim30a,Ifi213,Picalm,Isg15,Cflar,Jun,Irf1,Ifi214,Nampt,Mndal,Arid5b,Ric1,Bcl6,Cd27,Ifi207
GO BP	IFNb	Upregulated	1.5h vs UT	NK cell	WT	GO:0009617	response to bacterium	1.97552e-23	-52.2786	725	42	0.238636	Sbno2,Irgm1,Gbp2,Dhx58,Bcl3,Ifi204,Serpina3f,Tnip2,Plac8,Irf8,Rgs1,Rab29,Iigp1,Ripk2,Tgtp1,Herc6,Ifng,Usp18,Cmpk2,Irgm2,Gbp6,Myd88,Tnfsf8,Lgals9,Eif2ak2,Ifi211,Gbp5,Cd274,Ifit1,Cflar,Isg15,Trim30a,Mndal,Ly6a,Gbp9,Ifit3,Gbp7,Jun,Gbp3,Ifi44,Cxcl10,Gbp10
GO BP	IFNb	Upregulated	1.5h vs UT	NK cell	WT	GO:0050776	regulation of immune response	1.19886e-21	-48.1729	763	41	0.232955	Myd88,H2-T22,Ifih1,Irf7,Treml2,Lgals9,Ifi211,Lag3,Il2ra,Ifng,Ifi203,Zbp1,Irgm2,Phf11a,Rab29,Ripk2,Samhd1,Tap1,Trafd1,Themis2,Ifi208,Irgm1,Ifi209,Dhx58,Ifi204,Tnip2,Bcl6,Mndal,Ddx58,Ifi214,Prkcq,Irf1,Sh2d1b2,Rsad2,Trim30a,Il12rb1,Gbp5,Sema7a,Cd274,Irf4,Parp14
GO BP	IFNb	Upregulated	1.5h vs UT	NK cell	WT	GO:0010605	negative regulation of macromolecule metabolic process	6.92055e-05	-9.57843	2621	41	0.232955	Gadd45g,Mxd1,Maf,Usp25,Parp14,Zbtb32,Picalm,Ifi213,Cflar,Isg15,Mndal,Jun,Irf1,Ifi214,Cd27,Ifi207,Ric1,Arid5b,Bcl6,Ifi208,Ifi209,Notch1,Sbno2,Ifi204,Serpina3f,Bcl3,Pml,Irf8,Gbp4,Max,Ifng,Prdm1,Lag3,Daxx,Ifi203,Furin,Apobec1,Myd88,Lgals9,Ifi211,Eif2ak2
GO BP	IFNb	Upregulated	1.5h vs UT	NK cell	WT	GO:0065009	regulation of molecular function	0.00021108	-8.46327	2757	41	0.232955	Cflar,Picalm,Crim1,Tnfsf10,Gadd45g,Irf4,Fas,Stom,Cd27,Bcl6,Ppm1k,Arid5b,Ric1,Ddx58,Prkcq,Jun,Rgs1,Casp8,Casp4,Oasl2,Mlkl,Ripk2,Ripk1,Oasl1,Notch1,Map2k4,Oas1a,Pml,Serpina3f,Ifit2,Myd88,Apobec1,Btg1,Furin,Eif2ak2,Lgals9,Ifng,Daxx,Csf1,Tor1aip1,Irgm2
GO BP	IFNb	Upregulated	1.5h vs UT	NK cell	WT	GO:0044260	cellular macromolecule metabolic process	0.131308	-2.03021	4068	41	0.232955	Eif2ak2,Furin,Apobec1,Ifih1,Myd88,Btg1,Slfn8,Usp18,Mapk6,Irgm2,Batf,Herc6,Ripk1,Ripk2,Mlkl,Casp8,Bcl3,Pml,Map2k4,Samhd1,Ube2l6,Ppm1k,Mindy3,Prkcq,Jun,Rnf19b,Trim30a,Parp12,Isg15,Sh2d1b2,Picalm,St6galnac4,Il6st,Isg20,Usp25,Irf4,Parp14,Ssh2,Il12rb1,Gcnt1,Trim56
GO BP	IFNb	Upregulated	1.5h vs UT	NK cell	WT	GO:0002252	immune effector process	3.53381e-29	-65.5126	454	40	0.227273	Oas1a,Pml,Bcl3,Ifit2,Sbno2,Samhd1,Dhx58,Mx2,Rtp4,Oasl1,Stat2,Oasl2,Zbp1,Ifng,Batf,Eif2ak2,Irf7,Apobec1,Myd88,Ifih1,Slfn8,Slfn9,Isg20,Ifit1,Stx11,Irf4,Gadd45g,Mx1,Trim56,Rsad2,Trim30a,Isg15,Ifit3,Irf1,Rnf19b,Lgals8,Ddx58,Ifitm3,Cxcl10,Fas
GO BP	IFNb	Upregulated	1.5h vs UT	NK cell	WT	GO:0031347	regulation of defense response	6.32693e-24	-53.4172	624	40	0.227273	Bcl6,D1Ertd622e,Ifi214,Irf1,Mndal,Ddx58,Rsad2,Trim30a,Sh2d1b2,Parp14,Irf4,Gbp5,Il12rb1,Sema7a,Ifi211,Treml2,Lgals9,Irf7,Myd88,Ifih1,Ifi203,Usp18,Zbp1,Irgm2,Lag3,Il2ra,Ifng,Ripk2,Gbp4,Pml,Tnip2,Ifi204,Sbno2,Trafd1,Tap1,Samhd1,Dhx58,Ifi209,Irgm1,Ifi208
GO BP	IFNb	Upregulated	1.5h vs UT	NK cell	WT	GO:0051172	negative regulation of nitrogen compound metabolic process	8.68618e-06	-11.6538	2313	40	0.227273	Irf1,Jun,Ifi214,Mndal,Arid5b,Ric1,Bcl6,Cd27,Ifi207,Zbtb32,Parp14,Usp25,Maf,Gadd45g,Mxd1,Ifi213,Picalm,Cflar,Isg15,Ifi203,Daxx,Ifng,Max,Lag3,Prdm1,Ifi211,Eif2ak2,Myd88,Apobec1,Furin,Pml,Bcl3,Serpina3f,Ifi204,Ifi209,Ifi208,Sbno2,Notch1,Gbp4,Irf8
GO BP	IFNb	Upregulated	1.5h vs UT	NK cell	WT	GO:0032268	regulation of cellular protein metabolic process	9.96764e-05	-9.21358	2573	40	0.227273	Csf1,Irgm2,Daxx,Ifng,Tnp2,Eif2ak2,Lgals9,Myd88,Furin,Pml,Serpina3f,Bcl3,Map2k4,Notch1,Stat2,Mlkl,Ripk2,Ripk1,Gbp4,Casp4,Casp8,Irf1,Jun,Rnf19b,Ric1,Bcl6,Cd27,Cysltr2,Fas,Parp14,Usp25,Il6st,Gadd45g,Sema7a,Tnfsf10,Picalm,Ehd4,Sh2d1b2,Cflar,Isg15
GO BP	IFNb	Upregulated	1.5h vs UT	NK cell	WT	GO:0048869	cellular developmental process	0.131546	-2.0284	3848	39	0.221591	Il6st,Irf4,Maf,Ssh2,Slfn5,Sema7a,Gadd45g,Rsad2,Cflar,Picalm,Spp1,Jun,Irf1,Lgals8,Bcl6,Arid5b,Fas,Bcl3,Pml,Plac8,Map2k4,Notch1,Sbno2,Cnp,Casp8,Irf8,Casp4,Rab29,Mapk6,Csf1,Prdm1,Tnp2,Batf,Ifng,Herc6,Gpr18,D16Ertd472e,Myd88,Tnfsf8
GO BP	IFNb	Upregulated	1.5h vs UT	NK cell	WT	GO:0030154	cell differentiation	0.121924	-2.10436	3711	38	0.215909	Notch1,Map2k4,Sbno2,Bcl3,Pml,Plac8,Casp8,Casp4,Irf8,Rab29,Cnp,Prdm1,Tnp2,Batf,Herc6,Ifng,Mapk6,Csf1,D16Ertd472e,Myd88,Tnfsf8,Gpr18,Slfn5,Sema7a,Gadd45g,Il6st,Irf4,Maf,Cflar,Picalm,Rsad2,Lgals8,Irf1,Spp1,Jun,Fas,Bcl6,Arid5b
GO BP	IFNb	Upregulated	1.5h vs UT	NK cell	WT	GO:0002831	regulation of response to biotic stimulus	2.86367e-29	-65.7229	363	37	0.210227	Ifi211,Irf7,Treml2,Lgals9,Ifih1,Myd88,Zbp1,Irgm2,Ifi203,Ifng,Il2ra,Lag3,Prdm1,Ripk2,Gbp4,Tnip2,Pml,Ifi204,Dhx58,Ifi209,Irgm1,Ifi208,Tap1,Trafd1,Samhd1,Irf1,Ifi214,Ddx58,Mndal,Trim30a,Rsad2,Sh2d1b2,Parp14,Irf4,Cd274,Gbp5,Il12rb1
GO BP	IFNb	Upregulated	1.5h vs UT	NK cell	WT	GO:0006357	regulation of transcription by RNA polymerase II	5.34631e-06	-12.1391	2015	37	0.210227	Ifi214,Nampt,Irf1,Jun,Mndal,Ddx58,Bcl6,Arid5b,Ifi207,Maf,Irf4,Mxd1,Ifi213,Ifi203,Daxx,Prdm1,Csrnp1,Ifng,Batf,Max,Ifi211,Irf7,Tnfsf8,Tnip2,Pml,Ifi204,Bcl3,Plac8,Sbno2,Notch1,Ifi209,Sp140,Ifi208,Ripk1,Gbp4,Stat2,Irf8
GO BP	IFNb	Upregulated	1.5h vs UT	NK cell	WT	GO:0019538	protein metabolic process	0.10754	-2.2299	3559	37	0.210227	Prkcq,Rnf19b,Mindy3,Ppm1k,Usp25,Irf4,Parp14,Ssh2,Trim56,Gadd45g,Gcnt1,Il12rb1,Trim30a,Sh2d1b2,St6galnac4,Isg15,Cflar,Parp12,Mapk6,Irgm2,Usp18,Herc6,Irf7,Eif2ak2,Furin,Myd88,Apobec1,Ifih1,Btg1,Pml,Ube2l6,Map2k4,Ripk1,Ripk2,Mlkl,Casp4,Casp8
GO BP	IFNb	Upregulated	1.5h vs UT	NK cell	WT	GO:0009615	response to virus	6.22189e-36	-81.065	221	36	0.204545	Ifit3,Irf1,Lgals8,Ifi27l2a,Ddx58,Ifitm3,Cxcl10,Isg20,Ifit1,Mx1,Trim56,Rsad2,Trim30a,Isg15,Zbp1,Irgm2,Ifng,Eif2ak2,Irf7,Lgals9,Ifih1,Apobec1,Myd88,Slfn9,Slfn8,Oas1a,Pml,Bcl3,Ifit2,Samhd1,Mx2,Dhx58,Rtp4,Oasl1,Stat2,Oasl2
GO BP	IFNb	Upregulated	1.5h vs UT	NK cell	WT	GO:0001817	regulation of cytokine production	7.28744e-19	-41.763	677	36	0.204545	Isg15,Trim30a,Rsad2,Cd274,Sema7a,Gbp5,Il12rb1,Zbtb32,Irf4,Cd27,Bcl6,D1Ertd622e,Ddx58,Mndal,Irf1,Prkcq,Irf8,Casp4,Casp8,Ripk2,Gbp4,Ripk1,Dhx58,Pml,Bcl3,Ifi204,Ifih1,Myd88,Furin,Ifi211,Eif2ak2,Irf7,Lgals9,Gpr18,Ifng,Lag3
GO BP	IFNb	Upregulated	1.5h vs UT	NK cell	WT	GO:0051247	positive regulation of protein metabolic process	1.68756e-07	-15.5948	1669	36	0.204545	Irf1,Jun,Prkcq,Rnf19b,Bcl6,Cd27,Cysltr2,Fas,Parp14,Irf4,Il6st,Gadd45g,Sema7a,Tnfsf10,Trim30a,Picalm,Ehd4,Sh2d1b2,Cflar,Csf1,Irgm2,Daxx,Ifng,Tnp2,Eif2ak2,Lgals9,Myd88,Pml,Bcl3,Notch1,Map2k4,Ripk2,Mlkl,Ripk1,Casp8,Casp4
GO BP	IFNb	Upregulated	1.5h vs UT	NK cell	WT	GO:0010647	positive regulation of cell communication	1.87629e-06	-13.1862	1846	36	0.204545	Irf7,Lgals9,Eif2ak2,Gpr18,Furin,Myd88,Irgm2,Zbp1,Csf1,Daxx,Ifng,Il10ra,Ripk1,Mlkl,Ripk2,Rab29,Casp8,Casp4,Pml,Tnip2,Irgm1,Dhx58,Notch1,Map2k4,Cysltr2,Cd27,Fas,Jun,Spp1,Rsad2,Cflar,Parp14,Il6st,Sema7a,Gadd45g,Tnfsf10
GO BP	IFNb	Upregulated	1.5h vs UT	NK cell	WT	GO:0023056	positive regulation of signaling	2.04824e-06	-13.0985	1853	36	0.204545	Tnfsf10,Gadd45g,Sema7a,Il6st,Parp14,Cflar,Rsad2,Jun,Spp1,Fas,Cd27,Cysltr2,Notch1,Map2k4,Dhx58,Irgm1,Tnip2,Pml,Casp8,Casp4,Rab29,Mlkl,Ripk2,Ripk1,Il10ra,Ifng,Daxx,Csf1,Irgm2,Zbp1,Myd88,Furin,Gpr18,Eif2ak2,Lgals9,Irf7
GO BP	IFNb	Upregulated	1.5h vs UT	NK cell	WT	GO:0050793	regulation of developmental process	0.00409614	-5.49771	2711	36	0.204545	Fas,Cysltr2,Cd27,Bcl6,Cxcl10,Nampt,Irf1,Jun,Cflar,Isg15,Picalm,Gpr171,Cd274,Sema7a,Il6st,Maf,Btg1,D16Ertd472e,Eif2ak2,Lgals9,Lag3,Prdm1,Il2ra,Ifng,Daxx,Csf1,Mapk6,Casp8,Rab29,Ripk2,Ripk1,Stat2,Notch1,Pml,Ifi204,Plac8
GO BP	IFNb	Upregulated	1.5h vs UT	NK cell	WT	GO:0009967	positive regulation of signal transduction	4.60231e-08	-16.8941	1511	35	0.198864	Il10ra,Ifng,Daxx,Zbp1,Irgm2,Csf1,Furin,Myd88,Gpr18,Lgals9,Irf7,Eif2ak2,Map2k4,Notch1,Irgm1,Dhx58,Pml,Tnip2,Casp8,Casp4,Rab29,Ripk1,Mlkl,Ripk2,Jun,Fas,Cysltr2,Cd27,Tnfsf10,Sema7a,Gadd45g,Il6st,Parp14,Cflar,Rsad2
GO BP	IFNb	Upregulated	1.5h vs UT	NK cell	WT	GO:0050790	regulation of catalytic activity	6.92207e-05	-9.57821	2089	35	0.198864	Serpina3f,Pml,Oas1a,Map2k4,Notch1,Ripk1,Oasl1,Ripk2,Mlkl,Casp8,Oasl2,Rgs1,Casp4,Daxx,Irgm2,Tor1aip1,Csf1,Ifng,Lgals9,Eif2ak2,Furin,Btg1,Apobec1,Tnfsf10,Gadd45g,Cflar,Picalm,Crim1,Prkcq,Jun,Ppm1k,Bcl6,Ric1,Fas,Cd27
GO BP	IFNb	Upregulated	1.5h vs UT	NK cell	WT	GO:0007166	cell surface receptor signaling pathway	8.33879e-06	-11.6946	1726	33	0.1875	Ifng,Il2ra,Csrnp1,P2ry14,Lag3,Il10ra,Csf1,Myd88,Irf7,Themis2,Notch1,Pml,Tnip2,Casp8,Stat2,Mlkl,Ripk2,Ripk1,Iigp1,Irf1,Jun,Cd27,Fas,Arid5b,Ifitm3,Cxcl10,Cd274,Sema7a,Il12rb1,Il6st,Ccrl2,Gpr171,Isg15
GO BP	IFNb	Upregulated	1.5h vs UT	NK cell	WT	GO:0048513	animal organ development	0.0970952	-2.33206	3094	33	0.1875	Pml,Bcl3,Ifi204,Sbno2,Notch1,Map2k4,Irf8,Casp8,Csf1,Herc6,Ifng,Csrnp1,Batf,Prdm1,Gpr18,Tnfsf8,D16Ertd472e,Zbtb32,Maf,Irf4,Gadd45g,Sema7a,Gcnt1,Rsad2,Picalm,Cflar,Spp1,Irf1,Jun,Lgals8,Arid5b,Bcl6,Fas
GO BP	IFNb	Upregulated	1.5h vs UT	NK cell	WT	GO:0032270	positive regulation of cellular protein metabolic process	2.81468e-06	-12.7807	1562	32	0.181818	Sh2d1b2,Ehd4,Picalm,Cflar,Sema7a,Gadd45g,Tnfsf10,Parp14,Il6st,Cysltr2,Cd27,Fas,Bcl6,Rnf19b,Jun,Casp4,Casp8,Ripk1,Mlkl,Ripk2,Notch1,Map2k4,Bcl3,Pml,Myd88,Lgals9,Eif2ak2,Ifng,Tnp2,Irgm2,Csf1,Daxx
GO BP	IFNb	Upregulated	1.5h vs UT	NK cell	WT	GO:0032879	regulation of localization	0.0522573	-2.95158	2818	32	0.181818	Ddx58,Prkcq,Spp1,Jun,Sdc3,Fas,Stom,Bcl6,Cxcl10,D1Ertd622e,Cd274,Sema7a,Il6st,Ssh2,Picalm,Ehd4,Rsad2,Ifng,Csf1,Ifih1,Myd88,Furin,Tspan13,Gpr18,Lgals9,Notch1,Pml,Casp4,Rab29,Ripk2,Gbp4,Ripk1
GO BP	IFNb	Upregulated	1.5h vs UT	NK cell	WT	GO:0050778	positive regulation of immune response	4.04137e-17	-37.7474	545	31	0.176136	Rsad2,Sh2d1b2,Il12rb1,Gbp5,Sema7a,Cd274,Ifi214,Prkcq,Irf1,Mndal,Ddx58,Ripk2,Rab29,Ifi204,Tnip2,Irgm1,Themis2,Ifi208,Dhx58,Ifi209,Lgals9,Irf7,Ifi211,H2-T22,Myd88,Ifih1,Ifi203,Zbp1,Irgm2,Lag3,Ifng
GO BP	IFNb	Upregulated	1.5h vs UT	NK cell	WT	GO:0010941	regulation of cell death	3.49671e-05	-10.2611	1686	31	0.176136	Spp1,Jun,Irf1,Prkcq,Cd27,Cysltr2,Fas,Bcl6,Cxcl10,Cd274,Gadd45g,Tnfsf10,Picalm,Cflar,Ifng,Csf1,Daxx,Btg1,Eif2ak2,Notch1,Map2k4,Ifit2,Plac8,Tnip2,Pml,Bcl3,Rab29,Casp8,Casp4,Ripk2,Ripk1
GO BP	IFNb	Upregulated	1.5h vs UT	NK cell	WT	GO:2000026	regulation of multicellular organismal development	0.00286677	-5.85457	2178	31	0.176136	Ifng,Il2ra,Prdm1,Lag3,Mapk6,Csf1,D16Ertd472e,Btg1,Lgals9,Eif2ak2,Notch1,Pml,Rab29,Casp8,Ripk1,Ripk2,Jun,Irf1,Cysltr2,Cd27,Fas,Cxcl10,Bcl6,Sema7a,Cd274,Maf,Il6st,Gpr171,Picalm,Isg15,Cflar
GO BP	IFNb	Upregulated	1.5h vs UT	NK cell	WT	GO:0044267	cellular protein metabolic process	0.126104	-2.07065	2960	31	0.176136	Ripk2,Mlkl,Ripk1,Casp8,Pml,Ube2l6,Map2k4,Eif2ak2,Myd88,Ifih1,Btg1,Furin,Irgm2,Mapk6,Usp18,Herc6,Trim30a,St6galnac4,Sh2d1b2,Parp12,Isg15,Parp14,Ssh2,Usp25,Irf4,Trim56,Il12rb1,Mindy3,Ppm1k,Prkcq,Rnf19b
GO BP	IFNb	Upregulated	1.5h vs UT	NK cell	WT	GO:0051607	defense response to virus	1.33869e-30	-68.7859	176	30	0.170455	Cxcl10,Ifitm3,Irf1,Ifit3,Ddx58,Trim30a,Rsad2,Isg15,Ifit1,Isg20,Mx1,Trim56,Eif2ak2,Irf7,Slfn8,Slfn9,Ifih1,Apobec1,Zbp1,Ifng,Stat2,Rtp4,Oasl1,Oasl2,Ifit2,Pml,Oas1a,Dhx58,Mx2,Samhd1
GO BP	IFNb	Upregulated	1.5h vs UT	NK cell	WT	GO:0045088	regulation of innate immune response	3.77011e-24	-53.9349	286	30	0.170455	Gbp5,Parp14,Irf4,Sh2d1b2,Rsad2,Trim30a,Mndal,Ddx58,Ifi214,Irf1,Tap1,Trafd1,Samhd1,Dhx58,Ifi209,Irgm1,Ifi208,Tnip2,Ifi204,Ripk2,Lag3,Ifi203,Zbp1,Irgm2,Ifih1,Myd88,Ifi211,Irf7,Treml2,Lgals9
GO BP	IFNb	Upregulated	1.5h vs UT	NK cell	WT	GO:0044093	positive regulation of molecular function	5.30295e-05	-9.84466	1641	30	0.170455	Map2k4,Pml,Rgs1,Casp8,Casp4,Ripk1,Mlkl,Ripk2,Ifng,Irgm2,Tor1aip1,Csf1,Daxx,Myd88,Btg1,Apobec1,Lgals9,Eif2ak2,Gadd45g,Tnfsf10,Irf4,Picalm,Cflar,Ddx58,Jun,Prkcq,Fas,Arid5b,Ric1,Ppm1k
GO BP	IFNb	Upregulated	1.5h vs UT	NK cell	WT	GO:0010557	positive regulation of macromolecule biosynthetic process	0.000514347	-7.57261	1869	30	0.170455	Prkcq,Nampt,Jun,Spp1,Irf1,Ddx58,Arid5b,Cd27,Irf4,Maf,Picalm,Daxx,Ifng,Csrnp1,Max,Batf,Irf7,Apobec1,Myd88,Tnfsf8,Pml,Tnip2,Bcl3,Plac8,Sbno2,Map2k4,Notch1,Ripk1,Stat2,Irf8
GO BP	IFNb	Upregulated	1.5h vs UT	NK cell	WT	GO:0045595	regulation of cell differentiation	0.000721753	-7.23383	1908	30	0.170455	Irf1,Jun,Cxcl10,Bcl6,Fas,Cd27,Il6st,Maf,Sema7a,Isg15,Cflar,Gpr171,Picalm,Daxx,Mapk6,Csf1,Prdm1,Lag3,Il2ra,Ifng,Lgals9,Eif2ak2,D16Ertd472e,Btg1,Ifi204,Notch1,Ripk1,Ripk2,Casp8,Rab29
GO BP	IFNb	Upregulated	1.5h vs UT	NK cell	WT	GO:0031328	positive regulation of cellular biosynthetic process	0.00114771	-6.76999	1964	30	0.170455	Irf8,Ripk1,Stat2,Sbno2,Map2k4,Notch1,Pml,Tnip2,Bcl3,Plac8,Apobec1,Myd88,Tnfsf8,Irf7,Csrnp1,Ifng,Max,Batf,Daxx,Picalm,Irf4,Maf,Cd27,Arid5b,Ddx58,Nampt,Prkcq,Jun,Irf1,Spp1
GO BP	IFNb	Upregulated	1.5h vs UT	NK cell	WT	GO:0010628	positive regulation of gene expression	0.00143348	-6.54765	1992	30	0.170455	Notch1,Sbno2,Bcl3,Pml,Tnip2,Plac8,Irf8,Ripk1,Stat2,Prdm1,Tnp2,Max,Batf,Ifng,Csrnp1,Daxx,Csf1,Apobec1,Myd88,Tnfsf8,Lgals9,Irf7,Maf,Irf4,Picalm,Ddx58,Nampt,Spp1,Jun,Irf1
GO BP	IFNb	Upregulated	1.5h vs UT	NK cell	WT	GO:0009891	positive regulation of biosynthetic process	0.00158603	-6.44652	2005	30	0.170455	Ripk1,Stat2,Irf8,Tnip2,Pml,Bcl3,Plac8,Sbno2,Notch1,Map2k4,Irf7,Myd88,Apobec1,Tnfsf8,Daxx,Ifng,Csrnp1,Batf,Max,Picalm,Maf,Irf4,Arid5b,Cd27,Nampt,Prkcq,Spp1,Irf1,Jun,Ddx58
GO BP	IFNb	Upregulated	1.5h vs UT	NK cell	WT	GO:0043412	macromolecule modification	0.0452632	-3.09526	2576	30	0.170455	Ripk1,Mlkl,Ripk2,Pml,Map2k4,Ube2l6,Eif2ak2,Apobec1,Myd88,Ifih1,Btg1,Usp18,Irgm2,Mapk6,Herc6,Trim30a,Isg15,Parp12,Sh2d1b2,St6galnac4,Irf4,Usp25,Ssh2,Parp14,Il12rb1,Trim56,Ppm1k,Mindy3,Prkcq,Rnf19b
GO BP	IFNb	Upregulated	1.5h vs UT	NK cell	WT	GO:0009890	negative regulation of biosynthetic process	3.38434e-05	-10.2938	1521	29	0.164773	Irf8,Gbp4,Ifi209,Ifi208,Sbno2,Notch1,Pml,Ifi204,Bcl3,Eif2ak2,Ifi211,Ifng,Max,Lag3,Prdm1,Ifi203,Daxx,Ifi213,Cflar,Mxd1,Zbtb32,Maf,Ifi207,Arid5b,Bcl6,Mndal,Irf1,Jun,Ifi214
GO BP	IFNb	Upregulated	1.5h vs UT	NK cell	WT	GO:0010629	negative regulation of gene expression	0.000259749	-8.25579	1709	29	0.164773	Picalm,Ifi213,Parp14,Maf,Mxd1,Arid5b,Bcl6,Ifi207,Irf1,Jun,Ifi214,Mndal,Gbp4,Irf8,Pml,Bcl3,Ifi204,Ifi209,Ifi208,Sbno2,Notch1,Eif2ak2,Ifi211,Lgals9,Ifi203,Daxx,Ifng,Max,Prdm1
GO BP	IFNb	Upregulated	1.5h vs UT	NK cell	WT	GO:0031399	regulation of protein modification process	0.000737891	-7.21171	1822	29	0.164773	Il6st,Parp14,Gadd45g,Sema7a,Cflar,Isg15,Ehd4,Sh2d1b2,Jun,Irf1,Bcl6,Fas,Cysltr2,Cd27,Pml,Map2k4,Notch1,Mlkl,Ripk2,Gbp4,Ripk1,Stat2,Daxx,Csf1,Irgm2,Ifng,Eif2ak2,Lgals9,Myd88
GO BP	IFNb	Upregulated	1.5h vs UT	NK cell	WT	GO:0036211	protein modification process	0.0317906	-3.44859	2396	29	0.164773	Rnf19b,Prkcq,Ppm1k,Mindy3,Il12rb1,Trim56,Parp14,Ssh2,Irf4,Usp25,Isg15,Parp12,St6galnac4,Sh2d1b2,Trim30a,Herc6,Usp18,Irgm2,Mapk6,Myd88,Btg1,Ifih1,Eif2ak2,Map2k4,Ube2l6,Pml,Ripk2,Mlkl,Ripk1
GO BP	IFNb	Upregulated	1.5h vs UT	NK cell	WT	GO:0006464	cellular protein modification process	0.0317906	-3.44859	2396	29	0.164773	Mindy3,Ppm1k,Rnf19b,Prkcq,Isg15,Parp12,Sh2d1b2,St6galnac4,Trim30a,Il12rb1,Trim56,Usp25,Irf4,Parp14,Ssh2,Myd88,Btg1,Ifih1,Eif2ak2,Herc6,Usp18,Irgm2,Mapk6,Ripk1,Ripk2,Mlkl,Map2k4,Ube2l6,Pml
GO BP	IFNb	Upregulated	1.5h vs UT	NK cell	WT	GO:0051253	negative regulation of RNA metabolic process	4.54792e-06	-12.3008	1292	28	0.159091	Ifi213,Maf,Zbtb32,Mxd1,Bcl6,Arid5b,Ifi207,Ifi214,Irf1,Jun,Mndal,Gbp4,Irf8,Ifi204,Bcl3,Pml,Notch1,Sbno2,Ifi208,Ifi209,Ifi211,Myd88,Apobec1,Daxx,Ifi203,Prdm1,Max,Ifng
GO BP	IFNb	Upregulated	1.5h vs UT	NK cell	WT	GO:0045934	negative regulation of nucleobase-containing compound metabolic process	1.88376e-05	-10.8797	1395	28	0.159091	Apobec1,Myd88,Ifi211,Max,Ifng,Prdm1,Daxx,Ifi203,Irf8,Gbp4,Ifi208,Ifi209,Notch1,Sbno2,Ifi204,Bcl3,Pml,Ifi207,Arid5b,Bcl6,Mndal,Jun,Irf1,Ifi214,Ifi213,Mxd1,Maf,Zbtb32
GO BP	IFNb	Upregulated	1.5h vs UT	NK cell	WT	GO:0010558	negative regulation of macromolecule biosynthetic process	3.09204e-05	-10.3841	1434	28	0.159091	Ifi211,Eif2ak2,Ifi203,Daxx,Lag3,Prdm1,Ifng,Max,Gbp4,Irf8,Pml,Bcl3,Ifi204,Sbno2,Notch1,Ifi209,Ifi208,Bcl6,Arid5b,Ifi207,Ifi214,Irf1,Jun,Mndal,Ifi213,Zbtb32,Maf,Mxd1
GO BP	IFNb	Upregulated	1.5h vs UT	NK cell	WT	GO:0031327	negative regulation of cellular biosynthetic process	5.5914e-05	-9.7917	1483	28	0.159091	Ifi207,Arid5b,Bcl6,Mndal,Jun,Irf1,Ifi214,Ifi213,Mxd1,Zbtb32,Maf,Eif2ak2,Ifi211,Ifng,Max,Lag3,Prdm1,Ifi203,Daxx,Irf8,Gbp4,Ifi209,Ifi208,Sbno2,Notch1,Pml,Bcl3,Ifi204
GO BP	IFNb	Upregulated	1.5h vs UT	NK cell	WT	GO:0042127	regulation of cell population proliferation	0.000304442	-8.09703	1640	28	0.159091	Plac8,Pml,Notch1,Stat2,Ripk1,Ripk2,Csf1,Il2ra,Ifng,Prdm1,Lgals9,Eif2ak2,Apobec1,Btg1,Myd88,Jaml,Il6st,Cd274,Il12rb1,Cflar,Irf1,Jun,Nampt,Prkcq,Ifitm3,Cxcl10,Bcl6,Fas
GO BP	IFNb	Upregulated	1.5h vs UT	NK cell	WT	GO:0043902	positive regulation of multi-organism process	1.80516e-18	-40.8559	345	27	0.153409	Sh2d1b2,Rsad2,Trim30a,Gbp5,Stom,Mndal,Ddx58,Ifi214,Jun,Ripk2,Notch1,Ifi209,Dhx58,Irgm1,Ifi208,Tnip2,Ifi204,Ifih1,Myd88,Ifi211,Irf7,Lgals9,Lag3,Ifng,Ifi203,Zbp1,Irgm2
GO BP	IFNb	Upregulated	1.5h vs UT	NK cell	WT	GO:0001819	positive regulation of cytokine production	7.37802e-16	-34.8429	438	27	0.153409	Il12rb1,Gbp5,Sema7a,Cd274,Irf4,Rsad2,Mndal,Ddx58,Prkcq,Irf1,Cd27,Dhx58,Bcl3,Ifi204,Casp4,Casp8,Irf8,Ripk1,Ripk2,Ifng,Furin,Ifih1,Myd88,Irf7,Lgals9,Ifi211,Eif2ak2
GO BP	IFNb	Upregulated	1.5h vs UT	NK cell	WT	GO:0001932	regulation of protein phosphorylation	8.37522e-05	-9.38765	1437	27	0.153409	Il6st,Parp14,Sema7a,Gadd45g,Cflar,Sh2d1b2,Ehd4,Irf1,Jun,Fas,Cd27,Cysltr2,Pml,Notch1,Map2k4,Gbp4,Ripk1,Ripk2,Mlkl,Stat2,Daxx,Irgm2,Csf1,Ifng,Lgals9,Eif2ak2,Myd88
GO BP	IFNb	Upregulated	1.5h vs UT	NK cell	WT	GO:0042325	regulation of phosphorylation	0.00030914	-8.08172	1557	27	0.153409	Cd27,Cysltr2,Fas,Jun,Irf1,Sh2d1b2,Ehd4,Cflar,Sema7a,Gadd45g,Parp14,Il6st,Myd88,Lgals9,Eif2ak2,Ifng,Irgm2,Csf1,Daxx,Stat2,Ripk1,Gbp4,Ripk2,Mlkl,Notch1,Map2k4,Pml
GO BP	IFNb	Upregulated	1.5h vs UT	NK cell	WT	GO:0019220	regulation of phosphate metabolic process	0.0015779	-6.45166	1734	27	0.153409	Map2k4,Notch1,Pml,Stat2,Mlkl,Ripk2,Gbp4,Ripk1,Ifng,Csf1,Irgm2,Daxx,Myd88,Eif2ak2,Lgals9,Gadd45g,Sema7a,Parp14,Il6st,Sh2d1b2,Ehd4,Cflar,Jun,Irf1,Cysltr2,Cd27,Fas
GO BP	IFNb	Upregulated	1.5h vs UT	NK cell	WT	GO:0051174	regulation of phosphorus metabolic process	0.00159109	-6.44333	1735	27	0.153409	Myd88,Lgals9,Eif2ak2,Ifng,Daxx,Irgm2,Csf1,Ripk1,Gbp4,Mlkl,Ripk2,Stat2,Notch1,Map2k4,Pml,Fas,Cd27,Cysltr2,Jun,Irf1,Cflar,Ehd4,Sh2d1b2,Sema7a,Gadd45g,Il6st,Parp14
GO BP	IFNb	Upregulated	1.5h vs UT	NK cell	WT	GO:0045935	positive regulation of nucleobase-containing compound metabolic process	0.00426312	-5.45775	1862	27	0.153409	Irf8,Ripk1,Stat2,Sbno2,Notch1,Pml,Tnip2,Bcl3,Plac8,Apobec1,Tnfsf8,Irf7,Csrnp1,Ifng,Batf,Max,Daxx,Picalm,Irf4,Maf,Arid5b,Ddx58,Prkcq,Nampt,Spp1,Irf1,Jun
GO BP	IFNb	Upregulated	1.5h vs UT	NK cell	WT	GO:0012501	programmed cell death	1.78268e-08	-17.8426	857	26	0.147727	Tnfsf10,Gadd45g,Cflar,Irf1,Jun,Mindy3,Fas,Cd27,Ifi204,Bcl3,Tnip2,Pml,Ifit2,Map2k4,Notch1,Ripk1,Ripk2,Mlkl,Casp8,Casp4,Daxx,1600014C10Rik,Ifng,Il2ra,Csrnp1,Myd88
GO BP	IFNb	Upregulated	1.5h vs UT	NK cell	WT	GO:0008219	cell death	4.25511e-08	-16.9726	895	26	0.147727	Myd88,Ifng,Il2ra,Csrnp1,1600014C10Rik,Daxx,Casp8,Casp4,Ripk1,Mlkl,Ripk2,Map2k4,Notch1,Ifit2,Ifi204,Bcl3,Tnip2,Pml,Cd27,Fas,Mindy3,Irf1,Jun,Cflar,Gadd45g,Tnfsf10
GO BP	IFNb	Upregulated	1.5h vs UT	NK cell	WT	GO:1903507	negative regulation of nucleic acid-templated transcription	1.10844e-05	-11.41	1204	26	0.147727	Mxd1,Maf,Zbtb32,Ifi213,Mndal,Jun,Irf1,Ifi214,Ifi207,Arid5b,Bcl6,Ifi208,Ifi209,Notch1,Sbno2,Bcl3,Ifi204,Pml,Irf8,Gbp4,Max,Ifng,Prdm1,Daxx,Ifi203,Ifi211
GO BP	IFNb	Upregulated	1.5h vs UT	NK cell	WT	GO:1902679	negative regulation of RNA biosynthetic process	1.12466e-05	-11.3954	1205	26	0.147727	Irf8,Gbp4,Sbno2,Notch1,Ifi209,Ifi208,Pml,Ifi204,Bcl3,Ifi211,Prdm1,Ifng,Max,Ifi203,Daxx,Ifi213,Mxd1,Zbtb32,Maf,Ifi207,Bcl6,Arid5b,Mndal,Ifi214,Jun,Irf1
GO BP	IFNb	Upregulated	1.5h vs UT	NK cell	WT	GO:0043085	positive regulation of catalytic activity	2.74478e-05	-10.5032	1269	26	0.147727	Prkcq,Jun,Fas,Ppm1k,Ric1,Tnfsf10,Gadd45g,Cflar,Picalm,Ifng,Daxx,Irgm2,Tor1aip1,Csf1,Apobec1,Btg1,Lgals9,Eif2ak2,Map2k4,Pml,Casp8,Rgs1,Casp4,Ripk1,Ripk2,Mlkl
GO BP	IFNb	Upregulated	1.5h vs UT	NK cell	WT	GO:2000113	negative regulation of cellular macromolecule biosynthetic process	9.33609e-05	-9.27904	1366	26	0.147727	Ifi208,Ifi209,Notch1,Sbno2,Bcl3,Ifi204,Pml,Irf8,Gbp4,Max,Ifng,Prdm1,Daxx,Ifi203,Eif2ak2,Ifi211,Mxd1,Maf,Ifi213,Mndal,Jun,Irf1,Ifi214,Ifi207,Arid5b,Bcl6
GO BP	IFNb	Upregulated	1.5h vs UT	NK cell	WT	GO:1901700	response to oxygen-containing compound	0.000198504	-8.5247	1432	26	0.147727	Cxcl10,Gbp10,Jun,Irf1,Spp1,Cflar,Cd274,Lgals9,Eif2ak2,Apobec1,Myd88,Irgm2,Gbp6,Cmpk2,Ifng,Stat2,Ripk1,Ripk2,Casp8,Casp4,Irf8,Serpina3f,Tnip2,Gbp2,Notch1,Sbno2
GO BP	IFNb	Upregulated	1.5h vs UT	NK cell	WT	GO:0042981	regulation of apoptotic process	0.000487352	-7.62652	1518	26	0.147727	Btg1,Eif2ak2,Ifng,Daxx,Casp8,Casp4,Ripk1,Ripk2,Map2k4,Notch1,Bcl3,Pml,Tnip2,Plac8,Ifit2,Fas,Cd27,Cxcl10,Bcl6,Prkcq,Jun,Spp1,Cflar,Tnfsf10,Gadd45g,Cd274
GO BP	IFNb	Upregulated	1.5h vs UT	NK cell	WT	GO:0043067	regulation of programmed cell death	0.00060458	-7.41098	1540	26	0.147727	Cflar,Gadd45g,Cd274,Tnfsf10,Cxcl10,Bcl6,Cd27,Fas,Jun,Spp1,Prkcq,Ripk1,Ripk2,Casp8,Casp4,Plac8,Ifit2,Bcl3,Tnip2,Pml,Map2k4,Notch1,Eif2ak2,Btg1,Daxx,Ifng
GO BP	IFNb	Upregulated	1.5h vs UT	NK cell	WT	GO:0048585	negative regulation of response to stimulus	0.000738917	-7.21033	1561	26	0.147727	Gpr18,Lgals9,Prdm1,Il2ra,Casp8,Rgs1,Ripk1,Tap1,Notch1,Samhd1,Trafd1,Dhx58,Bcl3,D1Ertd622e,Bcl6,Nampt,Prkcq,Irf1,Cflar,Sh2d1b2,Trim30a,Sema7a,Il6st,Irf4,Usp25,Parp14
GO BP	IFNb	Upregulated	1.5h vs UT	NK cell	WT	GO:1903508	positive regulation of nucleic acid-templated transcription	0.00113785	-6.77862	1608	26	0.147727	Picalm,Irf4,Maf,Arid5b,Nampt,Irf1,Spp1,Jun,Ddx58,Ripk1,Stat2,Irf8,Bcl3,Tnip2,Pml,Plac8,Notch1,Sbno2,Irf7,Apobec1,Tnfsf8,Daxx,Max,Batf,Csrnp1,Ifng
GO BP	IFNb	Upregulated	1.5h vs UT	NK cell	WT	GO:1902680	positive regulation of RNA biosynthetic process	0.00114806	-6.76969	1609	26	0.147727	Irf7,Tnfsf8,Apobec1,Daxx,Batf,Max,Ifng,Csrnp1,Stat2,Ripk1,Irf8,Plac8,Bcl3,Tnip2,Pml,Notch1,Sbno2,Arid5b,Spp1,Jun,Irf1,Nampt,Ddx58,Picalm,Irf4,Maf
GO BP	IFNb	Upregulated	1.5h vs UT	NK cell	WT	GO:0051254	positive regulation of RNA metabolic process	0.00256319	-5.9665	1704	26	0.147727	Nampt,Spp1,Irf1,Jun,Ddx58,Arid5b,Maf,Irf4,Picalm,Daxx,Ifng,Csrnp1,Max,Batf,Irf7,Apobec1,Tnfsf8,Tnip2,Pml,Bcl3,Plac8,Sbno2,Notch1,Ripk1,Stat2,Irf8
GO BP	IFNb	Upregulated	1.5h vs UT	NK cell	WT	GO:0035456	response to interferon-beta	7.3833e-38	-85.499	55	25	0.142045	Irf1,Gbp3,Ifit3,Ifi214,Mndal,Ifitm3,Ifi47,Ifi207,Ifit1,Igtp,Gm12185,Ifi213,Gm4951,Irgm2,Gbp6,Ifi203,Tgtp1,Ifi211,Tgtp2,Ifi204,Gbp2,Irgm1,Ifi208,Ifi209,Iigp1
GO BP	IFNb	Upregulated	1.5h vs UT	NK cell	WT	GO:0006915	apoptotic process	3.2954e-08	-17.2282	822	25	0.142045	Gadd45g,Tnfsf10,Cflar,Irf1,Jun,Mindy3,Cd27,Fas,Ifit2,Pml,Tnip2,Bcl3,Ifi204,Map2k4,Notch1,Ripk2,Ripk1,Casp4,Casp8,1600014C10Rik,Daxx,Csrnp1,Il2ra,Ifng,Myd88
GO BP	IFNb	Upregulated	1.5h vs UT	NK cell	WT	GO:0045892	negative regulation of transcription, DNA-templated	1.8534e-05	-10.8959	1165	25	0.142045	Irf8,Gbp4,Ifi208,Ifi209,Notch1,Sbno2,Bcl3,Ifi204,Pml,Ifi211,Max,Ifng,Prdm1,Daxx,Ifi203,Ifi213,Mxd1,Maf,Ifi207,Arid5b,Bcl6,Mndal,Jun,Irf1,Ifi214
GO BP	IFNb	Upregulated	1.5h vs UT	NK cell	WT	GO:0031401	positive regulation of protein modification process	4.02758e-05	-10.1198	1221	25	0.142045	Mlkl,Ripk2,Ripk1,Notch1,Map2k4,Pml,Myd88,Eif2ak2,Lgals9,Ifng,Daxx,Csf1,Irgm2,Cflar,Sh2d1b2,Ehd4,Gadd45g,Sema7a,Il6st,Parp14,Fas,Cd27,Cysltr2,Bcl6,Jun
GO BP	IFNb	Upregulated	1.5h vs UT	NK cell	WT	GO:0051094	positive regulation of developmental process	0.00133741	-6.61702	1539	25	0.142045	Jun,Irf1,Cd27,Cysltr2,Bcl6,Sema7a,Cd274,Il6st,Cflar,Isg15,Picalm,Prdm1,Ifng,Il2ra,Mapk6,Csf1,D16Ertd472e,Btg1,Lgals9,Notch1,Ifi204,Pml,Casp8,Ripk1,Ripk2
GO BP	IFNb	Upregulated	1.5h vs UT	NK cell	WT	GO:0045893	positive regulation of transcription, DNA-templated	0.00147574	-6.5186	1550	25	0.142045	Picalm,Irf4,Maf,Ddx58,Spp1,Jun,Irf1,Nampt,Irf8,Stat2,Ripk1,Notch1,Sbno2,Plac8,Bcl3,Tnip2,Pml,Tnfsf8,Apobec1,Irf7,Batf,Max,Csrnp1,Ifng,Daxx
GO BP	IFNb	Upregulated	1.5h vs UT	NK cell	WT	GO:0051128	regulation of cellular component organization	0.210296	-1.55924	2480	25	0.142045	Ehd4,Picalm,Cflar,Trim30a,Sema7a,Gbp5,Tnfsf10,Fas,Cxcl10,Bcl6,Mndal,Prkcq,Rab29,Stat2,Irgm1,Notch1,Pml,D16Ertd472e,Apobec1,Eif2ak2,Ifng,Il10ra,Mapk6,Irgm2,Daxx
GO BP	IFNb	Upregulated	1.5h vs UT	NK cell	WT	GO:0035458	cellular response to interferon-beta	1.30736e-38	-87.2302	45	24	0.136364	Tgtp1,Irgm2,Gbp6,Ifi203,Tgtp2,Ifi211,Ifi208,Gbp2,Irgm1,Ifi209,Ifi204,Iigp1,Mndal,Irf1,Gbp3,Ifi214,Ifit3,Ifi207,Ifi47,Ifit1,Igtp,Gm12185,Ifi213,Gm4951
GO BP	IFNb	Upregulated	1.5h vs UT	NK cell	WT	GO:0032103	positive regulation of response to external stimulus	8.67803e-13	-27.7728	452	24	0.136364	Irgm1,Ifi208,Dhx58,Ifi209,Ifi204,Tnip2,Ripk2,Lag3,Zbp1,Irgm2,Csf1,Ifi203,Myd88,Ifih1,Lgals9,Irf7,Ifi211,Gbp5,Sh2d1b2,Rsad2,Ddx58,Mndal,Ifi214,Cxcl10
GO BP	IFNb	Upregulated	1.5h vs UT	NK cell	WT	GO:0001775	cell activation	3.0237e-10	-21.9194	599	24	0.136364	Sbno2,Bcl3,Rab29,Ripk2,Ifng,Batf,Lag3,Tnfsf8,Treml2,Gpr18,Gadd45g,Zbtb32,Stx11,Irf4,Jaml,Rsad2,Lgals8,Jun,Irf1,Nampt,Cd27,Fas,Bcl6,Cxcl10
GO BP	IFNb	Upregulated	1.5h vs UT	NK cell	WT	GO:0002833	positive regulation of response to biotic stimulus	6.26808e-19	-41.9136	214	23	0.130682	Myd88,Ifih1,Lgals9,Irf7,Ifi211,Lag3,Ifi203,Irgm2,Zbp1,Ripk2,Ifi208,Irgm1,Ifi209,Dhx58,Ifi204,Tnip2,Mndal,Ddx58,Ifi214,Sh2d1b2,Rsad2,Gbp5,Cd274
GO BP	IFNb	Upregulated	1.5h vs UT	NK cell	WT	GO:0043901	negative regulation of multi-organism process	3.8955e-18	-40.0867	232	23	0.130682	Lgals9,Eif2ak2,Ifitm3,Myd88,Jun,Il2ra,Ifng,Prdm1,Rsad2,Oasl1,Sh2d1b2,Irf8,Isg15,Oasl2,Parp14,Isg20,Oas1a,Pml,Trim56,Dhx58,Tap1,Samhd1,Trafd1
GO BP	IFNb	Upregulated	1.5h vs UT	NK cell	WT	GO:0045321	leukocyte activation	1.02451e-10	-23.0016	519	23	0.130682	Rsad2,Irf4,Stx11,Zbtb32,Jaml,Gadd45g,Bcl6,Cd27,Fas,Jun,Irf1,Nampt,Lgals8,Ripk2,Rab29,Bcl3,Sbno2,Treml2,Gpr18,Tnfsf8,Batf,Ifng,Lag3
GO BP	IFNb	Upregulated	1.5h vs UT	NK cell	WT	GO:0001934	positive regulation of protein phosphorylation	1.41849e-05	-11.1633	1001	23	0.130682	Fas,Cd27,Cysltr2,Jun,Cflar,Sh2d1b2,Ehd4,Il6st,Parp14,Gadd45g,Sema7a,Eif2ak2,Lgals9,Myd88,Daxx,Csf1,Irgm2,Ifng,Ripk2,Mlkl,Ripk1,Map2k4,Notch1
GO BP	IFNb	Upregulated	1.5h vs UT	NK cell	WT	GO:0042327	positive regulation of phosphorylation	3.28744e-05	-10.3228	1056	23	0.130682	Daxx,Irgm2,Jun,Csf1,Ifng,Lgals9,Eif2ak2,Fas,Myd88,Cysltr2,Cd27,Il6st,Parp14,Map2k4,Notch1,Sema7a,Gadd45g,Ripk1,Ripk2,Mlkl,Cflar,Ehd4,Sh2d1b2
GO BP	IFNb	Upregulated	1.5h vs UT	NK cell	WT	GO:0010562	positive regulation of phosphorus metabolic process	8.50917e-05	-9.37178	1124	23	0.130682	Cflar,Ehd4,Sh2d1b2,Il6st,Parp14,Gadd45g,Sema7a,Fas,Cysltr2,Cd27,Jun,Mlkl,Ripk2,Ripk1,Notch1,Map2k4,Eif2ak2,Lgals9,Myd88,Daxx,Csf1,Irgm2,Ifng
GO BP	IFNb	Upregulated	1.5h vs UT	NK cell	WT	GO:0045937	positive regulation of phosphate metabolic process	8.50917e-05	-9.37178	1124	23	0.130682	Gadd45g,Sema7a,Map2k4,Notch1,Parp14,Il6st,Sh2d1b2,Ehd4,Cflar,Ripk2,Mlkl,Ripk1,Ifng,Csf1,Jun,Irgm2,Daxx,Cd27,Cysltr2,Myd88,Fas,Eif2ak2,Lgals9
GO BP	IFNb	Upregulated	1.5h vs UT	NK cell	WT	GO:0035556	intracellular signal transduction	0.00152674	-6.48462	1381	23	0.130682	Ddx58,Jun,Irf1,Prkcq,Bcl6,Cxcl10,Ccrl2,Batf,Irgm2,Mapk6,Myd88,Ifih1,Map2k4,Tnip2,Pml,Asb13,Ifi204,Bcl3,Rab29,Casp4,Mlkl,Ripk2,Ripk1
GO BP	IFNb	Upregulated	1.5h vs UT	NK cell	WT	GO:0045089	positive regulation of innate immune response	6.63696e-19	-41.8565	189	22	0.125	Gbp5,Rsad2,Sh2d1b2,Ifi214,Mndal,Ddx58,Tnip2,Ifi204,Dhx58,Ifi209,Irgm1,Ifi208,Ripk2,Ifi203,Zbp1,Irgm2,Lag3,Ifi211,Irf7,Lgals9,Ifih1,Myd88
GO BP	IFNb	Upregulated	1.5h vs UT	NK cell	WT	GO:0031349	positive regulation of defense response	6.09291e-14	-30.4291	324	22	0.125	Irgm2,Zbp1,Ifi203,Lag3,Irf7,Lgals9,Ifi211,Myd88,Ifih1,Ifi204,Tnip2,Ifi208,Irgm1,Ifi209,Dhx58,Ripk2,Ifi214,Ddx58,Mndal,Gbp5,Rsad2,Sh2d1b2
GO BP	IFNb	Upregulated	1.5h vs UT	NK cell	WT	GO:0002520	immune system development	4.19323e-07	-14.6846	748	22	0.125	Csf1,Ifng,Herc6,Batf,Gpr18,Tnfsf8,Pml,Bcl3,Sbno2,Samhd1,Casp8,Irf8,Jun,Irf1,Lgals8,Bcl6,Fas,Zbtb32,Irf4,Gadd45g,Rsad2,Picalm
GO BP	IFNb	Upregulated	1.5h vs UT	NK cell	WT	GO:0045597	positive regulation of cell differentiation	0.000167751	-8.69303	1099	22	0.125	Lgals9,Bcl6,Cd27,Btg1,D16Ertd472e,Csf1,Mapk6,Jun,Irf1,Ifng,Il2ra,Prdm1,Ripk2,Ripk1,Picalm,Cflar,Casp8,Isg15,Il6st,Ifi204,Sema7a,Notch1
GO BP	IFNb	Upregulated	1.5h vs UT	NK cell	WT	GO:0045944	positive regulation of transcription by RNA polymerase II	0.000922429	-6.9885	1246	22	0.125	Ddx58,Jun,Irf1,Nampt,Irf4,Maf,Max,Batf,Ifng,Csrnp1,Daxx,Tnfsf8,Irf7,Notch1,Sbno2,Plac8,Bcl3,Tnip2,Pml,Irf8,Stat2,Ripk1
GO BP	IFNb	Upregulated	1.5h vs UT	NK cell	WT	GO:0051241	negative regulation of multicellular organismal process	0.00223124	-6.1052	1336	22	0.125	Fas,Cxcl10,D1Ertd622e,Bcl6,Irf1,Gpr171,Trim30a,Sema7a,Cd274,Furin,Gpr18,Lgals9,Lag3,Ifng,Rab29,Gbp4,Ripk1,Notch1,Dhx58,Bcl3,Pml,Plac8
GO BP	IFNb	Upregulated	1.5h vs UT	NK cell	WT	GO:0030097	hemopoiesis	1.97168e-07	-15.4392	656	21	0.119318	Gpr18,Bcl6,Fas,Tnfsf8,Csf1,Jun,Irf1,Lgals8,Herc6,Ifng,Batf,Rsad2,Casp8,Irf8,Picalm,Pml,Bcl3,Zbtb32,Irf4,Sbno2,Gadd45g
GO BP	IFNb	Upregulated	1.5h vs UT	NK cell	WT	GO:0010942	positive regulation of cell death	4.9601e-07	-14.5167	694	21	0.119318	Fas,Btg1,Cysltr2,Bcl6,Eif2ak2,Ifng,Daxx,Jun,Irf1,Casp4,Casp8,Picalm,Ripk2,Ripk1,Tnfsf10,Notch1,Map2k4,Gadd45g,Cd274,Pml,Ifit2
GO BP	IFNb	Upregulated	1.5h vs UT	NK cell	WT	GO:0048534	hematopoietic or lymphoid organ development	8.02725e-07	-14.0353	715	21	0.119318	Sbno2,Gadd45g,Bcl3,Pml,Irf4,Zbtb32,Casp8,Irf8,Picalm,Rsad2,Lgals8,Batf,Ifng,Herc6,Jun,Irf1,Csf1,Fas,Tnfsf8,Bcl6,Gpr18
GO BP	IFNb	Upregulated	1.5h vs UT	NK cell	WT	GO:0000122	negative regulation of transcription by RNA polymerase II	1.94959e-05	-10.8453	879	21	0.119318	Ifi214,Ifi203,Daxx,Jun,Mndal,Prdm1,Ifng,Max,Bcl6,Ifi211,Arid5b,Ifi207,Ifi204,Maf,Mxd1,Notch1,Ifi209,Ifi208,Gbp4,Irf8,Ifi213
GO BP	IFNb	Upregulated	1.5h vs UT	NK cell	WT	GO:1902531	regulation of intracellular signal transduction	0.0284384	-3.56002	1585	21	0.119318	Cflar,Casp8,Ripk2,Mlkl,Ripk1,Gadd45g,Dhx58,Sema7a,Tnfsf10,Notch1,Map2k4,Tnip2,Cysltr2,Cd27,Myd88,Fas,Eif2ak2,Bcl6,Gpr18,Csf1,Jun
GO BP	IFNb	Upregulated	1.5h vs UT	NK cell	WT	GO:0002683	negative regulation of immune system process	3.5796e-09	-19.448	469	20	0.113636	Parp14,Irf4,Cd274,Dhx58,Trafd1,Samhd1,Notch1,Tap1,Trim30a,Gpr171,Sh2d1b2,Irf1,Il2ra,Ifng,Lag3,Prdm1,Lgals9,Bcl6,Gpr18,Fas
GO BP	IFNb	Upregulated	1.5h vs UT	NK cell	WT	GO:0033993	response to lipid	6.26532e-06	-11.9805	749	20	0.113636	Daxx,Cmpk2,Jun,Irgm2,Spp1,Gbp6,Ifng,Cxcl10,Gbp10,Lgals9,Eif2ak2,Myd88,Fas,Tnip2,Sbno2,Gbp2,Cd274,Ripk2,Irf8,Cflar
GO BP	IFNb	Upregulated	1.5h vs UT	NK cell	WT	GO:0051336	regulation of hydrolase activity	0.00263182	-5.94008	1183	20	0.113636	Cd27,Furin,Fas,Ric1,Bcl6,Ifng,Jun,Tor1aip1,Picalm,Cflar,Casp4,Oasl2,Casp8,Rgs1,Oasl1,Ripk2,Tnfsf10,Serpina3f,Pml,Oas1a
GO BP	IFNb	Upregulated	1.5h vs UT	NK cell	WT	GO:0033554	cellular response to stress	0.019954	-3.91433	1434	20	0.113636	Myd88,Fas,Bcl6,Eif2ak2,Ifng,Batf,Daxx,Jun,Spp1,Cflar,Casp4,Ripk2,Mlkl,Ripk1,Notch1,Samhd1,Map2k4,Pml,Ifi204,Bcl3
GO BP	IFNb	Upregulated	1.5h vs UT	NK cell	WT	GO:0009056	catabolic process	0.0816619	-2.50517	1687	20	0.113636	Apobec1,Slfn8,Lgals8,Rnf19b,Usp18,Irgm2,Spp1,1600014C10Rik,Isg15,Casp8,Irf8,Ripk1,Trim30a,Cnp,Samhd1,Irgm1,Ube2l6,Isg20,Pml,Usp25
GO BP	IFNb	Upregulated	1.5h vs UT	NK cell	WT	GO:0006796	phosphate-containing compound metabolic process	0.0954916	-2.34872	1722	20	0.113636	Pml,Oas1a,Naprt,Ssh2,Samhd1,Map2k4,Il12rb1,Ripk1,Mlkl,Ripk2,Cnp,Oasl2,Sh2d1b2,Cmpk2,Nampt,Prkcq,Mapk6,Ppm1k,Eif2ak2,Myd88
GO BP	IFNb	Upregulated	1.5h vs UT	NK cell	WT	GO:0006793	phosphorus metabolic process	0.105365	-2.25033	1745	20	0.113636	Eif2ak2,Ppm1k,Myd88,Mapk6,Nampt,Cmpk2,Prkcq,Cnp,Ripk1,Mlkl,Ripk2,Sh2d1b2,Oasl2,Ssh2,Oas1a,Pml,Naprt,Samhd1,Il12rb1,Map2k4
GO BP	IFNb	Upregulated	1.5h vs UT	NK cell	WT	GO:0008104	protein localization	0.189966	-1.66091	1903	20	0.113636	Isg15,Rab29,Rtp4,Gbp5,Tap1,Notch1,Gbp2,Pml,Stx11,Apobec1,Cd27,Bcl6,D1Ertd622e,Ric1,Lgals9,Il10ra,Rnf19b,Aftph,Daxx,Tor1aip1
GO BP	IFNb	Upregulated	1.5h vs UT	NK cell	WT	GO:0051049	regulation of transport	0.211147	-1.5552	1936	20	0.113636	Spp1,Prkcq,Ddx58,Ifng,Lgals9,Cxcl10,Stom,Tspan13,Ifih1,Pml,Cd274,Notch1,Ripk1,Rsad2,Gbp4,Ripk2,Rab29,Ehd4,Picalm,Casp4
GO BP	IFNb	Upregulated	1.5h vs UT	NK cell	WT	GO:0046649	lymphocyte activation	4.20073e-09	-19.288	425	19	0.107955	Irf1,Lgals8,Batf,Ifng,Gpr18,Bcl6,Treml2,Fas,Cd27,Tnfsf8,Bcl3,Jaml,Irf4,Stx11,Zbtb32,Gadd45g,Rsad2,Ripk2,Rab29
GO BP	IFNb	Upregulated	1.5h vs UT	NK cell	WT	GO:1902533	positive regulation of intracellular signal transduction	0.000387525	-7.85573	933	19	0.107955	Gpr18,Eif2ak2,Myd88,Cd27,Cysltr2,Csf1,Jun,Ripk2,Mlkl,Ripk1,Casp8,Cflar,Tnip2,Tnfsf10,Map2k4,Notch1,Dhx58,Gadd45g,Sema7a
GO BP	IFNb	Upregulated	1.5h vs UT	NK cell	WT	GO:0040012	regulation of locomotion	0.00101713	-6.89077	1011	19	0.107955	Csf1,Jun,Sdc3,Ifng,Ddx58,Gpr18,D1Ertd622e,Cxcl10,Lgals9,Myd88,Fas,Furin,Il6st,Pml,Ssh2,Notch1,Cd274,Trim56,Sema7a
GO BP	IFNb	Upregulated	1.5h vs UT	NK cell	WT	GO:1901701	cellular response to oxygen-containing compound	0.00147609	-6.51836	1044	19	0.107955	Ifng,Gbp6,Jun,Irgm2,Spp1,Irf1,Cmpk2,Myd88,Gbp10,Cxcl10,Cd274,Gbp2,Sbno2,Tnip2,Irf8,Cflar,Casp4,Ripk2,Ripk1
GO BP	IFNb	Upregulated	1.5h vs UT	NK cell	WT	GO:0044248	cellular catabolic process	0.043792	-3.1283	1466	19	0.107955	Irgm2,1600014C10Rik,Usp18,Lgals8,Rnf19b,Slfn8,Apobec1,Usp25,Pml,Isg20,Ube2l6,Irgm1,Samhd1,Trim30a,Cnp,Ripk1,Isg15,Casp8,Irf8
GO BP	IFNb	Upregulated	1.5h vs UT	NK cell	WT	GO:0002250	adaptive immune response	9.16354e-11	-23.1132	298	18	0.102273	Batf,Ifng,Prdm1,Lag3,Rnf19b,Fas,Myd88,Irf7,Bcl6,Cd274,Gadd45g,Tap1,Il18bp,Irf4,Stx11,Bcl3,Sh2d1b2,Ripk2
GO BP	IFNb	Upregulated	1.5h vs UT	NK cell	WT	GO:1903706	regulation of hemopoiesis	1.30049e-08	-18.1579	407	18	0.102273	Prdm1,Lag3,Il2ra,Ifng,Irf1,Jun,Csf1,Fas,Cd27,Bcl6,Lgals9,Eif2ak2,Notch1,Isg15,Casp8,Gpr171,Ripk1,Ripk2
GO BP	IFNb	Upregulated	1.5h vs UT	NK cell	WT	GO:0051249	regulation of lymphocyte activation	2.26595e-08	-17.6027	422	18	0.102273	Ripk2,Sh2d1b2,Il6st,Tnip2,Cd274,Il12rb1,Lgals9,Bcl6,Cd27,Myd88,Fas,Irf1,Prkcq,Il2ra,Ifng,Lgals8,Prdm1,Lag3
GO BP	IFNb	Upregulated	1.5h vs UT	NK cell	WT	GO:0002694	regulation of leukocyte activation	5.22307e-07	-14.465	521	18	0.102273	Bcl6,Lgals9,Fas,Myd88,Cd27,Prkcq,Irf1,Lgals8,Prdm1,Lag3,Ifng,Il2ra,Ripk2,Sh2d1b2,Il6st,Tnip2,Il12rb1,Cd274
GO BP	IFNb	Upregulated	1.5h vs UT	NK cell	WT	GO:0050865	regulation of cell activation	1.5446e-06	-13.3807	562	18	0.102273	Myd88,Fas,Cd27,Bcl6,Lgals9,Prdm1,Lgals8,Lag3,Il2ra,Ifng,Prkcq,Irf1,Sh2d1b2,Ripk2,Il12rb1,Cd274,Il6st,Tnip2
GO BP	IFNb	Upregulated	1.5h vs UT	NK cell	WT	GO:0043065	positive regulation of apoptotic process	7.87679e-06	-11.7516	632	18	0.102273	Btg1,Fas,Bcl6,Eif2ak2,Ifng,Daxx,Jun,Casp8,Casp4,Ripk1,Ripk2,Map2k4,Notch1,Tnfsf10,Gadd45g,Cd274,Pml,Ifit2
GO BP	IFNb	Upregulated	1.5h vs UT	NK cell	WT	GO:0043068	positive regulation of programmed cell death	8.76641e-06	-11.6446	637	18	0.102273	Ripk2,Ripk1,Casp8,Casp4,Ifit2,Pml,Gadd45g,Cd274,Tnfsf10,Notch1,Map2k4,Eif2ak2,Bcl6,Btg1,Fas,Jun,Daxx,Ifng
GO BP	IFNb	Upregulated	1.5h vs UT	NK cell	WT	GO:0030155	regulation of cell adhesion	2.36142e-05	-10.6537	686	18	0.102273	Il2ra,Ifng,Lag3,Lgals8,Csf1,Irf1,Spp1,Prkcq,Cd27,Cytip,Lgals9,Bcl6,Cd274,Il12rb1,Notch1,Pml,Il6st,Ripk2
GO BP	IFNb	Upregulated	1.5h vs UT	NK cell	WT	GO:0008284	positive regulation of cell population proliferation	0.00157246	-6.45512	969	18	0.102273	Jun,Csf1,Prkcq,Nampt,Il2ra,Ifng,Cxcl10,Bcl6,Myd88,Plac8,Jaml,Pml,Il6st,Cd274,Notch1,Il12rb1,Ripk2,Cflar
GO BP	IFNb	Upregulated	1.5h vs UT	NK cell	WT	GO:0051270	regulation of cellular component movement	0.00274046	-5.89963	1020	18	0.102273	Ddx58,Ifng,Sdc3,Jun,Csf1,Furin,Myd88,Fas,Cxcl10,D1Ertd622e,Gpr18,Bcl6,Lgals9,Notch1,Sema7a,Cd274,Il6st,Ssh2
GO BP	IFNb	Upregulated	1.5h vs UT	NK cell	WT	GO:0051248	negative regulation of protein metabolic process	0.00691118	-4.97461	1116	18	0.102273	Jun,Irf1,Ifng,Lag3,Ric1,Eif2ak2,Cd27,Furin,Usp25,Parp14,Bcl3,Serpina3f,Pml,Gadd45g,Gbp4,Picalm,Isg15,Cflar
GO BP	IFNb	Upregulated	1.5h vs UT	NK cell	WT	GO:0034341	response to interferon-gamma	4.56685e-16	-35.3225	124	17	0.0965909	Ifitm3,Gbp10,Gbp9,Ifng,Tgtp1,Irf1,Irgm2,Gbp3,Gbp6,Gbp7,Irf8,Gbp4,Irgm1,Gbp2,Il12rb1,Gbp5,Stx11
GO BP	IFNb	Upregulated	1.5h vs UT	NK cell	WT	GO:0043903	regulation of symbiosis, encompassing mutualism through parasitism	5.59223e-12	-25.9096	218	17	0.0965909	Myd88,Stom,Ifitm3,Eif2ak2,Ifng,Jun,Irf8,Isg15,Oasl2,Oasl1,Rsad2,Trim30a,Notch1,Trim56,Oas1a,Pml,Isg20
GO BP	IFNb	Upregulated	1.5h vs UT	NK cell	WT	GO:0002697	regulation of immune effector process	9.81953e-08	-16.1363	414	17	0.0965909	H2-T22,Bcl6,Lgals9,Lag3,Ifng,Il2ra,Ddx58,Irf1,Sh2d1b2,Ripk2,Rsad2,Gbp4,Il12rb1,Tap1,Dhx58,Sema7a,Pml
GO BP	IFNb	Upregulated	1.5h vs UT	NK cell	WT	GO:0030334	regulation of cell migration	0.00150804	-6.49694	886	17	0.0965909	Furin,Myd88,Fas,Lgals9,D1Ertd622e,Cxcl10,Gpr18,Ddx58,Ifng,Sdc3,Jun,Csf1,Sema7a,Cd274,Notch1,Ssh2,Il6st
GO BP	IFNb	Upregulated	1.5h vs UT	NK cell	WT	GO:2000145	regulation of cell motility	0.00258908	-5.95645	933	17	0.0965909	Ddx58,Ifng,Sdc3,Jun,Csf1,Furin,Fas,Myd88,Cxcl10,D1Ertd622e,Gpr18,Lgals9,Notch1,Sema7a,Cd274,Il6st,Ssh2
GO BP	IFNb	Upregulated	1.5h vs UT	NK cell	WT	GO:0060548	negative regulation of cell death	0.00836689	-4.78347	1051	17	0.0965909	Ripk1,Cflar,Casp8,Bcl3,Tnip2,Plac8,Map2k4,Notch1,Bcl6,Eif2ak2,Fas,Cd27,Daxx,Prkcq,Jun,Spp1,Csf1
GO BP	IFNb	Upregulated	1.5h vs UT	NK cell	WT	GO:0042742	defense response to bacterium	1.0154e-09	-20.708	264	16	0.0909091	Irf8,Isg15,Iigp1,Ripk2,Gbp2,Bcl3,Plac8,Myd88,Tnfsf8,Gbp10,Gbp9,Ifng,Gbp7,Irgm2,Gbp6,Gbp3
GO BP	IFNb	Upregulated	1.5h vs UT	NK cell	WT	GO:0042110	T cell activation	1.33318e-09	-20.4357	269	16	0.0909091	Treml2,Gpr18,Tnfsf8,Fas,Irf1,Ifng,Batf,Ripk2,Rsad2,Rab29,Zbtb32,Stx11,Irf4,Bcl3,Jaml,Gadd45g
GO BP	IFNb	Upregulated	1.5h vs UT	NK cell	WT	GO:0002253	activation of immune response	1.48413e-09	-20.3284	271	16	0.0909091	Tnip2,Ifi204,Ifi209,Themis2,Ifi208,Ripk2,Ifi214,Ifi203,Irgm2,Mndal,Ifng,Ddx58,Ifi211,Lgals9,Myd88,Ifih1
GO BP	IFNb	Upregulated	1.5h vs UT	NK cell	WT	GO:0019221	cytokine-mediated signaling pathway	5.79973e-09	-18.9655	298	16	0.0909091	Iigp1,Stat2,Il12rb1,Tnip2,Il6st,Ccrl2,Fas,Myd88,Ifitm3,Cxcl10,Irf7,Il10ra,Ifng,Il2ra,Csf1,Irf1
GO BP	IFNb	Upregulated	1.5h vs UT	NK cell	WT	GO:0032496	response to lipopolysaccharide	3.01023e-08	-17.3187	335	16	0.0909091	Sbno2,Gbp2,Cd274,Tnip2,Irf8,Ripk2,Ifng,Cmpk2,Irgm2,Jun,Gbp6,Myd88,Cxcl10,Gbp10,Lgals9,Eif2ak2
GO BP	IFNb	Upregulated	1.5h vs UT	NK cell	WT	GO:0002237	response to molecule of bacterial origin	6.2089e-08	-16.5947	353	16	0.0909091	Ifng,Jun,Irgm2,Gbp6,Cmpk2,Myd88,Lgals9,Eif2ak2,Cxcl10,Gbp10,Gbp2,Cd274,Sbno2,Tnip2,Irf8,Ripk2
GO BP	IFNb	Upregulated	1.5h vs UT	NK cell	WT	GO:0002521	leukocyte differentiation	1.1391e-07	-15.9879	369	16	0.0909091	Jun,Irf1,Csf1,Batf,Ifng,Lgals8,Bcl6,Gpr18,Tnfsf8,Fas,Irf4,Bcl3,Gadd45g,Sbno2,Rsad2,Casp8
GO BP	IFNb	Upregulated	1.5h vs UT	NK cell	WT	GO:0006954	inflammatory response	1.38026e-06	-13.4932	445	16	0.0909091	Casp4,Sema7a,Themis2,Notch1,Gbp5,Ccrl2,Tnip2,Myd88,Cxcl10,Bcl6,Il2ra,Ifng,Jun,Csf1,Nampt,Prkcq
GO BP	IFNb	Upregulated	1.5h vs UT	NK cell	WT	GO:0043069	negative regulation of programmed cell death	0.00669716	-5.00607	942	16	0.0909091	Jun,Spp1,Daxx,Prkcq,Cd27,Fas,Eif2ak2,Bcl6,Map2k4,Notch1,Plac8,Bcl3,Tnip2,Casp8,Cflar,Ripk1
GO BP	IFNb	Upregulated	1.5h vs UT	NK cell	WT	GO:0032269	negative regulation of cellular protein metabolic process	0.0175911	-4.04036	1051	16	0.0909091	Eif2ak2,Ric1,Furin,Cd27,Irf1,Jun,Ifng,Gbp4,Cflar,Isg15,Picalm,Pml,Serpina3f,Parp14,Usp25,Gadd45g
GO BP	IFNb	Upregulated	1.5h vs UT	NK cell	WT	GO:0051093	negative regulation of developmental process	0.0196503	-3.92966	1065	16	0.0909091	Nampt,Daxx,Irf1,Lag3,Ifng,Bcl6,Cxcl10,Fas,Pml,Plac8,Notch1,Sema7a,Ripk1,Cflar,Gpr171,Rab29
GO BP	IFNb	Upregulated	1.5h vs UT	NK cell	WT	GO:0009968	negative regulation of signal transduction	0.0396273	-3.22824	1163	16	0.0909091	Prdm1,Irf1,Prkcq,Bcl6,Dhx58,Notch1,Samhd1,Parp14,Irf4,Il6st,Bcl3,Cflar,Rgs1,Casp8,Trim30a,Ripk1
GO BP	IFNb	Upregulated	1.5h vs UT	NK cell	WT	GO:0010648	negative regulation of cell communication	0.0795078	-2.5319	1281	16	0.0909091	Bcl6,Prdm1,Irf1,Prkcq,Casp8,Rgs1,Cflar,Trim30a,Ripk1,Dhx58,Samhd1,Notch1,Irf4,Parp14,Bcl3,Il6st
GO BP	IFNb	Upregulated	1.5h vs UT	NK cell	WT	GO:0023057	negative regulation of signaling	0.0816328	-2.50552	1286	16	0.0909091	Ripk1,Trim30a,Casp8,Rgs1,Cflar,Bcl3,Il6st,Irf4,Parp14,Notch1,Samhd1,Dhx58,Bcl6,Prkcq,Irf1,Prdm1
GO BP	IFNb	Upregulated	1.5h vs UT	NK cell	WT	GO:0071705	nitrogen compound transport	0.233656	-1.4539	1535	16	0.0909091	Rab29,Isg15,Rtp4,Gbp5,Slc25a22,Tap1,Notch1,Stx11,Pml,Cd27,Apobec1,Ric1,D1Ertd622e,Aftph,Il10ra,Rnf19b
GO BP	IFNb	Upregulated	1.5h vs UT	NK cell	WT	GO:0050792	regulation of viral process	5.12567e-11	-23.6942	183	15	0.0852273	Ifitm3,Eif2ak2,Stom,Jun,Ifng,Oasl1,Rsad2,Trim30a,Isg15,Oasl2,Oas1a,Isg20,Pml,Notch1,Trim56
GO BP	IFNb	Upregulated	1.5h vs UT	NK cell	WT	GO:0001227	DNA-binding transcription repressor activity, RNA polymerase II-specific	1.91214e-09	-20.075	237	15	0.0852273	Ifi211,Arid5b,Bcl6,Ifi207,Ifi214,Ifi203,Max,Prdm1,Mndal,Ifi213,Irf8,Ifi204,Ifi209,Ifi208,Mxd1
GO BP	IFNb	Upregulated	1.5h vs UT	NK cell	WT	GO:0051251	positive regulation of lymphocyte activation	6.40602e-09	-18.866	259	15	0.0852273	Ripk2,Il6st,Tnip2,Il12rb1,Cd274,Bcl6,Lgals9,Myd88,Cd27,Prkcq,Irf1,Prdm1,Lgals8,Ifng,Il2ra
GO BP	IFNb	Upregulated	1.5h vs UT	NK cell	WT	GO:0002696	positive regulation of leukocyte activation	7.6063e-08	-16.3917	312	15	0.0852273	Lgals9,Bcl6,Cd27,Myd88,Irf1,Prkcq,Ifng,Il2ra,Lgals8,Prdm1,Ripk2,Il6st,Tnip2,Cd274,Il12rb1
GO BP	IFNb	Upregulated	1.5h vs UT	NK cell	WT	GO:0050867	positive regulation of cell activation	1.39986e-07	-15.7817	327	15	0.0852273	Lgals9,Bcl6,Cd27,Myd88,Irf1,Prkcq,Ifng,Il2ra,Lgals8,Prdm1,Ripk2,Tnip2,Il6st,Cd274,Il12rb1
GO BP	IFNb	Upregulated	1.5h vs UT	NK cell	WT	GO:0071396	cellular response to lipid	6.97183e-05	-9.57105	546	15	0.0852273	Tnip2,Gbp2,Cd274,Sbno2,Ripk2,Irf8,Irgm2,Spp1,Gbp6,Daxx,Cmpk2,Ifng,Cxcl10,Gbp10,Myd88
GO BP	IFNb	Upregulated	1.5h vs UT	NK cell	WT	GO:0008285	negative regulation of cell population proliferation	0.000695475	-7.27092	677	15	0.0852273	Fas,Btg1,Bcl6,Ifitm3,Eif2ak2,Lgals9,Prdm1,Il2ra,Ifng,Irf1,Jun,Ripk1,Notch1,Cd274,Pml
GO BP	IFNb	Upregulated	1.5h vs UT	NK cell	WT	GO:0030162	regulation of proteolysis	0.00151606	-6.49164	732	15	0.0852273	Picalm,Cflar,Casp8,Casp4,Ripk2,Tnfsf10,Usp25,Serpina3f,Pml,Cd27,Furin,Fas,Ifng,Tnp2,Rnf19b
GO BP	IFNb	Upregulated	1.5h vs UT	NK cell	WT	GO:0009894	regulation of catabolic process	0.00453002	-5.39703	822	15	0.0852273	Usp25,Pml,Irgm1,Trim30a,Iigp1,Ripk2,Irgm2,Nampt,Ifng,Il10ra,Rnf19b,Ric1,Furin,Apobec1,Myd88
GO BP	IFNb	Upregulated	1.5h vs UT	NK cell	WT	GO:0043066	negative regulation of apoptotic process	0.0126959	-4.36648	925	15	0.0852273	Bcl6,Eif2ak2,Fas,Cd27,Daxx,Prkcq,Spp1,Jun,Ripk1,Cflar,Bcl3,Tnip2,Plac8,Notch1,Map2k4
GO BP	IFNb	Upregulated	1.5h vs UT	NK cell	WT	GO:0040011	locomotion	0.0736464	-2.60848	1169	15	0.0852273	Ifng,Tnp2,Lgals8,Spp1,Sdc3,Prkcq,Lgals9,Arid5b,Cxcl10,Sema7a,Notch1,Gcnt1,Pml,Jaml,Ccrl2
GO BP	IFNb	Upregulated	1.5h vs UT	NK cell	WT	GO:0051130	positive regulation of cellular component organization	0.0964869	-2.33835	1219	15	0.0852273	Picalm,Cflar,Pml,Sema7a,Irgm1,Tnfsf10,Gbp5,Bcl6,D16Ertd472e,Fas,Irgm2,Mapk6,Daxx,Prkcq,Ifng
GO BP	IFNb	Upregulated	1.5h vs UT	NK cell	WT	GO:0015031	protein transport	0.0984876	-2.31782	1223	15	0.0852273	Ric1,D1Ertd622e,Cd27,Apobec1,Aftph,Il10ra,Rnf19b,Rtp4,Rab29,Isg15,Stx11,Pml,Notch1,Tap1,Gbp5
GO BP	IFNb	Upregulated	1.5h vs UT	NK cell	WT	GO:0015833	peptide transport	0.113216	-2.17845	1251	15	0.0852273	Il10ra,Rnf19b,Aftph,Apobec1,Cd27,D1Ertd622e,Ric1,Notch1,Tap1,Gbp5,Pml,Stx11,Isg15,Rab29,Rtp4
GO BP	IFNb	Upregulated	1.5h vs UT	NK cell	WT	GO:0042886	amide transport	0.130399	-2.03716	1281	15	0.0852273	Rab29,Isg15,Rtp4,Gbp5,Tap1,Notch1,Stx11,Pml,Cd27,Apobec1,Ric1,D1Ertd622e,Aftph,Il10ra,Rnf19b
GO BP	IFNb	Upregulated	1.5h vs UT	NK cell	WT	GO:0045184	establishment of protein localization	0.147724	-1.91241	1309	15	0.0852273	Rtp4,Rab29,Isg15,Stx11,Pml,Notch1,Tap1,Gbp5,Ric1,D1Ertd622e,Cd27,Apobec1,Aftph,Il10ra,Rnf19b
GO BP	IFNb	Upregulated	1.5h vs UT	NK cell	WT	GO:0002218	activation of innate immune response	8.02092e-14	-30.1541	96	14	0.0795455	Ifih1,Myd88,Lgals9,Ifi211,Ddx58,Mndal,Irgm2,Ifi203,Ifi214,Ripk2,Ifi208,Ifi209,Ifi204,Tnip2
GO BP	IFNb	Upregulated	1.5h vs UT	NK cell	WT	GO:0071346	cellular response to interferon-gamma	1.43821e-13	-29.5702	100	14	0.0795455	Gbp10,Gbp4,Irf8,Gbp7,Gbp6,Stx11,Gbp3,Irf1,Gbp5,Il12rb1,Ifng,Gbp2,Gbp9,Irgm1
GO BP	IFNb	Upregulated	1.5h vs UT	NK cell	WT	GO:0044403	symbiont process	1.62672e-08	-17.9341	237	14	0.0795455	Gbp7,Zbp1,Jun,Irgm2,Gbp3,Gbp6,Gbp9,Ifng,Stom,Pml,Irgm1,Gbp2,Ripk1,Rab29
GO BP	IFNb	Upregulated	1.5h vs UT	NK cell	WT	GO:0044419	interspecies interaction between organisms	1.7604e-07	-15.5526	287	14	0.0795455	Ifng,Gbp9,Gbp6,Gbp3,Zbp1,Jun,Irgm2,Gbp7,Stom,Gbp2,Irgm1,Pml,Rab29,Ripk1
GO BP	IFNb	Upregulated	1.5h vs UT	NK cell	WT	GO:1902105	regulation of leukocyte differentiation	2.56405e-07	-15.1765	296	14	0.0795455	Ripk1,Ripk2,Casp8,Irf1,Jun,Csf1,Il2ra,Ifng,Prdm1,Lag3,Lgals9,Bcl6,Cd27,Fas
GO BP	IFNb	Upregulated	1.5h vs UT	NK cell	WT	GO:0050863	regulation of T cell activation	3.83268e-07	-14.7745	306	14	0.0795455	Ripk2,Il6st,Cd274,Il12rb1,Lgals9,Bcl6,Cd27,Irf1,Prkcq,Il2ra,Ifng,Lag3,Prdm1,Lgals8
GO BP	IFNb	Upregulated	1.5h vs UT	NK cell	WT	GO:0045785	positive regulation of cell adhesion	1.2233e-05	-11.3114	412	14	0.0795455	Il6st,Il12rb1,Cd274,Ripk2,Prkcq,Csf1,Spp1,Irf1,Lgals8,Ifng,Il2ra,Bcl6,Lgals9,Cd27
GO BP	IFNb	Upregulated	1.5h vs UT	NK cell	WT	GO:0031329	regulation of cellular catabolic process	0.00205077	-6.18954	679	14	0.0795455	Irgm1,Pml,Usp25,Ripk2,Iigp1,Il10ra,Rnf19b,Ifng,Nampt,Irgm2,Myd88,Apobec1,Furin,Ric1
GO BP	IFNb	Upregulated	1.5h vs UT	NK cell	WT	GO:0051223	regulation of protein transport	0.0037422	-5.58808	726	14	0.0795455	Gbp4,Rsad2,Ripk2,Lgals9,Casp4,Ifih1,Rab29,Stom,Picalm,Pml,Prkcq,Ddx58,Ifng,Cd274
GO BP	IFNb	Upregulated	1.5h vs UT	NK cell	WT	GO:0003700	DNA-binding transcription factor activity	0.00442372	-5.42077	740	14	0.0795455	Bcl6,Irf7,Irf1,Jun,Prdm1,Batf,Max,Csrnp1,Stat2,Irf8,Bcl3,Irf4,Maf,Notch1
GO BP	IFNb	Upregulated	1.5h vs UT	NK cell	WT	GO:0043408	regulation of MAPK cascade	0.00463597	-5.37391	744	14	0.0795455	Cflar,Ripk1,Mlkl,Ripk2,Sema7a,Gadd45g,Map2k4,Notch1,Cysltr2,Cd27,Myd88,Fas,Eif2ak2,Jun
GO BP	IFNb	Upregulated	1.5h vs UT	NK cell	WT	GO:0070201	regulation of establishment of protein localization	0.0054449	-5.21308	758	14	0.0795455	Prkcq,Ddx58,Ifng,Lgals9,Ifih1,Stom,Pml,Cd274,Gbp4,Rsad2,Ripk2,Casp4,Rab29,Picalm
GO BP	IFNb	Upregulated	1.5h vs UT	NK cell	WT	GO:0090087	regulation of peptide transport	0.00602257	-5.11224	767	14	0.0795455	Cd274,Pml,Picalm,Rab29,Casp4,Ripk2,Gbp4,Rsad2,Ifng,Ddx58,Prkcq,Stom,Ifih1,Lgals9
GO BP	IFNb	Upregulated	1.5h vs UT	NK cell	WT	GO:0048870	cell motility	0.0329483	-3.41282	952	14	0.0795455	Arid5b,Cxcl10,Ifng,Lgals8,Tnp2,Spp1,Sdc3,Prkcq,Sema7a,Gcnt1,Notch1,Jaml,Ccrl2,Pml
GO BP	IFNb	Upregulated	1.5h vs UT	NK cell	WT	GO:0051674	localization of cell	0.0329483	-3.41282	952	14	0.0795455	Ccrl2,Jaml,Pml,Sema7a,Notch1,Gcnt1,Arid5b,Cxcl10,Spp1,Sdc3,Prkcq,Ifng,Lgals8,Tnp2
GO BP	IFNb	Upregulated	1.5h vs UT	NK cell	WT	GO:0032880	regulation of protein localization	0.0664333	-2.71156	1055	14	0.0795455	Pml,Cd274,Ripk2,Gbp4,Rsad2,Casp4,Picalm,Rab29,Prkcq,Ifng,Ddx58,Lgals9,Ifih1,Stom
GO BP	IFNb	Upregulated	1.5h vs UT	NK cell	WT	GO:0006928	movement of cell or subcellular component	0.264442	-1.33013	1356	14	0.0795455	Notch1,Gcnt1,Sema7a,Pml,Ccrl2,Jaml,Tnp2,Lgals8,Ifng,Prkcq,Sdc3,Spp1,Cxcl10,Arid5b
GO BP	IFNb	Upregulated	1.5h vs UT	NK cell	WT	GO:0042832	defense response to protozoan	6.17547e-19	-41.9285	34	13	0.0738636	Iigp1,Irf8,Bcl3,Irf4,Gbp2,Gbp10,Gbp7,Gbp3,Gbp6,Irgm2,Ifng,Gbp9,Batf
GO BP	IFNb	Upregulated	1.5h vs UT	NK cell	WT	GO:0001562	response to protozoan	2.31904e-18	-40.6054	37	13	0.0738636	Gbp10,Iigp1,Irf8,Gbp7,Bcl3,Gbp6,Gbp3,Irgm2,Irf4,Ifng,Gbp2,Batf,Gbp9
GO BP	IFNb	Upregulated	1.5h vs UT	NK cell	WT	GO:0060759	regulation of response to cytokine stimulus	1.79295e-11	-24.7446	115	13	0.0738636	Ripk1,Ripk2,Casp4,Il6st,Parp14,Samhd1,Irgm1,Irf7,Ifih1,Zbp1,Irgm2,Csf1,Ddx58
GO BP	IFNb	Upregulated	1.5h vs UT	NK cell	WT	GO:1903900	regulation of viral life cycle	3.40204e-10	-21.8015	145	13	0.0738636	Stom,Ifitm3,Eif2ak2,Notch1,Trim56,Isg20,Oas1a,Pml,Oasl2,Isg15,Oasl1,Rsad2,Trim30a
GO BP	IFNb	Upregulated	1.5h vs UT	NK cell	WT	GO:1903708	positive regulation of hemopoiesis	2.76748e-08	-17.4027	208	13	0.0738636	Cd27,Lgals9,Bcl6,Ifng,Il2ra,Prdm1,Csf1,Irf1,Jun,Isg15,Casp8,Ripk2,Ripk1
GO BP	IFNb	Upregulated	1.5h vs UT	NK cell	WT	GO:0032944	regulation of mononuclear cell proliferation	6.98502e-08	-16.4769	225	13	0.0738636	Cd274,Il12rb1,Il6st,Ripk2,Ifng,Il2ra,Prdm1,Csf1,Irf1,Prkcq,Myd88,Lgals9,Bcl6
GO BP	IFNb	Upregulated	1.5h vs UT	NK cell	WT	GO:0070663	regulation of leukocyte proliferation	1.21848e-07	-15.9205	236	13	0.0738636	Ripk2,Il6st,Il12rb1,Cd274,Bcl6,Lgals9,Myd88,Prkcq,Irf1,Csf1,Prdm1,Il2ra,Ifng
GO BP	IFNb	Upregulated	1.5h vs UT	NK cell	WT	GO:0001818	negative regulation of cytokine production	3.39991e-07	-14.8943	258	13	0.0738636	Trim30a,Gbp4,Dhx58,Cd274,Bcl3,Pml,Furin,Lgals9,D1Ertd622e,Bcl6,Gpr18,Ifng,Lag3
GO BP	IFNb	Upregulated	1.5h vs UT	NK cell	WT	GO:0071222	cellular response to lipopolysaccharide	3.55337e-07	-14.8502	259	13	0.0738636	Irf8,Ripk2,Cd274,Gbp2,Sbno2,Tnip2,Myd88,Gbp10,Cxcl10,Ifng,Gbp6,Irgm2,Cmpk2
GO BP	IFNb	Upregulated	1.5h vs UT	NK cell	WT	GO:0071219	cellular response to molecule of bacterial origin	5.0223e-07	-14.5042	267	13	0.0738636	Myd88,Gbp10,Cxcl10,Ifng,Cmpk2,Gbp6,Irgm2,Irf8,Ripk2,Sbno2,Cd274,Gbp2,Tnip2
GO BP	IFNb	Upregulated	1.5h vs UT	NK cell	WT	GO:1903037	regulation of leukocyte cell-cell adhesion	1.13242e-06	-13.6912	287	13	0.0738636	Irf1,Prkcq,Ifng,Il2ra,Lgals8,Lag3,Lgals9,Bcl6,Cd27,Il6st,Cd274,Il12rb1,Ripk2
GO BP	IFNb	Upregulated	1.5h vs UT	NK cell	WT	GO:0071216	cellular response to biotic stimulus	1.17727e-06	-13.6523	288	13	0.0738636	Myd88,Cxcl10,Gbp10,Ifng,Irgm2,Gbp6,Cmpk2,Irf8,Ripk2,Gbp2,Cd274,Sbno2,Tnip2
GO BP	IFNb	Upregulated	1.5h vs UT	NK cell	WT	GO:0032102	negative regulation of response to external stimulus	1.73057e-05	-10.9645	369	13	0.0738636	Parp14,Dhx58,Sema7a,Tap1,Samhd1,Trafd1,Notch1,Sh2d1b2,Il2ra,Prdm1,Lgals9,Gpr18,D1Ertd622e
GO BP	IFNb	Upregulated	1.5h vs UT	NK cell	WT	GO:0022407	regulation of cell-cell adhesion	3.42394e-05	-10.2821	394	13	0.0738636	Lgals8,Lag3,Il2ra,Ifng,Prkcq,Irf1,Cd27,Bcl6,Lgals9,Il12rb1,Cd274,Il6st,Ripk2
GO BP	IFNb	Upregulated	1.5h vs UT	NK cell	WT	GO:0043410	positive regulation of MAPK cascade	0.000575041	-7.46107	525	13	0.0738636	Cflar,Mlkl,Ripk2,Ripk1,Gadd45g,Sema7a,Notch1,Map2k4,Cysltr2,Cd27,Myd88,Eif2ak2,Jun
GO BP	IFNb	Upregulated	1.5h vs UT	NK cell	WT	GO:0080135	regulation of cellular response to stress	0.0046067	-5.38024	665	13	0.0738636	Cd27,Fas,Myd88,Eif2ak2,Bcl6,Nampt,Mlkl,Ripk2,Ripk1,Gadd45g,Map2k4,Usp25,Pml
GO BP	IFNb	Upregulated	1.5h vs UT	NK cell	WT	GO:0051345	positive regulation of hydrolase activity	0.00553252	-5.19711	680	13	0.0738636	Ripk2,Picalm,Casp4,Rgs1,Casp8,Cflar,Pml,Tnfsf10,Ric1,Fas,Jun,Tor1aip1,Ifng
GO BP	IFNb	Upregulated	1.5h vs UT	NK cell	WT	GO:0040008	regulation of growth	0.0100585	-4.59934	733	13	0.0738636	Ripk1,Bcl6,Irf8,Myd88,Picalm,Daxx,Pml,Plac8,Csf1,Notch1,Mndal,Sema7a,Ifng
GO BP	IFNb	Upregulated	1.5h vs UT	NK cell	WT	GO:0016477	cell migration	0.0268699	-3.61675	837	13	0.0738636	Notch1,Gcnt1,Sema7a,Pml,Ccrl2,Jaml,Cxcl10,Arid5b,Lgals8,Ifng,Prkcq,Sdc3,Spp1
GO BP	IFNb	Upregulated	1.5h vs UT	NK cell	WT	GO:0051338	regulation of transferase activity	0.0385067	-3.25692	882	13	0.0738636	Gadd45g,Map2k4,Pml,Mlkl,Ripk2,Ripk1,Ifng,Csf1,Irgm2,Prkcq,Daxx,Eif2ak2,Lgals9
GO BP	IFNb	Upregulated	1.5h vs UT	NK cell	WT	GO:0051050	positive regulation of transport	0.128072	-2.05516	1075	13	0.0738636	Lgals9,Cxcl10,Ripk2,Rab29,Stom,Picalm,Casp4,Ifih1,Spp1,Prkcq,Ddx58,Cd274,Ifng
GO BP	IFNb	Upregulated	1.5h vs UT	NK cell	WT	GO:0006508	proteolysis	0.151729	-1.88566	1110	13	0.0738636	Casp8,Isg15,Casp4,Cflar,Ripk2,Ube2l6,Usp25,Pml,Furin,Mindy3,Rnf19b,Prkcq,Usp18
GO BP	IFNb	Upregulated	1.5h vs UT	NK cell	WT	GO:0009719	response to endogenous stimulus	0.233381	-1.45508	1213	13	0.0738636	Irf1,Jun,Spp1,Daxx,Myd88,Fas,Serpina3f,Pml,Notch1,Stat2,Ripk2,Cflar,Casp4
GO BP	IFNb	Upregulated	1.5h vs UT	NK cell	WT	GO:1902107	positive regulation of leukocyte differentiation	2.19753e-08	-17.6333	168	12	0.0681818	Casp8,Ripk2,Ripk1,Cd27,Lgals9,Bcl6,Il2ra,Ifng,Prdm1,Csf1,Jun,Irf1
GO BP	IFNb	Upregulated	1.5h vs UT	NK cell	WT	GO:0050870	positive regulation of T cell activation	7.20872e-08	-16.4454	187	12	0.0681818	Lgals8,Il2ra,Ifng,Prkcq,Irf1,Cd27,Bcl6,Lgals9,Il12rb1,Cd274,Il6st,Ripk2
GO BP	IFNb	Upregulated	1.5h vs UT	NK cell	WT	GO:1903039	positive regulation of leukocyte cell-cell adhesion	1.76716e-07	-15.5487	203	12	0.0681818	Ripk2,Il6st,Cd274,Il12rb1,Lgals9,Bcl6,Cd27,Irf1,Prkcq,Ifng,Il2ra,Lgals8
GO BP	IFNb	Upregulated	1.5h vs UT	NK cell	WT	GO:0050670	regulation of lymphocyte proliferation	4.85694e-07	-14.5377	223	12	0.0681818	Bcl6,Lgals9,Myd88,Prkcq,Irf1,Prdm1,Ifng,Il2ra,Ripk2,Il6st,Il12rb1,Cd274
GO BP	IFNb	Upregulated	1.5h vs UT	NK cell	WT	GO:0022409	positive regulation of cell-cell adhesion	1.15443e-06	-13.6719	242	12	0.0681818	Ripk2,Cd274,Il12rb1,Il6st,Cd27,Lgals9,Bcl6,Ifng,Il2ra,Lgals8,Irf1,Prkcq
GO BP	IFNb	Upregulated	1.5h vs UT	NK cell	WT	GO:0030098	lymphocyte differentiation	3.88409e-06	-12.4586	272	12	0.0681818	Ifng,Batf,Lgals8,Irf1,Tnfsf8,Fas,Bcl6,Gpr18,Gadd45g,Irf4,Bcl3,Rsad2
GO BP	IFNb	Upregulated	1.5h vs UT	NK cell	WT	GO:0051272	positive regulation of cellular component movement	0.00389941	-5.54693	576	12	0.0681818	Il6st,Ssh2,Notch1,Sema7a,Cd274,Cxcl10,Bcl6,Lgals9,Furin,Jun,Csf1,Ifng
GO BP	IFNb	Upregulated	1.5h vs UT	NK cell	WT	GO:0051347	positive regulation of transferase activity	0.00446639	-5.41117	586	12	0.0681818	Ifng,Irgm2,Csf1,Daxx,Prkcq,Lgals9,Eif2ak2,Gadd45g,Map2k4,Ripk1,Ripk2,Mlkl
GO BP	IFNb	Upregulated	1.5h vs UT	NK cell	WT	GO:0045596	negative regulation of cell differentiation	0.0400365	-3.21796	797	12	0.0681818	Cflar,Fas,Rab29,Gpr171,Cxcl10,Bcl6,Notch1,Lag3,Sema7a,Ifng,Daxx,Irf1
GO BP	IFNb	Upregulated	1.5h vs UT	NK cell	WT	GO:1903530	regulation of secretion by cell	0.0519435	-2.9576	831	12	0.0681818	Casp4,Ripk2,Rsad2,Notch1,Cd274,Pml,Ifih1,Lgals9,Ifng,Ddx58,Prkcq,Spp1
GO BP	IFNb	Upregulated	1.5h vs UT	NK cell	WT	GO:0051046	regulation of secretion	0.0889075	-2.42016	911	12	0.0681818	Prkcq,Pml,Spp1,Notch1,Ddx58,Cd274,Ifng,Rsad2,Ripk2,Lgals9,Casp4,Ifih1
GO BP	IFNb	Upregulated	1.5h vs UT	NK cell	WT	GO:1901698	response to nitrogen compound	0.0961549	-2.34179	924	12	0.0681818	Ripk2,Stat2,Cflar,Casp4,Serpina3f,Notch1,Myd88,Ifih1,Daxx,Jun,Irf1,Ddx58
GO BP	IFNb	Upregulated	1.5h vs UT	NK cell	WT	GO:0050767	regulation of neurogenesis	0.114221	-2.16962	954	12	0.0681818	Fas,Cflar,D16Ertd472e,Picalm,Rab29,Bcl6,Notch1,Ifng,Sema7a,Il6st,Csf1,Mapk6
GO BP	IFNb	Upregulated	1.5h vs UT	NK cell	WT	GO:0016310	phosphorylation	0.163485	-1.81104	1024	12	0.0681818	Myd88,Eif2ak2,Mapk6,Prkcq,Cmpk2,Sh2d1b2,Ripk1,Ripk2,Mlkl,Map2k4,Il12rb1,Pml
GO BP	IFNb	Upregulated	1.5h vs UT	NK cell	WT	GO:0051960	regulation of nervous system development	0.19921	-1.6134	1068	12	0.0681818	Mapk6,Csf1,Il6st,Sema7a,Ifng,Notch1,Bcl6,Rab29,Picalm,D16Ertd472e,Cflar,Fas
GO BP	IFNb	Upregulated	1.5h vs UT	NK cell	WT	GO:1901566	organonitrogen compound biosynthetic process	0.203482	-1.59218	1073	12	0.0681818	Apobec1,Cers6,Furin,Eif2ak2,Irgm2,Nampt,Cmpk2,St6galnac4,Oasl2,Gcnt1,Naprt,Oas1a
GO BP	IFNb	Upregulated	1.5h vs UT	NK cell	WT	GO:0060284	regulation of cell development	0.220084	-1.51375	1092	12	0.0681818	Fas,D16Ertd472e,Cflar,Picalm,Rab29,Bcl6,Notch1,Ifng,Sema7a,Il6st,Csf1,Mapk6
GO BP	IFNb	Upregulated	1.5h vs UT	NK cell	WT	GO:0044271	cellular nitrogen compound biosynthetic process	0.239074	-1.43098	1113	12	0.0681818	Furin,Cers6,Eif2ak2,Jun,Nampt,Cmpk2,Oasl2,Cnp,Samhd1,Bcl3,Oas1a,Naprt
GO BP	IFNb	Upregulated	1.5h vs UT	NK cell	WT	GO:0060760	positive regulation of response to cytokine stimulus	3.44384e-13	-28.697	50	11	0.0625	Casp4,Ifih1,Ripk1,Ripk2,Irf7,Ddx58,Irgm1,Irgm2,Zbp1,Parp14,Csf1
GO BP	IFNb	Upregulated	1.5h vs UT	NK cell	WT	GO:0048525	negative regulation of viral process	8.11242e-10	-20.9325	99	11	0.0625	Isg15,Oasl2,Rsad2,Ifitm3,Oasl1,Eif2ak2,Trim56,Oas1a,Pml,Isg20,Jun
GO BP	IFNb	Upregulated	1.5h vs UT	NK cell	WT	GO:0001959	regulation of cytokine-mediated signaling pathway	1.53444e-09	-20.2951	105	11	0.0625	Csf1,Zbp1,Irgm2,Irf7,Il6st,Parp14,Samhd1,Irgm1,Ripk2,Ripk1,Casp4
GO BP	IFNb	Upregulated	1.5h vs UT	NK cell	WT	GO:1903555	regulation of tumor necrosis factor superfamily cytokine production	1.74473e-07	-15.5615	165	11	0.0625	Ripk1,Ripk2,Trim30a,Bcl3,Cd274,Gpr18,Lgals9,Myd88,Ifih1,Ddx58,Ifng
GO BP	IFNb	Upregulated	1.5h vs UT	NK cell	WT	GO:0002819	regulation of adaptive immune response	1.37779e-06	-13.495	203	11	0.0625	H2-T22,Ripk2,Bcl6,Rsad2,Lgals9,Irf7,Il12rb1,Ifng,Cd274,Prkcq,Irf1
GO BP	IFNb	Upregulated	1.5h vs UT	NK cell	WT	GO:0097190	apoptotic signaling pathway	2.38694e-05	-10.6429	274	11	0.0625	Cd27,Casp4,Casp8,Fas,Ripk1,Ifng,Jun,Bcl3,Daxx,Ifi204,Pml
GO BP	IFNb	Upregulated	1.5h vs UT	NK cell	WT	GO:0045862	positive regulation of proteolysis	0.000173361	-8.66014	342	11	0.0625	Tnp2,Rnf19b,Ifng,Fas,Tnfsf10,Pml,Casp8,Cflar,Casp4,Picalm,Ripk2
GO BP	IFNb	Upregulated	1.5h vs UT	NK cell	WT	GO:0052548	regulation of endopeptidase activity	0.000324849	-8.03215	368	11	0.0625	Pml,Serpina3f,Tnfsf10,Ripk2,Fas,Furin,Casp8,Casp4,Cflar,Picalm,Cd27
GO BP	IFNb	Upregulated	1.5h vs UT	NK cell	WT	GO:0052547	regulation of peptidase activity	0.00148554	-6.51197	443	11	0.0625	Pml,Serpina3f,Tnfsf10,Ripk2,Fas,Casp8,Furin,Cflar,Casp4,Picalm,Cd27
GO BP	IFNb	Upregulated	1.5h vs UT	NK cell	WT	GO:0045860	positive regulation of protein kinase activity	0.0025991	-5.95259	476	11	0.0625	Ripk2,Mlkl,Ripk1,Map2k4,Gadd45g,Eif2ak2,Lgals9,Daxx,Csf1,Irgm2,Ifng
GO BP	IFNb	Upregulated	1.5h vs UT	NK cell	WT	GO:0033674	positive regulation of kinase activity	0.00483583	-5.3317	517	11	0.0625	Ifng,Irgm2,Csf1,Daxx,Lgals9,Eif2ak2,Gadd45g,Map2k4,Ripk1,Ripk2,Mlkl
GO BP	IFNb	Upregulated	1.5h vs UT	NK cell	WT	GO:0030335	positive regulation of cell migration	0.00629225	-5.06844	536	11	0.0625	Notch1,Sema7a,Cd274,Il6st,Ssh2,Ifng,Jun,Csf1,Furin,Cxcl10,Lgals9
GO BP	IFNb	Upregulated	1.5h vs UT	NK cell	WT	GO:2000147	positive regulation of cell motility	0.00838784	-4.78097	558	11	0.0625	Notch1,Sema7a,Cd274,Il6st,Ssh2,Furin,Cxcl10,Lgals9,Ifng,Jun,Csf1
GO BP	IFNb	Upregulated	1.5h vs UT	NK cell	WT	GO:0040017	positive regulation of locomotion	0.0123606	-4.39324	590	11	0.0625	Furin,Cxcl10,Lgals9,Ifng,Csf1,Jun,Notch1,Cd274,Sema7a,Il6st,Ssh2
GO BP	IFNb	Upregulated	1.5h vs UT	NK cell	WT	GO:0014070	response to organic cyclic compound	0.0396164	-3.22851	707	11	0.0625	Cflar,Ifih1,Fas,Eif2ak2,Ripk2,Ddx58,Spp1,Jun,Daxx,Ifit3,Usp18
GO BP	IFNb	Upregulated	1.5h vs UT	NK cell	WT	GO:0045859	regulation of protein kinase activity	0.0427336	-3.15277	716	11	0.0625	Lgals9,Eif2ak2,Ifng,Daxx,Irgm2,Csf1,Ripk1,Ripk2,Mlkl,Map2k4,Gadd45g
GO BP	IFNb	Upregulated	1.5h vs UT	NK cell	WT	GO:0006468	protein phosphorylation	0.0645614	-2.74014	769	11	0.0625	Il12rb1,Map2k4,Pml,Prkcq,Mapk6,Myd88,Sh2d1b2,Ripk1,Ripk2,Mlkl,Eif2ak2
GO BP	IFNb	Upregulated	1.5h vs UT	NK cell	WT	GO:0043549	regulation of kinase activity	0.0733844	-2.61204	787	11	0.0625	Mlkl,Ripk2,Ripk1,Eif2ak2,Lgals9,Map2k4,Ifng,Gadd45g,Daxx,Csf1,Irgm2
GO BP	IFNb	Upregulated	1.5h vs UT	NK cell	WT	GO:0022610	biological adhesion	0.079139	-2.53655	798	11	0.0625	Jaml,Gbp2,Gcnt1,Lgals9,Gbp6,Gbp3,Spp1,Sdc3,Gbp7,Gbp9,Lgals3bp
GO BP	IFNb	Upregulated	1.5h vs UT	NK cell	WT	GO:1903901	negative regulation of viral life cycle	1.93187e-09	-20.0648	82	10	0.0568182	Isg15,Oasl2,Eif2ak2,Oasl1,Ifitm3,Rsad2,Trim56,Pml,Oas1a,Isg20
GO BP	IFNb	Upregulated	1.5h vs UT	NK cell	WT	GO:0045069	regulation of viral genome replication	7.47887e-09	-18.7112	94	10	0.0568182	Oas1a,Isg20,Notch1,Rsad2,Ifitm3,Oasl1,Eif2ak2,Oasl2,Isg15,Stom
GO BP	IFNb	Upregulated	1.5h vs UT	NK cell	WT	GO:0032946	positive regulation of mononuclear cell proliferation	2.58697e-07	-15.1676	136	10	0.0568182	Il6st,Prkcq,Csf1,Il12rb1,Il2ra,Cd274,Ifng,Ripk2,Bcl6,Myd88
GO BP	IFNb	Upregulated	1.5h vs UT	NK cell	WT	GO:0070665	positive regulation of leukocyte proliferation	4.12986e-07	-14.6999	143	10	0.0568182	Myd88,Ripk2,Bcl6,Il12rb1,Ifng,Cd274,Il2ra,Prkcq,Il6st,Csf1
GO BP	IFNb	Upregulated	1.5h vs UT	NK cell	WT	GO:0050777	negative regulation of immune response	8.68765e-07	-13.9562	155	10	0.0568182	Samhd1,Trafd1,Tap1,Dhx58,Il2ra,Parp14,Irf1,Sh2d1b2,Bcl6,Lgals9
GO BP	IFNb	Upregulated	1.5h vs UT	NK cell	WT	GO:0002460	adaptive immune response based on somatic recombination of immune receptors built from immunoglobulin superfamily domains	1.03548e-06	-13.7806	158	10	0.0568182	Fas,Myd88,Bcl6,Irf7,Il18bp,Batf,Gadd45g,Bcl3,Irf4,Stx11
GO BP	IFNb	Upregulated	1.5h vs UT	NK cell	WT	GO:0030217	T cell differentiation	1.22948e-06	-13.6089	161	10	0.0568182	Tnfsf8,Fas,Rsad2,Gpr18,Batf,Gadd45g,Ifng,Irf1,Irf4,Bcl3
GO BP	IFNb	Upregulated	1.5h vs UT	NK cell	WT	GO:0001816	cytokine production	1.22948e-06	-13.6089	161	10	0.0568182	Isg15,Myd88,Irf7,Notch1,Rnf19b,Gbp5,Batf,Trim56,Gadd45g,Maf
GO BP	IFNb	Upregulated	1.5h vs UT	NK cell	WT	GO:0032680	regulation of tumor necrosis factor production	1.37579e-06	-13.4965	163	10	0.0568182	Bcl3,Ddx58,Ifng,Ripk1,Gpr18,Ripk2,Lgals9,Trim30a,Ifih1,Myd88
GO BP	IFNb	Upregulated	1.5h vs UT	NK cell	WT	GO:0045619	regulation of lymphocyte differentiation	4.09763e-06	-12.4051	184	10	0.0568182	Il2ra,Ifng,Prdm1,Lag3,Irf1,Cd27,Fas,Lgals9,Bcl6,Ripk2
GO BP	IFNb	Upregulated	1.5h vs UT	NK cell	WT	GO:0002822	regulation of adaptive immune response based on somatic recombination of immune receptors built from immunoglobulin superfamily domains	4.73189e-06	-12.2612	187	10	0.0568182	H2-T22,Bcl6,Ripk2,Rsad2,Lgals9,Il12rb1,Ifng,Cd274,Prkcq,Irf1
GO BP	IFNb	Upregulated	1.5h vs UT	NK cell	WT	GO:0002699	positive regulation of immune effector process	6.41434e-05	-9.65439	253	10	0.0568182	Lag3,Ddx58,Sema7a,Dhx58,Ifng,Irf1,H2-T22,Sh2d1b2,Rsad2,Ripk2
GO BP	IFNb	Upregulated	1.5h vs UT	NK cell	WT	GO:0045926	negative regulation of growth	0.000147877	-8.81913	280	10	0.0568182	Pml,Plac8,Notch1,Mndal,Sema7a,Ifng,Ripk1,Bcl6,Irf8,Myd88
GO BP	IFNb	Upregulated	1.5h vs UT	NK cell	WT	GO:0051222	positive regulation of protein transport	0.00411362	-5.49345	434	10	0.0568182	Ifih1,Casp4,Stom,Rab29,Ripk2,Lgals9,Ifng,Cd274,Ddx58,Prkcq
GO BP	IFNb	Upregulated	1.5h vs UT	NK cell	WT	GO:1904951	positive regulation of establishment of protein localization	0.0055305	-5.19748	453	10	0.0568182	Prkcq,Cd274,Ifng,Ddx58,Lgals9,Ripk2,Stom,Rab29,Ifih1,Casp4
GO BP	IFNb	Upregulated	1.5h vs UT	NK cell	WT	GO:0050708	regulation of protein secretion	0.00923909	-4.68431	489	10	0.0568182	Prkcq,Pml,Ifng,Cd274,Ddx58,Lgals9,Ripk2,Rsad2,Ifih1,Casp4
GO BP	IFNb	Upregulated	1.5h vs UT	NK cell	WT	GO:0002791	regulation of peptide secretion	0.0151478	-4.1899	528	10	0.0568182	Prkcq,Pml,Ifng,Cd274,Ddx58,Lgals9,Ripk2,Rsad2,Ifih1,Casp4
GO BP	IFNb	Upregulated	1.5h vs UT	NK cell	WT	GO:0050769	positive regulation of neurogenesis	0.0274822	-3.59422	582	10	0.0568182	Bcl6,Cflar,D16Ertd472e,Picalm,Il6st,Csf1,Mapk6,Notch1,Ifng,Sema7a
GO BP	IFNb	Upregulated	1.5h vs UT	NK cell	WT	GO:0051962	positive regulation of nervous system development	0.0528886	-2.93957	653	10	0.0568182	Il6st,Mapk6,Csf1,Notch1,Sema7a,Ifng,Bcl6,Cflar,D16Ertd472e,Picalm
GO BP	IFNb	Upregulated	1.5h vs UT	NK cell	WT	GO:0010720	positive regulation of cell development	0.0564929	-2.87364	661	10	0.0568182	Bcl6,Picalm,D16Ertd472e,Cflar,Mapk6,Csf1,Il6st,Sema7a,Ifng,Notch1
GO BP	IFNb	Upregulated	1.5h vs UT	NK cell	WT	GO:0044265	cellular macromolecule catabolic process	0.0949445	-2.35446	731	10	0.0568182	Isg15,Casp8,Slfn8,Ripk1,Rnf19b,Ube2l6,Isg20,Usp18,Pml,Usp25
GO BP	IFNb	Upregulated	1.5h vs UT	NK cell	WT	GO:0042493	response to drug	0.162686	-1.81594	821	10	0.0568182	Notch1,Slc25a22,Jun,Cd69,Daxx,Casp8,Cflar,Apobec1,Ripk1,Ripk2
GO BP	IFNb	Upregulated	1.5h vs UT	NK cell	WT	GO:0009057	macromolecule catabolic process	0.164413	-1.80538	823	10	0.0568182	Ube2l6,Rnf19b,Usp25,Pml,Isg20,Usp18,Slfn8,Casp8,Isg15,Ripk1
GO BP	IFNb	Upregulated	1.5h vs UT	NK cell	WT	GO:1901565	organonitrogen compound catabolic process	0.212327	-1.54963	875	10	0.0568182	Usp25,Usp18,Pml,Ube2l6,Rnf19b,Samhd1,Ripk1,Apobec1,Casp8,Isg15
GO BP	IFNb	Upregulated	1.5h vs UT	NK cell	WT	GO:0001961	positive regulation of cytokine-mediated signaling pathway	1.0406e-10	-22.9861	44	9	0.0511364	Irgm1,Irgm2,Zbp1,Parp14,Csf1,Casp4,Irf7,Ripk1,Ripk2
GO BP	IFNb	Upregulated	1.5h vs UT	NK cell	WT	GO:0046632	alpha-beta T cell differentiation	1.65357e-09	-20.2203	59	9	0.0511364	Batf,Ifng,Gadd45g,Bcl3,Irf4,Irf1,Tnfsf8,Rsad2,Gpr18
GO BP	IFNb	Upregulated	1.5h vs UT	NK cell	WT	GO:0046631	alpha-beta T cell activation	1.30399e-08	-18.1553	74	9	0.0511364	Batf,Ifng,Gadd45g,Bcl3,Irf1,Irf4,Tnfsf8,Rsad2,Gpr18
GO BP	IFNb	Upregulated	1.5h vs UT	NK cell	WT	GO:0002832	negative regulation of response to biotic stimulus	6.08816e-08	-16.6143	88	9	0.0511364	Dhx58,Il2ra,Prdm1,Tap1,Trafd1,Samhd1,Parp14,Sh2d1b2,Lgals9
GO BP	IFNb	Upregulated	1.5h vs UT	NK cell	WT	GO:0032652	regulation of interleukin-1 production	8.17138e-08	-16.32	91	9	0.0511364	Ifng,Mndal,Pml,Ifi204,Casp8,Casp4,Ifi211,Lgals9,Ripk2
GO BP	IFNb	Upregulated	1.5h vs UT	NK cell	WT	GO:0050830	defense response to Gram-positive bacterium	6.62747e-07	-14.2269	116	9	0.0511364	Gbp6,Gbp3,Gbp7,Gbp2,Gbp9,Ripk2,Gbp10,Tnfsf8,Myd88
GO BP	IFNb	Upregulated	1.5h vs UT	NK cell	WT	GO:0050671	positive regulation of lymphocyte proliferation	2.22521e-06	-13.0157	134	9	0.0511364	Ripk2,Bcl6,Myd88,Il6st,Prkcq,Il12rb1,Il2ra,Ifng,Cd274
GO BP	IFNb	Upregulated	1.5h vs UT	NK cell	WT	GO:0045580	regulation of T cell differentiation	6.27601e-06	-11.9788	152	9	0.0511364	Cd27,Lgals9,Bcl6,Ripk2,Ifng,Il2ra,Prdm1,Lag3,Irf1
GO BP	IFNb	Upregulated	1.5h vs UT	NK cell	WT	GO:0042129	regulation of T cell proliferation	1.54789e-05	-11.076	170	9	0.0511364	Il12rb1,Cd274,Il2ra,Ifng,Prkcq,Il6st,Irf1,Ripk2,Lgals9
GO BP	IFNb	Upregulated	1.5h vs UT	NK cell	WT	GO:0002757	immune response-activating signal transduction	6.47518e-05	-9.64495	204	9	0.0511364	Ifng,Ddx58,Themis2,Irgm2,Tnip2,Myd88,Ifih1,Lgals9,Ripk2
GO BP	IFNb	Upregulated	1.5h vs UT	NK cell	WT	GO:0031348	negative regulation of defense response	0.000103896	-9.17212	217	9	0.0511364	Sh2d1b2,D1Ertd622e,Lgals9,Tap1,Samhd1,Trafd1,Dhx58,Il2ra,Parp14
GO BP	IFNb	Upregulated	1.5h vs UT	NK cell	WT	GO:0002764	immune response-regulating signaling pathway	0.000119336	-9.03357	221	9	0.0511364	Tnip2,Irgm2,Ifng,Ddx58,Themis2,Ripk2,Lgals9,Ifih1,Myd88
GO BP	IFNb	Upregulated	1.5h vs UT	NK cell	WT	GO:0032872	regulation of stress-activated MAPK cascade	0.000189338	-8.57198	235	9	0.0511364	Gadd45g,Map2k4,Eif2ak2,Ripk1,Ripk2,Mlkl,Cd27,Fas,Myd88
GO BP	IFNb	Upregulated	1.5h vs UT	NK cell	WT	GO:0070302	regulation of stress-activated protein kinase signaling cascade	0.00020168	-8.50883	237	9	0.0511364	Ripk1,Mlkl,Ripk2,Eif2ak2,Myd88,Fas,Cd27,Map2k4,Gadd45g
GO BP	IFNb	Upregulated	1.5h vs UT	NK cell	WT	GO:0030099	myeloid cell differentiation	0.000214685	-8.44634	239	9	0.0511364	Bcl6,Irf8,Casp8,Csf1,Irf4,Jun,Pml,Batf,Sbno2
GO BP	IFNb	Upregulated	1.5h vs UT	NK cell	WT	GO:0002703	regulation of leukocyte mediated immunity	0.000257953	-8.26273	245	9	0.0511364	Sh2d1b2,H2-T22,Lgals9,Rsad2,Bcl6,Ddx58,Ifng,Tap1,Lag3
GO BP	IFNb	Upregulated	1.5h vs UT	NK cell	WT	GO:0071902	positive regulation of protein serine/threonine kinase activity	0.00144805	-6.53754	312	9	0.0511364	Ifng,Gadd45g,Map2k4,Irgm2,Lgals9,Eif2ak2,Ripk1,Mlkl,Ripk2
GO BP	IFNb	Upregulated	1.5h vs UT	NK cell	WT	GO:0050727	regulation of inflammatory response	0.00239449	-6.03459	336	9	0.0511364	D1Ertd622e,Bcl6,Usp18,Lgals9,Gbp5,Myd88,Sbno2,Sema7a,Il2ra
GO BP	IFNb	Upregulated	1.5h vs UT	NK cell	WT	GO:1901214	regulation of neuron death	0.004513	-5.40079	370	9	0.0511364	Picalm,Rab29,Fas,Casp8,Ifng,Map2k4,Csf1,Jun,Daxx
GO BP	IFNb	Upregulated	1.5h vs UT	NK cell	WT	GO:0071900	regulation of protein serine/threonine kinase activity	0.0182904	-4.00138	465	9	0.0511364	Mlkl,Ripk2,Ripk1,Eif2ak2,Lgals9,Irgm2,Map2k4,Gadd45g,Ifng
GO BP	IFNb	Upregulated	1.5h vs UT	NK cell	WT	GO:1903532	positive regulation of secretion by cell	0.0204196	-3.89126	474	9	0.0511364	Ripk2,Lgals9,Casp4,Ifih1,Prkcq,Spp1,Ddx58,Ifng,Cd274
GO BP	IFNb	Upregulated	1.5h vs UT	NK cell	WT	GO:0051047	positive regulation of secretion	0.0374594	-3.2845	529	9	0.0511364	Ripk2,Lgals9,Ifih1,Casp4,Prkcq,Spp1,Cd274,Ifng,Ddx58
GO BP	IFNb	Upregulated	1.5h vs UT	NK cell	WT	GO:0070647	protein modification by small protein conjugation or removal	0.0839811	-2.47716	621	9	0.0511364	Usp25,Usp18,Herc6,Trim56,Rnf19b,Trim30a,Mindy3,Ifih1,Isg15
GO BP	IFNb	Upregulated	1.5h vs UT	NK cell	WT	GO:0009725	response to hormone	0.0859102	-2.45445	624	9	0.0511364	Serpina3f,Daxx,Irf1,Jun,Spp1,Notch1,Stat2,Cflar,Fas
GO BP	IFNb	Upregulated	1.5h vs UT	NK cell	WT	GO:0034654	nucleobase-containing compound biosynthetic process	0.110367	-2.20394	659	9	0.0511364	Samhd1,Oas1a,Cmpk2,Nampt,Naprt,Bcl3,Jun,Oasl2,Cnp
GO BP	IFNb	Upregulated	1.5h vs UT	NK cell	WT	GO:0051129	negative regulation of cellular component organization	0.159467	-1.83592	718	9	0.0511364	Cxcl10,Trim30a,Apobec1,Cflar,Picalm,Rab29,Pml,Notch1,Sema7a
GO BP	IFNb	Upregulated	1.5h vs UT	NK cell	WT	GO:0018130	heterocycle biosynthetic process	0.164982	-1.80192	724	9	0.0511364	Oasl2,Cnp,Samhd1,Jun,Bcl3,Nampt,Naprt,Cmpk2,Oas1a
GO BP	IFNb	Upregulated	1.5h vs UT	NK cell	WT	GO:0019438	aromatic compound biosynthetic process	0.179161	-1.71947	739	9	0.0511364	Oasl2,Cnp,Samhd1,Naprt,Oas1a,Cmpk2,Nampt,Bcl3,Jun
GO BP	IFNb	Upregulated	1.5h vs UT	NK cell	WT	GO:0043086	negative regulation of catalytic activity	0.190893	-1.65604	751	9	0.0511364	Cflar,Cd27,Crim1,Picalm,Serpina3f,Pml,Notch1,Ifng,Gadd45g
GO BP	IFNb	Upregulated	1.5h vs UT	NK cell	WT	GO:0045664	regulation of neuron differentiation	0.214283	-1.54046	774	9	0.0511364	Mapk6,Notch1,Ifng,Sema7a,Bcl6,Cflar,D16Ertd472e,Picalm,Rab29
GO BP	IFNb	Upregulated	1.5h vs UT	NK cell	WT	GO:0032732	positive regulation of interleukin-1 production	2.34109e-08	-17.5701	56	8	0.0454545	Ifi204,Ifng,Mndal,Ifi211,Lgals9,Ripk2,Casp4,Casp8
GO BP	IFNb	Upregulated	1.5h vs UT	NK cell	WT	GO:0045071	negative regulation of viral genome replication	2.7037e-08	-17.4261	57	8	0.0454545	Isg15,Oasl2,Oasl1,Ifitm3,Rsad2,Eif2ak2,Isg20,Oas1a
GO BP	IFNb	Upregulated	1.5h vs UT	NK cell	WT	GO:0032651	regulation of interleukin-1 beta production	2.18102e-07	-15.3383	74	8	0.0454545	Ifng,Mndal,Ifi204,Pml,Casp8,Casp4,Ifi211,Ripk2
GO BP	IFNb	Upregulated	1.5h vs UT	NK cell	WT	GO:0046634	regulation of alpha-beta T cell activation	3.46457e-06	-12.5729	106	8	0.0454545	Ripk2,Bcl6,Lgals9,Prdm1,Cd274,Ifng,Prkcq,Irf1
GO BP	IFNb	Upregulated	1.5h vs UT	NK cell	WT	GO:0042035	regulation of cytokine biosynthetic process	3.71765e-06	-12.5024	107	8	0.0454545	Irf1,Irf4,Bcl3,Prkcq,Ifng,Lag3,Cd27,Myd88
GO BP	IFNb	Upregulated	1.5h vs UT	NK cell	WT	GO:0045621	positive regulation of lymphocyte differentiation	3.98623e-06	-12.4327	108	8	0.0454545	Irf1,Il2ra,Ifng,Prdm1,Lgals9,Ripk2,Bcl6,Cd27
GO BP	IFNb	Upregulated	1.5h vs UT	NK cell	WT	GO:0032649	regulation of interferon-gamma production	4.27108e-06	-12.3636	109	8	0.0454545	Bcl3,Il12rb1,Cd274,Ripk2,Lgals9,Irf8,Isg15,Cd27
GO BP	IFNb	Upregulated	1.5h vs UT	NK cell	WT	GO:0002824	positive regulation of adaptive immune response based on somatic recombination of immune receptors built from immunoglobulin superfamily domains	2.06498e-05	-10.7878	135	8	0.0454545	Il12rb1,Ifng,Cd274,Prkcq,Irf1,H2-T22,Rsad2,Ripk2
GO BP	IFNb	Upregulated	1.5h vs UT	NK cell	WT	GO:0002821	positive regulation of adaptive immune response	2.97369e-05	-10.4231	142	8	0.0454545	Irf1,Prkcq,Ifng,Cd274,Il12rb1,Ripk2,Rsad2,H2-T22
GO BP	IFNb	Upregulated	1.5h vs UT	NK cell	WT	GO:0051250	negative regulation of lymphocyte activation	4.8345e-05	-9.93715	152	8	0.0454545	Irf1,Lag3,Prdm1,Il2ra,Cd274,Bcl6,Lgals9,Fas
GO BP	IFNb	Upregulated	1.5h vs UT	NK cell	WT	GO:0002366	leukocyte activation involved in immune response	9.3749e-05	-9.27489	167	8	0.0454545	Lgals8,Sbno2,Batf,Ifng,Gadd45g,Bcl3,Irf4,Stx11
GO BP	IFNb	Upregulated	1.5h vs UT	NK cell	WT	GO:0002263	cell activation involved in immune response	0.000110533	-9.1102	171	8	0.0454545	Batf,Ifng,Gadd45g,Lgals8,Sbno2,Irf4,Stx11,Bcl3
GO BP	IFNb	Upregulated	1.5h vs UT	NK cell	WT	GO:0032874	positive regulation of stress-activated MAPK cascade	0.000115096	-9.06975	172	8	0.0454545	Gadd45g,Cd27,Myd88,Map2k4,Eif2ak2,Mlkl,Ripk2,Ripk1
GO BP	IFNb	Upregulated	1.5h vs UT	NK cell	WT	GO:0070304	positive regulation of stress-activated protein kinase signaling cascade	0.000119813	-9.02958	173	8	0.0454545	Myd88,Cd27,Mlkl,Ripk2,Ripk1,Eif2ak2,Map2k4,Gadd45g
GO BP	IFNb	Upregulated	1.5h vs UT	NK cell	WT	GO:0010952	positive regulation of peptidase activity	0.000134934	-8.91072	176	8	0.0454545	Tnfsf10,Pml,Picalm,Fas,Cflar,Casp4,Casp8,Ripk2
GO BP	IFNb	Upregulated	1.5h vs UT	NK cell	WT	GO:0002695	negative regulation of leukocyte activation	0.000169921	-8.68018	182	8	0.0454545	Irf1,Lag3,Prdm1,Il2ra,Cd274,Bcl6,Lgals9,Fas
GO BP	IFNb	Upregulated	1.5h vs UT	NK cell	WT	GO:0002706	regulation of lymphocyte mediated immunity	0.000227871	-8.38673	190	8	0.0454545	Rsad2,Bcl6,Lgals9,H2-T22,Sh2d1b2,Tap1,Lag3,Ifng
GO BP	IFNb	Upregulated	1.5h vs UT	NK cell	WT	GO:0050866	negative regulation of cell activation	0.000355953	-7.94071	203	8	0.0454545	Fas,Bcl6,Lgals9,Lag3,Prdm1,Cd274,Il2ra,Irf1
GO BP	IFNb	Upregulated	1.5h vs UT	NK cell	WT	GO:0050707	regulation of cytokine secretion	0.000490073	-7.62096	213	8	0.0454545	Cd274,Ifng,Ddx58,Pml,Ifih1,Casp4,Lgals9,Ripk2
GO BP	IFNb	Upregulated	1.5h vs UT	NK cell	WT	GO:0045637	regulation of myeloid cell differentiation	0.000521269	-7.55924	215	8	0.0454545	Csf1,Jun,Ripk1,Ifng,Gpr171,Fas,Isg15,Casp8
GO BP	IFNb	Upregulated	1.5h vs UT	NK cell	WT	GO:0043281	regulation of cysteine-type endopeptidase activity involved in apoptotic process	0.00053746	-7.52866	216	8	0.0454545	Ripk2,Cd27,Fas,Casp8,Cflar,Casp4,Pml,Tnfsf10
GO BP	IFNb	Upregulated	1.5h vs UT	NK cell	WT	GO:0031330	negative regulation of cellular catabolic process	0.00093098	-6.97927	235	8	0.0454545	Ric1,Furin,Apobec1,Myd88,Usp25,Pml,Nampt,Il10ra
GO BP	IFNb	Upregulated	1.5h vs UT	NK cell	WT	GO:2000116	regulation of cysteine-type endopeptidase activity	0.00106582	-6.84401	240	8	0.0454545	Ripk2,Cd27,Cflar,Casp8,Casp4,Fas,Pml,Tnfsf10
GO BP	IFNb	Upregulated	1.5h vs UT	NK cell	WT	GO:0051091	positive regulation of DNA-binding transcription factor activity	0.00121585	-6.71231	245	8	0.0454545	Arid5b,Eif2ak2,Ripk1,Ripk2,Cflar,Myd88,Prkcq,Ddx58
GO BP	IFNb	Upregulated	1.5h vs UT	NK cell	WT	GO:0009895	negative regulation of catabolic process	0.00360912	-5.62429	292	8	0.0454545	Il10ra,Nampt,Pml,Usp25,Furin,Apobec1,Myd88,Ric1
GO BP	IFNb	Upregulated	1.5h vs UT	NK cell	WT	GO:0050714	positive regulation of protein secretion	0.00432886	-5.44245	301	8	0.0454545	Cd274,Ifng,Ddx58,Prkcq,Ifih1,Casp4,Ripk2,Lgals9
GO BP	IFNb	Upregulated	1.5h vs UT	NK cell	WT	GO:0002793	positive regulation of peptide secretion	0.00741758	-4.9039	330	8	0.0454545	Ddx58,Cd274,Ifng,Prkcq,Casp4,Ifih1,Lgals9,Ripk2
GO BP	IFNb	Upregulated	1.5h vs UT	NK cell	WT	GO:0051090	regulation of DNA-binding transcription factor activity	0.0203095	-3.89666	396	8	0.0454545	Ripk1,Ripk2,Arid5b,Eif2ak2,Cflar,Myd88,Prkcq,Ddx58
GO BP	IFNb	Upregulated	1.5h vs UT	NK cell	WT	GO:0055086	nucleobase-containing small molecule metabolic process	0.0314659	-3.45885	431	8	0.0454545	Cmpk2,Nampt,Oas1a,Naprt,Samhd1,Cnp,Apobec1,Oasl2
GO BP	IFNb	Upregulated	1.5h vs UT	NK cell	WT	GO:0001228	DNA-binding transcription activator activity, RNA polymerase II-specific	0.0369208	-3.29898	445	8	0.0454545	Csrnp1,Batf,Notch1,Maf,Jun,Irf4,Irf1,Stat2
GO BP	IFNb	Upregulated	1.5h vs UT	NK cell	WT	GO:0006935	chemotaxis	0.0620592	-2.77967	496	8	0.0454545	Sema7a,Ifng,Ccrl2,Jaml,Prkcq,Spp1,Cxcl10,Lgals9
GO BP	IFNb	Upregulated	1.5h vs UT	NK cell	WT	GO:0042330	taxis	0.0638064	-2.7519	499	8	0.0454545	Lgals9,Cxcl10,Sema7a,Ifng,Spp1,Ccrl2,Jaml,Prkcq
GO BP	IFNb	Upregulated	1.5h vs UT	NK cell	WT	GO:0044257	cellular protein catabolic process	0.105985	-2.24446	560	8	0.0454545	Ripk1,Casp8,Isg15,Usp25,Usp18,Pml,Ube2l6,Rnf19b
GO BP	IFNb	Upregulated	1.5h vs UT	NK cell	WT	GO:0010638	positive regulation of organelle organization	0.12514	-2.07832	583	8	0.0454545	Bcl6,Fas,Pml,Prkcq,Daxx,Irgm2,Tnfsf10,Irgm1
GO BP	IFNb	Upregulated	1.5h vs UT	NK cell	WT	GO:0030163	protein catabolic process	0.155565	-1.86069	616	8	0.0454545	Usp18,Pml,Usp25,Rnf19b,Ube2l6,Ripk1,Casp8,Isg15
GO BP	IFNb	Upregulated	1.5h vs UT	NK cell	WT	GO:0035455	response to interferon-alpha	8.74826e-10	-20.857	24	7	0.0397727	Ifitm3,Eif2ak2,Ifi204,Ifit3,Ifit2,Ifit1,Tgtp1
GO BP	IFNb	Upregulated	1.5h vs UT	NK cell	WT	GO:0032731	positive regulation of interleukin-1 beta production	1.56729e-07	-15.6687	48	7	0.0397727	Ifng,Casp8,Casp4,Mndal,Ifi211,Ifi204,Ripk2
GO BP	IFNb	Upregulated	1.5h vs UT	NK cell	WT	GO:0045824	negative regulation of innate immune response	5.27706e-07	-14.4547	57	7	0.0397727	Lgals9,Parp14,Trafd1,Tap1,Samhd1,Sh2d1b2,Dhx58
GO BP	IFNb	Upregulated	1.5h vs UT	NK cell	WT	GO:2000514	regulation of CD4-positive, alpha-beta T cell activation	1.45764e-06	-13.4387	66	7	0.0397727	Lgals9,Bcl6,Ripk2,Irf1,Prkcq,Cd274,Ifng
GO BP	IFNb	Upregulated	1.5h vs UT	NK cell	WT	GO:0002221	pattern recognition receptor signaling pathway	1.61611e-06	-13.3355	67	7	0.0397727	Ripk2,Lgals9,Ifih1,Myd88,Tnip2,Irgm2,Ddx58
GO BP	IFNb	Upregulated	1.5h vs UT	NK cell	WT	GO:0002758	innate immune response-activating signal transduction	1.97654e-06	-13.1342	69	7	0.0397727	Ddx58,Tnip2,Irgm2,Myd88,Ifih1,Ripk2,Lgals9
GO BP	IFNb	Upregulated	1.5h vs UT	NK cell	WT	GO:0042108	positive regulation of cytokine biosynthetic process	2.64155e-06	-12.8441	72	7	0.0397727	Prkcq,Bcl3,Irf4,Irf1,Ifng,Myd88,Cd27
GO BP	IFNb	Upregulated	1.5h vs UT	NK cell	WT	GO:0050688	regulation of defense response to virus	4.16109e-06	-12.3897	77	7	0.0397727	Gbp4,Il12rb1,Ifng,Il2ra,Dhx58,Ddx58,Pml
GO BP	IFNb	Upregulated	1.5h vs UT	NK cell	WT	GO:0032479	regulation of type I interferon production	6.34775e-06	-11.9674	82	7	0.0397727	Ddx58,Dhx58,Irf1,Myd88,Ifih1,Irf7,Gbp4
GO BP	IFNb	Upregulated	1.5h vs UT	NK cell	WT	GO:0045582	positive regulation of T cell differentiation	1.68173e-05	-10.9931	95	7	0.0397727	Irf1,Ifng,Il2ra,Lgals9,Ripk2,Bcl6,Cd27
GO BP	IFNb	Upregulated	1.5h vs UT	NK cell	WT	GO:0032760	positive regulation of tumor necrosis factor production	1.80112e-05	-10.9245	96	7	0.0397727	Ddx58,Ifng,Myd88,Ifih1,Lgals9,Ripk1,Ripk2
GO BP	IFNb	Upregulated	1.5h vs UT	NK cell	WT	GO:1903557	positive regulation of tumor necrosis factor superfamily cytokine production	1.92743e-05	-10.8567	97	7	0.0397727	Lgals9,Ripk2,Ripk1,Ifng,Ddx58,Myd88,Ifih1
GO BP	IFNb	Upregulated	1.5h vs UT	NK cell	WT	GO:0042102	positive regulation of T cell proliferation	2.06096e-05	-10.7898	98	7	0.0397727	Prkcq,Il6st,Cd274,Ifng,Il2ra,Il12rb1,Ripk2
GO BP	IFNb	Upregulated	1.5h vs UT	NK cell	WT	GO:0002274	myeloid leukocyte activation	7.57796e-05	-9.48768	120	7	0.0397727	Ifng,Batf,Sbno2,Stx11,Irf4,Jun,Nampt
GO BP	IFNb	Upregulated	1.5h vs UT	NK cell	WT	GO:1901216	positive regulation of neuron death	7.57796e-05	-9.48768	120	7	0.0397727	Picalm,Casp8,Fas,Jun,Daxx,Ifng,Map2k4
GO BP	IFNb	Upregulated	1.5h vs UT	NK cell	WT	GO:0002285	lymphocyte activation involved in immune response	8.8569e-05	-9.33173	123	7	0.0397727	Bcl3,Irf4,Stx11,Lgals8,Batf,Ifng,Gadd45g
GO BP	IFNb	Upregulated	1.5h vs UT	NK cell	WT	GO:0002698	negative regulation of immune effector process	0.000151373	-8.79576	134	7	0.0397727	Sh2d1b2,Dhx58,Il2ra,Tap1,Lgals9,Irf1,Bcl6
GO BP	IFNb	Upregulated	1.5h vs UT	NK cell	WT	GO:0002449	lymphocyte mediated immunity	0.000165942	-8.70387	136	7	0.0397727	Myd88,Fas,Rnf19b,Batf,Bcl3,Stx11,Irf7
GO BP	IFNb	Upregulated	1.5h vs UT	NK cell	WT	GO:0046330	positive regulation of JNK cascade	0.000236003	-8.35167	144	7	0.0397727	Gadd45g,Map2k4,Ripk1,Mlkl,Ripk2,Cd27,Myd88
GO BP	IFNb	Upregulated	1.5h vs UT	NK cell	WT	GO:0050715	positive regulation of cytokine secretion	0.000302799	-8.10244	150	7	0.0397727	Ddx58,Cd274,Ifng,Ripk2,Lgals9,Casp4,Ifih1
GO BP	IFNb	Upregulated	1.5h vs UT	NK cell	WT	GO:0032675	regulation of interleukin-6 production	0.000302799	-8.10244	150	7	0.0397727	Ifih1,Myd88,Lgals9,Trim30a,Ripk2,Ifng,Ddx58
GO BP	IFNb	Upregulated	1.5h vs UT	NK cell	WT	GO:0010950	positive regulation of endopeptidase activity	0.000399082	-7.82634	157	7	0.0397727	Pml,Tnfsf10,Ripk2,Picalm,Fas,Casp4,Casp8
GO BP	IFNb	Upregulated	1.5h vs UT	NK cell	WT	GO:0046425	regulation of receptor signaling pathway via JAK-STAT	0.000537587	-7.52842	165	7	0.0397727	Parp14,Irf1,Il6st,Bcl3,Ifng,Il10ra,Notch1
GO BP	IFNb	Upregulated	1.5h vs UT	NK cell	WT	GO:1904892	regulation of receptor signaling pathway via STAT	0.00064196	-7.35098	170	7	0.0397727	Ifng,Notch1,Il10ra,Irf1,Parp14,Bcl3,Il6st
GO BP	IFNb	Upregulated	1.5h vs UT	NK cell	WT	GO:0002443	leukocyte mediated immunity	0.000664643	-7.31626	171	7	0.0397727	Bcl3,Stx11,Rnf19b,Batf,Irf7,Fas,Myd88
GO BP	IFNb	Upregulated	1.5h vs UT	NK cell	WT	GO:0046328	regulation of JNK cascade	0.00123042	-6.7004	190	7	0.0397727	Ripk1,Ripk2,Mlkl,Myd88,Cd27,Map2k4,Gadd45g
GO BP	IFNb	Upregulated	1.5h vs UT	NK cell	WT	GO:0010506	regulation of autophagy	0.00542213	-5.21727	248	7	0.0397727	Ripk2,Iigp1,Ifng,Irgm1,Il10ra,Irgm2,Nampt
GO BP	IFNb	Upregulated	1.5h vs UT	NK cell	WT	GO:0050730	regulation of peptidyl-tyrosine phosphorylation	0.00769862	-4.86671	265	7	0.0397727	Ifng,Irf1,Parp14,Il6st,Sh2d1b2,Ehd4,Ripk2
GO BP	IFNb	Upregulated	1.5h vs UT	NK cell	WT	GO:0032147	activation of protein kinase activity	0.00881682	-4.73109	272	7	0.0397727	Ripk1,Mlkl,Ripk2,Eif2ak2,Daxx,Map2k4,Gadd45g
GO BP	IFNb	Upregulated	1.5h vs UT	NK cell	WT	GO:0007162	negative regulation of cell adhesion	0.010809	-4.52738	283	7	0.0397727	Bcl6,Lgals9,Lag3,Notch1,Il2ra,Cd274,Irf1
GO BP	IFNb	Upregulated	1.5h vs UT	NK cell	WT	GO:0009636	response to toxic substance	0.0224315	-3.79729	328	7	0.0397727	Daxx,Fas,Apobec1,Casp8,Eif2ak2,Cnp,Ripk1
GO BP	IFNb	Upregulated	1.5h vs UT	NK cell	WT	GO:0040013	negative regulation of locomotion	0.0230932	-3.76822	330	7	0.0397727	Fas,Gpr18,D1Ertd622e,Notch1,Trim56,Sema7a,Pml
GO BP	IFNb	Upregulated	1.5h vs UT	NK cell	WT	GO:1901342	regulation of vasculature development	0.0266048	-3.62666	340	7	0.0397727	Notch1,Cflar,Btg1,Cysltr2,Ifng,Cxcl10,Pml
GO BP	IFNb	Upregulated	1.5h vs UT	NK cell	WT	GO:0009117	nucleotide metabolic process	0.0296644	-3.51781	348	7	0.0397727	Samhd1,Oas1a,Nampt,Naprt,Cmpk2,Oasl2,Cnp
GO BP	IFNb	Upregulated	1.5h vs UT	NK cell	WT	GO:0006753	nucleoside phosphate metabolic process	0.0338128	-3.38692	358	7	0.0397727	Cnp,Oasl2,Naprt,Cmpk2,Oas1a,Nampt,Samhd1
GO BP	IFNb	Upregulated	1.5h vs UT	NK cell	WT	GO:0051260	protein homooligomerization	0.0355753	-3.33611	362	7	0.0397727	Gbp5,Samhd1,Mlkl,Ripk1,Stom,Ehd4,Fas
GO BP	IFNb	Upregulated	1.5h vs UT	NK cell	WT	GO:0042176	regulation of protein catabolic process	0.0442576	-3.11773	380	7	0.0397727	Rnf19b,Furin,Ifng,Pml,Trim30a,Usp25,Ric1
GO BP	IFNb	Upregulated	1.5h vs UT	NK cell	WT	GO:0048638	regulation of developmental growth	0.0536188	-2.92586	397	7	0.0397727	Daxx,Csf1,Plac8,Notch1,Sema7a,Ripk1,Picalm
GO BP	IFNb	Upregulated	1.5h vs UT	NK cell	WT	GO:0032940	secretion by cell	0.0596654	-2.819	407	7	0.0397727	Stx11,Notch1,Gbp5,Rnf19b,Cd27,Furin,Isg15
GO BP	IFNb	Upregulated	1.5h vs UT	NK cell	WT	GO:2001233	regulation of apoptotic signaling pathway	0.0628405	-2.76716	412	7	0.0397727	Tnfsf10,Daxx,Pml,Casp8,Cflar,Fas,Ripk1
GO BP	IFNb	Upregulated	1.5h vs UT	NK cell	WT	GO:0140352	export from cell	0.0871319	-2.44033	446	7	0.0397727	Stx11,Isg15,Notch1,Furin,Rnf19b,Gbp5,Cd27
GO BP	IFNb	Upregulated	1.5h vs UT	NK cell	WT	GO:0045666	positive regulation of neuron differentiation	0.0984972	-2.31773	460	7	0.0397727	Mapk6,Sema7a,Ifng,Bcl6,Picalm,D16Ertd472e,Cflar
GO BP	IFNb	Upregulated	1.5h vs UT	NK cell	WT	GO:0046903	secretion	0.152601	-1.87993	517	7	0.0397727	Stx11,Gbp5,Rnf19b,Notch1,Cd27,Isg15,Furin
GO BP	IFNb	Upregulated	1.5h vs UT	NK cell	WT	GO:0004672	protein kinase activity	0.165485	-1.79888	529	7	0.0397727	Mapk6,Prkcq,Map2k4,Eif2ak2,Ripk2,Mlkl,Ripk1
GO BP	IFNb	Upregulated	1.5h vs UT	NK cell	WT	GO:1903827	regulation of cellular protein localization	0.177709	-1.72761	540	7	0.0397727	Gbp4,Stom,Picalm,Rab29,Pml,Prkcq,Ifng
GO BP	IFNb	Upregulated	1.5h vs UT	NK cell	WT	GO:0051603	proteolysis involved in cellular protein catabolic process	0.179972	-1.71495	542	7	0.0397727	Ube2l6,Rnf19b,Usp25,Pml,Usp18,Isg15,Casp8
GO BP	IFNb	Upregulated	1.5h vs UT	NK cell	WT	GO:0007167	enzyme linked receptor protein signaling pathway	0.208058	-1.56994	566	7	0.0397727	Jun,Csf1,Pml,Il6st,Csrnp1,Arid5b,Myd88
GO BP	IFNb	Upregulated	1.5h vs UT	NK cell	WT	GO:0061024	membrane organization	0.211682	-1.55267	569	7	0.0397727	Rtp4,Cnp,Picalm,Stx11,Tor1aip1,Mx2,Mx1
GO BP	IFNb	Upregulated	1.5h vs UT	NK cell	WT	GO:1901699	cellular response to nitrogen compound	0.217774	-1.5243	574	7	0.0397727	Irf1,Daxx,Ripk2,Ddx58,Casp4,Cflar,Ifih1
GO BP	IFNb	Upregulated	1.5h vs UT	NK cell	WT	GO:0051259	protein complex oligomerization	0.235163	-1.44748	588	7	0.0397727	Ehd4,Stom,Samhd1,Fas,Gbp5,Ripk1,Mlkl
GO BP	IFNb	Upregulated	1.5h vs UT	NK cell	WT	GO:0033365	protein localization to organelle	0.249142	-1.38973	599	7	0.0397727	Rab29,Gbp5,Il10ra,Gbp2,Pml,Daxx,Tor1aip1
GO BP	IFNb	Upregulated	1.5h vs UT	NK cell	WT	GO:0031400	negative regulation of protein modification process	0.251712	-1.37947	601	7	0.0397727	Gbp4,Parp14,Irf1,Jun,Isg15,Ifng,Gadd45g
GO BP	IFNb	Upregulated	1.5h vs UT	NK cell	WT	GO:0016301	kinase activity	0.269918	-1.30964	615	7	0.0397727	Map2k4,Mapk6,Prkcq,Cmpk2,Eif2ak2,Ripk1,Ripk2
GO BP	IFNb	Upregulated	1.5h vs UT	NK cell	WT	GO:0034340	response to type I interferon	3.11079e-08	-17.2858	23	6	0.0340909	Trim56,Ifitm3,Irf7,Stat2,Myd88,Isg15
GO BP	IFNb	Upregulated	1.5h vs UT	NK cell	WT	GO:0032481	positive regulation of type I interferon production	5.11451e-06	-12.1834	52	6	0.0340909	Irf7,Irf1,Ifih1,Myd88,Ddx58,Dhx58
GO BP	IFNb	Upregulated	1.5h vs UT	NK cell	WT	GO:0002286	T cell activation involved in immune response	4.64032e-05	-9.97814	76	6	0.0340909	Ifng,Gadd45g,Batf,Stx11,Irf4,Bcl3
GO BP	IFNb	Upregulated	1.5h vs UT	NK cell	WT	GO:0097191	extrinsic apoptotic signaling pathway	0.000152351	-8.78933	94	6	0.0340909	Ripk1,Pml,Casp8,Fas,Cd27,Ifng
GO BP	IFNb	Upregulated	1.5h vs UT	NK cell	WT	GO:0032755	positive regulation of interleukin-6 production	0.000171053	-8.67354	96	6	0.0340909	Ifih1,Myd88,Ddx58,Ifng,Ripk2,Lgals9
GO BP	IFNb	Upregulated	1.5h vs UT	NK cell	WT	GO:0045639	positive regulation of myeloid cell differentiation	0.00020246	-8.50497	99	6	0.0340909	Jun,Csf1,Ripk1,Ifng,Casp8,Isg15
GO BP	IFNb	Upregulated	1.5h vs UT	NK cell	WT	GO:0030522	intracellular receptor signaling pathway	0.00020246	-8.50497	99	6	0.0340909	Ripk2,Pml,Daxx,Irgm2,Ifih1,Ddx58
GO BP	IFNb	Upregulated	1.5h vs UT	NK cell	WT	GO:0043123	positive regulation of I-kappaB kinase/NF-kappaB signaling	0.000394738	-7.83729	112	6	0.0340909	Tnfsf10,Tnip2,Casp8,Myd88,Ripk1,Ripk2
GO BP	IFNb	Upregulated	1.5h vs UT	NK cell	WT	GO:0002573	myeloid leukocyte differentiation	0.0004761	-7.64988	116	6	0.0340909	Batf,Casp8,Sbno2,Jun,Irf4,Csf1
GO BP	IFNb	Upregulated	1.5h vs UT	NK cell	WT	GO:0050868	negative regulation of T cell activation	0.000545263	-7.51424	119	6	0.0340909	Bcl6,Lgals9,Lag3,Cd274,Il2ra,Irf1
GO BP	IFNb	Upregulated	1.5h vs UT	NK cell	WT	GO:0031341	regulation of cell killing	0.000833625	-7.08973	129	6	0.0340909	Lgals9,Tap1,H2-T22,Lag3,Sh2d1b2,Ifng
GO BP	IFNb	Upregulated	1.5h vs UT	NK cell	WT	GO:0051092	positive regulation of NF-kappaB transcription factor activity	0.000833625	-7.08973	129	6	0.0340909	Prkcq,Ripk2,Ripk1,Eif2ak2,Myd88,Cflar
GO BP	IFNb	Upregulated	1.5h vs UT	NK cell	WT	GO:1903038	negative regulation of leukocyte cell-cell adhesion	0.000903245	-7.00952	131	6	0.0340909	Il2ra,Cd274,Lag3,Irf1,Lgals9,Bcl6
GO BP	IFNb	Upregulated	1.5h vs UT	NK cell	WT	GO:0050864	regulation of B cell activation	0.000903245	-7.00952	131	6	0.0340909	Prdm1,Fas,Cd27,Ifng,Tnip2,Bcl6
GO BP	IFNb	Upregulated	1.5h vs UT	NK cell	WT	GO:2001056	positive regulation of cysteine-type endopeptidase activity	0.00118274	-6.73992	138	6	0.0340909	Tnfsf10,Pml,Casp4,Casp8,Fas,Ripk2
GO BP	IFNb	Upregulated	1.5h vs UT	NK cell	WT	GO:1903707	negative regulation of hemopoiesis	0.00235158	-6.05267	158	6	0.0340909	Bcl6,Irf1,Notch1,Lag3,Gpr171,Ifng
GO BP	IFNb	Upregulated	1.5h vs UT	NK cell	WT	GO:0043122	regulation of I-kappaB kinase/NF-kappaB signaling	0.00300619	-5.80708	166	6	0.0340909	Tnip2,Tnfsf10,Ripk2,Ripk1,Myd88,Casp8
GO BP	IFNb	Upregulated	1.5h vs UT	NK cell	WT	GO:0000165	MAPK cascade	0.00338045	-5.68975	170	6	0.0340909	Myd88,Ripk1,Mlkl,Ripk2,Map2k4,Mapk6
GO BP	IFNb	Upregulated	1.5h vs UT	NK cell	WT	GO:0002705	positive regulation of leukocyte mediated immunity	0.00338045	-5.68975	170	6	0.0340909	Lag3,Ifng,Ddx58,H2-T22,Sh2d1b2,Rsad2
GO BP	IFNb	Upregulated	1.5h vs UT	NK cell	WT	GO:2001235	positive regulation of apoptotic signaling pathway	0.0048386	-5.33113	183	6	0.0340909	Ripk1,Casp8,Fas,Daxx,Pml,Tnfsf10
GO BP	IFNb	Upregulated	1.5h vs UT	NK cell	WT	GO:0022408	negative regulation of cell-cell adhesion	0.0052321	-5.25294	186	6	0.0340909	Lag3,Il2ra,Cd274,Irf1,Bcl6,Lgals9
GO BP	IFNb	Upregulated	1.5h vs UT	NK cell	WT	GO:0023014	signal transduction by protein phosphorylation	0.00608884	-5.1013	192	6	0.0340909	Mapk6,Ripk1,Ripk2,Mlkl,Map2k4,Myd88
GO BP	IFNb	Upregulated	1.5h vs UT	NK cell	WT	GO:0050731	positive regulation of peptidyl-tyrosine phosphorylation	0.0063959	-5.0521	194	6	0.0340909	Parp14,Il6st,Ifng,Ripk2,Sh2d1b2,Ehd4
GO BP	IFNb	Upregulated	1.5h vs UT	NK cell	WT	GO:0061919	process utilizing autophagic mechanism	0.00810247	-4.81559	204	6	0.0340909	Irf8,Trim30a,Lgals8,Irgm1,1600014C10Rik,Irgm2
GO BP	IFNb	Upregulated	1.5h vs UT	NK cell	WT	GO:0060326	cell chemotaxis	0.00810247	-4.81559	204	6	0.0340909	Ifng,Prkcq,Ccrl2,Cxcl10,Jaml,Spp1
GO BP	IFNb	Upregulated	1.5h vs UT	NK cell	WT	GO:0006914	autophagy	0.00810247	-4.81559	204	6	0.0340909	Irgm2,1600014C10Rik,Irgm1,Lgals8,Trim30a,Irf8
GO BP	IFNb	Upregulated	1.5h vs UT	NK cell	WT	GO:0050920	regulation of chemotaxis	0.00989896	-4.61533	213	6	0.0340909	Sema7a,Notch1,Lgals9,Csf1,Cxcl10,Gpr18
GO BP	IFNb	Upregulated	1.5h vs UT	NK cell	WT	GO:0070374	positive regulation of ERK1 and ERK2 cascade	0.0114801	-4.46714	220	6	0.0340909	Jun,Ripk2,Sema7a,Cysltr2,Cflar,Notch1
GO BP	IFNb	Upregulated	1.5h vs UT	NK cell	WT	GO:0043406	positive regulation of MAP kinase activity	0.014313	-4.24659	231	6	0.0340909	Gadd45g,Map2k4,Eif2ak2,Ripk2,Mlkl,Ripk1
GO BP	IFNb	Upregulated	1.5h vs UT	NK cell	WT	GO:0030278	regulation of ossification	0.014876	-4.20801	233	6	0.0340909	Notch1,Ifi204,Il6st,Csf1,Isg15,Rsad2
GO BP	IFNb	Upregulated	1.5h vs UT	NK cell	WT	GO:0048872	homeostasis of number of cells	0.0232578	-3.76112	258	6	0.0340909	Bcl6,Csf1,Fas,Notch1,Il2ra,Ifng
GO BP	IFNb	Upregulated	1.5h vs UT	NK cell	WT	GO:0043405	regulation of MAP kinase activity	0.0465489	-3.06725	305	6	0.0340909	Eif2ak2,Ripk1,Mlkl,Ripk2,Gadd45g,Map2k4
GO BP	IFNb	Upregulated	1.5h vs UT	NK cell	WT	GO:0070372	regulation of ERK1 and ERK2 cascade	0.0496535	-3.00269	310	6	0.0340909	Ripk2,Cflar,Cysltr2,Jun,Notch1,Sema7a
GO BP	IFNb	Upregulated	1.5h vs UT	NK cell	WT	GO:1901361	organic cyclic compound catabolic process	0.0590121	-2.83001	324	6	0.0340909	Samhd1,Apobec1,Slfn8,Isg20,Spp1,Cnp
GO BP	IFNb	Upregulated	1.5h vs UT	NK cell	WT	GO:0006979	response to oxidative stress	0.0648035	-2.7364	332	6	0.0340909	Cflar,Ripk1,Naprt,Pml,Jun,1600014C10Rik
GO BP	IFNb	Upregulated	1.5h vs UT	NK cell	WT	GO:1901652	response to peptide	0.0663018	-2.71354	334	6	0.0340909	Serpina3f,Ripk2,Irf1,Stat2,Notch1,Casp4
GO BP	IFNb	Upregulated	1.5h vs UT	NK cell	WT	GO:0000981	DNA-binding transcription factor activity, RNA polymerase II-specific	0.0685873	-2.67965	337	6	0.0340909	Irf7,Irf8,Irf4,Maf,Jun,Irf1
GO BP	IFNb	Upregulated	1.5h vs UT	NK cell	WT	GO:0045861	negative regulation of proteolysis	0.0884993	-2.42476	361	6	0.0340909	Cflar,Cd27,Picalm,Serpina3f,Pml,Usp25
GO BP	IFNb	Upregulated	1.5h vs UT	NK cell	WT	GO:0051098	regulation of binding	0.130091	-2.03952	403	6	0.0340909	Ifng,Ifit2,Lgals9,Jun,Irf4,Ripk2
GO BP	IFNb	Upregulated	1.5h vs UT	NK cell	WT	GO:0045786	negative regulation of cell cycle	0.134476	-2.00637	407	6	0.0340909	Notch1,Btg1,Ifng,Ripk1,Pml,Irf1
GO BP	IFNb	Upregulated	1.5h vs UT	NK cell	WT	GO:0001933	negative regulation of protein phosphorylation	0.148046	-1.91023	419	6	0.0340909	Gadd45g,Ifng,Gbp4,Jun,Irf1,Parp14
GO BP	IFNb	Upregulated	1.5h vs UT	NK cell	WT	GO:0009896	positive regulation of catabolic process	0.155056	-1.86397	425	6	0.0340909	Ripk2,Trim30a,Irgm2,Rnf19b,Ifng,Irgm1
GO BP	IFNb	Upregulated	1.5h vs UT	NK cell	WT	GO:0043254	regulation of protein complex assembly	0.155056	-1.86397	425	6	0.0340909	Eif2ak2,Trim30a,Fas,Irgm2,Ifng,Gbp5
GO BP	IFNb	Upregulated	1.5h vs UT	NK cell	WT	GO:0010035	response to inorganic substance	0.193488	-1.64254	456	6	0.0340909	Fas,Apobec1,Cflar,Ripk1,Daxx,Jun
GO BP	IFNb	Upregulated	1.5h vs UT	NK cell	WT	GO:0048589	developmental growth	0.197389	-1.62258	459	6	0.0340909	Sema7a,Cflar,Notch1,Map2k4,Csf1,Arid5b
GO BP	IFNb	Upregulated	1.5h vs UT	NK cell	WT	GO:0042326	negative regulation of phosphorylation	0.198696	-1.61598	460	6	0.0340909	Gbp4,Jun,Irf1,Parp14,Gadd45g,Ifng
GO BP	IFNb	Upregulated	1.5h vs UT	NK cell	WT	GO:0006874	cellular calcium ion homeostasis	0.201319	-1.60286	462	6	0.0340909	Gpr18,Cxcl10,Pml,Il6st,Ccrl2,1600014C10Rik
GO BP	IFNb	Upregulated	1.5h vs UT	NK cell	WT	GO:0031346	positive regulation of cell projection organization	0.206605	-1.57695	466	6	0.0340909	Sema7a,Picalm,D16Ertd472e,Cflar,Mapk6,Prkcq
GO BP	IFNb	Upregulated	1.5h vs UT	NK cell	WT	GO:0040007	growth	0.207934	-1.57053	467	6	0.0340909	Csf1,Arid5b,Cflar,Notch1,Map2k4,Sema7a
GO BP	IFNb	Upregulated	1.5h vs UT	NK cell	WT	GO:0019941	modification-dependent protein catabolic process	0.217324	-1.52636	474	6	0.0340909	Usp25,Pml,Usp18,Ube2l6,Isg15,Rnf19b
GO BP	IFNb	Upregulated	1.5h vs UT	NK cell	WT	GO:0055074	calcium ion homeostasis	0.22412	-1.49558	479	6	0.0340909	1600014C10Rik,Ccrl2,Il6st,Pml,Cxcl10,Gpr18
GO BP	IFNb	Upregulated	1.5h vs UT	NK cell	WT	GO:0072503	cellular divalent inorganic cation homeostasis	0.229606	-1.47139	483	6	0.0340909	1600014C10Rik,Pml,Gpr18,Il6st,Cxcl10,Ccrl2
GO BP	IFNb	Upregulated	1.5h vs UT	NK cell	WT	GO:0043632	modification-dependent macromolecule catabolic process	0.230985	-1.4654	484	6	0.0340909	Usp25,Pml,Usp18,Ube2l6,Isg15,Rnf19b
GO BP	IFNb	Upregulated	1.5h vs UT	NK cell	WT	GO:0032446	protein modification by small protein conjugation	0.251969	-1.37845	499	6	0.0340909	Herc6,Trim56,Rnf19b,Ifih1,Isg15,Trim30a
GO BP	IFNb	Upregulated	1.5h vs UT	NK cell	WT	GO:0072507	divalent inorganic cation homeostasis	0.26625	-1.32332	509	6	0.0340909	1600014C10Rik,Pml,Il6st,Ccrl2,Gpr18,Cxcl10
GO BP	IFNb	Upregulated	1.5h vs UT	NK cell	WT	GO:0044406	adhesion of symbiont to host	1.17821e-07	-15.9541	15	5	0.0284091	Gbp9,Gbp2,Gbp7,Gbp3,Gbp6
GO BP	IFNb	Upregulated	1.5h vs UT	NK cell	WT	GO:0045589	regulation of regulatory T cell differentiation	3.52542e-06	-12.5555	28	5	0.0284091	Bcl6,Lgals9,Irf1,Lag3,Ifng
GO BP	IFNb	Upregulated	1.5h vs UT	NK cell	WT	GO:0002293	alpha-beta T cell differentiation involved in immune response	5.97031e-06	-12.0287	31	5	0.0284091	Ifng,Gadd45g,Batf,Irf4,Bcl3
GO BP	IFNb	Upregulated	1.5h vs UT	NK cell	WT	GO:0002287	alpha-beta T cell activation involved in immune response	7.02739e-06	-11.8657	32	5	0.0284091	Ifng,Gadd45g,Batf,Bcl3,Irf4
GO BP	IFNb	Upregulated	1.5h vs UT	NK cell	WT	GO:0098586	cellular response to virus	8.22548e-06	-11.7083	33	5	0.0284091	Ddx58,Ifih1,Lgals8,Irgm2,Lgals9
GO BP	IFNb	Upregulated	1.5h vs UT	NK cell	WT	GO:0002292	T cell differentiation involved in immune response	1.10972e-05	-11.4088	35	5	0.0284091	Bcl3,Irf4,Gadd45g,Ifng,Batf
GO BP	IFNb	Upregulated	1.5h vs UT	NK cell	WT	GO:0043367	CD4-positive, alpha-beta T cell differentiation	1.6808e-05	-10.9937	38	5	0.0284091	Irf4,Bcl3,Rsad2,Gadd45g,Batf
GO BP	IFNb	Upregulated	1.5h vs UT	NK cell	WT	GO:0035710	CD4-positive, alpha-beta T cell activation	3.89906e-05	-10.1522	45	5	0.0284091	Bcl3,Rsad2,Irf4,Batf,Gadd45g
GO BP	IFNb	Upregulated	1.5h vs UT	NK cell	WT	GO:0000186	activation of MAPKK activity	5.9207e-05	-9.73447	49	5	0.0284091	Gadd45g,Eif2ak2,Mlkl,Ripk2,Ripk1
GO BP	IFNb	Upregulated	1.5h vs UT	NK cell	WT	GO:0032722	positive regulation of chemokine production	0.00018379	-8.60172	62	5	0.0284091	Myd88,Ifng,Ripk2,Lgals9,Eif2ak2
GO BP	IFNb	Upregulated	1.5h vs UT	NK cell	WT	GO:0034121	regulation of toll-like receptor signaling pathway	0.000198272	-8.52587	63	5	0.0284091	Rsad2,Trim30a,Irf4,Irf1,Irf7
GO BP	IFNb	Upregulated	1.5h vs UT	NK cell	WT	GO:0002763	positive regulation of myeloid leukocyte differentiation	0.000213607	-8.45137	64	5	0.0284091	Casp8,Ifng,Ripk1,Jun,Csf1
GO BP	IFNb	Upregulated	1.5h vs UT	NK cell	WT	GO:0007254	JNK cascade	0.000304269	-8.0976	69	5	0.0284091	Ripk1,Mlkl,Ripk2,Map2k4,Myd88
GO BP	IFNb	Upregulated	1.5h vs UT	NK cell	WT	GO:0046637	regulation of alpha-beta T cell differentiation	0.000325442	-8.03033	70	5	0.0284091	Prdm1,Ifng,Ripk2,Bcl6,Irf1
GO BP	IFNb	Upregulated	1.5h vs UT	NK cell	WT	GO:0032729	positive regulation of interferon-gamma production	0.00047682	-7.64837	76	5	0.0284091	Bcl3,Ripk2,Il12rb1,Irf8,Cd27
GO BP	IFNb	Upregulated	1.5h vs UT	NK cell	WT	GO:0050871	positive regulation of B cell activation	0.000639083	-7.35548	81	5	0.0284091	Prdm1,Cd27,Ifng,Tnip2,Bcl6
GO BP	IFNb	Upregulated	1.5h vs UT	NK cell	WT	GO:0019724	B cell mediated immunity	0.000675954	-7.29939	82	5	0.0284091	Myd88,Fas,Batf,Bcl3,Irf7
GO BP	IFNb	Upregulated	1.5h vs UT	NK cell	WT	GO:0051403	stress-activated MAPK cascade	0.000714395	-7.24407	83	5	0.0284091	Myd88,Map2k4,Mlkl,Ripk2,Ripk1
GO BP	IFNb	Upregulated	1.5h vs UT	NK cell	WT	GO:0048524	positive regulation of viral process	0.000754447	-7.18953	84	5	0.0284091	Stom,Ifng,Notch1,Trim30a,Jun
GO BP	IFNb	Upregulated	1.5h vs UT	NK cell	WT	GO:0032642	regulation of chemokine production	0.000931621	-6.97858	88	5	0.0284091	Eif2ak2,Lgals9,Ripk2,Ifng,Myd88
GO BP	IFNb	Upregulated	1.5h vs UT	NK cell	WT	GO:0051817	modification of morphology or physiology of other organism involved in symbiotic interaction	0.00125307	-6.68216	94	5	0.0284091	Jun,Irgm2,Irgm1,Stom,Ifng
GO BP	IFNb	Upregulated	1.5h vs UT	NK cell	WT	GO:0046427	positive regulation of receptor signaling pathway via JAK-STAT	0.00157815	-6.4515	99	5	0.0284091	Il6st,Parp14,Il10ra,Notch1,Ifng
GO BP	IFNb	Upregulated	1.5h vs UT	NK cell	WT	GO:1904894	positive regulation of receptor signaling pathway via STAT	0.00187978	-6.2766	103	5	0.0284091	Il10ra,Notch1,Ifng,Il6st,Parp14
GO BP	IFNb	Upregulated	1.5h vs UT	NK cell	WT	GO:0001910	regulation of leukocyte mediated cytotoxicity	0.00231367	-6.06892	108	5	0.0284091	Lgals9,Tap1,H2-T22,Lag3,Sh2d1b2
GO BP	IFNb	Upregulated	1.5h vs UT	NK cell	WT	GO:0043280	positive regulation of cysteine-type endopeptidase activity involved in apoptotic process	0.00377807	-5.57854	121	5	0.0284091	Pml,Tnfsf10,Fas,Casp4,Casp8
GO BP	IFNb	Upregulated	1.5h vs UT	NK cell	WT	GO:0002761	regulation of myeloid leukocyte differentiation	0.00433824	-5.44029	125	5	0.0284091	Casp8,Ifng,Ripk1,Csf1,Jun
GO BP	IFNb	Upregulated	1.5h vs UT	NK cell	WT	GO:0031098	stress-activated protein kinase signaling cascade	0.00433824	-5.44029	125	5	0.0284091	Myd88,Map2k4,Ripk2,Mlkl,Ripk1
GO BP	IFNb	Upregulated	1.5h vs UT	NK cell	WT	GO:0002708	positive regulation of lymphocyte mediated immunity	0.00656694	-5.02571	138	5	0.0284091	Lag3,H2-T22,Ifng,Sh2d1b2,Rsad2
GO BP	IFNb	Upregulated	1.5h vs UT	NK cell	WT	GO:0035821	modification of morphology or physiology of other organism	0.00782616	-4.85028	144	5	0.0284091	Stom,Ifng,Irgm1,Jun,Irgm2
GO BP	IFNb	Upregulated	1.5h vs UT	NK cell	WT	GO:0002700	regulation of production of molecular mediator of immune response	0.00875337	-4.73832	148	5	0.0284091	Bcl6,Rsad2,Ifng,Sema7a,Ddx58
GO BP	IFNb	Upregulated	1.5h vs UT	NK cell	WT	GO:0009306	protein secretion	0.0100159	-4.60358	153	5	0.0284091	Cd27,Rnf19b,Gbp5,Notch1,Isg15
GO BP	IFNb	Upregulated	1.5h vs UT	NK cell	WT	GO:0035592	establishment of protein localization to extracellular region	0.0102826	-4.5773	154	5	0.0284091	Isg15,Notch1,Gbp5,Rnf19b,Cd27
GO BP	IFNb	Upregulated	1.5h vs UT	NK cell	WT	GO:0014013	regulation of gliogenesis	0.0102826	-4.5773	154	5	0.0284091	Csf1,Il6st,Ifng,Notch1,Fas
GO BP	IFNb	Upregulated	1.5h vs UT	NK cell	WT	GO:2001236	regulation of extrinsic apoptotic signaling pathway	0.0122871	-4.3992	161	5	0.0284091	Ripk1,Pml,Cflar,Casp8,Tnfsf10
GO BP	IFNb	Upregulated	1.5h vs UT	NK cell	WT	GO:0071692	protein localization to extracellular region	0.0122871	-4.3992	161	5	0.0284091	Rnf19b,Gbp5,Notch1,Isg15,Cd27
GO BP	IFNb	Upregulated	1.5h vs UT	NK cell	WT	GO:0002790	peptide secretion	0.0159471	-4.13848	172	5	0.0284091	Rnf19b,Gbp5,Isg15,Notch1,Cd27
GO BP	IFNb	Upregulated	1.5h vs UT	NK cell	WT	GO:0042113	B cell activation	0.0163121	-4.11585	173	5	0.0284091	Bcl3,Bcl6,Lgals8,Cd27,Batf
GO BP	IFNb	Upregulated	1.5h vs UT	NK cell	WT	GO:0009165	nucleotide biosynthetic process	0.0163121	-4.11585	173	5	0.0284091	Oasl2,Oas1a,Nampt,Naprt,Cmpk2
GO BP	IFNb	Upregulated	1.5h vs UT	NK cell	WT	GO:1901293	nucleoside phosphate biosynthetic process	0.0190236	-3.96207	180	5	0.0284091	Nampt,Naprt,Cmpk2,Oas1a,Oasl2
GO BP	IFNb	Upregulated	1.5h vs UT	NK cell	WT	GO:0050900	leukocyte migration	0.0262928	-3.63846	196	5	0.0284091	Gcnt1,Ifng,Jaml,Cxcl10,Spp1
GO BP	IFNb	Upregulated	1.5h vs UT	NK cell	WT	GO:0002685	regulation of leukocyte migration	0.0283523	-3.56305	200	5	0.0284091	Myd88,Cxcl10,Gpr18,Lgals9,Csf1
GO BP	IFNb	Upregulated	1.5h vs UT	NK cell	WT	GO:0034976	response to endoplasmic reticulum stress	0.031629	-3.45368	206	5	0.0284091	Casp4,Ifng,Pml,Jun,Eif2ak2
GO BP	IFNb	Upregulated	1.5h vs UT	NK cell	WT	GO:2000027	regulation of animal organ morphogenesis	0.0333528	-3.40061	209	5	0.0284091	Pml,Csf1,Notch1,Cflar,Ifng
GO BP	IFNb	Upregulated	1.5h vs UT	NK cell	WT	GO:0033157	regulation of intracellular protein transport	0.0339402	-3.38316	210	5	0.0284091	Gbp4,Prkcq,Rab29,Ifng,Stom
GO BP	IFNb	Upregulated	1.5h vs UT	NK cell	WT	GO:0001503	ossification	0.0395162	-3.23104	219	5	0.0284091	Notch1,Sbno2,Rsad2,Spp1,Csf1
GO BP	IFNb	Upregulated	1.5h vs UT	NK cell	WT	GO:0034655	nucleobase-containing compound catabolic process	0.0470487	-3.05657	230	5	0.0284091	Cnp,Isg20,Slfn8,Apobec1,Samhd1
GO BP	IFNb	Upregulated	1.5h vs UT	NK cell	WT	GO:1903362	regulation of cellular protein catabolic process	0.055379	-2.89355	241	5	0.0284091	Usp25,Ric1,Pml,Furin,Rnf19b
GO BP	IFNb	Upregulated	1.5h vs UT	NK cell	WT	GO:0045165	cell fate commitment	0.078242	-2.54795	267	5	0.0284091	Batf,Prdm1,Notch1,Irf4,Pml
GO BP	IFNb	Upregulated	1.5h vs UT	NK cell	WT	GO:0044270	cellular nitrogen compound catabolic process	0.085149	-2.46335	274	5	0.0284091	Isg20,Cnp,Samhd1,Apobec1,Slfn8
GO BP	IFNb	Upregulated	1.5h vs UT	NK cell	WT	GO:0031647	regulation of protein stability	0.0861613	-2.45153	275	5	0.0284091	Irgm2,Usp25,Pml,Tnip2,Usp18
GO BP	IFNb	Upregulated	1.5h vs UT	NK cell	WT	GO:0046700	heterocycle catabolic process	0.0913172	-2.39342	280	5	0.0284091	Slfn8,Samhd1,Apobec1,Cnp,Isg20
GO BP	IFNb	Upregulated	1.5h vs UT	NK cell	WT	GO:0019439	aromatic compound catabolic process	0.100991	-2.29273	289	5	0.0284091	Apobec1,Samhd1,Slfn8,Isg20,Cnp
GO BP	IFNb	Upregulated	1.5h vs UT	NK cell	WT	GO:1903829	positive regulation of cellular protein localization	0.111157	-2.19681	298	5	0.0284091	Prkcq,Pml,Ifng,Stom,Rab29
GO BP	IFNb	Upregulated	1.5h vs UT	NK cell	WT	GO:0045765	regulation of angiogenesis	0.1218	-2.10537	307	5	0.0284091	Cysltr2,Btg1,Notch1,Pml,Cxcl10
GO BP	IFNb	Upregulated	1.5h vs UT	NK cell	WT	GO:0051271	negative regulation of cellular component movement	0.130397	-2.03717	314	5	0.0284091	Sema7a,Notch1,Fas,D1Ertd622e,Gpr18
GO BP	IFNb	Upregulated	1.5h vs UT	NK cell	WT	GO:0032386	regulation of intracellular transport	0.155056	-1.86397	333	5	0.0284091	Stom,Ifng,Rab29,Prkcq,Gbp4
GO BP	IFNb	Upregulated	1.5h vs UT	NK cell	WT	GO:0035690	cellular response to drug	0.178628	-1.72245	350	5	0.0284091	Ripk1,Cd69,Daxx,Ripk2,Cflar
GO BP	IFNb	Upregulated	1.5h vs UT	NK cell	WT	GO:0033044	regulation of chromosome organization	0.184364	-1.69085	354	5	0.0284091	Daxx,Bcl6,Prkcq,Pml,Apobec1
GO BP	IFNb	Upregulated	1.5h vs UT	NK cell	WT	GO:0050678	regulation of epithelial cell proliferation	0.187257	-1.67527	356	5	0.0284091	Jaml,Jun,Cflar,Notch1,Ifng
GO BP	IFNb	Upregulated	1.5h vs UT	NK cell	WT	GO:0031331	positive regulation of cellular catabolic process	0.188709	-1.66755	357	5	0.0284091	Irgm2,Ripk2,Irgm1,Ifng,Rnf19b
GO BP	IFNb	Upregulated	1.5h vs UT	NK cell	WT	GO:0051961	negative regulation of nervous system development	0.191627	-1.6522	359	5	0.0284091	Rab29,Sema7a,Ifng,Notch1,Fas
GO BP	IFNb	Upregulated	1.5h vs UT	NK cell	WT	GO:0010976	positive regulation of neuron projection development	0.196034	-1.62947	362	5	0.0284091	Cflar,D16Ertd472e,Sema7a,Picalm,Mapk6
GO BP	IFNb	Upregulated	1.5h vs UT	NK cell	WT	GO:0090407	organophosphate biosynthetic process	0.209464	-1.56321	371	5	0.0284091	Oasl2,Cmpk2,Oas1a,Nampt,Naprt
GO BP	IFNb	Upregulated	1.5h vs UT	NK cell	WT	GO:0061564	axon development	0.215528	-1.53467	375	5	0.0284091	Sema7a,Picalm,Notch1,Jun,Cnp
GO BP	IFNb	Upregulated	1.5h vs UT	NK cell	WT	GO:0034248	regulation of cellular amide metabolic process	0.221647	-1.50667	379	5	0.0284091	Picalm,Ifng,Pml,Bcl3,Eif2ak2
GO BP	IFNb	Upregulated	1.5h vs UT	NK cell	WT	GO:0007005	mitochondrion organization	0.227819	-1.4792	383	5	0.0284091	Cnp,Jun,Mx2,Mx1,Rab29
GO BP	IFNb	Repressed	1.5h vs UT	NK cell	WT	GO:0009987	cellular process	0.0718626	-2.633	14222	60	0.769231	Zmynd10,Hes1,Msl1,Tbxa2r,Chst12,Angptl4,Pdxp,Bbs12,Ciita,Alkbh2,Klhl8,Mnt,Nfatc2,Sgk1,Qprt,Rap2a,Hps6,Abhd15,Steap3,H6pd,Cxcr3,S1pr5,Lpar5,Usp20,Sh2d3c,Il16,Gpr68,Fut7,Crot,Trim36,Paqr7,Gpr160,Kcnn4,Dennd3,Lpar2,Sla2,Hhex,Dyrk3,S1pr1,Josd1,S1pr4,Rab3a,Cd27,Smad3,Dusp2,Bsn,Trib2,Dusp6,Fcgr3,Pard6g,Eya2,Rbm38,Kif21b,Xpc,Wfikkn1,Cdc42ep3,Mmd,Klf10,Hemgn,Carns1
GO BP	IFNb	Repressed	1.5h vs UT	NK cell	WT	GO:0065007	biological regulation	0.0560887	-2.88082	12113	53	0.679487	Bbs12,Cxxc5,Pdxp,Angptl4,Tbxa2r,Hes1,Zmynd10,Rap2a,Hps6,Sgk1,Nfatc2,Mnt,Ciita,S1pr5,Lpar5,Plekhg3,Cxcr3,Steap3,Paqr7,Trim36,Gpr68,Il16,Sh2d3c,Usp20,Lpar2,Tsc22d1,Kcnn4,Gpr160,Smad3,Dusp2,S1pr4,Cd27,Rab3a,Rreb1,S1pr1,Hhex,Dyrk3,Sla2,Rbm38,Pard6g,Eya2,Fcgr3,Trib2,Bsn,Dusp6,Snai3,Irf2bpl,Hemgn,Klf10,Cdc42ep3,Wfikkn1,Mmd,Xpc
GO BP	IFNb	Repressed	1.5h vs UT	NK cell	WT	GO:0050789	regulation of biological process	0.0278015	-3.58266	11457	52	0.666667	Sla2,Dyrk3,Hhex,S1pr1,Rreb1,Cd27,Rab3a,S1pr4,Dusp2,Smad3,Gpr160,Kcnn4,Tsc22d1,Lpar2,Xpc,Mmd,Cdc42ep3,Wfikkn1,Klf10,Hemgn,Irf2bpl,Snai3,Dusp6,Bsn,Trib2,Fcgr3,Pard6g,Eya2,Rbm38,Ciita,Mnt,Nfatc2,Sgk1,Rap2a,Zmynd10,Hes1,Tbxa2r,Angptl4,Pdxp,Cxxc5,Bbs12,Sh2d3c,Il16,Usp20,Gpr68,Trim36,Paqr7,Steap3,Cxcr3,Plekhg3,S1pr5,Lpar5
GO BP	IFNb	Repressed	1.5h vs UT	NK cell	WT	GO:0050794	regulation of cellular process	0.0192813	-3.94862	10729	50	0.641026	Fcgr3,Dusp6,Trib2,Bsn,Rbm38,Eya2,Mmd,Cdc42ep3,Wfikkn1,Klf10,Xpc,Snai3,Hemgn,Irf2bpl,Kcnn4,Tsc22d1,Gpr160,Lpar2,S1pr1,Rreb1,Sla2,Hhex,Dyrk3,Dusp2,Smad3,Rab3a,Cd27,S1pr4,Steap3,Plekhg3,Lpar5,S1pr5,Cxcr3,Sh2d3c,Usp20,Gpr68,Trim36,Paqr7,Tbxa2r,Zmynd10,Hes1,Pdxp,Cxxc5,Bbs12,Angptl4,Mnt,Ciita,Sgk1,Rap2a,Nfatc2
GO BP	IFNb	Repressed	1.5h vs UT	NK cell	WT	GO:0050896	response to stimulus	0.247244	-1.39738	8373	35	0.448718	Hes1,Gpr160,Tbxa2r,Angptl4,Lpar2,Pdxp,Alkbh2,Hhex,Sla2,Ciita,S1pr1,S1pr4,Rab3a,Cd27,Nfatc2,Smad3,Hps6,Rap2a,Sgk1,Bsn,Fcgr3,Eya2,Cxcr3,Lpar5,S1pr5,Rbm38,Gpr68,Xpc,Sh2d3c,Il16,Klf10,Cdc42ep3,Fut7,Crot,Paqr7
GO BP	IFNb	Repressed	1.5h vs UT	NK cell	WT	GO:0048518	positive regulation of biological process	0.00478692	-5.34187	6047	34	0.435897	Smad3,Rap2a,Sgk1,Cd27,Rab3a,Nfatc2,Rreb1,S1pr1,Hhex,Dyrk3,Ciita,Pdxp,Angptl4,Lpar2,Tsc22d1,Kcnn4,Tbxa2r,Hes1,Zmynd10,Irf2bpl,Klf10,Cdc42ep3,Mmd,Gpr68,Il16,Sh2d3c,Rbm38,Lpar5,Eya2,Cxcr3,Steap3,Fcgr3,Trib2,Dusp6
GO BP	IFNb	Repressed	1.5h vs UT	NK cell	WT	GO:0008152	metabolic process	0.233689	-1.45376	7286	31	0.397436	Mmd,Xpc,Usp20,Pgpep1,Carns1,Trim36,Crot,Fut7,Steap3,Dusp6,Abhd15,Trib2,Rbm38,H6pd,Eya2,Hhex,Dyrk3,Klhl8,Alkbh2,Sla2,Ciita,Dusp2,Smad3,Sgk1,Qprt,Josd1,Dennd3,Msl1,Pdxp,Angptl4,Chst12
GO BP	IFNb	Repressed	1.5h vs UT	NK cell	WT	GO:0048523	negative regulation of cellular process	0.00105302	-6.85609	4654	30	0.384615	Xpc,Gpr68,Wfikkn1,Klf10,Irf2bpl,Snai3,Dusp6,Trib2,Cxcr3,Eya2,Rbm38,Sla2,Ciita,Dyrk3,Hhex,S1pr1,Mnt,Rreb1,Nfatc2,Cd27,Sgk1,Dusp2,Rap2a,Smad3,Hes1,Tbxa2r,Tsc22d1,Angptl4,Cxxc5,Bbs12
GO BP	IFNb	Repressed	1.5h vs UT	NK cell	WT	GO:0048519	negative regulation of biological process	0.00733602	-4.91496	5252	30	0.384615	Bbs12,Cxxc5,Angptl4,Tbxa2r,Tsc22d1,Hes1,Sgk1,Smad3,Dusp2,Rap2a,Nfatc2,Cd27,Mnt,S1pr1,Rreb1,Ciita,Sla2,Dyrk3,Hhex,Rbm38,Eya2,Cxcr3,Trib2,Dusp6,Snai3,Irf2bpl,Wfikkn1,Klf10,Gpr68,Xpc
GO BP	IFNb	Repressed	1.5h vs UT	NK cell	WT	GO:0080090	regulation of primary metabolic process	0.00840078	-4.77943	5300	30	0.384615	Fcgr3,Bsn,Trib2,Dusp6,Rbm38,Lpar5,Eya2,Cxcr3,Klf10,Wfikkn1,Mmd,Sh2d3c,Snai3,Irf2bpl,Tsc22d1,Hes1,Cxxc5,Angptl4,Lpar2,Rreb1,S1pr1,Mnt,Hhex,Ciita,Sla2,Smad3,Rap2a,Dusp2,Cd27,Nfatc2
GO BP	IFNb	Repressed	1.5h vs UT	NK cell	WT	GO:0048522	positive regulation of cellular process	0.00954104	-4.65215	5346	30	0.384615	Cd27,Rab3a,Nfatc2,Rap2a,Smad3,Sgk1,Dyrk3,Hhex,Ciita,Rreb1,S1pr1,Lpar2,Pdxp,Hes1,Zmynd10,Tsc22d1,Kcnn4,Irf2bpl,Gpr68,Sh2d3c,Klf10,Mmd,Cdc42ep3,Cxcr3,Eya2,Rbm38,Dusp6,Trib2,Steap3,Fcgr3
GO BP	IFNb	Repressed	1.5h vs UT	NK cell	WT	GO:0019222	regulation of metabolic process	0.046797	-3.06194	6017	30	0.384615	S1pr1,Mnt,Rreb1,Sla2,Ciita,Hhex,Rap2a,Dusp2,Smad3,Nfatc2,Cd27,Tsc22d1,Hes1,Cxxc5,Lpar2,Angptl4,Mmd,Wfikkn1,Klf10,Sh2d3c,Snai3,Irf2bpl,Fcgr3,Dusp6,Bsn,Trib2,Rbm38,Lpar5,Cxcr3,Eya2
GO BP	IFNb	Repressed	1.5h vs UT	NK cell	WT	GO:0051716	cellular response to stimulus	0.152167	-1.88278	6702	30	0.384615	Bsn,Fcgr3,Eya2,Cxcr3,S1pr5,Rbm38,Lpar5,Gpr68,Xpc,Sh2d3c,Il16,Klf10,Cdc42ep3,Paqr7,Hes1,Gpr160,Tbxa2r,Angptl4,Lpar2,Pdxp,Alkbh2,Hhex,S1pr1,S1pr4,Cd27,Rab3a,Nfatc2,Smad3,Rap2a,Sgk1
GO BP	IFNb	Repressed	1.5h vs UT	NK cell	WT	GO:0051171	regulation of nitrogen compound metabolic process	0.0106932	-4.53815	5153	29	0.371795	Bsn,Trib2,Dusp6,Fcgr3,Eya2,Cxcr3,Rbm38,Lpar5,Sh2d3c,Klf10,Wfikkn1,Mmd,Irf2bpl,Snai3,Hes1,Tsc22d1,Lpar2,Cxxc5,Hhex,Sla2,Ciita,Rreb1,Mnt,S1pr1,Cd27,Nfatc2,Smad3,Dusp2,Rap2a
GO BP	IFNb	Repressed	1.5h vs UT	NK cell	WT	GO:0031323	regulation of cellular metabolic process	0.0248099	-3.69651	5484	29	0.371795	Cd27,Nfatc2,Smad3,Rap2a,Dusp2,Hhex,Sla2,Ciita,Rreb1,S1pr1,Mnt,Lpar2,Cxxc5,Hes1,Tsc22d1,Irf2bpl,Snai3,Sh2d3c,Klf10,Wfikkn1,Mmd,Eya2,Cxcr3,Lpar5,Rbm38,Trib2,Bsn,Dusp6,Fcgr3
GO BP	IFNb	Repressed	1.5h vs UT	NK cell	WT	GO:0060255	regulation of macromolecule metabolic process	0.0299182	-3.50929	5565	29	0.371795	Lpar2,Cxxc5,Hes1,Tsc22d1,Cd27,Nfatc2,Smad3,Rap2a,Dusp2,Hhex,Sla2,Ciita,Rreb1,S1pr1,Mnt,Eya2,Cxcr3,Rbm38,Lpar5,Trib2,Bsn,Dusp6,Fcgr3,Irf2bpl,Snai3,Sh2d3c,Klf10,Wfikkn1,Mmd
GO BP	IFNb	Repressed	1.5h vs UT	NK cell	WT	GO:0071704	organic substance metabolic process	0.238859	-1.43188	6789	29	0.371795	Dennd3,Msl1,Pdxp,Angptl4,Chst12,Hhex,Dyrk3,Klhl8,Alkbh2,Sla2,Dusp2,Smad3,Qprt,Sgk1,Josd1,Dusp6,Abhd15,Trib2,Rbm38,H6pd,Eya2,Mmd,Xpc,Usp20,Pgpep1,Carns1,Trim36,Crot,Fut7
GO BP	IFNb	Repressed	1.5h vs UT	NK cell	WT	GO:0048583	regulation of response to stimulus	0.000348219	-7.96268	3734	27	0.346154	Fcgr3,Steap3,Dusp6,Trib2,Plekhg3,Cxcr3,Eya2,Wfikkn1,Usp20,Il16,Gpr68,Kcnn4,Tbxa2r,Hes1,Lpar2,Mnt,S1pr1,Rreb1,Sla2,Hhex,Dyrk3,Dusp2,Rap2a,Smad3,Nfatc2,Rab3a,Cd27
GO BP	IFNb	Repressed	1.5h vs UT	NK cell	WT	GO:0007154	cell communication	0.0345214	-3.36618	5148	27	0.346154	Cd27,Rab3a,S1pr4,Nfatc2,Rap2a,Smad3,Sgk1,Hhex,S1pr1,Angptl4,Lpar2,Pdxp,Hes1,Gpr160,Tbxa2r,Paqr7,Gpr68,Sh2d3c,Klf10,Cdc42ep3,Cxcr3,Eya2,S1pr5,Rbm38,Lpar5,Bsn,Fcgr3
GO BP	IFNb	Repressed	1.5h vs UT	NK cell	WT	GO:0044238	primary metabolic process	0.268085	-1.31645	6373	27	0.346154	Josd1,Qprt,Sgk1,Dusp2,Smad3,Sla2,Dyrk3,Alkbh2,Klhl8,Chst12,Angptl4,Pdxp,Msl1,Dennd3,Crot,Fut7,Trim36,Usp20,Pgpep1,Xpc,Mmd,H6pd,Eya2,Rbm38,Dusp6,Abhd15,Trib2
GO BP	IFNb	Repressed	1.5h vs UT	NK cell	WT	GO:0007165	signal transduction	0.0690306	-2.67321	4751	24	0.307692	Gpr160,Bsn,Hes1,Fcgr3,Tbxa2r,Lpar2,Cxcr3,Eya2,Rbm38,Lpar5,S1pr5,Sh2d3c,Gpr68,Hhex,S1pr1,Cdc42ep3,Nfatc2,Rab3a,Cd27,S1pr4,Sgk1,Rap2a,Paqr7,Smad3
GO BP	IFNb	Repressed	1.5h vs UT	NK cell	WT	GO:0023052	signaling	0.115041	-2.16247	5023	24	0.307692	Gpr160,Hes1,Tbxa2r,Lpar2,Hhex,S1pr1,Nfatc2,Cd27,Rab3a,S1pr4,Sgk1,Rap2a,Smad3,Bsn,Fcgr3,Cxcr3,Eya2,Lpar5,S1pr5,Rbm38,Sh2d3c,Gpr68,Cdc42ep3,Paqr7
GO BP	IFNb	Repressed	1.5h vs UT	NK cell	WT	GO:0071840	cellular component organization or biogenesis	0.149366	-1.90136	5181	24	0.307692	Hes1,Msl1,Bsn,Zmynd10,Steap3,Kcnn4,Fcgr3,Eya2,Pard6g,Angptl4,Bbs12,Pdxp,Xpc,Hhex,Dyrk3,Cdc42ep3,S1pr1,Rab3a,Smad3,Hps6,Rap2a,Trim36,Sgk1,Qprt
GO BP	IFNb	Repressed	1.5h vs UT	NK cell	WT	GO:0016043	cellular component organization	0.165163	-1.80082	4997	23	0.294872	Kcnn4,Fcgr3,Hes1,Msl1,Bsn,Zmynd10,Bbs12,Pdxp,Pard6g,Eya2,Angptl4,Cdc42ep3,S1pr1,Hhex,Dyrk3,Xpc,Smad3,Hps6,Rap2a,Trim36,Qprt,Sgk1,Rab3a
GO BP	IFNb	Repressed	1.5h vs UT	NK cell	WT	GO:0051179	localization	0.130356	-2.03748	4605	22	0.282051	Il16,Usp20,Fut7,Crot,Steap3,Fcgr3,Bsn,Ap5b1,Eya2,Cxcr3,S1pr1,Hhex,Rap2a,Hps6,Cd27,Rab3a,Nfatc2,Dennd3,Kcnn4,Hes1,Bbs12,Arl4d
GO BP	IFNb	Repressed	1.5h vs UT	NK cell	WT	GO:0009893	positive regulation of metabolic process	0.020476	-3.8885	3555	21	0.269231	Trib2,Hes1,Fcgr3,Tsc22d1,Lpar2,Eya2,Cxcr3,Angptl4,Rbm38,Sh2d3c,Ciita,Hhex,S1pr1,Mmd,Klf10,Rreb1,Irf2bpl,Nfatc2,Cd27,Smad3,Rap2a
GO BP	IFNb	Repressed	1.5h vs UT	NK cell	WT	GO:0050793	regulation of developmental process	0.00208584	-6.17258	2711	20	0.25641	Smad3,Rap2a,Sgk1,Cd27,Hemgn,Nfatc2,Rreb1,Klf10,Cdc42ep3,S1pr1,Mmd,Gpr68,Hhex,Rbm38,Bbs12,Cxcr3,Tbxa2r,Hes1,Trib2,Dusp6
GO BP	IFNb	Repressed	1.5h vs UT	NK cell	WT	GO:0010604	positive regulation of macromolecule metabolic process	0.0174206	-4.0501	3280	20	0.25641	Lpar2,Eya2,Cxcr3,Rbm38,Trib2,Hes1,Fcgr3,Tsc22d1,Irf2bpl,Nfatc2,Cd27,Smad3,Rap2a,Sh2d3c,Ciita,Hhex,Mmd,S1pr1,Klf10,Rreb1
GO BP	IFNb	Repressed	1.5h vs UT	NK cell	WT	GO:0010646	regulation of cell communication	0.0197514	-3.92453	3321	20	0.25641	Hes1,Dusp6,Trib2,Steap3,Kcnn4,Eya2,Lpar2,Plekhg3,Gpr68,Hhex,Dyrk3,Usp20,Sla2,Mnt,Wfikkn1,Cd27,Rab3a,Dusp2,Rap2a,Smad3
GO BP	IFNb	Repressed	1.5h vs UT	NK cell	WT	GO:0023051	regulation of signaling	0.0206633	-3.87939	3336	20	0.25641	Smad3,Rap2a,Dusp2,Cd27,Rab3a,Wfikkn1,Mnt,Sla2,Usp20,Hhex,Gpr68,Dyrk3,Plekhg3,Lpar2,Eya2,Kcnn4,Steap3,Trib2,Dusp6,Hes1
GO BP	IFNb	Repressed	1.5h vs UT	NK cell	WT	GO:1901564	organonitrogen compound metabolic process	0.204947	-1.58501	4394	20	0.25641	Trib2,Dusp6,Msl1,Dennd3,Chst12,Eya2,Pdxp,Pgpep1,Usp20,Klhl8,Dyrk3,Mmd,Josd1,Fut7,Crot,Trim36,Qprt,Sgk1,Carns1,Dusp2
GO BP	IFNb	Repressed	1.5h vs UT	NK cell	WT	GO:0051173	positive regulation of nitrogen compound metabolic process	0.0202716	-3.89854	3110	19	0.24359	Rap2a,Smad3,Cd27,Nfatc2,Irf2bpl,Klf10,Rreb1,Mmd,S1pr1,Hhex,Ciita,Sh2d3c,Cxcr3,Eya2,Lpar2,Tsc22d1,Fcgr3,Hes1,Trib2
GO BP	IFNb	Repressed	1.5h vs UT	NK cell	WT	GO:0031325	positive regulation of cellular metabolic process	0.0323849	-3.43006	3269	19	0.24359	Cd27,Irf2bpl,Nfatc2,Smad3,Rap2a,Hhex,Sh2d3c,Ciita,Klf10,Rreb1,S1pr1,Mmd,Eya2,Cxcr3,Lpar2,Hes1,Trib2,Tsc22d1,Fcgr3
GO BP	IFNb	Repressed	1.5h vs UT	NK cell	WT	GO:0019219	regulation of nucleobase-containing compound metabolic process	0.0396241	-3.22832	3343	19	0.24359	Hes1,Trib2,Tsc22d1,Eya2,Cxcr3,Rbm38,Lpar5,Cxxc5,Hhex,Ciita,Sla2,Rreb1,Klf10,Mnt,S1pr1,Irf2bpl,Nfatc2,Smad3,Snai3
GO BP	IFNb	Repressed	1.5h vs UT	NK cell	WT	GO:0010556	regulation of macromolecule biosynthetic process	0.0425468	-3.15715	3370	19	0.24359	Cd27,Irf2bpl,Nfatc2,Smad3,Snai3,Hhex,Ciita,Sla2,Rreb1,Klf10,S1pr1,Mnt,Cxcr3,Lpar5,Cxxc5,Hes1,Trib2,Tsc22d1,Fcgr3
GO BP	IFNb	Repressed	1.5h vs UT	NK cell	WT	GO:0031326	regulation of cellular biosynthetic process	0.0604638	-2.80571	3511	19	0.24359	Lpar5,Cxxc5,Cxcr3,Tsc22d1,Fcgr3,Hes1,Trib2,Smad3,Snai3,Cd27,Irf2bpl,Nfatc2,Rreb1,Klf10,Mnt,S1pr1,Hhex,Ciita,Sla2
GO BP	IFNb	Repressed	1.5h vs UT	NK cell	WT	GO:0009889	regulation of biosynthetic process	0.0716135	-2.63647	3584	19	0.24359	Cxcr3,Cxxc5,Lpar5,Hes1,Trib2,Tsc22d1,Fcgr3,Cd27,Nfatc2,Irf2bpl,Snai3,Smad3,Hhex,Sla2,Ciita,Klf10,Rreb1,Mnt,S1pr1
GO BP	IFNb	Repressed	1.5h vs UT	NK cell	WT	GO:0044260	cellular macromolecule metabolic process	0.181435	-1.70686	4068	19	0.24359	Dusp6,Trib2,Msl1,Dennd3,Chst12,Eya2,Pdxp,Usp20,Xpc,Dyrk3,Alkbh2,Klhl8,Mmd,Josd1,Fut7,Sgk1,Trim36,Dusp2,Smad3
GO BP	IFNb	Repressed	1.5h vs UT	NK cell	WT	GO:0051172	negative regulation of nitrogen compound metabolic process	0.00204013	-6.19474	2313	18	0.230769	Smad3,Dusp2,Snai3,Irf2bpl,Nfatc2,Cd27,Wfikkn1,Mnt,Klf10,Rreb1,Sla2,Ciita,Hhex,Rbm38,Cxxc5,Trib2,Dusp6,Hes1
GO BP	IFNb	Repressed	1.5h vs UT	NK cell	WT	GO:0031324	negative regulation of cellular metabolic process	0.00487101	-5.32445	2506	18	0.230769	Hhex,Ciita,Sla2,Klf10,Rreb1,Wfikkn1,Mnt,Cd27,Irf2bpl,Nfatc2,Smad3,Snai3,Dusp2,Hes1,Trib2,Dusp6,Rbm38,Cxxc5
GO BP	IFNb	Repressed	1.5h vs UT	NK cell	WT	GO:0010605	negative regulation of macromolecule metabolic process	0.00775337	-4.85963	2621	18	0.230769	Hes1,Trib2,Dusp6,Rbm38,Cxxc5,Hhex,Sla2,Ciita,Klf10,Rreb1,Wfikkn1,Mnt,Cd27,Irf2bpl,Nfatc2,Smad3,Snai3,Dusp2
GO BP	IFNb	Repressed	1.5h vs UT	NK cell	WT	GO:0009966	regulation of signal transduction	0.0133816	-4.31387	2769	18	0.230769	Steap3,Kcnn4,Hes1,Dusp6,Trib2,Plekhg3,Eya2,Lpar2,Mnt,Wfikkn1,Hhex,Dyrk3,Sla2,Usp20,Rap2a,Dusp2,Smad3,Cd27
GO BP	IFNb	Repressed	1.5h vs UT	NK cell	WT	GO:0009892	negative regulation of metabolic process	0.0187665	-3.97568	2869	18	0.230769	Mnt,Wfikkn1,Rreb1,Klf10,Ciita,Sla2,Hhex,Dusp2,Snai3,Smad3,Nfatc2,Irf2bpl,Cd27,Dusp6,Trib2,Hes1,Cxxc5,Rbm38
GO BP	IFNb	Repressed	1.5h vs UT	NK cell	WT	GO:0051252	regulation of RNA metabolic process	0.0384148	-3.25931	3107	18	0.230769	Tsc22d1,Trib2,Hes1,Cxxc5,Lpar5,Rbm38,Cxcr3,Mnt,S1pr1,Rreb1,Klf10,Sla2,Ciita,Hhex,Snai3,Smad3,Nfatc2,Irf2bpl
GO BP	IFNb	Repressed	1.5h vs UT	NK cell	WT	GO:0051239	regulation of multicellular organismal process	0.054044	-2.91796	3236	18	0.230769	Hemgn,Nfatc2,Cd27,Sgk1,Smad3,Rap2a,Hhex,Gpr68,S1pr1,Mmd,Rreb1,Klf10,Cxcr3,Trib2,Dusp6,Hes1,Tbxa2r,Fcgr3
GO BP	IFNb	Repressed	1.5h vs UT	NK cell	WT	GO:0010468	regulation of gene expression	0.191821	-1.65119	3857	18	0.230769	Tsc22d1,Trib2,Hes1,Lpar5,Rbm38,Cxxc5,Cxcr3,S1pr1,Mnt,Rreb1,Klf10,Sla2,Ciita,Hhex,Smad3,Snai3,Irf2bpl,Nfatc2
GO BP	IFNb	Repressed	1.5h vs UT	NK cell	WT	GO:0006355	regulation of transcription, DNA-templated	0.0309074	-3.47676	2811	17	0.217949	Cxxc5,Lpar5,Cxcr3,Tsc22d1,Hes1,Trib2,Snai3,Smad3,Nfatc2,Irf2bpl,Rreb1,Klf10,Mnt,S1pr1,Hhex,Ciita,Sla2
GO BP	IFNb	Repressed	1.5h vs UT	NK cell	WT	GO:1903506	regulation of nucleic acid-templated transcription	0.0362749	-3.31663	2865	17	0.217949	Smad3,Snai3,Irf2bpl,Nfatc2,S1pr1,Mnt,Rreb1,Klf10,Sla2,Ciita,Hhex,Lpar5,Cxxc5,Cxcr3,Tsc22d1,Trib2,Hes1
GO BP	IFNb	Repressed	1.5h vs UT	NK cell	WT	GO:2001141	regulation of RNA biosynthetic process	0.0365923	-3.30792	2868	17	0.217949	Klf10,Rreb1,S1pr1,Mnt,Hhex,Ciita,Sla2,Snai3,Smad3,Nfatc2,Irf2bpl,Tsc22d1,Hes1,Trib2,Cxxc5,Lpar5,Cxcr3
GO BP	IFNb	Repressed	1.5h vs UT	NK cell	WT	GO:2000112	regulation of cellular macromolecule biosynthetic process	0.094424	-2.35996	3242	17	0.217949	Hes1,Trib2,Tsc22d1,Cxcr3,Cxxc5,Lpar5,Hhex,Ciita,Sla2,Rreb1,Klf10,S1pr1,Mnt,Nfatc2,Irf2bpl,Snai3,Smad3
GO BP	IFNb	Repressed	1.5h vs UT	NK cell	WT	GO:0019538	protein metabolic process	0.175373	-1.74084	3559	17	0.217949	Chst12,Eya2,Pdxp,Trib2,Dusp6,Msl1,Dennd3,Josd1,Fut7,Trim36,Sgk1,Dusp2,Pgpep1,Usp20,Klhl8,Dyrk3,Mmd
GO BP	IFNb	Repressed	1.5h vs UT	NK cell	WT	GO:0048584	positive regulation of response to stimulus	0.00495703	-5.30695	2114	16	0.205128	Il16,Gpr68,Hhex,S1pr1,Rreb1,Nfatc2,Cd27,Smad3,Hes1,Fcgr3,Tbxa2r,Kcnn4,Steap3,Lpar2,Cxcr3,Eya2
GO BP	IFNb	Repressed	1.5h vs UT	NK cell	WT	GO:0032879	regulation of localization	0.0589843	-2.83048	2818	16	0.205128	Hes1,Bsn,Fcgr3,Tbxa2r,Kcnn4,Cxcr3,Pard6g,Gpr68,Il16,Rreb1,Mmd,S1pr1,Rab3a,Rap2a,Smad3,Sgk1
GO BP	IFNb	Repressed	1.5h vs UT	NK cell	WT	GO:0006950	response to stress	0.0817636	-2.50392	2948	16	0.205128	Klf10,Alkbh2,Xpc,Ciita,Smad3,Hps6,Sgk1,Rab3a,Nfatc2,Tbxa2r,Fcgr3,Lpar5,Rbm38,Eya2,Angptl4,Cxcr3
GO BP	IFNb	Repressed	1.5h vs UT	NK cell	WT	GO:0006357	regulation of transcription by RNA polymerase II	0.00764981	-4.87307	2015	15	0.192308	Hes1,Tsc22d1,Cxcr3,Cxxc5,Sla2,Ciita,Hhex,S1pr1,Mnt,Rreb1,Klf10,Irf2bpl,Nfatc2,Smad3,Snai3
GO BP	IFNb	Repressed	1.5h vs UT	NK cell	WT	GO:2000026	regulation of multicellular organismal development	0.0150496	-4.1964	2178	15	0.192308	Hes1,Dusp6,Tbxa2r,Cxcr3,Hhex,Gpr68,Rreb1,Klf10,S1pr1,Mmd,Cd27,Nfatc2,Rap2a,Smad3,Sgk1
GO BP	IFNb	Repressed	1.5h vs UT	NK cell	WT	GO:0043412	macromolecule modification	0.0559881	-2.88262	2576	15	0.192308	Pdxp,Eya2,Trib2,Dusp6,Msl1,Trim36,Sgk1,Dusp2,Josd1,Fut7,Mmd,Usp20,Alkbh2,Klhl8,Dyrk3
GO BP	IFNb	Repressed	1.5h vs UT	NK cell	WT	GO:0065009	regulation of molecular function	0.0894921	-2.4136	2757	15	0.192308	Hes1,Dusp6,Bsn,Trib2,Lpar5,Angptl4,Lpar2,Mmd,S1pr1,Wfikkn1,Hhex,Dusp2,Smad3,Rab3a,Cd27
GO BP	IFNb	Repressed	1.5h vs UT	NK cell	WT	GO:0044267	cellular protein metabolic process	0.140154	-1.96501	2960	15	0.192308	Dusp2,Sgk1,Trim36,Fut7,Josd1,Mmd,Dyrk3,Klhl8,Usp20,Pdxp,Eya2,Dennd3,Msl1,Dusp6,Trib2
GO BP	IFNb	Repressed	1.5h vs UT	NK cell	WT	GO:0006996	organelle organization	0.161162	-1.82534	3031	15	0.192308	Dyrk3,Xpc,Hhex,S1pr1,Rab3a,Trim36,Sgk1,Rap2a,Hps6,Zmynd10,Msl1,Eya2,Pard6g,Pdxp,Bbs12
GO BP	IFNb	Repressed	1.5h vs UT	NK cell	WT	GO:0002376	immune system process	0.0106877	-4.53866	1895	14	0.179487	Cxcr3,Fcgr3,Kcnn4,Hes1,Smad3,Nfatc2,Cd27,Fut7,S1pr1,Sla2,Ciita,Il16,Hhex,Dyrk3
GO BP	IFNb	Repressed	1.5h vs UT	NK cell	WT	GO:0045595	regulation of cell differentiation	0.0113101	-4.48206	1908	14	0.179487	Bbs12,Rbm38,Trib2,Hes1,Sgk1,Smad3,Rap2a,Hemgn,Nfatc2,Cd27,Mmd,Klf10,Rreb1,Gpr68
GO BP	IFNb	Repressed	1.5h vs UT	NK cell	WT	GO:0036211	protein modification process	0.062763	-2.76839	2396	14	0.179487	Msl1,Trib2,Dusp6,Pdxp,Eya2,Mmd,Klhl8,Dyrk3,Usp20,Dusp2,Trim36,Sgk1,Fut7,Josd1
GO BP	IFNb	Repressed	1.5h vs UT	NK cell	WT	GO:0006464	cellular protein modification process	0.062763	-2.76839	2396	14	0.179487	Trib2,Dusp6,Msl1,Pdxp,Eya2,Mmd,Usp20,Klhl8,Dyrk3,Trim36,Sgk1,Dusp2,Josd1,Fut7
GO BP	IFNb	Repressed	1.5h vs UT	NK cell	WT	GO:0051246	regulation of protein metabolic process	0.150402	-1.89444	2759	14	0.179487	Hhex,Sh2d3c,Wfikkn1,Mmd,Cd27,Smad3,Dusp2,Rap2a,Hes1,Bsn,Trib2,Dusp6,Fcgr3,Lpar2
GO BP	IFNb	Repressed	1.5h vs UT	NK cell	WT	GO:0051253	negative regulation of RNA metabolic process	0.00101717	-6.89073	1292	13	0.166667	Snai3,Smad3,Nfatc2,Irf2bpl,Klf10,Rreb1,Mnt,Hhex,Sla2,Ciita,Cxxc5,Rbm38,Hes1
GO BP	IFNb	Repressed	1.5h vs UT	NK cell	WT	GO:0045934	negative regulation of nucleobase-containing compound metabolic process	0.00202907	-6.20018	1395	13	0.166667	Ciita,Sla2,Hhex,Mnt,Klf10,Rreb1,Nfatc2,Irf2bpl,Snai3,Smad3,Hes1,Cxxc5,Rbm38
GO BP	IFNb	Repressed	1.5h vs UT	NK cell	WT	GO:0010558	negative regulation of macromolecule biosynthetic process	0.00258479	-5.95811	1434	13	0.166667	Smad3,Snai3,Irf2bpl,Nfatc2,Mnt,Klf10,Rreb1,Sla2,Ciita,Hhex,Cxxc5,Trib2,Hes1
GO BP	IFNb	Repressed	1.5h vs UT	NK cell	WT	GO:0031327	negative regulation of cellular biosynthetic process	0.00345556	-5.66777	1483	13	0.166667	Sla2,Ciita,Hhex,Mnt,Rreb1,Klf10,Irf2bpl,Nfatc2,Smad3,Snai3,Trib2,Hes1,Cxxc5
GO BP	IFNb	Repressed	1.5h vs UT	NK cell	WT	GO:0009890	negative regulation of biosynthetic process	0.00428522	-5.45258	1521	13	0.166667	Smad3,Snai3,Irf2bpl,Nfatc2,Mnt,Rreb1,Klf10,Sla2,Ciita,Hhex,Cxxc5,Trib2,Hes1
GO BP	IFNb	Repressed	1.5h vs UT	NK cell	WT	GO:0006796	phosphate-containing compound metabolic process	0.0117665	-4.4425	1722	13	0.166667	Qprt,Sgk1,Dusp2,Crot,Mmd,Sla2,Ciita,Dyrk3,Pdxp,H6pd,Eya2,Dusp6,Trib2
GO BP	IFNb	Repressed	1.5h vs UT	NK cell	WT	GO:0006793	phosphorus metabolic process	0.0130464	-4.33924	1745	13	0.166667	Mmd,Dyrk3,Ciita,Sla2,Dusp2,Qprt,Sgk1,Crot,Trib2,Dusp6,Pdxp,Eya2,H6pd
GO BP	IFNb	Repressed	1.5h vs UT	NK cell	WT	GO:0010557	positive regulation of macromolecule biosynthetic process	0.0219161	-3.82054	1869	13	0.166667	Tsc22d1,Fcgr3,Hes1,Cxcr3,Rreb1,Klf10,S1pr1,Hhex,Ciita,Smad3,Cd27,Irf2bpl,Nfatc2
GO BP	IFNb	Repressed	1.5h vs UT	NK cell	WT	GO:0031328	positive regulation of cellular biosynthetic process	0.0313419	-3.4628	1964	13	0.166667	Klf10,Rreb1,S1pr1,Hhex,Ciita,Smad3,Cd27,Nfatc2,Irf2bpl,Tsc22d1,Fcgr3,Hes1,Cxcr3
GO BP	IFNb	Repressed	1.5h vs UT	NK cell	WT	GO:0009891	positive regulation of biosynthetic process	0.0362221	-3.31808	2005	13	0.166667	Cxcr3,Tsc22d1,Fcgr3,Hes1,Smad3,Cd27,Irf2bpl,Nfatc2,Rreb1,Klf10,S1pr1,Hhex,Ciita
GO BP	IFNb	Repressed	1.5h vs UT	NK cell	WT	GO:0050790	regulation of catalytic activity	0.0479071	-3.03849	2089	13	0.166667	Rab3a,Cd27,Smad3,Dusp2,Hhex,Wfikkn1,S1pr1,Mmd,Lpar2,Angptl4,Trib2,Bsn,Dusp6
GO BP	IFNb	Repressed	1.5h vs UT	NK cell	WT	GO:0032268	regulation of cellular protein metabolic process	0.166372	-1.79353	2573	13	0.166667	Trib2,Bsn,Dusp6,Hes1,Lpar2,Sh2d3c,Hhex,Wfikkn1,Mmd,Cd27,Smad3,Rap2a,Dusp2
GO BP	IFNb	Repressed	1.5h vs UT	NK cell	WT	GO:0045892	negative regulation of transcription, DNA-templated	0.00132654	-6.62518	1165	12	0.153846	Nfatc2,Irf2bpl,Snai3,Smad3,Sla2,Ciita,Hhex,Mnt,Rreb1,Klf10,Cxxc5,Hes1
GO BP	IFNb	Repressed	1.5h vs UT	NK cell	WT	GO:1903507	negative regulation of nucleic acid-templated transcription	0.00175349	-6.34615	1204	12	0.153846	Hes1,Cxxc5,Ciita,Sla2,Hhex,Mnt,Rreb1,Klf10,Irf2bpl,Nfatc2,Smad3,Snai3
GO BP	IFNb	Repressed	1.5h vs UT	NK cell	WT	GO:1902679	negative regulation of RNA biosynthetic process	0.00176577	-6.33917	1205	12	0.153846	Hhex,Sla2,Ciita,Klf10,Rreb1,Mnt,Irf2bpl,Nfatc2,Smad3,Snai3,Hes1,Cxxc5
GO BP	IFNb	Repressed	1.5h vs UT	NK cell	WT	GO:2000113	negative regulation of cellular macromolecule biosynthetic process	0.00491568	-5.31533	1366	12	0.153846	Smad3,Snai3,Irf2bpl,Nfatc2,Mnt,Klf10,Rreb1,Sla2,Ciita,Hhex,Cxxc5,Hes1
GO BP	IFNb	Repressed	1.5h vs UT	NK cell	WT	GO:0010629	negative regulation of gene expression	0.0257807	-3.65813	1709	12	0.153846	Irf2bpl,Nfatc2,Smad3,Snai3,Hhex,Ciita,Sla2,Klf10,Rreb1,Mnt,Cxxc5,Hes1
GO BP	IFNb	Repressed	1.5h vs UT	NK cell	WT	GO:0045935	positive regulation of nucleobase-containing compound metabolic process	0.045473	-3.09064	1862	12	0.153846	Eya2,Cxcr3,Tsc22d1,Hes1,Smad3,Irf2bpl,Nfatc2,Rreb1,Klf10,S1pr1,Hhex,Ciita
GO BP	IFNb	Repressed	1.5h vs UT	NK cell	WT	GO:0010628	positive regulation of gene expression	0.0690402	-2.67307	1992	12	0.153846	Tsc22d1,Hes1,Rbm38,Cxcr3,S1pr1,Klf10,Rreb1,Ciita,Hhex,Smad3,Nfatc2,Irf2bpl
GO BP	IFNb	Repressed	1.5h vs UT	NK cell	WT	GO:0033036	macromolecule localization	0.12469	-2.08193	2211	12	0.153846	Crot,Rab3a,Cd27,Arl4d,Hps6,Rap2a,Ap5b1,Bbs12,Bsn,Hhex,Kcnn4,Steap3
GO BP	IFNb	Repressed	1.5h vs UT	NK cell	WT	GO:0051128	regulation of cellular component organization	0.220201	-1.51322	2480	12	0.153846	Pdxp,Trim36,Sgk1,Smad3,Rap2a,Nfatc2,Rab3a,Cdc42ep3,S1pr1,Rreb1,Zmynd10,Hes1
GO BP	IFNb	Repressed	1.5h vs UT	NK cell	WT	GO:0000122	negative regulation of transcription by RNA polymerase II	0.000439875	-7.72902	879	11	0.141026	Mnt,Rreb1,Sla2,Ciita,Hes1,Hhex,Smad3,Cxxc5,Snai3,Irf2bpl,Nfatc2
GO BP	IFNb	Repressed	1.5h vs UT	NK cell	WT	GO:0045944	positive regulation of transcription by RNA polymerase II	0.00685113	-4.98334	1246	11	0.141026	Nfatc2,Irf2bpl,Cxcr3,Smad3,Ciita,Hhex,Hes1,S1pr1,Rreb1,Klf10,Tsc22d1
GO BP	IFNb	Repressed	1.5h vs UT	NK cell	WT	GO:0042981	regulation of apoptotic process	0.026574	-3.62782	1518	11	0.141026	Eya2,Angptl4,Cxcr3,Cd27,Sgk1,Smad3,Dusp6,Dyrk3,Mnt,Steap3,Tsc22d1
GO BP	IFNb	Repressed	1.5h vs UT	NK cell	WT	GO:0051094	positive regulation of developmental process	0.0290182	-3.53983	1539	11	0.141026	Hes1,Gpr68,Tbxa2r,Mmd,Klf10,Rreb1,Nfatc2,Cd27,Cxcr3,Sgk1,Smad3
GO BP	IFNb	Repressed	1.5h vs UT	NK cell	WT	GO:0043067	regulation of programmed cell death	0.0291385	-3.53569	1540	11	0.141026	Smad3,Sgk1,Cd27,Mnt,Dyrk3,Angptl4,Cxcr3,Eya2,Tsc22d1,Steap3,Dusp6
GO BP	IFNb	Repressed	1.5h vs UT	NK cell	WT	GO:0045893	positive regulation of transcription, DNA-templated	0.0303619	-3.49457	1550	11	0.141026	Ciita,Hhex,Hes1,S1pr1,Klf10,Rreb1,Tsc22d1,Nfatc2,Irf2bpl,Cxcr3,Smad3
GO BP	IFNb	Repressed	1.5h vs UT	NK cell	WT	GO:1903508	positive regulation of nucleic acid-templated transcription	0.0382009	-3.2649	1608	11	0.141026	S1pr1,Tsc22d1,Klf10,Rreb1,Ciita,Hes1,Hhex,Smad3,Irf2bpl,Nfatc2,Cxcr3
GO BP	IFNb	Repressed	1.5h vs UT	NK cell	WT	GO:1902680	positive regulation of RNA biosynthetic process	0.0383475	-3.26106	1609	11	0.141026	Cxcr3,Tsc22d1,Hes1,Smad3,Irf2bpl,Nfatc2,S1pr1,Rreb1,Klf10,Ciita,Hhex
GO BP	IFNb	Repressed	1.5h vs UT	NK cell	WT	GO:0010941	regulation of cell death	0.0508714	-2.97846	1686	11	0.141026	Eya2,Cxcr3,Angptl4,Cd27,Sgk1,Smad3,Dusp6,Dyrk3,Mnt,Steap3,Tsc22d1
GO BP	IFNb	Repressed	1.5h vs UT	NK cell	WT	GO:0051254	positive regulation of RNA metabolic process	0.0541619	-2.91578	1704	11	0.141026	Cxcr3,Nfatc2,Irf2bpl,Smad3,Hhex,Hes1,Ciita,Rreb1,Klf10,Tsc22d1,S1pr1
GO BP	IFNb	Repressed	1.5h vs UT	NK cell	WT	GO:0019220	regulation of phosphate metabolic process	0.0599633	-2.81402	1734	11	0.141026	Hhex,Hes1,Dusp6,Sh2d3c,Trib2,Mmd,Cd27,Lpar2,Dusp2,Rap2a,Smad3
GO BP	IFNb	Repressed	1.5h vs UT	NK cell	WT	GO:0051174	regulation of phosphorus metabolic process	0.0601636	-2.81069	1735	11	0.141026	Sh2d3c,Hhex,Mmd,Cd27,Rap2a,Dusp2,Smad3,Dusp6,Trib2,Hes1,Lpar2
GO BP	IFNb	Repressed	1.5h vs UT	NK cell	WT	GO:0031399	regulation of protein modification process	0.0793369	-2.53405	1822	11	0.141026	Hhex,Hes1,Sh2d3c,Dusp6,Bsn,Trib2,Mmd,Cd27,Lpar2,Dusp2,Rap2a
GO BP	IFNb	Repressed	1.5h vs UT	NK cell	WT	GO:0051240	positive regulation of multicellular organismal process	0.104313	-2.26036	1917	11	0.141026	Klf10,Rreb1,Mmd,Fcgr3,Tbxa2r,Gpr68,Hes1,Smad3,Sgk1,Cd27,Cxcr3
GO BP	IFNb	Repressed	1.5h vs UT	NK cell	WT	GO:0051726	regulation of cell cycle	0.00312408	-5.76862	958	10	0.128205	Rbm38,Smad3,Pdxp,Trim36,Sgk1,Hes1,Xpc,Hhex,Dyrk3,Mnt
GO BP	IFNb	Repressed	1.5h vs UT	NK cell	WT	GO:0080134	regulation of response to stress	0.0258798	-3.65429	1318	10	0.128205	Dyrk3,Steap3,Rreb1,Tbxa2r,Fcgr3,Eya2,Cd27,Rab3a,Smad3,Rap2a
GO BP	IFNb	Repressed	1.5h vs UT	NK cell	WT	GO:0006928	movement of cell or subcellular component	0.0306882	-3.48388	1356	10	0.128205	Bbs12,Cxcr3,Fut7,Nfatc2,S1pr1,Fcgr3,Hes1,Il16,Bsn,Kif21b
GO BP	IFNb	Repressed	1.5h vs UT	NK cell	WT	GO:0035556	intracellular signal transduction	0.0341812	-3.37608	1381	10	0.128205	Sh2d3c,Tbxa2r,Cdc42ep3,Rab3a,Cxcr3,S1pr4,Nfatc2,Rap2a,Rbm38,Sgk1
GO BP	IFNb	Repressed	1.5h vs UT	NK cell	WT	GO:0001932	regulation of protein phosphorylation	0.0430102	-3.14632	1437	10	0.128205	Dusp2,Rap2a,Cd27,Lpar2,Mmd,Hes1,Hhex,Trib2,Dusp6,Sh2d3c
GO BP	IFNb	Repressed	1.5h vs UT	NK cell	WT	GO:0042325	regulation of phosphorylation	0.0669673	-2.70355	1557	10	0.128205	Lpar2,Cd27,Dusp2,Rap2a,Sh2d3c,Dusp6,Trib2,Hhex,Hes1,Mmd
GO BP	IFNb	Repressed	1.5h vs UT	NK cell	WT	GO:1902531	regulation of intracellular signal transduction	0.0736017	-2.60909	1585	10	0.128205	Rap2a,Dusp2,Plekhg3,Cd27,Lpar2,Steap3,Dyrk3,Sla2,Dusp6,Trib2
GO BP	IFNb	Repressed	1.5h vs UT	NK cell	WT	GO:0042592	homeostatic process	0.0837873	-2.47947	1625	10	0.128205	Cxcr3,Angptl4,Smad3,Bbs12,Sgk1,Dyrk3,Steap3,S1pr1,Kcnn4,Tbxa2r
GO BP	IFNb	Repressed	1.5h vs UT	NK cell	WT	GO:0071702	organic substance transport	0.16355	-1.81063	1868	10	0.128205	Steap3,Fcgr3,Kcnn4,Hhex,Ap5b1,Bbs12,Arl4d,Crot,Cd27,Rab3a
GO BP	IFNb	Repressed	1.5h vs UT	NK cell	WT	GO:0008104	protein localization	0.177456	-1.72903	1903	10	0.128205	Steap3,Hhex,Bsn,Bbs12,Rap2a,Ap5b1,Hps6,Arl4d,Cd27,Rab3a
GO BP	IFNb	Repressed	1.5h vs UT	NK cell	WT	GO:0043066	negative regulation of apoptotic process	0.00789543	-4.84147	925	9	0.115385	Eya2,Cd27,Angptl4,Cxcr3,Smad3,Sgk1,Dyrk3,Tsc22d1,Mnt
GO BP	IFNb	Repressed	1.5h vs UT	NK cell	WT	GO:0043069	negative regulation of programmed cell death	0.00884301	-4.72813	942	9	0.115385	Dyrk3,Mnt,Tsc22d1,Eya2,Cd27,Angptl4,Cxcr3,Sgk1,Smad3
GO BP	IFNb	Repressed	1.5h vs UT	NK cell	WT	GO:0060548	negative regulation of cell death	0.0171254	-4.06719	1051	9	0.115385	Sgk1,Smad3,Angptl4,Cd27,Cxcr3,Eya2,Mnt,Tsc22d1,Dyrk3
GO BP	IFNb	Repressed	1.5h vs UT	NK cell	WT	GO:0051093	negative regulation of developmental process	0.0185034	-3.9898	1065	9	0.115385	Bbs12,Smad3,Cxcr3,Nfatc2,Tbxa2r,Hes1,Gpr68,Hhex,Trib2
GO BP	IFNb	Repressed	1.5h vs UT	NK cell	WT	GO:0022603	regulation of anatomical structure morphogenesis	0.0191182	-3.95712	1071	9	0.115385	Nfatc2,Cxcr3,Sgk1,Rap2a,Hes1,Hhex,Tbxa2r,Cdc42ep3,Rreb1
GO BP	IFNb	Repressed	1.5h vs UT	NK cell	WT	GO:0045597	positive regulation of cell differentiation	0.0221867	-3.80826	1099	9	0.115385	Gpr68,Hes1,Rreb1,Klf10,Mmd,Cd27,Nfatc2,Smad3,Sgk1
GO BP	IFNb	Repressed	1.5h vs UT	NK cell	WT	GO:0002682	regulation of immune system process	0.0620916	-2.77914	1330	9	0.115385	Smad3,Cxcr3,Cd27,Nfatc2,Klf10,Fcgr3,Kcnn4,Gpr68,Hes1
GO BP	IFNb	Repressed	1.5h vs UT	NK cell	WT	GO:0048585	negative regulation of response to stimulus	0.132231	-2.02321	1561	9	0.115385	Dusp6,Sla2,Dyrk3,Hhex,Wfikkn1,Mnt,Eya2,Smad3,Dusp2
GO BP	IFNb	Repressed	1.5h vs UT	NK cell	WT	GO:0042127	regulation of cell population proliferation	0.163285	-1.81226	1640	9	0.115385	Smad3,Rbm38,Cxcr3,Nfatc2,Tsc22d1,Rreb1,S1pr1,Hes1,Hhex
GO BP	IFNb	Repressed	1.5h vs UT	NK cell	WT	GO:0051247	positive regulation of protein metabolic process	0.17552	-1.74	1669	9	0.115385	Rap2a,Smad3,Cd27,Lpar2,Mmd,Fcgr3,Hes1,Sh2d3c,Trib2
GO BP	IFNb	Repressed	1.5h vs UT	NK cell	WT	GO:0007166	cell surface receptor signaling pathway	0.200781	-1.60554	1726	9	0.115385	Hes1,Hhex,Sh2d3c,Fcgr3,Eya2,Cd27,Cxcr3,Nfatc2,Smad3
GO BP	IFNb	Repressed	1.5h vs UT	NK cell	WT	GO:0004930	G protein-coupled receptor activity	0.0026443	-5.93535	634	8	0.102564	Gpr160,Gpr68,S1pr1,Tbxa2r,Cxcr3,S1pr4,Lpar5,S1pr5
GO BP	IFNb	Repressed	1.5h vs UT	NK cell	WT	GO:0003700	DNA-binding transcription factor activity	0.00666643	-5.01067	740	8	0.102564	Hhex,Hes1,Mnt,Rreb1,Tsc22d1,Nfatc2,Snai3,Smad3
GO BP	IFNb	Repressed	1.5h vs UT	NK cell	WT	GO:0009968	negative regulation of signal transduction	0.0711063	-2.64358	1163	8	0.102564	Eya2,Dusp2,Dyrk3,Hhex,Dusp6,Sla2,Mnt,Wfikkn1
GO BP	IFNb	Repressed	1.5h vs UT	NK cell	WT	GO:0033043	regulation of organelle organization	0.0923561	-2.3821	1233	8	0.102564	Smad3,Sgk1,Pdxp,Trim36,Rab3a,S1pr1,Cdc42ep3,Zmynd10
GO BP	IFNb	Repressed	1.5h vs UT	NK cell	WT	GO:0010648	negative regulation of cell communication	0.108865	-2.21764	1281	8	0.102564	Wfikkn1,Mnt,Dyrk3,Hhex,Sla2,Dusp6,Dusp2,Eya2
GO BP	IFNb	Repressed	1.5h vs UT	NK cell	WT	GO:0023057	negative regulation of signaling	0.110675	-2.20116	1286	8	0.102564	Dusp6,Sla2,Dyrk3,Hhex,Wfikkn1,Mnt,Eya2,Dusp2
GO BP	IFNb	Repressed	1.5h vs UT	NK cell	WT	GO:0045184	establishment of protein localization	0.119213	-2.12684	1309	8	0.102564	Steap3,Hhex,Arl4d,Rap2a,Ap5b1,Bbs12,Cd27,Rab3a
GO BP	IFNb	Repressed	1.5h vs UT	NK cell	WT	GO:0051241	negative regulation of multicellular organismal process	0.129682	-2.04267	1336	8	0.102564	Trib2,Gpr68,Hhex,Hes1,Tbxa2r,Nfatc2,Cxcr3,Smad3
GO BP	IFNb	Repressed	1.5h vs UT	NK cell	WT	GO:0033554	cellular response to stress	0.171541	-1.76293	1434	8	0.102564	Rbm38,Sgk1,Eya2,Angptl4,Nfatc2,Klf10,Alkbh2,Xpc
GO BP	IFNb	Repressed	1.5h vs UT	NK cell	WT	GO:0071705	nitrogen compound transport	0.220392	-1.51235	1535	8	0.102564	Arl4d,Bbs12,Ap5b1,Cd27,Rab3a,Fcgr3,Steap3,Hhex
GO BP	IFNb	Repressed	1.5h vs UT	NK cell	WT	GO:0043933	protein-containing complex subunit organization	0.222942	-1.50084	1540	8	0.102564	Dyrk3,Hes1,Zmynd10,Angptl4,Bbs12,Smad3,Qprt,Sgk1
GO BP	IFNb	Repressed	1.5h vs UT	NK cell	WT	GO:0032270	positive regulation of cellular protein metabolic process	0.2343	-1.45115	1562	8	0.102564	Mmd,Sh2d3c,Trib2,Hes1,Rap2a,Smad3,Lpar2,Cd27
GO BP	IFNb	Repressed	1.5h vs UT	NK cell	WT	GO:0007017	microtubule-based process	0.00958714	-4.64733	630	7	0.0897436	Pard6g,Sgk1,Trim36,Bbs12,Zmynd10,Kif21b,Bsn
GO BP	IFNb	Repressed	1.5h vs UT	NK cell	WT	GO:0043086	negative regulation of catalytic activity	0.0230163	-3.77155	751	7	0.0897436	Angptl4,Cd27,Dusp2,Hhex,Dusp6,Trib2,Wfikkn1
GO BP	IFNb	Repressed	1.5h vs UT	NK cell	WT	GO:0016477	cell migration	0.0382267	-3.26422	837	7	0.0897436	Cxcr3,Fut7,Nfatc2,Hes1,Il16,S1pr1,Fcgr3
GO BP	IFNb	Repressed	1.5h vs UT	NK cell	WT	GO:0002684	positive regulation of immune system process	0.0471535	-3.05435	877	7	0.0897436	Nfatc2,Cd27,Fcgr3,Kcnn4,Klf10,Gpr68,Hes1
GO BP	IFNb	Repressed	1.5h vs UT	NK cell	WT	GO:0051338	regulation of transferase activity	0.0483564	-3.02916	882	7	0.0897436	Lpar2,Dusp2,Hhex,Dusp6,Trib2,Bsn,Mmd
GO BP	IFNb	Repressed	1.5h vs UT	NK cell	WT	GO:0035295	tube development	0.0611932	-2.79372	931	7	0.0897436	Angptl4,Rab3a,Cxcr3,Smad3,Hhex,Hes1,S1pr1
GO BP	IFNb	Repressed	1.5h vs UT	NK cell	WT	GO:0048870	cell motility	0.0672851	-2.69882	952	7	0.0897436	Hes1,Il16,Fcgr3,S1pr1,Cxcr3,Fut7,Nfatc2
GO BP	IFNb	Repressed	1.5h vs UT	NK cell	WT	GO:0051674	localization of cell	0.0672851	-2.69882	952	7	0.0897436	Fut7,Cxcr3,Nfatc2,Hes1,Il16,S1pr1,Fcgr3
GO BP	IFNb	Repressed	1.5h vs UT	NK cell	WT	GO:0040012	regulation of locomotion	0.0863188	-2.44971	1011	7	0.0897436	Il16,Cxcr3,Tbxa2r,S1pr1,Smad3,Rap2a,Rreb1
GO BP	IFNb	Repressed	1.5h vs UT	NK cell	WT	GO:0007010	cytoskeleton organization	0.0916086	-2.39023	1026	7	0.0897436	Trim36,Pdxp,Sgk1,Rap2a,Pard6g,S1pr1,Zmynd10
GO BP	IFNb	Repressed	1.5h vs UT	NK cell	WT	GO:0120036	plasma membrane bounded cell projection organization	0.102349	-2.27937	1055	7	0.0897436	Rab3a,Rap2a,Bbs12,Sgk1,Hes1,Zmynd10,S1pr1
GO BP	IFNb	Repressed	1.5h vs UT	NK cell	WT	GO:0016192	vesicle-mediated transport	0.107774	-2.22772	1069	7	0.0897436	Arl4d,Ap5b1,Rab3a,Fcgr3,Steap3,Dennd3,Usp20
GO BP	IFNb	Repressed	1.5h vs UT	NK cell	WT	GO:0044092	negative regulation of molecular function	0.11295	-2.18081	1082	7	0.0897436	Dusp6,Trib2,Angptl4,Hhex,Cd27,Wfikkn1,Dusp2
GO BP	IFNb	Repressed	1.5h vs UT	NK cell	WT	GO:0048878	chemical homeostasis	0.123695	-2.08993	1108	7	0.0897436	Steap3,Tbxa2r,S1pr1,Angptl4,Cxcr3,Smad3,Sgk1
GO BP	IFNb	Repressed	1.5h vs UT	NK cell	WT	GO:0030030	cell projection organization	0.124543	-2.0831	1110	7	0.0897436	Hes1,Rab3a,Zmynd10,Bbs12,Rap2a,Sgk1,S1pr1
GO BP	IFNb	Repressed	1.5h vs UT	NK cell	WT	GO:0051248	negative regulation of protein metabolic process	0.127106	-2.06274	1116	7	0.0897436	Dusp6,Trib2,Hhex,Cd27,Wfikkn1,Dusp2,Smad3
GO BP	IFNb	Repressed	1.5h vs UT	NK cell	WT	GO:0010562	positive regulation of phosphorus metabolic process	0.130564	-2.03589	1124	7	0.0897436	Mmd,Smad3,Rap2a,Lpar2,Sh2d3c,Hes1,Cd27
GO BP	IFNb	Repressed	1.5h vs UT	NK cell	WT	GO:0045937	positive regulation of phosphate metabolic process	0.130564	-2.03589	1124	7	0.0897436	Lpar2,Sh2d3c,Hes1,Cd27,Mmd,Smad3,Rap2a
GO BP	IFNb	Repressed	1.5h vs UT	NK cell	WT	GO:0046907	intracellular transport	0.134071	-2.00939	1132	7	0.0897436	Bsn,Hhex,Dennd3,Rab3a,Arl4d,Ap5b1,Bbs12
GO BP	IFNb	Repressed	1.5h vs UT	NK cell	WT	GO:0007049	cell cycle	0.141226	-1.9574	1148	7	0.0897436	Pard6g,Smad3,Rbm38,Trim36,Xpc,Dyrk3,Steap3
GO BP	IFNb	Repressed	1.5h vs UT	NK cell	WT	GO:0040011	locomotion	0.150898	-1.89115	1169	7	0.0897436	Nfatc2,Cxcr3,Fut7,Il16,Hes1,Fcgr3,S1pr1
GO BP	IFNb	Repressed	1.5h vs UT	NK cell	WT	GO:0051130	positive regulation of cellular component organization	0.175154	-1.74209	1219	7	0.0897436	Zmynd10,Cdc42ep3,Rreb1,Nfatc2,Sgk1,Pdxp,Smad3
GO BP	IFNb	Repressed	1.5h vs UT	NK cell	WT	GO:0031401	positive regulation of protein modification process	0.176159	-1.73637	1221	7	0.0897436	Rap2a,Lpar2,Cd27,Mmd,Trib2,Sh2d3c,Hes1
GO BP	IFNb	Repressed	1.5h vs UT	NK cell	WT	GO:0015031	protein transport	0.177166	-1.73067	1223	7	0.0897436	Arl4d,Bbs12,Ap5b1,Rab3a,Cd27,Steap3,Hhex
GO BP	IFNb	Repressed	1.5h vs UT	NK cell	WT	GO:0015833	peptide transport	0.191532	-1.6527	1251	7	0.0897436	Ap5b1,Bbs12,Arl4d,Rab3a,Cd27,Steap3,Hhex
GO BP	IFNb	Repressed	1.5h vs UT	NK cell	WT	GO:0042886	amide transport	0.207444	-1.5729	1281	7	0.0897436	Hhex,Steap3,Cd27,Rab3a,Arl4d,Ap5b1,Bbs12
GO BP	IFNb	Repressed	1.5h vs UT	NK cell	WT	GO:0001228	DNA-binding transcription activator activity, RNA polymerase II-specific	0.00667106	-5.00998	445	6	0.0769231	Irf2bpl,Nfatc2,Smad3,Tsc22d1,Rreb1,Klf10
GO BP	IFNb	Repressed	1.5h vs UT	NK cell	WT	GO:0045321	leukocyte activation	0.0135706	-4.29985	519	6	0.0769231	Fcgr3,Hhex,Sla2,Smad3,Fut7,Cd27
GO BP	IFNb	Repressed	1.5h vs UT	NK cell	WT	GO:0051493	regulation of cytoskeleton organization	0.0156788	-4.15545	536	6	0.0769231	Smad3,Trim36,Pdxp,Sgk1,Cdc42ep3,S1pr1
GO BP	IFNb	Repressed	1.5h vs UT	NK cell	WT	GO:0001775	cell activation	0.0254694	-3.67028	599	6	0.0769231	Sla2,Fut7,Cd27,Hhex,Fcgr3,Smad3
GO BP	IFNb	Repressed	1.5h vs UT	NK cell	WT	GO:0055065	metal ion homeostasis	0.0343286	-3.37178	643	6	0.0769231	Cxcr3,S1pr1,Sgk1,Tbxa2r,Smad3,Steap3
GO BP	IFNb	Repressed	1.5h vs UT	NK cell	WT	GO:0006974	cellular response to DNA damage stimulus	0.0377556	-3.27662	658	6	0.0769231	Nfatc2,Xpc,Eya2,Alkbh2,Sgk1,Rbm38
GO BP	IFNb	Repressed	1.5h vs UT	NK cell	WT	GO:0030155	regulation of cell adhesion	0.0447263	-3.10719	686	6	0.0769231	S1pr1,Rreb1,Smad3,Cd27,Cxcr3,Hes1
GO BP	IFNb	Repressed	1.5h vs UT	NK cell	WT	GO:0035239	tube morphogenesis	0.0513078	-2.96991	710	6	0.0769231	Hes1,Hhex,S1pr1,Cxcr3,Angptl4,Smad3
GO BP	IFNb	Repressed	1.5h vs UT	NK cell	WT	GO:0055080	cation homeostasis	0.0515943	-2.96434	711	6	0.0769231	Cxcr3,Smad3,Steap3,Sgk1,S1pr1,Tbxa2r
GO BP	IFNb	Repressed	1.5h vs UT	NK cell	WT	GO:0045859	regulation of protein kinase activity	0.0530419	-2.93667	716	6	0.0769231	Hhex,Lpar2,Trib2,Dusp6,Dusp2,Mmd
GO BP	IFNb	Repressed	1.5h vs UT	NK cell	WT	GO:0098771	inorganic ion homeostasis	0.05571	-2.8876	725	6	0.0769231	Sgk1,Smad3,Cxcr3,S1pr1,Tbxa2r,Steap3
GO BP	IFNb	Repressed	1.5h vs UT	NK cell	WT	GO:0043408	regulation of MAPK cascade	0.0616077	-2.78697	744	6	0.0769231	Dusp2,Rap2a,Dusp6,Lpar2,Trib2,Cd27
GO BP	IFNb	Repressed	1.5h vs UT	NK cell	WT	GO:0120035	regulation of plasma membrane bounded cell projection organization	0.0702636	-2.6555	770	6	0.0769231	Rreb1,Rap2a,Cdc42ep3,Sgk1,Hes1,Zmynd10
GO BP	IFNb	Repressed	1.5h vs UT	NK cell	WT	GO:0031344	regulation of cell projection organization	0.0734176	-2.61159	779	6	0.0769231	Hes1,Zmynd10,Rreb1,Rap2a,Cdc42ep3,Sgk1
GO BP	IFNb	Repressed	1.5h vs UT	NK cell	WT	GO:0043549	regulation of kinase activity	0.0762891	-2.57322	787	6	0.0769231	Mmd,Dusp2,Dusp6,Trib2,Lpar2,Hhex
GO BP	IFNb	Repressed	1.5h vs UT	NK cell	WT	GO:0050801	ion homeostasis	0.0784847	-2.54485	793	6	0.0769231	Sgk1,Smad3,Cxcr3,Tbxa2r,S1pr1,Steap3
GO BP	IFNb	Repressed	1.5h vs UT	NK cell	WT	GO:0045596	negative regulation of cell differentiation	0.0799684	-2.52612	797	6	0.0769231	Trib2,Hes1,Gpr68,Nfatc2,Bbs12,Smad3
GO BP	IFNb	Repressed	1.5h vs UT	NK cell	WT	GO:0019725	cellular homeostasis	0.104115	-2.26226	857	6	0.0769231	Smad3,Sgk1,S1pr1,Kcnn4,Tbxa2r,Cxcr3
GO BP	IFNb	Repressed	1.5h vs UT	NK cell	WT	GO:0030334	regulation of cell migration	0.11703	-2.14533	886	6	0.0769231	Tbxa2r,S1pr1,Rreb1,Cxcr3,Smad3,Rap2a
GO BP	IFNb	Repressed	1.5h vs UT	NK cell	WT	GO:0072359	circulatory system development	0.13267	-2.01989	919	6	0.0769231	S1pr1,Hes1,Hhex,Smad3,Cxcr3,Angptl4
GO BP	IFNb	Repressed	1.5h vs UT	NK cell	WT	GO:0032101	regulation of response to external stimulus	0.134141	-2.00887	922	6	0.0769231	Smad3,Cxcr3,Tbxa2r,S1pr1,Fcgr3,Il16
GO BP	IFNb	Repressed	1.5h vs UT	NK cell	WT	GO:0044087	regulation of cellular component biogenesis	0.134633	-2.00521	923	6	0.0769231	Zmynd10,Rab3a,S1pr1,Sgk1,Cdc42ep3,Smad3
GO BP	IFNb	Repressed	1.5h vs UT	NK cell	WT	GO:2000145	regulation of cell motility	0.139599	-1.96898	933	6	0.0769231	Cxcr3,S1pr1,Tbxa2r,Rreb1,Rap2a,Smad3
GO BP	IFNb	Repressed	1.5h vs UT	NK cell	WT	GO:0008284	positive regulation of cell population proliferation	0.158183	-1.844	969	6	0.0769231	Rreb1,Tsc22d1,S1pr1,Cxcr3,Hes1,Nfatc2
GO BP	IFNb	Repressed	1.5h vs UT	NK cell	WT	GO:0006955	immune response	0.175581	-1.73966	1001	6	0.0769231	Fut7,Cxcr3,Smad3,Sla2,Ciita,Fcgr3
GO BP	IFNb	Repressed	1.5h vs UT	NK cell	WT	GO:0001934	positive regulation of protein phosphorylation	0.175581	-1.73966	1001	6	0.0769231	Mmd,Rap2a,Sh2d3c,Lpar2,Cd27,Hes1
GO BP	IFNb	Repressed	1.5h vs UT	NK cell	WT	GO:0051270	regulation of cellular component movement	0.186276	-1.68052	1020	6	0.0769231	Smad3,Rap2a,Cxcr3,Tbxa2r,S1pr1,Rreb1
GO BP	IFNb	Repressed	1.5h vs UT	NK cell	WT	GO:0016310	phosphorylation	0.188561	-1.66833	1024	6	0.0769231	Mmd,Dyrk3,Trib2,Sla2,Ciita,Sgk1
GO BP	IFNb	Repressed	1.5h vs UT	NK cell	WT	GO:0032269	negative regulation of cellular protein metabolic process	0.204272	-1.5883	1051	6	0.0769231	Dusp6,Trib2,Hhex,Wfikkn1,Cd27,Dusp2
GO BP	IFNb	Repressed	1.5h vs UT	NK cell	WT	GO:0042327	positive regulation of phosphorylation	0.207234	-1.5739	1056	6	0.0769231	Sh2d3c,Lpar2,Cd27,Hes1,Mmd,Rap2a
GO BP	IFNb	Repressed	1.5h vs UT	NK cell	WT	GO:0051050	positive regulation of transport	0.218635	-1.52035	1075	6	0.0769231	Fcgr3,Kcnn4,Gpr68,Sgk1,Rab3a,Cxcr3
GO BP	IFNb	Repressed	1.5h vs UT	NK cell	WT	GO:0060284	regulation of cell development	0.229018	-1.47395	1092	6	0.0769231	Rreb1,Rap2a,Mmd,Sgk1,Gpr68,Hes1
GO BP	IFNb	Repressed	1.5h vs UT	NK cell	WT	GO:0050900	leukocyte migration	0.000873532	-7.04297	196	5	0.0641026	Cxcr3,Fut7,Il16,Fcgr3,S1pr1
GO BP	IFNb	Repressed	1.5h vs UT	NK cell	WT	GO:0001227	DNA-binding transcription repressor activity, RNA polymerase II-specific	0.00202185	-6.20374	237	5	0.0641026	Nfatc2,Hhex,Hes1,Mnt,Snai3
GO BP	IFNb	Repressed	1.5h vs UT	NK cell	WT	GO:0000981	DNA-binding transcription factor activity, RNA polymerase II-specific	0.00890562	-4.72107	337	5	0.0641026	Klf10,Snai3,Smad3,Hes1,Nfatc2
GO BP	IFNb	Repressed	1.5h vs UT	NK cell	WT	GO:1902903	regulation of supramolecular fiber organization	0.00990683	-4.61453	346	5	0.0641026	Pdxp,Cdc42ep3,Sgk1,S1pr1,Smad3
GO BP	IFNb	Repressed	1.5h vs UT	NK cell	WT	GO:0048514	blood vessel morphogenesis	0.021591	-3.83548	422	5	0.0641026	Hes1,Angptl4,Hhex,Cxcr3,S1pr1
GO BP	IFNb	Repressed	1.5h vs UT	NK cell	WT	GO:0046649	lymphocyte activation	0.0221811	-3.80851	425	5	0.0641026	Fut7,Hhex,Cd27,Sla2,Smad3
GO BP	IFNb	Repressed	1.5h vs UT	NK cell	WT	GO:0140352	export from cell	0.0266081	-3.62654	446	5	0.0641026	Fcgr3,Kcnn4,Steap3,Cd27,Rab3a
GO BP	IFNb	Repressed	1.5h vs UT	NK cell	WT	GO:0032103	positive regulation of response to external stimulus	0.0279698	-3.57663	452	5	0.0641026	Fcgr3,S1pr1,Smad3,Il16,Cxcr3
GO BP	IFNb	Repressed	1.5h vs UT	NK cell	WT	GO:0071900	regulation of protein serine/threonine kinase activity	0.0310708	-3.47149	465	5	0.0641026	Hhex,Lpar2,Trib2,Dusp6,Dusp2
GO BP	IFNb	Repressed	1.5h vs UT	NK cell	WT	GO:0007346	regulation of mitotic cell cycle	0.0379038	-3.2727	491	5	0.0641026	Xpc,Hes1,Pdxp,Rbm38,Smad3
GO BP	IFNb	Repressed	1.5h vs UT	NK cell	WT	GO:0046903	secretion	0.0455969	-3.08791	517	5	0.0641026	Rab3a,Cd27,Kcnn4,Fcgr3,Steap3
GO BP	IFNb	Repressed	1.5h vs UT	NK cell	WT	GO:0001568	blood vessel development	0.0478172	-3.04037	524	5	0.0641026	Angptl4,Cxcr3,Hhex,Hes1,S1pr1
GO BP	IFNb	Repressed	1.5h vs UT	NK cell	WT	GO:0001944	vasculature development	0.0598752	-2.81549	559	5	0.0641026	Hhex,Cxcr3,Angptl4,Hes1,S1pr1
GO BP	IFNb	Repressed	1.5h vs UT	NK cell	WT	GO:0006875	cellular metal ion homeostasis	0.064377	-2.743	571	5	0.0641026	Cxcr3,Smad3,S1pr1,Sgk1,Tbxa2r
GO BP	IFNb	Repressed	1.5h vs UT	NK cell	WT	GO:0072358	cardiovascular system development	0.0651455	-2.73113	573	5	0.0641026	Hes1,Angptl4,Hhex,Cxcr3,S1pr1
GO BP	IFNb	Repressed	1.5h vs UT	NK cell	WT	GO:0040017	positive regulation of locomotion	0.0718875	-2.63265	590	5	0.0641026	Cxcr3,Il16,Smad3,Rreb1,S1pr1
GO BP	IFNb	Repressed	1.5h vs UT	NK cell	WT	GO:0030003	cellular cation homeostasis	0.0892134	-2.41672	630	5	0.0641026	Smad3,Tbxa2r,S1pr1,Sgk1,Cxcr3
GO BP	IFNb	Repressed	1.5h vs UT	NK cell	WT	GO:0043065	positive regulation of apoptotic process	0.0901328	-2.40647	632	5	0.0641026	Dusp6,Cxcr3,Steap3,Tsc22d1,Smad3
GO BP	IFNb	Repressed	1.5h vs UT	NK cell	WT	GO:0043068	positive regulation of programmed cell death	0.092453	-2.38105	637	5	0.0641026	Smad3,Steap3,Tsc22d1,Dusp6,Cxcr3
GO BP	IFNb	Repressed	1.5h vs UT	NK cell	WT	GO:0006873	cellular ion homeostasis	0.0957534	-2.34598	644	5	0.0641026	Cxcr3,Smad3,Tbxa2r,Sgk1,S1pr1
GO BP	IFNb	Repressed	1.5h vs UT	NK cell	WT	GO:0010720	positive regulation of cell development	0.104018	-2.26319	661	5	0.0641026	Rreb1,Sgk1,Mmd,Gpr68,Hes1
GO BP	IFNb	Repressed	1.5h vs UT	NK cell	WT	GO:0080135	regulation of cellular response to stress	0.106014	-2.24419	665	5	0.0641026	Eya2,Dyrk3,Cd27,Steap3,Rap2a
GO BP	IFNb	Repressed	1.5h vs UT	NK cell	WT	GO:0010942	positive regulation of cell death	0.121044	-2.1116	694	5	0.0641026	Smad3,Steap3,Tsc22d1,Cxcr3,Dusp6
GO BP	IFNb	Repressed	1.5h vs UT	NK cell	WT	GO:0019637	organophosphate metabolic process	0.127546	-2.05928	706	5	0.0641026	Sla2,H6pd,Crot,Pdxp,Qprt
GO BP	IFNb	Repressed	1.5h vs UT	NK cell	WT	GO:0055082	cellular chemical homeostasis	0.14449	-1.93454	736	5	0.0641026	Cxcr3,Tbxa2r,Sgk1,S1pr1,Smad3
GO BP	IFNb	Repressed	1.5h vs UT	NK cell	WT	GO:0002520	immune system development	0.151533	-1.88695	748	5	0.0641026	Smad3,Hhex,Dyrk3,Fut7,Hes1
GO BP	IFNb	Repressed	1.5h vs UT	NK cell	WT	GO:0022402	cell cycle process	0.159933	-1.833	762	5	0.0641026	Xpc,Pard6g,Trim36,Smad3,Rbm38
GO BP	IFNb	Repressed	1.5h vs UT	NK cell	WT	GO:0006915	apoptotic process	0.197979	-1.61959	822	5	0.0641026	Cd27,Eya2,Steap3,Smad3,Sgk1
GO BP	IFNb	Repressed	1.5h vs UT	NK cell	WT	GO:0012501	programmed cell death	0.221528	-1.50721	857	5	0.0641026	Eya2,Cd27,Sgk1,Steap3,Smad3
GO BP	IFNb	Repressed	1.5h vs UT	NK cell	WT	GO:1901565	organonitrogen compound catabolic process	0.233971	-1.45256	875	5	0.0641026	Klhl8,Usp20,Dennd3,Qprt,Pdxp
GO BP	IFNb	Repressed	1.5h vs UT	NK cell	WT	GO:0008219	cell death	0.248033	-1.39419	895	5	0.0641026	Sgk1,Smad3,Steap3,Cd27,Eya2
GO BP	IFNb	Repressed	1.5h vs UT	NK cell	WT	GO:0048646	anatomical structure formation involved in morphogenesis	0.260879	-1.3437	913	5	0.0641026	Hhex,Cxcr3,Angptl4,S1pr1,Smad3
GO BP	IFNb	Upregulated	20h vs UT	NK cell	WT	GO:0009987	cellular process	0.00886901	-4.72519	14222	88	0.792793	Plac8,Samhd1,Upk1a,Stat1,Irf8,Ifi207,Itgav,Endod1,Cflar,Srgap3,Ifi209,Sema7a,Mx1,Gbp5,Parp11,Slfn1,Havcr2,Tnfsf8,Cd86,Serpini1,Isg20,Helz2,Il12rb1,Ifi208,Notch1,Asph,Spp1,Daxx,Atf3,Mx2,Isg15,Tuba8,Gbp10,Slfn8,Plk3,Slc37a2,Tg,Agpat3,Acsbg1,Rgs1,Cd69,Usp18,H2-T23,Pml,Btg1,Furin,Ifitm3,Sh2d1b2,Rbpj,Themis2,Ddx24,Jun,Gm12185,Il10ra,Entpd1,Jaml,Ifi204,Ifi214,1600014C10Rik,Ccl5,Cnp,Sco1,Alcam,Frmd4a,Tg…
GO BP	IFNb	Upregulated	20h vs UT	NK cell	WT	GO:0065007	biological regulation	0.00108615	-6.82512	12113	81	0.72973	Casp4,Il12rb1,Ccrl2,Helz2,Frmd4a,Isg20,Slc17a6,Maf,Ifi211,Notch1,Runx1,Asph,Rgs16,Ifi208,Tap1,Zbtb32,Xdh,Spp1,Daxx,Atf3,Trim30a,Isg15,Lag3,Rsad2,Irf7,Oas1a,Plk3,H2-T22,Dgat1,Tg,Sdc3,Serpina3f,Parp14,Oasl2,Iigp1,Usp18,Rgs1,Ifi213,Ifit2,H2-T23,Stat1,Irf8,Wdfy1,Plac8,Samhd1,Ifi207,Mxd1,Btg1,Pml,Sh2d1b2,Ifitm3,Furin,Phf11a,Itgav,Srgap3,Rbpj,Cflar,Jun,Sema7a,Ifi209,Serpinb9b,Themis2,Jaml,Serpinb6b,Ent…
GO BP	IFNb	Upregulated	20h vs UT	NK cell	WT	GO:0050896	response to stimulus	1.84282e-10	-22.4146	8373	78	0.702703	Ifi207,Pml,Irf8,H2-T23,Stat1,Plac8,Samhd1,Srgap3,Rbpj,Cflar,Ifitm3,Sh2d1b2,Itgav,Jaml,Entpd1,Gbp5,Mx1,Il10ra,Sema7a,Jun,Gm12185,Serpinb9b,Ifi209,Themis2,Alcam,Ccl5,Cnp,Cd86,1600014C10Rik,Tnfsf8,Ifi214,Havcr2,Ifi204,Oasl1,Zbp1,Slc17a6,Ifi211,Rgs16,Notch1,Runx1,Asph,Tap1,Ifi208,Il12rb1,Ccrl2,Casp4,Tgtp1,Ifi44,Isg20,Trim30a,Slfn8,Gbp10,Isg15,Mx2,Xdh,Atf3,Daxx,Spp1,Tg,Ifit1bl1,Lag3,Rsad2,Irf7,Oas1a,P…
GO BP	IFNb	Upregulated	20h vs UT	NK cell	WT	GO:0050789	regulation of biological process	0.000895956	-7.01762	11457	78	0.702703	Oasl1,Ifi204,Havcr2,Ifi214,Tnfsf8,Zbp1,Slfn1,Scimp,Sco1,Serpini1,Cd86,Ccl5,Jun,Sema7a,Themis2,Ifi209,Serpinb9b,Gbp5,Entpd1,Jaml,Serpinb6b,Il10ra,Furin,Sh2d1b2,Ifitm3,Itgav,Phf11a,Srgap3,Rbpj,Cflar,H2-T23,Stat1,Irf8,Plac8,Samhd1,Wdfy1,Btg1,Pml,Mxd1,Ifi207,Parp14,Serpina3f,Oasl2,Rgs1,Iigp1,Usp18,Ifit2,Ifi213,Rsad2,Lag3,H2-T22,Plk3,Irf7,Oas1a,Dgat1,Tg,Sdc3,Zbtb32,Spp1,Atf3,Daxx,Xdh,Trim30a,Isg15,Cas…
GO BP	IFNb	Upregulated	20h vs UT	NK cell	WT	GO:0050794	regulation of cellular process	0.00204033	-6.19465	10729	73	0.657658	Cd86,Ccl5,Serpini1,Sco1,Scimp,Zbp1,Slfn1,Ifi214,Havcr2,Tnfsf8,Oasl1,Ifi204,Il10ra,Jaml,Serpinb6b,Entpd1,Gbp5,Ifi209,Serpinb9b,Themis2,Jun,Sema7a,Cflar,Rbpj,Srgap3,Itgav,Ifitm3,Sh2d1b2,Furin,Ifi207,Mxd1,Pml,Btg1,Wdfy1,Plac8,Samhd1,H2-T23,Stat1,Irf8,Ifi213,Ifit2,Iigp1,Rgs1,Oasl2,Serpina3f,Parp14,Sdc3,Dgat1,Tg,Oas1a,Irf7,Plk3,Lag3,Rsad2,Isg15,Trim30a,Xdh,Spp1,Atf3,Daxx,Zbtb32,Asph,Notch1,Runx1,Rgs16…
GO BP	IFNb	Upregulated	20h vs UT	NK cell	WT	GO:0048519	negative regulation of biological process	3.52619e-10	-21.7656	5252	59	0.531532	Oas1a,Plk3,Lag3,Rsad2,Oasl2,Serpina3f,Parp14,Ifi213,Rgs1,Helz2,Isg20,Frmd4a,Rgs16,Asph,Runx1,Notch1,Tap1,Ifi208,Ifi211,Maf,Xdh,Daxx,Atf3,Spp1,Zbtb32,Isg15,Trim30a,Serpinb9b,Ifi209,Sema7a,Jun,Il10ra,Serpinb6b,Entpd1,Slfn1,Havcr2,Ifi214,Ifi204,Oasl1,Ccl5,Cd86,Serpini1,Sco1,Plac8,Samhd1,Irf8,H2-T23,Stat1,Ifi207,Mxd1,Btg1,Pml,Itgav,Sh2d1b2,Ifitm3,Furin,Cflar,Rbpj,Srgap3
GO BP	IFNb	Upregulated	20h vs UT	NK cell	WT	GO:0002376	immune system process	4.15059e-26	-58.444	1895	53	0.477477	Casp4,Il12rb1,Ccrl2,Ifi44,Tgtp1,Isg20,Ifi211,Notch1,Runx1,Ifi208,Tap1,Mx2,Zbtb32,Spp1,Trim30a,Slfn8,Gbp10,Isg15,Lag3,Rsad2,Irf7,Oas1a,H2-T22,Ifit1bl1,Parp14,Oasl2,Iigp1,Ifit2,Stat1,H2-T23,Irf8,Samhd1,Pml,Ifitm3,Sh2d1b2,Itgav,Rbpj,Jun,Ifi209,Serpinb9b,Themis2,Jaml,Gbp5,Mx1,Ifi214,Havcr2,Tnfsf8,Oasl1,Ifi204,Zbp1,Alcam,Cd86,Ccl5
GO BP	IFNb	Upregulated	20h vs UT	NK cell	WT	GO:0031323	regulation of cellular metabolic process	1.25396e-06	-13.5892	5484	53	0.477477	Ifi209,Serpinb9b,Jun,Sema7a,Il10ra,Serpinb6b,Entpd1,Scimp,Slfn1,Havcr2,Ifi214,Tnfsf8,Oasl1,Ifi204,Ccl5,Serpini1,Sco1,Plac8,Stat1,Irf8,Mxd1,Ifi207,Pml,Itgav,Sh2d1b2,Furin,Cflar,Rbpj,Oas1a,Irf7,Plk3,Lag3,Dgat1,Oasl2,Serpina3f,Parp14,Ifi213,Iigp1,Helz2,Casp4,Asph,Notch1,Runx1,Ifi208,Maf,Ifi211,Xdh,Spp1,Daxx,Atf3,Zbtb32,Isg15,Trim30a
GO BP	IFNb	Upregulated	20h vs UT	NK cell	WT	GO:0019222	regulation of metabolic process	2.39451e-05	-10.6397	6017	53	0.477477	Asph,Notch1,Runx1,Ifi208,Maf,Ifi211,Helz2,Casp4,Isg15,Trim30a,Xdh,Spp1,Daxx,Atf3,Zbtb32,Dgat1,Irf7,Oas1a,Plk3,Lag3,Ifi213,Iigp1,Oasl2,Serpina3f,Parp14,Ifi207,Mxd1,Pml,Plac8,Stat1,Irf8,Cflar,Rbpj,Itgav,Sh2d1b2,Furin,Il10ra,Serpinb6b,Entpd1,Ifi209,Serpinb9b,Jun,Sema7a,Ccl5,Serpini1,Sco1,Scimp,Slfn1,Havcr2,Ifi214,Tnfsf8,Oasl1,Ifi204
GO BP	IFNb	Upregulated	20h vs UT	NK cell	WT	GO:0009605	response to external stimulus	2.0891e-22	-49.9201	2171	52	0.468468	Mx2,Atf3,Spp1,Trim30a,Slfn8,Gbp10,Isg15,Il12rb1,Ccrl2,Casp4,Tgtp1,Ifi44,Isg20,Ifi211,Asph,Serpina3f,Ifi27l2a,Parp14,Oasl2,Ly6a,Usp18,Iigp1,Rgs1,Ifit2,Rsad2,Oas1a,Irf7,Ifit1bl1,Ifitm3,Sh2d1b2,Itgav,Rbpj,Cflar,Irf8,Stat1,H2-T23,Plac8,Samhd1,Pml,Tnfsf8,Havcr2,Ifi204,Oasl1,Zbp1,Alcam,Ccl5,Cd86,Sema7a,Jun,Jaml,Gbp5,Mx1
GO BP	IFNb	Upregulated	20h vs UT	NK cell	WT	GO:0006950	response to stress	1.68955e-16	-36.3169	2948	52	0.468468	Themis2,Gm12185,Jun,Sema7a,Mx1,Jaml,Gbp5,Entpd1,Zbp1,Havcr2,Tnfsf8,Oasl1,Ifi204,Cd86,Ccl5,1600014C10Rik,Samhd1,Plac8,Stat1,H2-T23,Irf8,Pml,Itgav,Sh2d1b2,Ifitm3,Cflar,Rbpj,Irf7,Oas1a,Plk3,Rsad2,Ifit1bl1,Oasl2,Parp14,Ifit2,Iigp1,Tgtp1,Isg20,Casp4,Il12rb1,Ccrl2,Runx1,Notch1,Tap1,Spp1,Daxx,Atf3,Mx2,Gbp10,Isg15,Trim30a,Slfn8
GO BP	IFNb	Upregulated	20h vs UT	NK cell	WT	GO:0048518	positive regulation of biological process	6.25304e-05	-9.67986	6047	52	0.468468	H2-T23,Stat1,Irf8,Plac8,Wdfy1,Pml,Btg1,Furin,Sh2d1b2,Itgav,Rbpj,Cflar,Jun,Sema7a,Themis2,Ifi209,Gbp5,Jaml,Il10ra,Ifi204,Ifi214,Havcr2,Tnfsf8,Zbp1,Scimp,Serpini1,Ccl5,Cd86,Casp4,Il12rb1,Frmd4a,Helz2,Maf,Ifi211,Ifi208,Notch1,Runx1,Asph,Spp1,Daxx,Atf3,Xdh,Trim30a,Isg15,Rsad2,Lag3,Plk3,H2-T22,Irf7,Dgat1,Parp14,Ifit2
GO BP	IFNb	Upregulated	20h vs UT	NK cell	WT	GO:0048523	negative regulation of cellular process	3.81006e-08	-17.083	4654	51	0.459459	Furin,Ifitm3,Itgav,Rbpj,Srgap3,Cflar,Irf8,Stat1,Samhd1,Plac8,Btg1,Pml,Mxd1,Ifi207,Ifi204,Havcr2,Ifi214,Slfn1,Sco1,Serpini1,Ccl5,Cd86,Sema7a,Jun,Serpinb9b,Ifi209,Entpd1,Serpinb6b,Il10ra,Zbtb32,Atf3,Daxx,Spp1,Xdh,Trim30a,Isg15,Frmd4a,Ifi211,Maf,Ifi208,Rgs16,Asph,Notch1,Runx1,Parp14,Serpina3f,Rgs1,Ifi213,Rsad2,Lag3,Plk3
GO BP	IFNb	Upregulated	20h vs UT	NK cell	WT	GO:0080090	regulation of primary metabolic process	2.76458e-06	-12.7986	5300	51	0.459459	Isg15,Trim30a,Xdh,Spp1,Atf3,Daxx,Zbtb32,Runx1,Notch1,Asph,Ifi208,Ifi211,Maf,Helz2,Casp4,Ifi213,Oasl2,Serpina3f,Parp14,Dgat1,Irf7,Oas1a,Plk3,Lag3,Cflar,Rbpj,Itgav,Sh2d1b2,Furin,Ifi207,Mxd1,Pml,Plac8,Stat1,Irf8,Ccl5,Serpini1,Sco1,Scimp,Slfn1,Ifi214,Havcr2,Tnfsf8,Oasl1,Ifi204,Serpinb6b,Entpd1,Ifi209,Serpinb9b,Jun,Sema7a
GO BP	IFNb	Upregulated	20h vs UT	NK cell	WT	GO:0051171	regulation of nitrogen compound metabolic process	2.93421e-06	-12.7391	5153	50	0.45045	Irf8,Stat1,Plac8,Pml,Mxd1,Ifi207,Furin,Sh2d1b2,Itgav,Rbpj,Cflar,Sema7a,Jun,Serpinb9b,Ifi209,Entpd1,Serpinb6b,Ifi204,Oasl1,Tnfsf8,Ifi214,Havcr2,Slfn1,Scimp,Sco1,Serpini1,Ccl5,Casp4,Helz2,Ifi211,Maf,Ifi208,Asph,Runx1,Notch1,Zbtb32,Daxx,Atf3,Spp1,Xdh,Trim30a,Isg15,Lag3,Plk3,Oas1a,Irf7,Parp14,Serpina3f,Oasl2,Ifi213
GO BP	IFNb	Upregulated	20h vs UT	NK cell	WT	GO:0060255	regulation of macromolecule metabolic process	6.5589e-05	-9.6321	5565	49	0.441441	Maf,Ifi211,Runx1,Asph,Notch1,Ifi208,Casp4,Helz2,Trim30a,Isg15,Zbtb32,Xdh,Spp1,Atf3,Daxx,Lag3,Oas1a,Irf7,Plk3,Ifi213,Serpina3f,Parp14,Oasl2,Mxd1,Ifi207,Pml,Stat1,Irf8,Plac8,Rbpj,Cflar,Sh2d1b2,Furin,Itgav,Serpinb6b,Jun,Sema7a,Ifi209,Serpinb9b,Serpini1,Sco1,Ccl5,Havcr2,Ifi214,Tnfsf8,Oasl1,Ifi204,Scimp,Slfn1
GO BP	IFNb	Upregulated	20h vs UT	NK cell	WT	GO:0051704	multi-organism process	2.82743e-17	-38.1046	2285	47	0.423423	Cd86,Ccl5,Oasl1,Ifi204,Havcr2,Tnfsf8,Zbp1,Parp11,Gbp5,Mx1,Jun,Rbpj,Cflar,Sh2d1b2,Ifitm3,Itgav,Pml,Stat1,H2-T23,Irf8,Samhd1,Plac8,Rgs1,Iigp1,Usp18,Ifit2,Parp14,Ifi27l2a,Serpina3f,Ly6a,Oasl2,Ifit1bl1,Rsad2,Oas1a,Irf7,Slfn8,Trim30a,Isg15,Gbp10,Mx2,Ifi211,Notch1,Casp4,Il12rb1,Isg20,Ifi44,Tgtp1
GO BP	IFNb	Upregulated	20h vs UT	NK cell	WT	GO:0042221	response to chemical	8.28934e-06	-11.7005	4862	47	0.423423	Jaml,Gbp5,Il10ra,Gm12185,Jun,Sema7a,Ifi209,Alcam,Cnp,Ccl5,Cd86,Havcr2,Ifi214,Ifi204,Ifi207,Pml,Stat1,Irf8,Rbpj,Cflar,Ifitm3,Itgav,Irf7,Plk3,Iigp1,Usp18,Cd69,Ifi213,Acsbg1,Ifit2,Serpina3f,Slc17a6,Ifi211,Notch1,Runx1,Asph,Ifi208,Casp4,Il12rb1,Ccrl2,Tgtp1,Gbp10,Isg15,Xdh,Spp1,Atf3,Daxx
GO BP	IFNb	Upregulated	20h vs UT	NK cell	WT	GO:0051716	cellular response to stimulus	0.0173773	-4.05259	6702	47	0.423423	Ifi208,Runx1,Asph,Notch1,Rgs16,Ifi211,Tgtp1,Casp4,Il12rb1,Ccrl2,Isg15,Gbp10,Spp1,Daxx,Atf3,Plk3,Irf7,Lag3,Ifit2,Ifi213,Cd69,Rgs1,Iigp1,Pml,Ifi207,Samhd1,Stat1,Irf8,Cflar,Srgap3,Rbpj,Itgav,Ifitm3,Il10ra,Gbp5,Entpd1,Jaml,Themis2,Ifi209,Jun,Gm12185,Sema7a,Cd86,Ccl5,Ifi204,Havcr2,Ifi214
GO BP	IFNb	Upregulated	20h vs UT	NK cell	WT	GO:0051707	response to other organism	5.2515e-27	-60.5113	1193	45	0.405405	Parp14,Ifi27l2a,Serpina3f,Oasl2,Ly6a,Rgs1,Iigp1,Usp18,Ifit2,Rsad2,Irf7,Oas1a,Ifit1bl1,Mx2,Slfn8,Trim30a,Isg15,Gbp10,Casp4,Il12rb1,Isg20,Ifi44,Tgtp1,Ifi211,Oasl1,Ifi204,Havcr2,Tnfsf8,Zbp1,Cd86,Ccl5,Jun,Gbp5,Mx1,Sh2d1b2,Ifitm3,Itgav,Rbpj,Cflar,H2-T23,Stat1,Irf8,Samhd1,Plac8,Pml
GO BP	IFNb	Upregulated	20h vs UT	NK cell	WT	GO:0043207	response to external biotic stimulus	5.63335e-27	-60.4411	1195	45	0.405405	Samhd1,Plac8,Irf8,Stat1,H2-T23,Pml,Itgav,Sh2d1b2,Ifitm3,Cflar,Rbpj,Jun,Mx1,Gbp5,Zbp1,Tnfsf8,Havcr2,Ifi204,Oasl1,Cd86,Ccl5,Tgtp1,Ifi44,Isg20,Il12rb1,Casp4,Ifi211,Mx2,Gbp10,Isg15,Trim30a,Slfn8,Irf7,Oas1a,Rsad2,Ifit1bl1,Oasl2,Ly6a,Serpina3f,Ifi27l2a,Parp14,Ifit2,Usp18,Iigp1,Rgs1
GO BP	IFNb	Upregulated	20h vs UT	NK cell	WT	GO:0009607	response to biotic stimulus	1.16797e-26	-59.7119	1216	45	0.405405	Ly6a,Oasl2,Parp14,Serpina3f,Ifi27l2a,Ifit2,Rgs1,Usp18,Iigp1,Irf7,Oas1a,Rsad2,Ifit1bl1,Mx2,Isg15,Gbp10,Slfn8,Trim30a,Isg20,Tgtp1,Ifi44,Il12rb1,Casp4,Ifi211,Zbp1,Ifi204,Oasl1,Tnfsf8,Havcr2,Cd86,Ccl5,Jun,Mx1,Gbp5,Itgav,Sh2d1b2,Ifitm3,Cflar,Rbpj,Samhd1,Plac8,Irf8,H2-T23,Stat1,Pml
GO BP	IFNb	Upregulated	20h vs UT	NK cell	WT	GO:0048583	regulation of response to stimulus	2.408e-08	-17.5419	3734	45	0.405405	Rsad2,Lag3,H2-T22,Irf7,Parp14,Rgs1,Usp18,Il12rb1,Casp4,Ifi211,Tap1,Ifi208,Rgs16,Notch1,Runx1,Asph,Daxx,Atf3,Xdh,Trim30a,Sema7a,Jun,Themis2,Ifi209,Gbp5,Entpd1,Il10ra,Ifi204,Havcr2,Ifi214,Zbp1,Scimp,Ccl5,Cd86,Stat1,H2-T23,Samhd1,Wdfy1,Pml,Furin,Sh2d1b2,Itgav,Phf11a,Rbpj,Cflar
GO BP	IFNb	Upregulated	20h vs UT	NK cell	WT	GO:0048522	positive regulation of cellular process	0.000974668	-6.93341	5346	44	0.396396	Zbp1,Scimp,Ifi204,Tnfsf8,Havcr2,Cd86,Ccl5,Serpini1,Sema7a,Jun,Il10ra,Gbp5,Jaml,Itgav,Furin,Sh2d1b2,Cflar,Rbpj,Plac8,Wdfy1,Irf8,H2-T23,Stat1,Pml,Btg1,Parp14,Ifit2,Plk3,Irf7,Rsad2,Dgat1,Atf3,Daxx,Spp1,Xdh,Isg15,Frmd4a,Helz2,Il12rb1,Casp4,Asph,Notch1,Runx1,Maf
GO BP	IFNb	Upregulated	20h vs UT	NK cell	WT	GO:0006952	defense response	5.9968e-25	-55.7734	1120	42	0.378378	Tap1,Pml,Notch1,Isg20,Plac8,Samhd1,Tgtp1,Irf8,Il12rb1,Ccrl2,H2-T23,Stat1,Casp4,Isg15,Gbp10,Rbpj,Slfn8,Trim30a,Itgav,Mx2,Ifitm3,Sh2d1b2,Ifit1bl1,Mx1,Gbp5,Themis2,Irf7,Oas1a,Rsad2,Sema7a,Jun,Gm12185,Ifit2,Ccl5,Cd86,Iigp1,Zbp1,Oasl2,Parp14,Oasl1,Tnfsf8,Havcr2
GO BP	IFNb	Upregulated	20h vs UT	NK cell	WT	GO:0006955	immune response	1.32754e-22	-50.3735	1001	38	0.342342	Il12rb1,Ccrl2,Irf8,Casp4,H2-T23,Stat1,Isg20,Samhd1,Tgtp1,Ifi44,Tap1,Pml,Notch1,Mx2,Sh2d1b2,Ifitm3,Rbpj,Trim30a,Isg15,Gbp10,Rsad2,Lag3,H2-T22,Serpinb9b,Irf7,Gbp5,Mx1,Oasl1,Parp14,Tnfsf8,Havcr2,Zbp1,Oasl2,Alcam,Iigp1,Ifit2,Cd86,Ccl5
GO BP	IFNb	Upregulated	20h vs UT	NK cell	WT	GO:0010033	response to organic substance	1.65441e-08	-17.9172	2767	38	0.342342	Il10ra,Gbp5,Irf7,Ifi209,Jun,Gm12185,Acsbg1,Ifit2,Ccl5,Ifi213,Cd86,Usp18,Iigp1,Ifi204,Serpina3f,Havcr2,Ifi214,Pml,Ifi208,Ifi207,Runx1,Notch1,Asph,Ifi211,Tgtp1,Irf8,Ccrl2,Il12rb1,Casp4,Stat1,Isg15,Cflar,Gbp10,Itgav,Atf3,Daxx,Spp1,Ifitm3
GO BP	IFNb	Upregulated	20h vs UT	NK cell	WT	GO:0070887	cellular response to chemical stimulus	1.49333e-08	-18.0197	2632	37	0.333333	Rbpj,Gbp10,Cflar,Ifitm3,Atf3,Daxx,Spp1,Ifi211,Asph,Runx1,Notch1,Ifi207,Ifi208,Pml,Irf8,Il12rb1,Ccrl2,Casp4,Stat1,Tgtp1,Iigp1,Cd69,Cd86,Ccl5,Ifi213,Ifit2,Ifi214,Havcr2,Ifi204,Jaml,Gbp5,Il10ra,Gm12185,Jun,Irf7,Ifi209,Plk3
GO BP	IFNb	Upregulated	20h vs UT	NK cell	WT	GO:0009892	negative regulation of metabolic process	1.44874e-07	-15.7474	2869	37	0.333333	Cflar,Isg15,Rbpj,Trim30a,Daxx,Atf3,Itgav,Xdh,Zbtb32,Furin,Ifi208,Pml,Notch1,Mxd1,Runx1,Ifi207,Ifi211,Maf,Helz2,Irf8,Ifi213,Sco1,Serpini1,Slfn1,Ifi204,Parp14,Serpina3f,Havcr2,Ifi214,Il10ra,Entpd1,Serpinb6b,Plk3,Serpinb9b,Ifi209,Lag3,Jun
GO BP	IFNb	Upregulated	20h vs UT	NK cell	WT	GO:0031324	negative regulation of cellular metabolic process	5.09674e-08	-16.7921	2506	35	0.315315	Serpina3f,Ifi214,Ifi204,Parp14,Slfn1,Serpini1,Sco1,Ifi213,Lag3,Jun,Serpinb9b,Ifi209,Plk3,Serpinb6b,Entpd1,Il10ra,Furin,Zbtb32,Xdh,Daxx,Itgav,Atf3,Trim30a,Rbpj,Isg15,Cflar,Irf8,Maf,Ifi211,Notch1,Mxd1,Runx1,Ifi207,Ifi208,Pml
GO BP	IFNb	Upregulated	20h vs UT	NK cell	WT	GO:0051239	regulation of multicellular organismal process	2.11051e-05	-10.766	3236	35	0.315315	Irf7,Sema7a,Jun,Lag3,Rsad2,Tg,Dgat1,Gbp5,Havcr2,Ifi204,Ccl5,Cd86,Serpini1,Plac8,Irf8,Il12rb1,H2-T23,Stat1,Casp4,Runx1,Notch1,Pml,Btg1,Maf,Ifi211,Xdh,Daxx,Itgav,Spp1,Furin,Zbtb32,Cflar,Isg15,Trim30a,Rbpj
GO BP	IFNb	Upregulated	20h vs UT	NK cell	WT	GO:0009889	regulation of biosynthetic process	0.000179314	-8.62637	3584	35	0.315315	Ifi208,Pml,Asph,Ifi207,Runx1,Notch1,Mxd1,Maf,Ifi211,Plac8,Helz2,Irf8,Stat1,Cflar,Rbpj,Daxx,Atf3,Itgav,Spp1,Zbtb32,Furin,Entpd1,Dgat1,Plk3,Irf7,Ifi209,Lag3,Jun,Ifi213,Ccl5,Slfn1,Ifi204,Tnfsf8,Ifi214,Havcr2
GO BP	IFNb	Upregulated	20h vs UT	NK cell	WT	GO:0098542	defense response to other organism	2.22468e-22	-49.8573	760	34	0.306306	Isg15,Gbp10,Rbpj,Slfn8,Trim30a,Mx2,Sh2d1b2,Ifitm3,Pml,Isg20,Samhd1,Plac8,Tgtp1,Irf8,Il12rb1,Casp4,Stat1,H2-T23,Ifit2,Cd86,Ccl5,Iigp1,Zbp1,Oasl2,Parp14,Oasl1,Tnfsf8,Havcr2,Ifit1bl1,Mx1,Gbp5,Oas1a,Irf7,Rsad2
GO BP	IFNb	Upregulated	20h vs UT	NK cell	WT	GO:0048584	positive regulation of response to stimulus	2.46077e-09	-19.8228	2114	34	0.306306	Sh2d1b2,Furin,Xdh,Atf3,Daxx,Rbpj,Cflar,H2-T23,Casp4,Il12rb1,Wdfy1,Ifi211,Runx1,Notch1,Ifi208,Pml,Havcr2,Ifi214,Parp14,Ifi204,Scimp,Zbp1,Ccl5,Cd86,Jun,Lag3,Sema7a,Rsad2,Ifi209,Irf7,Themis2,H2-T22,Gbp5,Il10ra
GO BP	IFNb	Upregulated	20h vs UT	NK cell	WT	GO:0010605	negative regulation of macromolecule metabolic process	5.02112e-07	-14.5044	2621	34	0.306306	Helz2,Irf8,Pml,Ifi208,Mxd1,Notch1,Runx1,Ifi207,Maf,Ifi211,Atf3,Itgav,Daxx,Xdh,Zbtb32,Furin,Isg15,Cflar,Rbpj,Plk3,Serpinb9b,Ifi209,Jun,Lag3,Serpinb6b,Slfn1,Ifi204,Parp14,Serpina3f,Havcr2,Ifi214,Ifi213,Sco1,Serpini1
GO BP	IFNb	Upregulated	20h vs UT	NK cell	WT	GO:0043900	regulation of multi-organism process	4.87813e-24	-53.6773	621	33	0.297297	Gbp5,Ifi209,Irf7,Oas1a,Rsad2,Jun,Lag3,Ccl5,Cd86,Zbp1,Oasl2,Oasl1,Parp14,Ifi204,Havcr2,Ifi214,Pml,Ifi208,Tap1,Notch1,Ifi211,Samhd1,Isg20,Wdfy1,H2-T23,Stat1,Il12rb1,Irf8,Isg15,Trim30a,Itgav,Sh2d1b2,Ifitm3
GO BP	IFNb	Upregulated	20h vs UT	NK cell	WT	GO:0051172	negative regulation of nitrogen compound metabolic process	8.60095e-08	-16.2688	2313	33	0.297297	Isg15,Cflar,Rbpj,Xdh,Atf3,Daxx,Itgav,Furin,Zbtb32,Notch1,Runx1,Mxd1,Ifi207,Pml,Ifi208,Ifi211,Maf,Irf8,Ifi213,Serpini1,Sco1,Slfn1,Ifi214,Serpina3f,Parp14,Ifi204,Serpinb6b,Entpd1,Ifi209,Serpinb9b,Plk3,Lag3,Jun
GO BP	IFNb	Upregulated	20h vs UT	NK cell	WT	GO:0019219	regulation of nucleobase-containing compound metabolic process	0.000242544	-8.32433	3343	33	0.297297	Plac8,Helz2,Irf8,Stat1,Pml,Ifi208,Notch1,Runx1,Mxd1,Ifi207,Asph,Ifi211,Maf,Atf3,Daxx,Spp1,Zbtb32,Cflar,Rbpj,Plk3,Irf7,Oas1a,Ifi209,Jun,Entpd1,Slfn1,Oasl2,Ifi204,Oasl1,Tnfsf8,Ifi214,Havcr2,Ifi213
GO BP	IFNb	Upregulated	20h vs UT	NK cell	WT	GO:0031326	regulation of cellular biosynthetic process	0.000602162	-7.41498	3511	33	0.297297	Slfn1,Tnfsf8,Havcr2,Ifi214,Ifi204,Ccl5,Ifi213,Irf7,Ifi209,Plk3,Jun,Lag3,Dgat1,Entpd1,Daxx,Atf3,Spp1,Zbtb32,Cflar,Rbpj,Helz2,Plac8,Irf8,Stat1,Notch1,Asph,Runx1,Ifi207,Mxd1,Pml,Ifi208,Ifi211,Maf
GO BP	IFNb	Upregulated	20h vs UT	NK cell	WT	GO:0002682	regulation of immune system process	2.64911e-13	-28.9594	1330	32	0.288288	Ifi204,Parp14,Havcr2,Ifi214,Slfn1,Zbp1,Cd86,Ccl5,Rsad2,Sema7a,Lag3,Jun,H2-T22,Themis2,Irf7,Ifi209,Gbp5,Sh2d1b2,Phf11a,Trim30a,Isg15,Il12rb1,Stat1,H2-T23,Samhd1,Wdfy1,Ifi211,Tap1,Ifi208,Pml,Notch1,Runx1
GO BP	IFNb	Upregulated	20h vs UT	NK cell	WT	GO:0051252	regulation of RNA metabolic process	0.00014185	-8.86074	3107	32	0.288288	Slfn1,Oasl2,Ifi204,Oasl1,Tnfsf8,Ifi214,Havcr2,Ifi213,Plk3,Irf7,Oas1a,Ifi209,Jun,Atf3,Daxx,Spp1,Zbtb32,Cflar,Rbpj,Plac8,Helz2,Irf8,Stat1,Pml,Ifi208,Asph,Mxd1,Ifi207,Notch1,Runx1,Ifi211,Maf
GO BP	IFNb	Upregulated	20h vs UT	NK cell	WT	GO:0010556	regulation of macromolecule biosynthetic process	0.00062903	-7.37133	3370	32	0.288288	Plk3,Irf7,Ifi209,Lag3,Jun,Ifi213,Slfn1,Ifi204,Tnfsf8,Ifi214,Havcr2,Ifi208,Pml,Asph,Runx1,Notch1,Mxd1,Ifi207,Maf,Ifi211,Plac8,Helz2,Irf8,Stat1,Cflar,Rbpj,Itgav,Atf3,Daxx,Spp1,Zbtb32,Furin
GO BP	IFNb	Upregulated	20h vs UT	NK cell	WT	GO:0071310	cellular response to organic substance	1.34334e-07	-15.8229	2116	31	0.279279	Ifi208,Pml,Ifi207,Runx1,Notch1,Ifi211,Tgtp1,Ccrl2,Il12rb1,Irf8,Stat1,Casp4,Gbp10,Atf3,Daxx,Spp1,Ifitm3,Il10ra,Gbp5,Irf7,Ifi209,Gm12185,Jun,Ifit2,Ccl5,Ifi213,Cd86,Iigp1,Ifi204,Havcr2,Ifi214
GO BP	IFNb	Upregulated	20h vs UT	NK cell	WT	GO:0010468	regulation of gene expression	0.0106946	-4.53801	3857	31	0.279279	Ifi207,Notch1,Mxd1,Asph,Runx1,Pml,Ifi208,Maf,Ifi211,Helz2,Plac8,Irf8,Stat1,Cflar,Rbpj,Xdh,Atf3,Daxx,Spp1,Irf7,Ifi209,Plk3,Jun,Ifi213,Ccl5,Slfn1,Tnfsf8,Havcr2,Ifi214,Ifi204,Parp14
GO BP	IFNb	Upregulated	20h vs UT	NK cell	WT	GO:1903506	regulation of nucleic acid-templated transcription	0.00043439	-7.74157	2865	29	0.261261	Ifi211,Maf,Ifi207,Asph,Notch1,Mxd1,Runx1,Ifi208,Pml,Irf8,Stat1,Helz2,Plac8,Rbpj,Cflar,Zbtb32,Atf3,Daxx,Spp1,Jun,Irf7,Ifi209,Plk3,Ifi213,Tnfsf8,Ifi214,Havcr2,Ifi204,Slfn1
GO BP	IFNb	Upregulated	20h vs UT	NK cell	WT	GO:2001141	regulation of RNA biosynthetic process	0.000442072	-7.72404	2868	29	0.261261	Ifi211,Maf,Ifi208,Pml,Ifi207,Asph,Notch1,Mxd1,Runx1,Stat1,Irf8,Plac8,Helz2,Rbpj,Cflar,Zbtb32,Spp1,Daxx,Atf3,Jun,Plk3,Ifi209,Irf7,Ifi213,Ifi204,Havcr2,Ifi214,Tnfsf8,Slfn1
GO BP	IFNb	Upregulated	20h vs UT	NK cell	WT	GO:0010646	regulation of cell communication	0.00439881	-5.42642	3321	29	0.261261	Pml,Rgs16,Runx1,Notch1,Asph,Samhd1,Wdfy1,Stat1,Casp4,Cflar,Rbpj,Trim30a,Daxx,Itgav,Atf3,Spp1,Xdh,Furin,Il10ra,Irf7,Rsad2,Sema7a,Jun,Ccl5,Rgs1,Zbp1,Scimp,Parp14,Havcr2
GO BP	IFNb	Upregulated	20h vs UT	NK cell	WT	GO:0023051	regulation of signaling	0.00469573	-5.3611	3336	29	0.261261	Stat1,Casp4,Wdfy1,Samhd1,Asph,Runx1,Notch1,Rgs16,Pml,Furin,Xdh,Spp1,Daxx,Atf3,Itgav,Trim30a,Rbpj,Cflar,Jun,Sema7a,Rsad2,Irf7,Il10ra,Havcr2,Parp14,Scimp,Zbp1,Rgs1,Ccl5
GO BP	IFNb	Upregulated	20h vs UT	NK cell	WT	GO:0051246	regulation of protein metabolic process	0.00053892	-7.52594	2759	28	0.252252	Furin,Sh2d1b2,Itgav,Daxx,Atf3,Xdh,Trim30a,Isg15,Cflar,Casp4,Stat1,Pml,Notch1,Asph,Parp14,Havcr2,Serpina3f,Slfn1,Scimp,Sco1,Serpini1,Ccl5,Lag3,Jun,Sema7a,Plk3,Serpinb9b,Serpinb6b
GO BP	IFNb	Upregulated	20h vs UT	NK cell	WT	GO:0009966	regulation of signal transduction	0.000571316	-7.46757	2769	28	0.252252	Atf3,Daxx,Itgav,Xdh,Furin,Cflar,Rbpj,Trim30a,Samhd1,Wdfy1,Casp4,Stat1,Pml,Rgs16,Runx1,Notch1,Asph,Zbp1,Scimp,Parp14,Havcr2,Ccl5,Rgs1,Irf7,Rsad2,Sema7a,Jun,Il10ra
GO BP	IFNb	Upregulated	20h vs UT	NK cell	WT	GO:0006355	regulation of transcription, DNA-templated	0.000727015	-7.22656	2811	28	0.252252	Rbpj,Cflar,Atf3,Daxx,Spp1,Maf,Ifi211,Ifi208,Pml,Asph,Ifi207,Mxd1,Notch1,Runx1,Irf8,Stat1,Plac8,Helz2,Ifi213,Ifi204,Tnfsf8,Havcr2,Ifi214,Slfn1,Jun,Plk3,Irf7,Ifi209
GO BP	IFNb	Upregulated	20h vs UT	NK cell	WT	GO:2000112	regulation of cellular macromolecule biosynthetic process	0.00607753	-5.10316	3242	28	0.252252	Ifi204,Havcr2,Ifi214,Tnfsf8,Slfn1,Ifi213,Jun,Plk3,Ifi209,Irf7,Spp1,Atf3,Daxx,Rbpj,Cflar,Stat1,Irf8,Plac8,Helz2,Ifi211,Maf,Pml,Ifi208,Notch1,Mxd1,Runx1,Asph,Ifi207
GO BP	IFNb	Upregulated	20h vs UT	NK cell	WT	GO:0009893	positive regulation of metabolic process	0.0202369	-3.90025	3555	28	0.252252	Jun,Sema7a,Irf7,Plk3,Dgat1,Havcr2,Tnfsf8,Parp14,Scimp,Ccl5,Casp4,Stat1,Irf8,Helz2,Plac8,Maf,Asph,Runx1,Notch1,Pml,Sh2d1b2,Xdh,Spp1,Daxx,Atf3,Trim30a,Rbpj,Cflar
GO BP	IFNb	Upregulated	20h vs UT	NK cell	WT	GO:0051173	positive regulation of nitrogen compound metabolic process	0.00666978	-5.01017	3110	27	0.243243	Irf8,Casp4,Stat1,Plac8,Helz2,Maf,Pml,Runx1,Notch1,Asph,Sh2d1b2,Atf3,Daxx,Spp1,Xdh,Rbpj,Trim30a,Cflar,Sema7a,Jun,Plk3,Irf7,Parp14,Tnfsf8,Havcr2,Scimp,Ccl5
GO BP	IFNb	Upregulated	20h vs UT	NK cell	WT	GO:0031325	positive regulation of cellular metabolic process	0.0127327	-4.36358	3269	27	0.243243	Irf7,Plk3,Sema7a,Jun,Dgat1,Scimp,Tnfsf8,Havcr2,Parp14,Ccl5,Helz2,Plac8,Irf8,Stat1,Casp4,Notch1,Runx1,Asph,Pml,Maf,Xdh,Atf3,Daxx,Spp1,Sh2d1b2,Cflar,Rbpj
GO BP	IFNb	Upregulated	20h vs UT	NK cell	WT	GO:0010604	positive regulation of macromolecule metabolic process	0.0132809	-4.32143	3280	27	0.243243	Plk3,Irf7,Jun,Sema7a,Scimp,Parp14,Havcr2,Tnfsf8,Ccl5,Plac8,Helz2,Stat1,Casp4,Irf8,Pml,Runx1,Asph,Notch1,Maf,Spp1,Atf3,Daxx,Xdh,Sh2d1b2,Cflar,Rbpj,Trim30a
GO BP	IFNb	Upregulated	20h vs UT	NK cell	WT	GO:0045087	innate immune response	5.60346e-18	-39.7231	534	26	0.234234	Parp14,Oasl1,Havcr2,Zbp1,Oasl2,Iigp1,Ifit2,Ccl5,Rsad2,Irf7,Gbp5,Mx1,Mx2,Sh2d1b2,Ifitm3,Trim30a,Isg15,Gbp10,Irf8,Il12rb1,Casp4,Stat1,Isg20,Samhd1,Tgtp1,Pml
GO BP	IFNb	Upregulated	20h vs UT	NK cell	WT	GO:0032101	regulation of response to external stimulus	2.19425e-12	-26.8452	922	26	0.234234	Ifi204,Parp14,Havcr2,Ifi214,Zbp1,Usp18,Cd86,Ccl5,Rsad2,Sema7a,Lag3,Irf7,Ifi209,Gbp5,Sh2d1b2,Trim30a,Il12rb1,H2-T23,Stat1,Samhd1,Wdfy1,Ifi211,Tap1,Ifi208,Pml,Notch1
GO BP	IFNb	Upregulated	20h vs UT	NK cell	WT	GO:0034097	response to cytokine	6.10938e-12	-25.8212	965	26	0.234234	Spp1,Ifitm3,Gbp10,Isg15,Tgtp1,Ccrl2,Il12rb1,Irf8,Stat1,Ifi207,Pml,Ifi208,Ifi211,Serpina3f,Ifi214,Ifi204,Ifi213,Ccl5,Ifit2,Iigp1,Irf7,Ifi209,Gm12185,Jun,Il10ra,Gbp5
GO BP	IFNb	Upregulated	20h vs UT	NK cell	WT	GO:0080134	regulation of response to stress	5.11898e-09	-19.0903	1318	26	0.234234	Ifi211,Ifi208,Pml,Tap1,H2-T23,Stat1,Il12rb1,Wdfy1,Samhd1,Trim30a,Sh2d1b2,Xdh,Gbp5,Lag3,Sema7a,Rsad2,Ifi209,Irf7,Usp18,Cd86,Ccl5,Havcr2,Ifi214,Parp14,Ifi204,Zbp1
GO BP	IFNb	Upregulated	20h vs UT	NK cell	WT	GO:0048731	system development	0.269044	-1.31288	4277	26	0.234234	Zbtb32,Spp1,Itgav,Atf3,Xdh,Rbpj,Cflar,H2-T23,Stat1,Irf8,Samhd1,Maf,Pml,Notch1,Runx1,Ifi204,Havcr2,Tnfsf8,Alcam,Serpini1,Ccl5,Cnp,Rsad2,Jun,Sema7a,Serpinb6b
GO BP	IFNb	Upregulated	20h vs UT	NK cell	WT	GO:0031347	regulation of defense response	2.47685e-15	-33.6318	624	25	0.225225	Samhd1,Wdfy1,H2-T23,Stat1,Il12rb1,Pml,Ifi208,Tap1,Ifi211,Sh2d1b2,Trim30a,Ifi209,Irf7,Rsad2,Lag3,Sema7a,Gbp5,Zbp1,Parp14,Ifi204,Ifi214,Havcr2,Cd86,Ccl5,Usp18
GO BP	IFNb	Upregulated	20h vs UT	NK cell	WT	GO:0009617	response to bacterium	7.4479e-14	-30.2283	725	25	0.225225	Irf8,H2-T23,Stat1,Tgtp1,Ifi44,Plac8,Ifi211,Itgav,Trim30a,Rbpj,Gbp10,Cflar,Isg15,Jun,Gbp5,Serpina3f,Tnfsf8,Havcr2,Ifi204,Ly6a,Usp18,Iigp1,Rgs1,Ccl5,Cd86
GO BP	IFNb	Upregulated	20h vs UT	NK cell	WT	GO:0051240	positive regulation of multicellular organismal process	2.27821e-05	-10.6895	1917	25	0.225225	Ifi211,Notch1,Runx1,Pml,Btg1,Il12rb1,Irf8,Casp4,Stat1,H2-T23,Plac8,Rbpj,Cflar,Isg15,Furin,Spp1,Gbp5,Sema7a,Jun,Rsad2,Irf7,Serpini1,Ccl5,Havcr2,Ifi204
GO BP	IFNb	Upregulated	20h vs UT	NK cell	WT	GO:0006357	regulation of transcription by RNA polymerase II	5.22687e-05	-9.85911	2015	25	0.225225	Jun,Irf7,Ifi209,Plk3,Tnfsf8,Ifi214,Havcr2,Ifi204,Slfn1,Ifi213,Irf8,Stat1,Helz2,Plac8,Maf,Ifi211,Mxd1,Notch1,Ifi207,Runx1,Ifi208,Pml,Atf3,Daxx,Rbpj
GO BP	IFNb	Upregulated	20h vs UT	NK cell	WT	GO:0032268	regulation of cellular protein metabolic process	0.00212365	-6.15462	2573	25	0.225225	Pml,Asph,Notch1,Stat1,Casp4,Isg15,Cflar,Furin,Sh2d1b2,Atf3,Daxx,Xdh,Serpinb6b,Jun,Sema7a,Plk3,Serpinb9b,Sco1,Serpini1,Ccl5,Parp14,Havcr2,Serpina3f,Slfn1,Scimp
GO BP	IFNb	Upregulated	20h vs UT	NK cell	WT	GO:0065008	regulation of biological quality	0.246825	-1.39907	4046	25	0.225225	Spp1,Itgav,Xdh,Furin,Isg15,Rbpj,Plac8,Stat1,Ccrl2,Pml,Asph,Runx1,Notch1,Slc17a6,1600014C10Rik,Ccl5,Cnp,Sco1,Usp18,Jun,Sema7a,Il10ra,Entpd1,Dgat1,Tg
GO BP	IFNb	Upregulated	20h vs UT	NK cell	WT	GO:0050776	regulation of immune response	1.81294e-12	-27.0361	763	24	0.216216	H2-T23,Il12rb1,Wdfy1,Samhd1,Ifi211,Ifi208,Tap1,Sh2d1b2,Phf11a,Trim30a,Lag3,Sema7a,Rsad2,Ifi209,Irf7,Themis2,H2-T22,Gbp5,Havcr2,Ifi214,Parp14,Ifi204,Zbp1,Cd86
GO BP	IFNb	Upregulated	20h vs UT	NK cell	WT	GO:0002684	positive regulation of immune system process	3.33997e-11	-24.1225	877	24	0.216216	Sh2d1b2,Isg15,Wdfy1,Stat1,H2-T23,Il12rb1,Runx1,Ifi208,Ifi211,Zbp1,Ifi214,Havcr2,Ifi204,Ccl5,Cd86,Ifi209,Irf7,H2-T22,Themis2,Jun,Lag3,Sema7a,Rsad2,Gbp5
GO BP	IFNb	Upregulated	20h vs UT	NK cell	WT	GO:0009890	negative regulation of biosynthetic process	1.36761e-06	-13.5024	1521	24	0.216216	Cflar,Rbpj,Itgav,Daxx,Atf3,Zbtb32,Pml,Ifi208,Runx1,Notch1,Ifi207,Mxd1,Maf,Ifi211,Irf8,Ifi213,Slfn1,Ifi204,Ifi214,Entpd1,Plk3,Ifi209,Jun,Lag3
GO BP	IFNb	Upregulated	20h vs UT	NK cell	WT	GO:0065009	regulation of molecular function	0.0104824	-4.55806	2757	24	0.216216	Srgap3,Cflar,Furin,Xdh,Daxx,Asph,Notch1,Rgs16,Pml,Btg1,Casp4,Stat1,Serpini1,Rgs1,Ccl5,Ifit2,Havcr2,Serpina3f,Oasl1,Oasl2,Serpinb6b,Jun,Serpinb9b,Oas1a
GO BP	IFNb	Upregulated	20h vs UT	NK cell	WT	GO:0030154	cell differentiation	0.184677	-1.68915	3711	24	0.216216	Slfn5,Plac8,Irf8,Stat1,Casp4,Upk1a,Notch1,Runx1,Pml,Maf,Itgav,Atf3,Spp1,Cflar,Rbpj,Sema7a,Jun,Rsad2,Parp11,Tnfsf8,Cnp,Ccl5,Alcam,Serpini1
GO BP	IFNb	Upregulated	20h vs UT	NK cell	WT	GO:0048869	cellular developmental process	0.238091	-1.4351	3848	24	0.216216	Plac8,Slfn5,Upk1a,Casp4,Stat1,Irf8,Pml,Notch1,Runx1,Maf,Spp1,Atf3,Itgav,Cflar,Rbpj,Rsad2,Jun,Sema7a,Parp11,Tnfsf8,Cnp,Ccl5,Serpini1,Alcam
GO BP	IFNb	Upregulated	20h vs UT	NK cell	WT	GO:0002831	regulation of response to biotic stimulus	1.85077e-18	-40.8309	363	23	0.207207	Ccl5,Cd86,Zbp1,Ifi204,Parp14,Havcr2,Ifi214,Gbp5,Irf7,Ifi209,Rsad2,Lag3,Trim30a,Sh2d1b2,Tap1,Ifi208,Pml,Ifi211,Samhd1,Wdfy1,Il12rb1,H2-T23,Stat1
GO BP	IFNb	Upregulated	20h vs UT	NK cell	WT	GO:0071345	cellular response to cytokine stimulus	1.62145e-10	-22.5425	865	23	0.207207	Iigp1,Ifit2,Ifi213,Ccl5,Ifi204,Ifi214,Gbp5,Il10ra,Gm12185,Irf7,Ifi209,Gbp10,Ifitm3,Spp1,Ifi211,Pml,Ifi208,Ifi207,Irf8,Il12rb1,Ccrl2,Stat1,Tgtp1
GO BP	IFNb	Upregulated	20h vs UT	NK cell	WT	GO:0010629	negative regulation of gene expression	3.18619e-05	-10.3541	1709	23	0.207207	Plk3,Ifi209,Jun,Ifi213,Slfn1,Ifi204,Parp14,Havcr2,Ifi214,Pml,Ifi208,Runx1,Mxd1,Ifi207,Notch1,Ifi211,Maf,Helz2,Irf8,Rbpj,Atf3,Daxx,Xdh
GO BP	IFNb	Upregulated	20h vs UT	NK cell	WT	GO:0010558	negative regulation of macromolecule biosynthetic process	6.44847e-06	-11.9517	1434	22	0.198198	Maf,Ifi211,Runx1,Mxd1,Ifi207,Notch1,Ifi208,Pml,Irf8,Rbpj,Zbtb32,Itgav,Daxx,Atf3,Lag3,Jun,Ifi209,Plk3,Ifi213,Ifi214,Ifi204,Slfn1
GO BP	IFNb	Upregulated	20h vs UT	NK cell	WT	GO:0031327	negative regulation of cellular biosynthetic process	1.09722e-05	-11.4201	1483	22	0.198198	Zbtb32,Atf3,Daxx,Rbpj,Irf8,Maf,Ifi211,Runx1,Notch1,Mxd1,Ifi207,Pml,Ifi208,Ifi214,Ifi204,Slfn1,Ifi213,Jun,Lag3,Ifi209,Plk3,Entpd1
GO BP	IFNb	Upregulated	20h vs UT	NK cell	WT	GO:0010647	positive regulation of cell communication	0.000285642	-8.16077	1846	22	0.198198	Wdfy1,Casp4,Pml,Notch1,Runx1,Atf3,Daxx,Spp1,Xdh,Furin,Cflar,Rbpj,Irf7,Rsad2,Sema7a,Jun,Il10ra,Zbp1,Scimp,Parp14,Havcr2,Ccl5
GO BP	IFNb	Upregulated	20h vs UT	NK cell	WT	GO:0023056	positive regulation of signaling	0.000301171	-8.10783	1853	22	0.198198	Spp1,Daxx,Atf3,Xdh,Furin,Cflar,Rbpj,Wdfy1,Casp4,Pml,Notch1,Runx1,Zbp1,Scimp,Parp14,Havcr2,Ccl5,Irf7,Rsad2,Jun,Sema7a,Il10ra
GO BP	IFNb	Upregulated	20h vs UT	NK cell	WT	GO:0050790	regulation of catalytic activity	0.00150581	-6.49842	2089	22	0.198198	Ccl5,Serpini1,Rgs1,Oasl2,Serpina3f,Oasl1,Serpinb6b,Serpinb9b,Oas1a,Jun,Cflar,Srgap3,Xdh,Daxx,Furin,Asph,Notch1,Rgs16,Pml,Btg1,Stat1,Casp4
GO BP	IFNb	Upregulated	20h vs UT	NK cell	WT	GO:0050793	regulation of developmental process	0.0297711	-3.51422	2711	22	0.198198	Tg,Maf,Runx1,Notch1,Pml,Btg1,Lag3,Stat1,Jun,Sema7a,Plac8,Serpini1,Rbpj,Cd86,Ccl5,Isg15,Cflar,Havcr2,Ifi204,Xdh,Daxx,Itgav
GO BP	IFNb	Upregulated	20h vs UT	NK cell	WT	GO:0002252	immune effector process	3.48652e-14	-30.9873	454	21	0.189189	Oasl1,Mx2,Havcr2,Ifitm3,Zbp1,Oasl2,Slfn8,Trim30a,Ifit2,Isg15,Cd86,Rsad2,Stat1,Samhd1,Isg20,Oas1a,Irf7,Serpinb9b,Pml,Ifit1bl1,Mx1
GO BP	IFNb	Upregulated	20h vs UT	NK cell	WT	GO:0001817	regulation of cytokine production	6.96596e-11	-23.3874	677	21	0.189189	Irf7,Stat1,H2-T23,Casp4,Lag3,Sema7a,Il12rb1,Irf8,Rsad2,Runx1,Pml,Gbp5,Ifi211,Itgav,Havcr2,Ifi204,Zbtb32,Furin,Ccl5,Isg15,Trim30a
GO BP	IFNb	Upregulated	20h vs UT	NK cell	WT	GO:0045934	negative regulation of nucleobase-containing compound metabolic process	1.44683e-05	-11.1435	1395	21	0.189189	Slfn1,Daxx,Atf3,Zbtb32,Ifi204,Ifi214,Ifi213,Rbpj,Plk3,Ifi209,Jun,Irf8,Pml,Ifi208,Ifi207,Mxd1,Runx1,Notch1,Entpd1,Ifi211,Maf
GO BP	IFNb	Upregulated	20h vs UT	NK cell	WT	GO:0042127	regulation of cell population proliferation	0.000151108	-8.79752	1640	21	0.189189	Jaml,Asph,Runx1,Notch1,Pml,Btg1,Stat1,H2-T23,Jun,Il12rb1,Plac8,Rbpj,Ccl5,Cd86,Cflar,Havcr2,Ifitm3,Xdh,Slfn1,Atf3,Itgav
GO BP	IFNb	Upregulated	20h vs UT	NK cell	WT	GO:0032879	regulation of localization	0.0720416	-2.63051	2818	21	0.189189	Rsad2,Sema7a,H2-T23,Jun,Casp4,Plk3,Frmd4a,Entpd1,Dgat1,Sdc3,Pml,Notch1,Runx1,Asph,Furin,Havcr2,Itgav,Spp1,Srgap3,Rbpj,Ccl5
GO BP	IFNb	Upregulated	20h vs UT	NK cell	WT	GO:0006810	transport	0.248157	-1.39369	3343	21	0.189189	Cnp,Ccl5,Isg15,Rbpj,Xdh,Parp11,Itgav,Ifitm3,Furin,Asph,Il10ra,Notch1,Slc37a2,Pml,Tap1,Dgat1,Aftph,Slc17a6,Tg,Gbp5,Irf8
GO BP	IFNb	Upregulated	20h vs UT	NK cell	WT	GO:0009615	response to virus	3.55769e-19	-42.48	221	20	0.18018	Mx1,Pml,Ifit1bl1,Irf7,Oas1a,Samhd1,Isg20,Stat1,Rsad2,Cd86,Ifit2,Isg15,Trim30a,Slfn8,Oasl2,Zbp1,Ifi27l2a,Ifitm3,Oasl1,Mx2
GO BP	IFNb	Upregulated	20h vs UT	NK cell	WT	GO:1903507	negative regulation of nucleic acid-templated transcription	5.67964e-06	-12.0786	1204	20	0.18018	Plk3,Ifi209,Irf8,Jun,Ifi208,Pml,Notch1,Mxd1,Runx1,Ifi207,Maf,Ifi211,Daxx,Atf3,Slfn1,Ifi204,Zbtb32,Ifi214,Ifi213,Rbpj
GO BP	IFNb	Upregulated	20h vs UT	NK cell	WT	GO:1902679	negative regulation of RNA biosynthetic process	5.7503e-06	-12.0663	1205	20	0.18018	Ifi213,Rbpj,Daxx,Atf3,Slfn1,Zbtb32,Ifi204,Ifi214,Pml,Ifi208,Ifi207,Notch1,Mxd1,Runx1,Ifi211,Maf,Plk3,Ifi209,Jun,Irf8
GO BP	IFNb	Upregulated	20h vs UT	NK cell	WT	GO:0051253	negative regulation of RNA metabolic process	1.60102e-05	-11.0423	1292	20	0.18018	Rbpj,Ifi213,Zbtb32,Ifi204,Ifi214,Daxx,Atf3,Slfn1,Ifi211,Maf,Pml,Ifi208,Ifi207,Mxd1,Notch1,Runx1,Irf8,Jun,Plk3,Ifi209
GO BP	IFNb	Upregulated	20h vs UT	NK cell	WT	GO:0009967	positive regulation of signal transduction	0.000143032	-8.85244	1511	20	0.18018	Ccl5,Cflar,Rbpj,Scimp,Xdh,Daxx,Atf3,Zbp1,Havcr2,Furin,Parp14,Il10ra,Notch1,Pml,Wdfy1,Irf7,Sema7a,Jun,Casp4,Rsad2
GO BP	IFNb	Upregulated	20h vs UT	NK cell	WT	GO:0051607	defense response to virus	1.01497e-19	-43.7343	176	19	0.171171	Pml,Ifit1bl1,Mx1,Rsad2,Stat1,Isg20,Samhd1,Irf7,Oas1a,Slfn8,Trim30a,Isg15,Ifit2,Cd86,Oasl1,Mx2,Ifitm3,Zbp1,Oasl2
GO BP	IFNb	Upregulated	20h vs UT	NK cell	WT	GO:0043901	negative regulation of multi-organism process	1.95382e-17	-38.4742	232	19	0.171171	Oas1a,Isg20,Samhd1,Irf8,Stat1,H2-T23,Jun,Rsad2,Tap1,Pml,Oasl2,Itgav,Sh2d1b2,Ifitm3,Havcr2,Oasl1,Parp14,Ccl5,Isg15
GO BP	IFNb	Upregulated	20h vs UT	NK cell	WT	GO:0045088	regulation of innate immune response	9.56973e-16	-34.5828	286	19	0.171171	Trim30a,Cd86,Parp14,Ifi204,Ifi214,Havcr2,Sh2d1b2,Zbp1,Gbp5,Ifi211,Ifi208,Tap1,Rsad2,Lag3,H2-T23,Samhd1,Ifi209,Wdfy1,Irf7
GO BP	IFNb	Upregulated	20h vs UT	NK cell	WT	GO:0050778	positive regulation of immune response	8.83105e-11	-23.1502	545	19	0.171171	Gbp5,Ifi211,Ifi208,Lag3,H2-T23,Sema7a,Il12rb1,Rsad2,Ifi209,Irf7,Wdfy1,H2-T22,Themis2,Cd86,Ifi214,Havcr2,Sh2d1b2,Ifi204,Zbp1
GO BP	IFNb	Upregulated	20h vs UT	NK cell	WT	GO:0045892	negative regulation of transcription, DNA-templated	1.30489e-05	-11.2468	1165	19	0.171171	Ifi208,Pml,Runx1,Mxd1,Ifi207,Notch1,Maf,Ifi211,Plk3,Ifi209,Jun,Irf8,Ifi213,Rbpj,Slfn1,Daxx,Atf3,Ifi204,Ifi214
GO BP	IFNb	Upregulated	20h vs UT	NK cell	WT	GO:0051336	regulation of hydrolase activity	1.61696e-05	-11.0324	1183	19	0.171171	Serpinb9b,Oas1a,Casp4,Stat1,Jun,Asph,Rgs16,Pml,Serpinb6b,Oasl2,Xdh,Serpina3f,Oasl1,Furin,Ccl5,Cflar,Serpini1,Rgs1,Srgap3
GO BP	IFNb	Upregulated	20h vs UT	NK cell	WT	GO:2000113	negative regulation of cellular macromolecule biosynthetic process	0.000113143	-9.08686	1366	19	0.171171	Plk3,Ifi209,Irf8,Jun,Ifi208,Pml,Runx1,Notch1,Mxd1,Ifi207,Maf,Ifi211,Daxx,Slfn1,Atf3,Ifi204,Ifi214,Ifi213,Rbpj
GO BP	IFNb	Upregulated	20h vs UT	NK cell	WT	GO:0043902	positive regulation of multi-organism process	3.71266e-13	-28.6219	345	18	0.162162	Trim30a,Cd86,Sh2d1b2,Ifi214,Havcr2,Ifi204,Zbp1,Ifi211,Gbp5,Notch1,Ifi208,Lag3,H2-T23,Jun,Rsad2,Irf7,Wdfy1,Ifi209
GO BP	IFNb	Upregulated	20h vs UT	NK cell	WT	GO:0000122	negative regulation of transcription by RNA polymerase II	9.7963e-07	-13.8361	879	18	0.162162	Plk3,Ifi209,Jun,Irf8,Ifi208,Runx1,Ifi207,Notch1,Mxd1,Ifi211,Maf,Atf3,Daxx,Slfn1,Ifi204,Ifi214,Ifi213,Rbpj
GO BP	IFNb	Upregulated	20h vs UT	NK cell	WT	GO:0048585	negative regulation of response to stimulus	0.0015963	-6.44006	1561	18	0.162162	Parp14,Havcr2,Sh2d1b2,Atf3,Itgav,Xdh,Rgs1,Trim30a,Cflar,Ccl5,Stat1,H2-T23,Sema7a,Samhd1,Entpd1,Tap1,Notch1,Rgs16
GO BP	IFNb	Upregulated	20h vs UT	NK cell	WT	GO:0007166	cell surface receptor signaling pathway	0.00470696	-5.35871	1726	18	0.162162	Il10ra,Notch1,Pml,Irf7,Themis2,Stat1,Lag3,Jun,Il12rb1,Ccrl2,Sema7a,Cd86,Ccl5,Isg15,Iigp1,Rbpj,Itgav,Ifitm3
GO BP	IFNb	Upregulated	20h vs UT	NK cell	WT	GO:0031328	positive regulation of cellular biosynthetic process	0.0167655	-4.08843	1964	18	0.162162	Spp1,Daxx,Atf3,Tnfsf8,Ccl5,Rbpj,Plac8,Helz2,Irf7,Jun,Stat1,Irf8,Pml,Asph,Notch1,Runx1,Maf,Dgat1
GO BP	IFNb	Upregulated	20h vs UT	NK cell	WT	GO:0009891	positive regulation of biosynthetic process	0.0202664	-3.89879	2005	18	0.162162	Rbpj,Ccl5,Tnfsf8,Daxx,Atf3,Spp1,Dgat1,Maf,Notch1,Asph,Runx1,Pml,Irf8,Stat1,Jun,Irf7,Helz2,Plac8
GO BP	IFNb	Upregulated	20h vs UT	NK cell	WT	GO:2000026	regulation of multicellular organismal development	0.041615	-3.17929	2178	18	0.162162	Havcr2,Xdh,Serpini1,Rbpj,Cd86,Ccl5,Isg15,Cflar,Jun,Stat1,Lag3,Sema7a,Tg,Maf,Runx1,Notch1,Pml,Btg1
GO BP	IFNb	Upregulated	20h vs UT	NK cell	WT	GO:0042981	regulation of apoptotic process	0.00294891	-5.82632	1518	17	0.153153	Rbpj,Ccl5,Cflar,Ifit2,Xdh,Daxx,Itgav,Atf3,Spp1,Notch1,Pml,Btg1,Casp4,Stat1,Jun,Plk3,Plac8
GO BP	IFNb	Upregulated	20h vs UT	NK cell	WT	GO:0043067	regulation of programmed cell death	0.00341782	-5.67875	1540	17	0.153153	Spp1,Itgav,Atf3,Daxx,Xdh,Rbpj,Ifit2,Cflar,Ccl5,Stat1,Jun,Casp4,Plac8,Plk3,Btg1,Pml,Notch1
GO BP	IFNb	Upregulated	20h vs UT	NK cell	WT	GO:0051247	positive regulation of protein metabolic process	0.00758569	-4.88149	1669	17	0.153153	Asph,Notch1,Pml,Sema7a,Stat1,Jun,Casp4,Plk3,Trim30a,Ccl5,Cflar,Sh2d1b2,Havcr2,Parp14,Scimp,Xdh,Daxx
GO BP	IFNb	Upregulated	20h vs UT	NK cell	WT	GO:0010941	regulation of cell death	0.0083583	-4.7845	1686	17	0.153153	Notch1,Pml,Btg1,Stat1,Casp4,Jun,Plk3,Plac8,Rbpj,Ccl5,Cflar,Ifit2,Xdh,Atf3,Daxx,Itgav,Spp1
GO BP	IFNb	Upregulated	20h vs UT	NK cell	WT	GO:0045595	regulation of cell differentiation	0.0255495	-3.66714	1908	17	0.153153	Ifi204,Xdh,Daxx,Itgav,Serpini1,Rbpj,Ccl5,Cflar,Isg15,Sema7a,Stat1,Jun,Lag3,Maf,Notch1,Runx1,Btg1
GO BP	IFNb	Upregulated	20h vs UT	NK cell	WT	GO:0010628	positive regulation of gene expression	0.0365743	-3.30841	1992	17	0.153153	Plac8,Irf7,Helz2,Irf8,Stat1,Jun,Pml,Runx1,Asph,Notch1,Maf,Atf3,Daxx,Spp1,Tnfsf8,Ccl5,Rbpj
GO BP	IFNb	Upregulated	20h vs UT	NK cell	WT	GO:0031349	positive regulation of defense response	1.92071e-11	-24.6757	324	16	0.144144	Zbp1,Ifi204,Sh2d1b2,Havcr2,Ifi214,Cd86,Ccl5,Wdfy1,Irf7,Ifi209,Rsad2,Lag3,H2-T23,Ifi208,Ifi211,Gbp5
GO BP	IFNb	Upregulated	20h vs UT	NK cell	WT	GO:0032103	positive regulation of response to external stimulus	2.51351e-09	-19.8016	452	16	0.144144	Ifi208,Gbp5,Ifi211,Ifi209,Wdfy1,Irf7,H2-T23,Lag3,Rsad2,Ccl5,Cd86,Zbp1,Ifi214,Havcr2,Sh2d1b2,Ifi204
GO BP	IFNb	Upregulated	20h vs UT	NK cell	WT	GO:0051248	negative regulation of protein metabolic process	0.000298425	-8.11699	1116	16	0.144144	Serpina3f,Parp14,Furin,Xdh,Slfn1,Itgav,Atf3,Serpini1,Sco1,Isg15,Cflar,Lag3,Jun,Serpinb9b,Serpinb6b,Pml
GO BP	IFNb	Upregulated	20h vs UT	NK cell	WT	GO:1901700	response to oxygen-containing compound	0.00402721	-5.51468	1432	16	0.144144	Irf8,Jun,Stat1,Casp4,Plk3,Asph,Notch1,Runx1,Serpina3f,Havcr2,Itgav,Spp1,Cflar,Cd86,Ccl5,Gbp10
GO BP	IFNb	Upregulated	20h vs UT	NK cell	WT	GO:0045893	positive regulation of transcription, DNA-templated	0.00848521	-4.76943	1550	16	0.144144	Rbpj,Daxx,Atf3,Spp1,Tnfsf8,Pml,Runx1,Notch1,Asph,Maf,Plac8,Irf7,Helz2,Irf8,Jun,Stat1
GO BP	IFNb	Upregulated	20h vs UT	NK cell	WT	GO:0032270	positive regulation of cellular protein metabolic process	0.00910283	-4.69917	1562	16	0.144144	Pml,Asph,Notch1,Stat1,Jun,Casp4,Sema7a,Plk3,Cflar,Ccl5,Parp14,Havcr2,Sh2d1b2,Daxx,Xdh,Scimp
GO BP	IFNb	Upregulated	20h vs UT	NK cell	WT	GO:1903508	positive regulation of nucleic acid-templated transcription	0.0118127	-4.43858	1608	16	0.144144	Pml,Runx1,Notch1,Asph,Maf,Plac8,Helz2,Irf7,Jun,Stat1,Irf8,Rbpj,Spp1,Atf3,Daxx,Tnfsf8
GO BP	IFNb	Upregulated	20h vs UT	NK cell	WT	GO:1902680	positive regulation of RNA biosynthetic process	0.0118781	-4.43306	1609	16	0.144144	Pml,Notch1,Runx1,Asph,Maf,Plac8,Helz2,Irf7,Stat1,Jun,Irf8,Rbpj,Spp1,Atf3,Daxx,Tnfsf8
GO BP	IFNb	Upregulated	20h vs UT	NK cell	WT	GO:0051254	positive regulation of RNA metabolic process	0.0195144	-3.9366	1704	16	0.144144	Rbpj,Atf3,Daxx,Spp1,Tnfsf8,Asph,Notch1,Runx1,Pml,Maf,Irf7,Helz2,Plac8,Irf8,Stat1,Jun
GO BP	IFNb	Upregulated	20h vs UT	NK cell	WT	GO:0045935	positive regulation of nucleobase-containing compound metabolic process	0.039967	-3.2197	1862	16	0.144144	Maf,Notch1,Asph,Runx1,Pml,Irf8,Stat1,Jun,Irf7,Helz2,Plac8,Rbpj,Tnfsf8,Atf3,Daxx,Spp1
GO BP	IFNb	Upregulated	20h vs UT	NK cell	WT	GO:0010557	positive regulation of macromolecule biosynthetic process	0.0411399	-3.19078	1869	16	0.144144	Tnfsf8,Spp1,Daxx,Atf3,Rbpj,Jun,Stat1,Irf8,Plac8,Helz2,Irf7,Maf,Pml,Notch1,Asph,Runx1
GO BP	IFNb	Upregulated	20h vs UT	NK cell	WT	GO:0045089	positive regulation of innate immune response	9.26277e-14	-30.0102	189	15	0.135135	Havcr2,Ifi214,Sh2d1b2,Ifi204,Zbp1,Cd86,H2-T23,Lag3,Rsad2,Ifi209,Irf7,Wdfy1,Gbp5,Ifi211,Ifi208
GO BP	IFNb	Upregulated	20h vs UT	NK cell	WT	GO:0002833	positive regulation of response to biotic stimulus	5.72851e-13	-28.1882	214	15	0.135135	Ifi208,Ifi211,Gbp5,Irf7,Wdfy1,Ifi209,H2-T23,Lag3,Rsad2,Cd86,Zbp1,Sh2d1b2,Havcr2,Ifi214,Ifi204
GO BP	IFNb	Upregulated	20h vs UT	NK cell	WT	GO:0043903	regulation of symbiosis, encompassing mutualism through parasitism	7.50167e-13	-27.9185	218	15	0.135135	Pml,Notch1,Isg20,Oas1a,Rsad2,Irf8,Stat1,Jun,Isg15,Ccl5,Trim30a,Itgav,Oasl2,Oasl1,Ifitm3
GO BP	IFNb	Upregulated	20h vs UT	NK cell	WT	GO:0001819	positive regulation of cytokine production	1.2849e-08	-18.17	438	15	0.135135	Gbp5,Ifi211,Runx1,H2-T23,Casp4,Stat1,Il12rb1,Sema7a,Irf8,Rsad2,Irf7,Ccl5,Havcr2,Furin,Ifi204
GO BP	IFNb	Upregulated	20h vs UT	NK cell	WT	GO:0008284	positive regulation of cell population proliferation	0.000207376	-8.48098	969	15	0.135135	H2-T23,Stat1,Jun,Il12rb1,Plac8,Jaml,Notch1,Pml,Havcr2,Itgav,Atf3,Rbpj,Cd86,Ccl5,Cflar
GO BP	IFNb	Upregulated	20h vs UT	NK cell	WT	GO:0009056	catabolic process	0.0358696	-3.32787	1687	15	0.135135	Spp1,Xdh,Slfn8,Usp18,Trim30a,Isg15,1600014C10Rik,Cnp,Irf8,Isg20,Samhd1,Helz2,Smox,Entpd1,Pml
GO BP	IFNb	Upregulated	20h vs UT	NK cell	WT	GO:0019220	regulation of phosphate metabolic process	0.043973	-3.12418	1734	15	0.135135	Jun,Sema7a,Entpd1,Notch1,Pml,Havcr2,Sh2d1b2,Parp14,Xdh,Scimp,Atf3,Daxx,Slfn1,Ccl5,Cflar
GO BP	IFNb	Upregulated	20h vs UT	NK cell	WT	GO:0051174	regulation of phosphorus metabolic process	0.0441586	-3.11997	1735	15	0.135135	Parp14,Havcr2,Sh2d1b2,Daxx,Atf3,Slfn1,Xdh,Scimp,Cflar,Ccl5,Jun,Sema7a,Entpd1,Pml,Notch1
GO BP	IFNb	Upregulated	20h vs UT	NK cell	WT	GO:0031399	regulation of protein modification process	0.0625379	-2.77198	1822	15	0.135135	Jun,Sema7a,Pml,Notch1,Parp14,Havcr2,Sh2d1b2,Slfn1,Atf3,Daxx,Xdh,Scimp,Isg15,Cflar,Ccl5
GO BP	IFNb	Upregulated	20h vs UT	NK cell	WT	GO:0051049	regulation of transport	0.0937571	-2.36705	1936	15	0.135135	Dgat1,Entpd1,Asph,Notch1,Runx1,Pml,H2-T23,Casp4,Rsad2,Plk3,Frmd4a,Ccl5,Havcr2,Itgav,Spp1
GO BP	IFNb	Upregulated	20h vs UT	NK cell	WT	GO:0030155	regulation of cell adhesion	1.83234e-05	-10.9073	686	14	0.126126	Serpini1,Rbpj,Cd86,Ccl5,Havcr2,Slfn1,Itgav,Spp1,Notch1,Runx1,Pml,Il12rb1,H2-T23,Lag3
GO BP	IFNb	Upregulated	20h vs UT	NK cell	WT	GO:0032269	negative regulation of cellular protein metabolic process	0.00147934	-6.51616	1051	14	0.126126	Xdh,Slfn1,Atf3,Serpina3f,Furin,Parp14,Cflar,Isg15,Serpini1,Sco1,Serpinb9b,Jun,Pml,Serpinb6b
GO BP	IFNb	Upregulated	20h vs UT	NK cell	WT	GO:0045944	positive regulation of transcription by RNA polymerase II	0.00679573	-4.99146	1246	14	0.126126	Notch1,Runx1,Pml,Maf,Irf7,Helz2,Plac8,Irf8,Stat1,Jun,Rbpj,Atf3,Daxx,Tnfsf8
GO BP	IFNb	Upregulated	20h vs UT	NK cell	WT	GO:0001932	regulation of protein phosphorylation	0.0215179	-3.83887	1437	14	0.126126	Jun,Sema7a,Pml,Notch1,Slfn1,Daxx,Atf3,Xdh,Scimp,Parp14,Havcr2,Sh2d1b2,Cflar,Ccl5
GO BP	IFNb	Upregulated	20h vs UT	NK cell	WT	GO:0044248	cellular catabolic process	0.0250354	-3.68746	1466	14	0.126126	Xdh,Slfn8,Trim30a,Usp18,1600014C10Rik,Isg15,Cnp,Irf8,Isg20,Samhd1,Helz2,Smox,Entpd1,Pml
GO BP	IFNb	Upregulated	20h vs UT	NK cell	WT	GO:0042325	regulation of phosphorylation	0.0388888	-3.24705	1557	14	0.126126	Cflar,Ccl5,Slfn1,Daxx,Atf3,Xdh,Scimp,Parp14,Havcr2,Sh2d1b2,Pml,Notch1,Jun,Sema7a
GO BP	IFNb	Upregulated	20h vs UT	NK cell	WT	GO:0006796	phosphate-containing compound metabolic process	0.0767816	-2.56679	1722	14	0.126126	Slc37a2,Pml,Dgat1,Entpd1,Oas1a,Samhd1,Plk3,Il12rb1,Ccl5,Cnp,Oasl2,Itgav,Agpat3,Sh2d1b2
GO BP	IFNb	Upregulated	20h vs UT	NK cell	WT	GO:0006793	phosphorus metabolic process	0.0835183	-2.48269	1745	14	0.126126	Dgat1,Entpd1,Slc37a2,Pml,Il12rb1,Oas1a,Samhd1,Plk3,Cnp,Ccl5,Sh2d1b2,Oasl2,Agpat3,Itgav
GO BP	IFNb	Upregulated	20h vs UT	NK cell	WT	GO:0009058	biosynthetic process	0.271523	-1.30371	2168	14	0.126126	Acsbg1,Cnp,Atf3,Agpat3,Oasl2,Furin,Entpd1,Dgat1,Tg,Samhd1,Irf7,Oas1a,Stat1,Jun
GO BP	IFNb	Upregulated	20h vs UT	NK cell	WT	GO:0050792	regulation of viral process	1.85978e-11	-24.708	183	13	0.117117	Trim30a,Pml,Isg15,Notch1,Ccl5,Oasl1,Rsad2,Stat1,Jun,Ifitm3,Isg20,Oasl2,Oas1a
GO BP	IFNb	Upregulated	20h vs UT	NK cell	WT	GO:0001775	cell activation	1.9686e-05	-10.8356	599	13	0.117117	Entpd1,Jaml,Rsad2,H2-T23,Lag3,Jun,Cd86,Ccl5,Rbpj,Itgav,Zbtb32,Tnfsf8,Havcr2
GO BP	IFNb	Upregulated	20h vs UT	NK cell	WT	GO:0008285	negative regulation of cell population proliferation	6.93209e-05	-9.57676	677	13	0.117117	Cd86,Rbpj,Xdh,Slfn1,Havcr2,Ifitm3,Runx1,Notch1,Asph,Pml,Btg1,Jun,Stat1
GO BP	IFNb	Upregulated	20h vs UT	NK cell	WT	GO:0030162	regulation of proteolysis	0.000151048	-8.79791	732	13	0.117117	Serpinb6b,Asph,Pml,Casp4,Stat1,Serpinb9b,Plk3,Serpini1,Sco1,Cflar,Serpina3f,Furin,Xdh
GO BP	IFNb	Upregulated	20h vs UT	NK cell	WT	GO:0051093	negative regulation of developmental process	0.00462225	-5.37687	1065	13	0.117117	Cflar,Cd86,Rbpj,Daxx,Itgav,Xdh,Pml,Notch1,Runx1,Plac8,Sema7a,Lag3,Stat1
GO BP	IFNb	Upregulated	20h vs UT	NK cell	WT	GO:0043085	positive regulation of catalytic activity	0.0183636	-3.99739	1269	13	0.117117	Ccl5,Cflar,Rgs1,Srgap3,Xdh,Daxx,Asph,Rgs16,Btg1,Pml,Casp4,Stat1,Jun
GO BP	IFNb	Upregulated	20h vs UT	NK cell	WT	GO:0051241	negative regulation of multicellular organismal process	0.0266715	-3.62416	1336	13	0.117117	Runx1,Notch1,Pml,Stat1,Lag3,Sema7a,Plac8,Trim30a,Rbpj,Cd86,Havcr2,Furin,Xdh
GO BP	IFNb	Upregulated	20h vs UT	NK cell	WT	GO:0051094	positive regulation of developmental process	0.0685166	-2.68068	1539	13	0.117117	Ifi204,Isg15,Cflar,Ccl5,Rbpj,Serpini1,Sema7a,Stat1,Jun,Btg1,Pml,Notch1,Runx1
GO BP	IFNb	Upregulated	20h vs UT	NK cell	WT	GO:0044093	positive regulation of molecular function	0.100712	-2.29549	1641	13	0.117117	Cflar,Ccl5,Rgs1,Srgap3,Daxx,Xdh,Pml,Btg1,Rgs16,Asph,Jun,Casp4,Stat1
GO BP	IFNb	Upregulated	20h vs UT	NK cell	WT	GO:0009888	tissue development	0.115528	-2.15824	1681	13	0.117117	Runx1,Notch1,Pml,Maf,Sema7a,Jun,Stat1,Upk1a,Cflar,Rbpj,Itgav,Atf3,Spp1
GO BP	IFNb	Upregulated	20h vs UT	NK cell	WT	GO:0071702	organic substance transport	0.200637	-1.60626	1868	13	0.117117	Rbpj,Isg15,Itgav,Parp11,Gbp5,Aftph,Dgat1,Slc17a6,Tap1,Pml,Slc37a2,Il10ra,Notch1
GO BP	IFNb	Upregulated	20h vs UT	NK cell	WT	GO:0035456	response to interferon-beta	1.11418e-16	-36.7332	55	12	0.108108	Ifi211,Ifi207,Ifi208,Gm12185,Stat1,Ifi209,Tgtp1,Iigp1,Ifi213,Ifi214,Ifitm3,Ifi204
GO BP	IFNb	Upregulated	20h vs UT	NK cell	WT	GO:0002697	regulation of immune effector process	2.32093e-06	-12.9735	414	12	0.108108	H2-T22,Stat1,H2-T23,Lag3,Sema7a,Il12rb1,Rsad2,Pml,Tap1,Havcr2,Sh2d1b2,Ccl5
GO BP	IFNb	Upregulated	20h vs UT	NK cell	WT	GO:0002683	negative regulation of immune system process	8.27128e-06	-11.7027	469	12	0.108108	Trim30a,Tap1,Cd86,Runx1,Notch1,Parp14,Sh2d1b2,Havcr2,H2-T23,Lag3,Slfn1,Samhd1
GO BP	IFNb	Upregulated	20h vs UT	NK cell	WT	GO:0045321	leukocyte activation	2.26305e-05	-10.6962	519	12	0.108108	Rbpj,Cd86,Ccl5,Zbtb32,Tnfsf8,Havcr2,Itgav,Jaml,Rsad2,H2-T23,Jun,Lag3
GO BP	IFNb	Upregulated	20h vs UT	NK cell	WT	GO:0033993	response to lipid	0.000688746	-7.28064	749	12	0.108108	Spp1,Daxx,Havcr2,Acsbg1,Cflar,Gbp10,Cd86,Ccl5,Stat1,Jun,Irf8,Runx1
GO BP	IFNb	Upregulated	20h vs UT	NK cell	WT	GO:0045597	positive regulation of cell differentiation	0.0148194	-4.21182	1099	12	0.108108	Ifi204,Sema7a,Stat1,Jun,Isg15,Cflar,Btg1,Ccl5,Runx1,Notch1,Rbpj,Serpini1
GO BP	IFNb	Upregulated	20h vs UT	NK cell	WT	GO:0009968	negative regulation of signal transduction	0.0220599	-3.81399	1163	12	0.108108	Cflar,Ccl5,Rgs16,Notch1,Rgs1,Trim30a,Itgav,Atf3,Samhd1,Xdh,Parp14,Stat1
GO BP	IFNb	Upregulated	20h vs UT	NK cell	WT	GO:0031401	positive regulation of protein modification process	0.030653	-3.48503	1221	12	0.108108	Sema7a,Jun,Notch1,Pml,Scimp,Xdh,Daxx,Sh2d1b2,Havcr2,Parp14,Ccl5,Cflar
GO BP	IFNb	Upregulated	20h vs UT	NK cell	WT	GO:0010648	negative regulation of cell communication	0.0418721	-3.17314	1281	12	0.108108	Parp14,Stat1,Atf3,Itgav,Samhd1,Xdh,Rgs1,Trim30a,Cflar,Ccl5,Rgs16,Notch1
GO BP	IFNb	Upregulated	20h vs UT	NK cell	WT	GO:0023057	negative regulation of signaling	0.0429223	-3.14836	1286	12	0.108108	Rgs1,Trim30a,Cflar,Ccl5,Parp14,Atf3,Itgav,Xdh,Rgs16,Notch1,Stat1,Samhd1
GO BP	IFNb	Upregulated	20h vs UT	NK cell	WT	GO:1901575	organic substance catabolic process	0.0736177	-2.60887	1405	12	0.108108	Slfn8,Usp18,Isg15,Cnp,Spp1,Xdh,Entpd1,Smox,Pml,Samhd1,Isg20,Helz2
GO BP	IFNb	Upregulated	20h vs UT	NK cell	WT	GO:0033554	cellular response to stress	0.0828384	-2.49086	1434	12	0.108108	Plk3,Samhd1,Jun,Casp4,Pml,Notch1,Daxx,Atf3,Spp1,Ifi204,Cflar,Rbpj
GO BP	IFNb	Upregulated	20h vs UT	NK cell	WT	GO:0071705	nitrogen compound transport	0.120486	-2.11622	1535	12	0.108108	Gbp5,Slc17a6,Aftph,Dgat1,Tap1,Pml,Notch1,Il10ra,Rbpj,Isg15,Itgav,Parp11
GO BP	IFNb	Upregulated	20h vs UT	NK cell	WT	GO:0035458	cellular response to interferon-beta	5.54615e-16	-35.1283	45	11	0.0990991	Ifi204,Ifi214,Gm12185,Stat1,Ifi209,Tgtp1,Ifi211,Iigp1,Ifi208,Ifi207,Ifi213
GO BP	IFNb	Upregulated	20h vs UT	NK cell	WT	GO:0048525	negative regulation of viral process	5.41745e-12	-25.9414	99	11	0.0990991	Rsad2,Oasl1,Ifitm3,Jun,Stat1,Isg20,Oas1a,Oasl2,Isg15,Pml,Ccl5
GO BP	IFNb	Upregulated	20h vs UT	NK cell	WT	GO:1903900	regulation of viral life cycle	3.54345e-10	-21.7608	145	11	0.0990991	Ccl5,Notch1,Isg15,Pml,Trim30a,Oas1a,Oasl2,Isg20,Ifitm3,Rsad2,Oasl1
GO BP	IFNb	Upregulated	20h vs UT	NK cell	WT	GO:0052548	regulation of endopeptidase activity	4.68548e-06	-12.271	368	11	0.0990991	Casp4,Stat1,Serpinb9b,Serpinb6b,Asph,Pml,Serpina3f,Furin,Xdh,Serpini1,Cflar
GO BP	IFNb	Upregulated	20h vs UT	NK cell	WT	GO:0052547	regulation of peptidase activity	2.6478e-05	-10.5392	443	11	0.0990991	Serpina3f,Stat1,Casp4,Furin,Serpinb9b,Xdh,Serpinb6b,Serpini1,Asph,Cflar,Pml
GO BP	IFNb	Upregulated	20h vs UT	NK cell	WT	GO:0006954	inflammatory response	2.75917e-05	-10.498	445	11	0.0990991	Sema7a,Ccrl2,Jun,Havcr2,Casp4,Themis2,Itgav,Rbpj,Gbp5,Ccl5,Notch1
GO BP	IFNb	Upregulated	20h vs UT	NK cell	WT	GO:0043065	positive regulation of apoptotic process	0.000589977	-7.43543	632	11	0.0990991	Notch1,Btg1,Pml,Stat1,Casp4,Jun,Ccl5,Ifit2,Xdh,Daxx,Atf3
GO BP	IFNb	Upregulated	20h vs UT	NK cell	WT	GO:0043068	positive regulation of programmed cell death	0.000629659	-7.37033	637	11	0.0990991	Notch1,Pml,Btg1,Jun,Stat1,Casp4,Ccl5,Ifit2,Xdh,Daxx,Atf3
GO BP	IFNb	Upregulated	20h vs UT	NK cell	WT	GO:0051345	positive regulation of hydrolase activity	0.00107243	-6.83783	680	11	0.0990991	Casp4,Jun,Stat1,Xdh,Rgs1,Srgap3,Pml,Cflar,Asph,Rgs16,Ccl5
GO BP	IFNb	Upregulated	20h vs UT	NK cell	WT	GO:0010942	positive regulation of cell death	0.00126287	-6.67437	694	11	0.0990991	Notch1,Btg1,Pml,Jun,Casp4,Stat1,Ccl5,Ifit2,Xdh,Daxx,Atf3
GO BP	IFNb	Upregulated	20h vs UT	NK cell	WT	GO:0002520	immune system development	0.00227719	-6.08481	748	11	0.0990991	Rbpj,Havcr2,Tnfsf8,Zbtb32,Runx1,Pml,Jun,H2-T23,Irf8,Rsad2,Samhd1
GO BP	IFNb	Upregulated	20h vs UT	NK cell	WT	GO:0006915	apoptotic process	0.00465545	-5.36972	822	11	0.0990991	Notch1,Pml,Casp4,Jun,Plk3,Ifit2,1600014C10Rik,Cflar,Ifi204,Itgav,Daxx
GO BP	IFNb	Upregulated	20h vs UT	NK cell	WT	GO:1903530	regulation of secretion by cell	0.00504564	-5.28923	831	11	0.0990991	Ccl5,Havcr2,Spp1,Entpd1,Pml,Notch1,Runx1,Rsad2,Casp4,H2-T23,Frmd4a
GO BP	IFNb	Upregulated	20h vs UT	NK cell	WT	GO:0012501	programmed cell death	0.0063207	-5.06393	857	11	0.0990991	Itgav,Plk3,Daxx,Ifi204,Casp4,Jun,Cflar,1600014C10Rik,Ifit2,Pml,Notch1
GO BP	IFNb	Upregulated	20h vs UT	NK cell	WT	GO:0008219	cell death	0.00862737	-4.75282	895	11	0.0990991	Notch1,Pml,Plk3,Jun,Casp4,Cflar,1600014C10Rik,Ifit2,Daxx,Itgav,Ifi204
GO BP	IFNb	Upregulated	20h vs UT	NK cell	WT	GO:0051046	regulation of secretion	0.00977535	-4.62789	911	11	0.0990991	Spp1,Havcr2,Ccl5,Frmd4a,Casp4,H2-T23,Rsad2,Runx1,Notch1,Pml,Entpd1
GO BP	IFNb	Upregulated	20h vs UT	NK cell	WT	GO:0001934	positive regulation of protein phosphorylation	0.0185837	-3.98547	1001	11	0.0990991	Cflar,Ccl5,Daxx,Scimp,Xdh,Parp14,Sh2d1b2,Havcr2,Notch1,Sema7a,Jun
GO BP	IFNb	Upregulated	20h vs UT	NK cell	WT	GO:0042327	positive regulation of phosphorylation	0.0263081	-3.63788	1056	11	0.0990991	Daxx,Xdh,Scimp,Parp14,Havcr2,Sh2d1b2,Cflar,Ccl5,Jun,Sema7a,Notch1
GO BP	IFNb	Upregulated	20h vs UT	NK cell	WT	GO:0045937	positive regulation of phosphate metabolic process	0.0388127	-3.24901	1124	11	0.0990991	Jun,Sema7a,Notch1,Havcr2,Sh2d1b2,Parp14,Xdh,Scimp,Daxx,Ccl5,Cflar
GO BP	IFNb	Upregulated	20h vs UT	NK cell	WT	GO:0010562	positive regulation of phosphorus metabolic process	0.0388127	-3.24901	1124	11	0.0990991	Cflar,Ccl5,Notch1,Daxx,Scimp,Xdh,Parp14,Sh2d1b2,Sema7a,Havcr2,Jun
GO BP	IFNb	Upregulated	20h vs UT	NK cell	WT	GO:0009719	response to endogenous stimulus	0.0608198	-2.79984	1213	11	0.0990991	Acsbg1,Pml,Cflar,Notch1,Runx1,Jun,Casp4,Stat1,Serpina3f,Spp1,Daxx
GO BP	IFNb	Upregulated	20h vs UT	NK cell	WT	GO:0015031	protein transport	0.0637237	-2.7532	1223	11	0.0990991	Tap1,Pml,Il10ra,Notch1,Gbp5,Aftph,Dgat1,Isg15,Rbpj,Itgav,Parp11
GO BP	IFNb	Upregulated	20h vs UT	NK cell	WT	GO:0015833	peptide transport	0.072337	-2.62642	1251	11	0.0990991	Gbp5,Dgat1,Aftph,Pml,Tap1,Il10ra,Notch1,Parp11,Itgav,Rbpj,Isg15
GO BP	IFNb	Upregulated	20h vs UT	NK cell	WT	GO:0042886	amide transport	0.082365	-2.49659	1281	11	0.0990991	Parp11,Itgav,Pml,Isg15,Tap1,Notch1,Il10ra,Gbp5,Rbpj,Aftph,Dgat1
GO BP	IFNb	Upregulated	20h vs UT	NK cell	WT	GO:0045184	establishment of protein localization	0.0924796	-2.38077	1309	11	0.0990991	Tap1,Isg15,Pml,Notch1,Il10ra,Rbpj,Gbp5,Aftph,Dgat1,Itgav,Parp11
GO BP	IFNb	Upregulated	20h vs UT	NK cell	WT	GO:1902531	regulation of intracellular signal transduction	0.229587	-1.47147	1585	11	0.0990991	Asph,Notch1,Jun,Stat1,Sema7a,Ccl5,Cflar,Xdh,Scimp,Atf3,Havcr2
GO BP	IFNb	Upregulated	20h vs UT	NK cell	WT	GO:0001227	DNA-binding transcription repressor activity, RNA polymerase II-specific	6.02151e-07	-14.3228	237	10	0.0900901	Irf8,Ifi214,Ifi204,Ifi209,Atf3,Ifi211,Ifi213,Ifi207,Mxd1,Ifi208
GO BP	IFNb	Upregulated	20h vs UT	NK cell	WT	GO:0050865	regulation of cell activation	0.000891547	-7.02255	562	10	0.0900901	Slfn1,Il12rb1,Sh2d1b2,Havcr2,H2-T23,Lag3,Ccl5,Cd86,Runx1,Dgat1
GO BP	IFNb	Upregulated	20h vs UT	NK cell	WT	GO:0043066	negative regulation of apoptotic process	0.026918	-3.61496	925	10	0.0900901	Itgav,Plk3,Daxx,Plac8,Spp1,Jun,Ccl5,Notch1,Cflar,Rbpj
GO BP	IFNb	Upregulated	20h vs UT	NK cell	WT	GO:0043069	negative regulation of programmed cell death	0.0299919	-3.50683	942	10	0.0900901	Cflar,Ccl5,Notch1,Rbpj,Daxx,Plk3,Itgav,Spp1,Plac8,Jun
GO BP	IFNb	Upregulated	20h vs UT	NK cell	WT	GO:0040012	regulation of locomotion	0.0450484	-3.10002	1011	10	0.0900901	Itgav,Jun,Sema7a,Furin,Notch1,Ccl5,Pml,Sdc3,Srgap3,Rbpj
GO BP	IFNb	Upregulated	20h vs UT	NK cell	WT	GO:1901701	cellular response to oxygen-containing compound	0.0538154	-2.9222	1044	10	0.0900901	Casp4,Jun,Stat1,Havcr2,Irf8,Spp1,Cd86,Ccl5,Gbp10,Cflar
GO BP	IFNb	Upregulated	20h vs UT	NK cell	WT	GO:0060548	negative regulation of cell death	0.0558119	-2.88577	1051	10	0.0900901	Notch1,Ccl5,Cflar,Rbpj,Plac8,Spp1,Daxx,Itgav,Plk3,Jun
GO BP	IFNb	Upregulated	20h vs UT	NK cell	WT	GO:0022603	regulation of anatomical structure morphogenesis	0.061786	-2.78408	1071	10	0.0900901	Xdh,Sema7a,Stat1,Cflar,Pml,Btg1,Ccl5,Runx1,Notch1,Rbpj
GO BP	IFNb	Upregulated	20h vs UT	NK cell	WT	GO:0044092	negative regulation of molecular function	0.0652438	-2.72962	1082	10	0.0900901	Notch1,Ifit2,Pml,Cflar,Serpini1,Serpinb6b,Serpinb9b,Havcr2,Jun,Serpina3f
GO BP	IFNb	Upregulated	20h vs UT	NK cell	WT	GO:0040011	locomotion	0.096994	-2.33311	1169	10	0.0900901	Alcam,Jaml,Notch1,Ccl5,Pml,Sdc3,Ccrl2,Sema7a,Spp1,Itgav
GO BP	IFNb	Upregulated	20h vs UT	NK cell	WT	GO:0065003	protein-containing complex assembly	0.191248	-1.65418	1356	10	0.0900901	Mx2,Daxx,Samhd1,Dgat1,Entpd1,Sco1,Gbp5,Ccl5,Mx1,Pml
GO BP	IFNb	Upregulated	20h vs UT	NK cell	WT	GO:0006928	movement of cell or subcellular component	0.191248	-1.65418	1356	10	0.0900901	Ccl5,Notch1,Sdc3,Pml,Alcam,Jaml,Itgav,Spp1,Ccrl2,Sema7a
GO BP	IFNb	Upregulated	20h vs UT	NK cell	WT	GO:0044281	small molecule metabolic process	0.250282	-1.38517	1450	10	0.0900901	Samhd1,Atf3,Oasl2,Xdh,Oas1a,Entpd1,Dgat1,Acsbg1,Cnp,Slc37a2
GO BP	IFNb	Upregulated	20h vs UT	NK cell	WT	GO:1903901	negative regulation of viral life cycle	5.59001e-10	-21.3049	82	9	0.0810811	Isg20,Oas1a,Oasl2,Rsad2,Oasl1,Ifitm3,Isg15,Pml,Ccl5
GO BP	IFNb	Upregulated	20h vs UT	NK cell	WT	GO:0045069	regulation of viral genome replication	1.92354e-09	-20.0691	94	9	0.0810811	Isg20,Oasl2,Oas1a,Oasl1,Rsad2,Ifitm3,Isg15,Notch1,Ccl5
GO BP	IFNb	Upregulated	20h vs UT	NK cell	WT	GO:0042742	defense response to bacterium	1.27049e-05	-11.2735	264	9	0.0810811	Plac8,Irf8,Tnfsf8,Havcr2,H2-T23,Isg15,Gbp10,Rbpj,Iigp1
GO BP	IFNb	Upregulated	20h vs UT	NK cell	WT	GO:0002250	adaptive immune response	3.30232e-05	-10.3183	298	9	0.0810811	H2-T23,Lag3,Havcr2,Sh2d1b2,Irf7,Serpinb9b,Alcam,Cd86,Tap1
GO BP	IFNb	Upregulated	20h vs UT	NK cell	WT	GO:0051249	regulation of lymphocyte activation	0.000452417	-7.70091	422	9	0.0810811	Runx1,Ccl5,Cd86,Slfn1,Lag3,Havcr2,H2-T23,Il12rb1,Sh2d1b2
GO BP	IFNb	Upregulated	20h vs UT	NK cell	WT	GO:0046903	secretion	0.00187698	-6.27809	517	9	0.0810811	Ccl5,Notch1,Isg15,Dgat1,Rbpj,Gbp5,Xdh,Itgav,Furin
GO BP	IFNb	Upregulated	20h vs UT	NK cell	WT	GO:0002694	regulation of leukocyte activation	0.00197761	-6.22587	521	9	0.0810811	Ccl5,Cd86,Runx1,Slfn1,Il12rb1,Sh2d1b2,Havcr2,Lag3,H2-T23
GO BP	IFNb	Upregulated	20h vs UT	NK cell	WT	GO:0014070	response to organic cyclic compound	0.0138459	-4.27977	707	9	0.0810811	Asph,Ccl5,Acsbg1,Cflar,Usp18,Spp1,Daxx,Stat1,Jun
GO BP	IFNb	Upregulated	20h vs UT	NK cell	WT	GO:0051223	regulation of protein transport	0.0161927	-4.1232	726	9	0.0810811	Pml,Ccl5,Asph,Rsad2,H2-T23,Casp4,Havcr2,Plk3,Frmd4a
GO BP	IFNb	Upregulated	20h vs UT	NK cell	WT	GO:0003700	DNA-binding transcription factor activity	0.0181009	-4.01179	740	9	0.0810811	Irf7,Atf3,Irf8,Stat1,Jun,Notch1,Runx1,Maf,Rbpj
GO BP	IFNb	Upregulated	20h vs UT	NK cell	WT	GO:0043408	regulation of MAPK cascade	0.0186752	-3.98056	744	9	0.0810811	Scimp,Xdh,Atf3,Sema7a,Jun,Havcr2,Ccl5,Notch1,Cflar
GO BP	IFNb	Upregulated	20h vs UT	NK cell	WT	GO:0070201	regulation of establishment of protein localization	0.0207901	-3.87328	758	9	0.0810811	Ccl5,Asph,Pml,Plk3,Frmd4a,H2-T23,Casp4,Havcr2,Rsad2
GO BP	IFNb	Upregulated	20h vs UT	NK cell	WT	GO:0090087	regulation of peptide transport	0.0222384	-3.80594	767	9	0.0810811	Pml,Asph,Ccl5,Frmd4a,Plk3,Rsad2,Havcr2,Casp4,H2-T23
GO BP	IFNb	Upregulated	20h vs UT	NK cell	WT	GO:0045596	negative regulation of cell differentiation	0.0275918	-3.59024	797	9	0.0810811	Sema7a,Lag3,Xdh,Daxx,Itgav,Rbpj,Notch1,Runx1,Cflar
GO BP	IFNb	Upregulated	20h vs UT	NK cell	WT	GO:0042493	response to drug	0.0324883	-3.42687	821	9	0.0810811	Jun,Stat1,Daxx,Itgav,Cd69,Slc17a6,Cflar,Notch1,Asph
GO BP	IFNb	Upregulated	20h vs UT	NK cell	WT	GO:0016477	cell migration	0.0360718	-3.32224	837	9	0.0810811	Ccl5,Notch1,Sdc3,Pml,Jaml,Itgav,Spp1,Sema7a,Ccrl2
GO BP	IFNb	Upregulated	20h vs UT	NK cell	WT	GO:0030334	regulation of cell migration	0.048723	-3.0216	886	9	0.0810811	Itgav,Sema7a,Jun,Furin,Ccl5,Notch1,Sdc3,Srgap3,Rbpj
GO BP	IFNb	Upregulated	20h vs UT	NK cell	WT	GO:1901698	response to nitrogen compound	0.060363	-2.80738	924	9	0.0810811	Cflar,Notch1,Asph,Daxx,Itgav,Stat1,Casp4,Jun,Serpina3f
GO BP	IFNb	Upregulated	20h vs UT	NK cell	WT	GO:2000145	regulation of cell motility	0.0633621	-2.75889	933	9	0.0810811	Srgap3,Rbpj,Sdc3,Notch1,Ccl5,Furin,Jun,Sema7a,Itgav
GO BP	IFNb	Upregulated	20h vs UT	NK cell	WT	GO:0051674	localization of cell	0.0700037	-2.65921	952	9	0.0810811	Sdc3,Pml,Ccl5,Notch1,Jaml,Itgav,Spp1,Sema7a,Ccrl2
GO BP	IFNb	Upregulated	20h vs UT	NK cell	WT	GO:0048870	cell motility	0.0700037	-2.65921	952	9	0.0810811	Ccrl2,Sema7a,Itgav,Spp1,Jaml,Ccl5,Notch1,Sdc3,Pml
GO BP	IFNb	Upregulated	20h vs UT	NK cell	WT	GO:0009628	response to abiotic stimulus	0.0886776	-2.42275	1000	9	0.0810811	Tg,Rbpj,Notch1,Pml,Stat1,Jun,Plk3,Daxx,Plac8
GO BP	IFNb	Upregulated	20h vs UT	NK cell	WT	GO:0051270	regulation of cellular component movement	0.0972639	-2.33033	1020	9	0.0810811	Furin,Sema7a,Jun,Itgav,Rbpj,Srgap3,Sdc3,Ccl5,Notch1
GO BP	IFNb	Upregulated	20h vs UT	NK cell	WT	GO:0032880	regulation of protein localization	0.113423	-2.17663	1055	9	0.0810811	H2-T23,Havcr2,Casp4,Rsad2,Frmd4a,Plk3,Asph,Ccl5,Pml
GO BP	IFNb	Upregulated	20h vs UT	NK cell	WT	GO:0051050	positive regulation of transport	0.123297	-2.09316	1075	9	0.0810811	Asph,Runx1,Ccl5,Casp4,H2-T23,Havcr2,Spp1,Frmd4a,Plk3
GO BP	IFNb	Upregulated	20h vs UT	NK cell	WT	GO:0048878	chemical homeostasis	0.14058	-1.96198	1108	9	0.0810811	Itgav,Ccrl2,Stat1,Ccl5,Asph,1600014C10Rik,Pml,Dgat1,Sco1
GO BP	IFNb	Upregulated	20h vs UT	NK cell	WT	GO:0045071	negative regulation of viral genome replication	7.04794e-10	-21.0731	57	8	0.0720721	Oasl1,Rsad2,Ifitm3,Isg20,Oasl2,Oas1a,Isg15,Ccl5
GO BP	IFNb	Upregulated	20h vs UT	NK cell	WT	GO:0034341	response to interferon-gamma	3.48956e-07	-14.8683	124	8	0.0720721	Gbp10,Ccl5,Gbp5,Tgtp1,Stat1,Irf8,Il12rb1,Ifitm3
GO BP	IFNb	Upregulated	20h vs UT	NK cell	WT	GO:0002253	activation of immune response	0.000107573	-9.13734	271	8	0.0720721	Ifi211,Cd86,Ifi208,Havcr2,Ifi214,Ifi204,Ifi209,Themis2
GO BP	IFNb	Upregulated	20h vs UT	NK cell	WT	GO:1903037	regulation of leukocyte cell-cell adhesion	0.000159548	-8.74317	287	8	0.0720721	Runx1,Cd86,Ccl5,H2-T23,Havcr2,Lag3,Il12rb1,Slfn1
GO BP	IFNb	Upregulated	20h vs UT	NK cell	WT	GO:0019221	cytokine-mediated signaling pathway	0.000206103	-8.48713	298	8	0.0720721	Irf7,Il12rb1,Ccrl2,Ifitm3,Stat1,Ccl5,Il10ra,Iigp1
GO BP	IFNb	Upregulated	20h vs UT	NK cell	WT	GO:0050863	regulation of T cell activation	0.000246542	-8.30798	306	8	0.0720721	Slfn1,Lag3,H2-T23,Havcr2,Il12rb1,Runx1,Cd86,Ccl5
GO BP	IFNb	Upregulated	20h vs UT	NK cell	WT	GO:0070372	regulation of ERK1 and ERK2 cascade	0.000269076	-8.22052	310	8	0.0720721	Havcr2,Jun,Sema7a,Scimp,Atf3,Notch1,Ccl5,Cflar
GO BP	IFNb	Upregulated	20h vs UT	NK cell	WT	GO:1901361	organic cyclic compound catabolic process	0.000361629	-7.92489	324	8	0.0720721	Helz2,Xdh,Samhd1,Spp1,Isg20,Slfn8,Entpd1,Cnp
GO BP	IFNb	Upregulated	20h vs UT	NK cell	WT	GO:1901342	regulation of vasculature development	0.000497638	-7.60564	340	8	0.0720721	Stat1,Xdh,Btg1,Pml,Cflar,Runx1,Notch1,Ccl5
GO BP	IFNb	Upregulated	20h vs UT	NK cell	WT	GO:0002237	response to molecule of bacterial origin	0.000636434	-7.35963	353	8	0.0720721	Itgav,Havcr2,Jun,Stat1,Irf8,Gbp10,Ccl5,Cd86
GO BP	IFNb	Upregulated	20h vs UT	NK cell	WT	GO:0032102	negative regulation of response to external stimulus	0.000848586	-7.07194	369	8	0.0720721	Tap1,Notch1,Parp14,Sh2d1b2,Sema7a,H2-T23,Havcr2,Samhd1
GO BP	IFNb	Upregulated	20h vs UT	NK cell	WT	GO:0022407	regulation of cell-cell adhesion	0.00129067	-6.65259	394	8	0.0720721	Il12rb1,Havcr2,H2-T23,Lag3,Slfn1,Cd86,Ccl5,Runx1
GO BP	IFNb	Upregulated	20h vs UT	NK cell	WT	GO:0032940	secretion by cell	0.0015841	-6.44774	407	8	0.0720721	Isg15,Notch1,Ccl5,Gbp5,Rbpj,Dgat1,Itgav,Furin
GO BP	IFNb	Upregulated	20h vs UT	NK cell	WT	GO:0045785	positive regulation of cell adhesion	0.00171013	-6.37118	412	8	0.0720721	Itgav,Spp1,Il12rb1,Havcr2,H2-T23,Ccl5,Cd86,Runx1
GO BP	IFNb	Upregulated	20h vs UT	NK cell	WT	GO:0046649	lymphocyte activation	0.00207528	-6.17766	425	8	0.0720721	Rbpj,Jaml,Cd86,Rsad2,Zbtb32,H2-T23,Tnfsf8,Itgav
GO BP	IFNb	Upregulated	20h vs UT	NK cell	WT	GO:0140352	export from cell	0.00279235	-5.88087	446	8	0.0720721	Dgat1,Rbpj,Gbp5,Ccl5,Notch1,Isg15,Furin,Itgav
GO BP	IFNb	Upregulated	20h vs UT	NK cell	WT	GO:0043410	positive regulation of MAPK cascade	0.00735193	-4.91279	525	8	0.0720721	Ccl5,Notch1,Cflar,Scimp,Xdh,Sema7a,Jun,Havcr2
GO BP	IFNb	Upregulated	20h vs UT	NK cell	WT	GO:0071396	cellular response to lipid	0.00919814	-4.68875	546	8	0.0720721	Cd86,Ccl5,Gbp10,Daxx,Spp1,Irf8,Stat1,Havcr2
GO BP	IFNb	Upregulated	20h vs UT	NK cell	WT	GO:0009725	response to hormone	0.0191745	-3.95417	624	8	0.0720721	Notch1,Acsbg1,Cflar,Jun,Stat1,Serpina3f,Spp1,Daxx
GO BP	IFNb	Upregulated	20h vs UT	NK cell	WT	GO:0030097	hemopoiesis	0.0249466	-3.69102	656	8	0.0720721	Runx1,Pml,Rbpj,Jun,Tnfsf8,Irf8,Zbtb32,Rsad2
GO BP	IFNb	Upregulated	20h vs UT	NK cell	WT	GO:0019637	organophosphate metabolic process	0.0362534	-3.31722	706	8	0.0720721	Cnp,Slc37a2,Entpd1,Dgat1,Agpat3,Samhd1,Oas1a,Oasl2
GO BP	IFNb	Upregulated	20h vs UT	NK cell	WT	GO:0048534	hematopoietic or lymphoid organ development	0.0386059	-3.25435	715	8	0.0720721	Pml,Runx1,Rbpj,Rsad2,Zbtb32,Jun,Tnfsf8,Irf8
GO BP	IFNb	Upregulated	20h vs UT	NK cell	WT	GO:0050801	ion homeostasis	0.0633607	-2.75891	793	8	0.0720721	Sco1,Ccrl2,Dgat1,Itgav,1600014C10Rik,Pml,Ccl5,Asph
GO BP	IFNb	Upregulated	20h vs UT	NK cell	WT	GO:1902533	positive regulation of intracellular signal transduction	0.12841	-2.05253	933	8	0.0720721	Jun,Havcr2,Sema7a,Xdh,Scimp,Cflar,Notch1,Ccl5
GO BP	IFNb	Upregulated	20h vs UT	NK cell	WT	GO:0071495	cellular response to endogenous stimulus	0.181638	-1.70574	1020	8	0.0720721	Pml,Notch1,Runx1,Stat1,Jun,Casp4,Spp1,Daxx
GO BP	IFNb	Upregulated	20h vs UT	NK cell	WT	GO:0060429	epithelium development	0.193733	-1.64128	1038	8	0.0720721	Maf,Rbpj,Notch1,Runx1,Pml,Jun,Stat1,Upk1a
GO BP	IFNb	Upregulated	20h vs UT	NK cell	WT	GO:0044271	cellular nitrogen compound biosynthetic process	0.247503	-1.39633	1113	8	0.0720721	Cnp,Entpd1,Samhd1,Oas1a,Oasl2,Furin,Jun,Stat1
GO BP	IFNb	Upregulated	20h vs UT	NK cell	WT	GO:0002218	activation of innate immune response	8.49255e-07	-13.9789	96	7	0.0630631	Ifi211,Ifi204,Havcr2,Ifi214,Ifi208,Ifi209,Cd86
GO BP	IFNb	Upregulated	20h vs UT	NK cell	WT	GO:0001816	cytokine production	2.6106e-05	-10.5533	161	7	0.0630631	Isg15,Notch1,Gbp5,Maf,Rbpj,Itgav,Irf7
GO BP	IFNb	Upregulated	20h vs UT	NK cell	WT	GO:0002706	regulation of lymphocyte mediated immunity	7.47972e-05	-9.50073	190	7	0.0630631	Rsad2,Havcr2,H2-T23,Lag3,Sh2d1b2,H2-T22,Tap1
GO BP	IFNb	Upregulated	20h vs UT	NK cell	WT	GO:0070374	positive regulation of ERK1 and ERK2 cascade	0.000185868	-8.59047	220	7	0.0630631	Cflar,Ccl5,Notch1,Sema7a,Havcr2,Jun,Scimp
GO BP	IFNb	Upregulated	20h vs UT	NK cell	WT	GO:0002703	regulation of leukocyte mediated immunity	0.000357465	-7.93647	245	7	0.0630631	Sh2d1b2,Havcr2,H2-T23,Lag3,Rsad2,H2-T22,Tap1
GO BP	IFNb	Upregulated	20h vs UT	NK cell	WT	GO:0044270	cellular nitrogen compound catabolic process	0.00069553	-7.27084	274	7	0.0630631	Helz2,Xdh,Isg20,Samhd1,Cnp,Entpd1,Slfn8
GO BP	IFNb	Upregulated	20h vs UT	NK cell	WT	GO:0046700	heterocycle catabolic process	0.000789804	-7.14373	280	7	0.0630631	Xdh,Helz2,Samhd1,Isg20,Cnp,Entpd1,Slfn8
GO BP	IFNb	Upregulated	20h vs UT	NK cell	WT	GO:0019439	aromatic compound catabolic process	0.000949892	-6.95916	289	7	0.0630631	Helz2,Xdh,Samhd1,Isg20,Slfn8,Entpd1,Cnp
GO BP	IFNb	Upregulated	20h vs UT	NK cell	WT	GO:0050867	positive regulation of cell activation	0.00192762	-6.25147	327	7	0.0630631	Il12rb1,Havcr2,H2-T23,Cd86,Ccl5,Runx1,Dgat1
GO BP	IFNb	Upregulated	20h vs UT	NK cell	WT	GO:0032496	response to lipopolysaccharide	0.00220828	-6.11554	335	7	0.0630631	Stat1,Jun,Havcr2,Irf8,Ccl5,Gbp10,Cd86
GO BP	IFNb	Upregulated	20h vs UT	NK cell	WT	GO:0045862	positive regulation of proteolysis	0.0024789	-5.99994	342	7	0.0630631	Plk3,Xdh,Casp4,Stat1,Pml,Cflar,Asph
GO BP	IFNb	Upregulated	20h vs UT	NK cell	WT	GO:0050678	regulation of epithelial cell proliferation	0.00309634	-5.77753	356	7	0.0630631	Jaml,Cflar,Notch1,Ccl5,Stat1,Jun,Xdh
GO BP	IFNb	Upregulated	20h vs UT	NK cell	WT	GO:0045861	negative regulation of proteolysis	0.00334326	-5.70081	361	7	0.0630631	Serpinb6b,Serpini1,Sco1,Cflar,Pml,Serpina3f,Serpinb9b
GO BP	IFNb	Upregulated	20h vs UT	NK cell	WT	GO:1903706	regulation of hemopoiesis	0.00638215	-5.05425	407	7	0.0630631	Isg15,Ccl5,Runx1,Notch1,Stat1,Lag3,Jun
GO BP	IFNb	Upregulated	20h vs UT	NK cell	WT	GO:0055086	nucleobase-containing small molecule metabolic process	0.00861522	-4.75423	431	7	0.0630631	Entpd1,Dgat1,Cnp,Samhd1,Oasl2,Xdh,Oas1a
GO BP	IFNb	Upregulated	20h vs UT	NK cell	WT	GO:0050708	regulation of protein secretion	0.0163236	-4.11514	489	7	0.0630631	Ccl5,Pml,H2-T23,Havcr2,Casp4,Rsad2,Frmd4a
GO BP	IFNb	Upregulated	20h vs UT	NK cell	WT	GO:0006935	chemotaxis	0.0175061	-4.04521	496	7	0.0630631	Spp1,Itgav,Sema7a,Ccrl2,Ccl5,Alcam,Jaml
GO BP	IFNb	Upregulated	20h vs UT	NK cell	WT	GO:0042330	taxis	0.0180309	-4.01567	499	7	0.0630631	Ccl5,Alcam,Jaml,Itgav,Spp1,Ccrl2,Sema7a
GO BP	IFNb	Upregulated	20h vs UT	NK cell	WT	GO:0002791	regulation of peptide secretion	0.0236898	-3.74271	528	7	0.0630631	Ccl5,Pml,Frmd4a,Casp4,H2-T23,Havcr2,Rsad2
GO BP	IFNb	Upregulated	20h vs UT	NK cell	WT	GO:0006875	cellular metal ion homeostasis	0.0341769	-3.37621	571	7	0.0630631	Sco1,Ccrl2,Pml,1600014C10Rik,Itgav,Asph,Ccl5
GO BP	IFNb	Upregulated	20h vs UT	NK cell	WT	GO:0030003	cellular cation homeostasis	0.0530437	-2.93664	630	7	0.0630631	Ccrl2,Itgav,Sco1,Asph,Ccl5,Pml,1600014C10Rik
GO BP	IFNb	Upregulated	20h vs UT	NK cell	WT	GO:0055065	metal ion homeostasis	0.0579375	-2.84839	643	7	0.0630631	Itgav,Ccrl2,1600014C10Rik,Pml,Ccl5,Asph,Sco1
GO BP	IFNb	Upregulated	20h vs UT	NK cell	WT	GO:0006873	cellular ion homeostasis	0.0583252	-2.84172	644	7	0.0630631	Ccl5,Asph,Itgav,1600014C10Rik,Pml,Ccrl2,Sco1
GO BP	IFNb	Upregulated	20h vs UT	NK cell	WT	GO:0034654	nucleobase-containing compound biosynthetic process	0.0643354	-2.74365	659	7	0.0630631	Cnp,Entpd1,Oas1a,Oasl2,Samhd1,Stat1,Jun
GO BP	IFNb	Upregulated	20h vs UT	NK cell	WT	GO:0055080	cation homeostasis	0.0880095	-2.43031	711	7	0.0630631	Ccrl2,Itgav,Sco1,Pml,1600014C10Rik,Asph,Ccl5
GO BP	IFNb	Upregulated	20h vs UT	NK cell	WT	GO:0051129	negative regulation of cellular component organization	0.0915325	-2.39106	718	7	0.0630631	Rbpj,Trim30a,Sema7a,Stat1,Cflar,Pml,Notch1
GO BP	IFNb	Upregulated	20h vs UT	NK cell	WT	GO:0018130	heterocycle biosynthetic process	0.0946151	-2.35794	724	7	0.0630631	Oasl2,Oas1a,Samhd1,Stat1,Jun,Cnp,Entpd1
GO BP	IFNb	Upregulated	20h vs UT	NK cell	WT	GO:0098771	inorganic ion homeostasis	0.0951345	-2.35246	725	7	0.0630631	Ccrl2,Sco1,Ccl5,Asph,1600014C10Rik,Itgav,Pml
GO BP	IFNb	Upregulated	20h vs UT	NK cell	WT	GO:0040008	regulation of growth	0.0993476	-2.30913	733	7	0.0630631	Notch1,Pml,Rbpj,Plac8,Daxx,Sema7a,Irf8
GO BP	IFNb	Upregulated	20h vs UT	NK cell	WT	GO:0055082	cellular chemical homeostasis	0.100954	-2.29309	736	7	0.0630631	Ccl5,Asph,1600014C10Rik,Pml,Sco1,Itgav,Ccrl2
GO BP	IFNb	Upregulated	20h vs UT	NK cell	WT	GO:0019438	aromatic compound biosynthetic process	0.102574	-2.27717	739	7	0.0630631	Entpd1,Cnp,Stat1,Jun,Oas1a,Oasl2,Samhd1
GO BP	IFNb	Upregulated	20h vs UT	NK cell	WT	GO:0043086	negative regulation of catalytic activity	0.109199	-2.21458	751	7	0.0630631	Serpini1,Serpinb6b,Pml,Cflar,Notch1,Serpina3f,Serpinb9b
GO BP	IFNb	Upregulated	20h vs UT	NK cell	WT	GO:0009894	regulation of catabolic process	0.15289	-1.87804	822	7	0.0630631	Il10ra,Pml,Plk3,Iigp1,Trim30a,Sco1,Furin
GO BP	IFNb	Upregulated	20h vs UT	NK cell	WT	GO:1901362	organic cyclic compound biosynthetic process	0.171395	-1.76379	849	7	0.0630631	Stat1,Jun,Samhd1,Oas1a,Oasl2,Entpd1,Cnp
GO BP	IFNb	Upregulated	20h vs UT	NK cell	WT	GO:0019725	cellular homeostasis	0.177062	-1.73126	857	7	0.0630631	Sco1,Ccrl2,Pml,Itgav,1600014C10Rik,Asph,Ccl5
GO BP	IFNb	Upregulated	20h vs UT	NK cell	WT	GO:0045824	negative regulation of innate immune response	6.03706e-07	-14.3202	57	6	0.0540541	Samhd1,Tap1,Parp14,Havcr2,H2-T23,Sh2d1b2
GO BP	IFNb	Upregulated	20h vs UT	NK cell	WT	GO:0002832	negative regulation of response to biotic stimulus	7.87966e-06	-11.7512	88	6	0.0540541	Samhd1,Tap1,Parp14,H2-T23,Havcr2,Sh2d1b2
GO BP	IFNb	Upregulated	20h vs UT	NK cell	WT	GO:0071346	cellular response to interferon-gamma	1.64529e-05	-11.015	100	6	0.0540541	Irf8,Il12rb1,Stat1,Gbp5,Gbp10,Ccl5
GO BP	IFNb	Upregulated	20h vs UT	NK cell	WT	GO:0001959	regulation of cytokine-mediated signaling pathway	2.17359e-05	-10.7365	105	6	0.0540541	Parp14,Casp4,Zbp1,Samhd1,Irf7,Ccl5
GO BP	IFNb	Upregulated	20h vs UT	NK cell	WT	GO:0001910	regulation of leukocyte mediated cytotoxicity	2.55105e-05	-10.5764	108	6	0.0540541	Tap1,H2-T23,Havcr2,Lag3,Sh2d1b2,H2-T22
GO BP	IFNb	Upregulated	20h vs UT	NK cell	WT	GO:0060759	regulation of response to cytokine stimulus	3.63899e-05	-10.2212	115	6	0.0540541	Ccl5,Irf7,Zbp1,Samhd1,Casp4,Parp14
GO BP	IFNb	Upregulated	20h vs UT	NK cell	WT	GO:0031341	regulation of cell killing	6.92357e-05	-9.57799	129	6	0.0540541	H2-T22,Lag3,H2-T23,Havcr2,Sh2d1b2,Tap1
GO BP	IFNb	Upregulated	20h vs UT	NK cell	WT	GO:0009306	protein secretion	0.000176999	-8.63937	153	6	0.0540541	Itgav,Isg15,Notch1,Gbp5,Rbpj,Dgat1
GO BP	IFNb	Upregulated	20h vs UT	NK cell	WT	GO:0035592	establishment of protein localization to extracellular region	0.00018338	-8.60395	154	6	0.0540541	Notch1,Isg15,Itgav,Dgat1,Gbp5,Rbpj
GO BP	IFNb	Upregulated	20h vs UT	NK cell	WT	GO:0050777	negative regulation of immune response	0.000189941	-8.5688	155	6	0.0540541	Tap1,Samhd1,Sh2d1b2,H2-T23,Havcr2,Parp14
GO BP	IFNb	Upregulated	20h vs UT	NK cell	WT	GO:0071692	protein localization to extracellular region	0.000233305	-8.36317	161	6	0.0540541	Itgav,Isg15,Notch1,Rbpj,Gbp5,Dgat1
GO BP	IFNb	Upregulated	20h vs UT	NK cell	WT	GO:0042129	regulation of T cell proliferation	0.000312582	-8.07064	170	6	0.0540541	Slfn1,Il12rb1,Havcr2,H2-T23,Ccl5,Cd86
GO BP	IFNb	Upregulated	20h vs UT	NK cell	WT	GO:0002790	peptide secretion	0.000332771	-8.00806	172	6	0.0540541	Rbpj,Gbp5,Dgat1,Isg15,Itgav,Notch1
GO BP	IFNb	Upregulated	20h vs UT	NK cell	WT	GO:0010952	positive regulation of peptidase activity	0.000376208	-7.88537	176	6	0.0540541	Casp4,Stat1,Asph,Xdh,Pml,Cflar
GO BP	IFNb	Upregulated	20h vs UT	NK cell	WT	GO:0050870	positive regulation of T cell activation	0.000518806	-7.56398	187	6	0.0540541	Havcr2,H2-T23,Il12rb1,Runx1,Ccl5,Cd86
GO BP	IFNb	Upregulated	20h vs UT	NK cell	WT	GO:1903039	positive regulation of leukocyte cell-cell adhesion	0.000797564	-7.13395	203	6	0.0540541	Runx1,Cd86,Ccl5,H2-T23,Havcr2,Il12rb1
GO BP	IFNb	Upregulated	20h vs UT	NK cell	WT	GO:0002819	regulation of adaptive immune response	0.000797564	-7.13395	203	6	0.0540541	Rsad2,Il12rb1,Havcr2,H2-T23,H2-T22,Irf7
GO BP	IFNb	Upregulated	20h vs UT	NK cell	WT	GO:0031348	negative regulation of defense response	0.0011258	-6.78926	217	6	0.0540541	Parp14,Sh2d1b2,H2-T23,Havcr2,Samhd1,Tap1
GO BP	IFNb	Upregulated	20h vs UT	NK cell	WT	GO:0050670	regulation of lymphocyte proliferation	0.00129461	-6.64955	223	6	0.0540541	Il12rb1,Havcr2,H2-T23,Slfn1,Cd86,Ccl5
GO BP	IFNb	Upregulated	20h vs UT	NK cell	WT	GO:0032944	regulation of mononuclear cell proliferation	0.00135497	-6.60397	225	6	0.0540541	Cd86,Ccl5,Slfn1,Il12rb1,H2-T23,Havcr2
GO BP	IFNb	Upregulated	20h vs UT	NK cell	WT	GO:0034655	nucleobase-containing compound catabolic process	0.0015153	-6.49214	230	6	0.0540541	Slfn8,Entpd1,Isg20,Samhd1,Cnp,Helz2
GO BP	IFNb	Upregulated	20h vs UT	NK cell	WT	GO:0070663	regulation of leukocyte proliferation	0.00172635	-6.36174	236	6	0.0540541	Cd86,Ccl5,Slfn1,H2-T23,Havcr2,Il12rb1
GO BP	IFNb	Upregulated	20h vs UT	NK cell	WT	GO:2000116	regulation of cysteine-type endopeptidase activity	0.00187899	-6.27702	240	6	0.0540541	Asph,Xdh,Pml,Cflar,Stat1,Casp4
GO BP	IFNb	Upregulated	20h vs UT	NK cell	WT	GO:0022409	positive regulation of cell-cell adhesion	0.00195904	-6.2353	242	6	0.0540541	Il12rb1,Havcr2,H2-T23,Ccl5,Cd86,Runx1
GO BP	IFNb	Upregulated	20h vs UT	NK cell	WT	GO:0002699	positive regulation of immune effector process	0.00244646	-6.01311	253	6	0.0540541	Sh2d1b2,Sema7a,H2-T23,Lag3,Rsad2,H2-T22
GO BP	IFNb	Upregulated	20h vs UT	NK cell	WT	GO:0071222	cellular response to lipopolysaccharide	0.00274809	-5.89685	259	6	0.0540541	Havcr2,Stat1,Irf8,Cd86,Gbp10,Ccl5
GO BP	IFNb	Upregulated	20h vs UT	NK cell	WT	GO:0051251	positive regulation of lymphocyte activation	0.00274809	-5.89685	259	6	0.0540541	Il12rb1,H2-T23,Havcr2,Cd86,Ccl5,Runx1
GO BP	IFNb	Upregulated	20h vs UT	NK cell	WT	GO:0071219	cellular response to molecule of bacterial origin	0.00319269	-5.74689	267	6	0.0540541	Irf8,Stat1,Havcr2,Ccl5,Cd86,Gbp10
GO BP	IFNb	Upregulated	20h vs UT	NK cell	WT	GO:0042110	T cell activation	0.00331177	-5.71027	269	6	0.0540541	Jaml,Itgav,Zbtb32,Rsad2,H2-T23,Tnfsf8
GO BP	IFNb	Upregulated	20h vs UT	NK cell	WT	GO:0097190	apoptotic signaling pathway	0.00362398	-5.62018	274	6	0.0540541	Ifi204,Jun,Casp4,Daxx,Itgav,Pml
GO BP	IFNb	Upregulated	20h vs UT	NK cell	WT	GO:0007162	negative regulation of cell adhesion	0.00424048	-5.46308	283	6	0.0540541	Cd86,Notch1,Runx1,Slfn1,Lag3,Havcr2
GO BP	IFNb	Upregulated	20h vs UT	NK cell	WT	GO:0071216	cellular response to biotic stimulus	0.00461482	-5.37848	288	6	0.0540541	Stat1,Havcr2,Irf8,Gbp10,Cd86,Ccl5
GO BP	IFNb	Upregulated	20h vs UT	NK cell	WT	GO:0045765	regulation of angiogenesis	0.00626232	-5.0732	307	6	0.0540541	Ccl5,Runx1,Notch1,Pml,Btg1,Stat1
GO BP	IFNb	Upregulated	20h vs UT	NK cell	WT	GO:0002696	positive regulation of leukocyte activation	0.00675917	-4.99686	312	6	0.0540541	Runx1,Ccl5,Cd86,Havcr2,H2-T23,Il12rb1
GO BP	IFNb	Upregulated	20h vs UT	NK cell	WT	GO:0006979	response to oxidative stress	0.00903588	-4.70655	332	6	0.0540541	1600014C10Rik,Cflar,Pml,Plk3,Itgav,Jun
GO BP	IFNb	Upregulated	20h vs UT	NK cell	WT	GO:0000981	DNA-binding transcription factor activity, RNA polymerase II-specific	0.0096817	-4.63752	337	6	0.0540541	Maf,Runx1,Irf8,Jun,Stat1,Irf7
GO BP	IFNb	Upregulated	20h vs UT	NK cell	WT	GO:0006753	nucleoside phosphate metabolic process	0.0127571	-4.36167	358	6	0.0540541	Samhd1,Oas1a,Cnp,Oasl2,Entpd1,Dgat1
GO BP	IFNb	Upregulated	20h vs UT	NK cell	WT	GO:0048732	gland development	0.0289826	-3.54106	432	6	0.0540541	Pml,Notch1,Runx1,Xdh,Rbpj,Jun
GO BP	IFNb	Upregulated	20h vs UT	NK cell	WT	GO:0051222	positive regulation of protein transport	0.029551	-3.52164	434	6	0.0540541	Asph,Frmd4a,Plk3,Havcr2,Casp4,H2-T23
GO BP	IFNb	Upregulated	20h vs UT	NK cell	WT	GO:0001228	DNA-binding transcription activator activity, RNA polymerase II-specific	0.0328083	-3.41707	445	6	0.0540541	Jun,Stat1,Maf,Rbpj,Notch1,Runx1
GO BP	IFNb	Upregulated	20h vs UT	NK cell	WT	GO:1904951	positive regulation of establishment of protein localization	0.035319	-3.34333	453	6	0.0540541	Havcr2,H2-T23,Casp4,Plk3,Frmd4a,Asph
GO BP	IFNb	Upregulated	20h vs UT	NK cell	WT	GO:0010035	response to inorganic substance	0.0362918	-3.31616	456	6	0.0540541	Jun,Daxx,Itgav,Xdh,Cflar,Asph
GO BP	IFNb	Upregulated	20h vs UT	NK cell	WT	GO:0006874	cellular calcium ion homeostasis	0.0382887	-3.2626	462	6	0.0540541	Itgav,Ccrl2,1600014C10Rik,Pml,Ccl5,Asph
GO BP	IFNb	Upregulated	20h vs UT	NK cell	WT	GO:1903532	positive regulation of secretion by cell	0.0424907	-3.15847	474	6	0.0540541	Casp4,Havcr2,H2-T23,Frmd4a,Spp1,Runx1
GO BP	IFNb	Upregulated	20h vs UT	NK cell	WT	GO:0055074	calcium ion homeostasis	0.0443243	-3.11622	479	6	0.0540541	Ccrl2,1600014C10Rik,Itgav,Pml,Ccl5,Asph
GO BP	IFNb	Upregulated	20h vs UT	NK cell	WT	GO:0072503	cellular divalent inorganic cation homeostasis	0.0458266	-3.08289	483	6	0.0540541	1600014C10Rik,Pml,Ccl5,Asph,Itgav,Ccrl2
GO BP	IFNb	Upregulated	20h vs UT	NK cell	WT	GO:0072507	divalent inorganic cation homeostasis	0.0563651	-2.87591	509	6	0.0540541	Ccl5,Asph,Itgav,1600014C10Rik,Pml,Ccrl2
GO BP	IFNb	Upregulated	20h vs UT	NK cell	WT	GO:0051047	positive regulation of secretion	0.0653937	-2.72733	529	6	0.0540541	Runx1,Havcr2,H2-T23,Casp4,Frmd4a,Spp1
GO BP	IFNb	Upregulated	20h vs UT	NK cell	WT	GO:0030335	positive regulation of cell migration	0.0687442	-2.67736	536	6	0.0540541	Jun,Sema7a,Furin,Notch1,Ccl5,Itgav
GO BP	IFNb	Upregulated	20h vs UT	NK cell	WT	GO:0051051	negative regulation of transport	0.0697197	-2.66327	538	6	0.0540541	Itgav,Frmd4a,Pml,Notch1,Rsad2,Entpd1
GO BP	IFNb	Upregulated	20h vs UT	NK cell	WT	GO:0010817	regulation of hormone levels	0.0762562	-2.57366	551	6	0.0540541	Tg,Dgat1,Furin,Ccl5,Runx1,Spp1
GO BP	IFNb	Upregulated	20h vs UT	NK cell	WT	GO:2000147	positive regulation of cell motility	0.0799164	-2.52677	558	6	0.0540541	Ccl5,Notch1,Itgav,Sema7a,Jun,Furin
GO BP	IFNb	Upregulated	20h vs UT	NK cell	WT	GO:0045936	negative regulation of phosphate metabolic process	0.0853151	-2.4614	568	6	0.0540541	Entpd1,Jun,Parp14,Xdh,Atf3,Slfn1
GO BP	IFNb	Upregulated	20h vs UT	NK cell	WT	GO:0010563	negative regulation of phosphorus metabolic process	0.0853151	-2.4614	568	6	0.0540541	Slfn1,Atf3,Xdh,Parp14,Jun,Entpd1
GO BP	IFNb	Upregulated	20h vs UT	NK cell	WT	GO:0051272	positive regulation of cellular component movement	0.0897771	-2.41043	576	6	0.0540541	Furin,Jun,Sema7a,Itgav,Notch1,Ccl5
GO BP	IFNb	Upregulated	20h vs UT	NK cell	WT	GO:0007423	sensory organ development	0.0937849	-2.36675	583	6	0.0540541	Notch1,Maf,Rbpj,H2-T23,Jun,Ifi204
GO BP	IFNb	Upregulated	20h vs UT	NK cell	WT	GO:0040017	positive regulation of locomotion	0.0978885	-2.32393	590	6	0.0540541	Ccl5,Notch1,Itgav,Sema7a,Jun,Furin
GO BP	IFNb	Upregulated	20h vs UT	NK cell	WT	GO:0031400	negative regulation of protein modification process	0.104529	-2.25829	601	6	0.0540541	Isg15,Xdh,Slfn1,Atf3,Jun,Parp14
GO BP	IFNb	Upregulated	20h vs UT	NK cell	WT	GO:0010720	positive regulation of cell development	0.144711	-1.93302	661	6	0.0540541	Sema7a,Serpini1,Cflar,Ccl5,Notch1,Runx1
GO BP	IFNb	Upregulated	20h vs UT	NK cell	WT	GO:0031329	regulation of cellular catabolic process	0.157993	-1.84521	679	6	0.0540541	Sco1,Furin,Iigp1,Pml,Plk3,Il10ra
GO BP	IFNb	Upregulated	20h vs UT	NK cell	WT	GO:0044265	cellular macromolecule catabolic process	0.199171	-1.61359	731	6	0.0540541	Usp18,Slfn8,Helz2,Isg15,Isg20,Pml
GO BP	IFNb	Upregulated	20h vs UT	NK cell	WT	GO:0006468	protein phosphorylation	0.231558	-1.46292	769	6	0.0540541	Pml,Itgav,Plk3,Ccl5,Sh2d1b2,Il12rb1
GO BP	IFNb	Upregulated	20h vs UT	NK cell	WT	GO:0045664	regulation of neuron differentiation	0.235944	-1.44416	774	6	0.0540541	Notch1,Ccl5,Cflar,Serpini1,Sema7a,Rbpj
GO BP	IFNb	Upregulated	20h vs UT	NK cell	WT	GO:0007155	cell adhesion	0.247467	-1.39648	787	6	0.0540541	Ccl5,Spp1,Sdc3,Itgav,Alcam,Jaml
GO BP	IFNb	Upregulated	20h vs UT	NK cell	WT	GO:0022610	biological adhesion	0.257346	-1.35734	798	6	0.0540541	Itgav,Spp1,Alcam,Jaml,Ccl5,Sdc3
GO BP	IFNb	Upregulated	20h vs UT	NK cell	WT	GO:0050663	cytokine secretion	7.08846e-06	-11.857	50	5	0.045045	Rbpj,Gbp5,Notch1,Itgav,Isg15
GO BP	IFNb	Upregulated	20h vs UT	NK cell	WT	GO:0042269	regulation of natural killer cell mediated cytotoxicity	8.6212e-06	-11.6613	52	5	0.045045	H2-T23,Lag3,Havcr2,Sh2d1b2,Tap1
GO BP	IFNb	Upregulated	20h vs UT	NK cell	WT	GO:0002715	regulation of natural killer cell mediated immunity	9.47876e-06	-11.5665	53	5	0.045045	Tap1,Lag3,Havcr2,H2-T23,Sh2d1b2
GO BP	IFNb	Upregulated	20h vs UT	NK cell	WT	GO:0032652	regulation of interleukin-1 production	0.000130678	-8.94278	91	5	0.045045	Casp4,Havcr2,Ifi211,Ifi204,Pml
GO BP	IFNb	Upregulated	20h vs UT	NK cell	WT	GO:0042102	positive regulation of T cell proliferation	0.000185242	-8.59385	98	5	0.045045	Cd86,Ccl5,H2-T23,Havcr2,Il12rb1
GO BP	IFNb	Upregulated	20h vs UT	NK cell	WT	GO:0045639	positive regulation of myeloid cell differentiation	0.000194269	-8.54627	99	5	0.045045	Isg15,Runx1,Ccl5,Stat1,Jun
GO BP	IFNb	Upregulated	20h vs UT	NK cell	WT	GO:0032649	regulation of interferon-gamma production	0.000304147	-8.098	109	5	0.045045	Runx1,Isg15,Il12rb1,Irf8,Havcr2
GO BP	IFNb	Upregulated	20h vs UT	NK cell	WT	GO:0050868	negative regulation of T cell activation	0.000455744	-7.69358	119	5	0.045045	Havcr2,Lag3,Runx1,Cd86,Slfn1
GO BP	IFNb	Upregulated	20h vs UT	NK cell	WT	GO:1903038	negative regulation of leukocyte cell-cell adhesion	0.000705842	-7.25612	131	5	0.045045	Lag3,Havcr2,Slfn1,Runx1,Cd86
GO BP	IFNb	Upregulated	20h vs UT	NK cell	WT	GO:0050671	positive regulation of lymphocyte proliferation	0.000781849	-7.15385	134	5	0.045045	Havcr2,H2-T23,Il12rb1,Cd86,Ccl5
GO BP	IFNb	Upregulated	20h vs UT	NK cell	WT	GO:0032946	positive regulation of mononuclear cell proliferation	0.000835811	-7.08711	136	5	0.045045	Cd86,Ccl5,H2-T23,Havcr2,Il12rb1
GO BP	IFNb	Upregulated	20h vs UT	NK cell	WT	GO:2001056	positive regulation of cysteine-type endopeptidase activity	0.000892503	-7.02148	138	5	0.045045	Casp4,Stat1,Pml,Xdh,Asph
GO BP	IFNb	Upregulated	20h vs UT	NK cell	WT	GO:0002708	positive regulation of lymphocyte mediated immunity	0.000892503	-7.02148	138	5	0.045045	Sh2d1b2,Lag3,H2-T23,Rsad2,H2-T22
GO BP	IFNb	Upregulated	20h vs UT	NK cell	WT	GO:0070665	positive regulation of leukocyte proliferation	0.00104674	-6.86207	143	5	0.045045	Havcr2,H2-T23,Il12rb1,Cd86,Ccl5
GO BP	IFNb	Upregulated	20h vs UT	NK cell	WT	GO:0051250	negative regulation of lymphocyte activation	0.00137311	-6.59068	152	5	0.045045	Lag3,Havcr2,Slfn1,Runx1,Cd86
GO BP	IFNb	Upregulated	20h vs UT	NK cell	WT	GO:0010950	positive regulation of endopeptidase activity	0.00158398	-6.44782	157	5	0.045045	Pml,Asph,Xdh,Casp4,Stat1
GO BP	IFNb	Upregulated	20h vs UT	NK cell	WT	GO:0002705	positive regulation of leukocyte mediated immunity	0.00224308	-6.09991	170	5	0.045045	H2-T22,H2-T23,Lag3,Sh2d1b2,Rsad2
GO BP	IFNb	Upregulated	20h vs UT	NK cell	WT	GO:0002695	negative regulation of leukocyte activation	0.00301109	-5.80545	182	5	0.045045	Slfn1,Cd86,Runx1,Lag3,Havcr2
GO BP	IFNb	Upregulated	20h vs UT	NK cell	WT	GO:0022408	negative regulation of cell-cell adhesion	0.0033048	-5.71238	186	5	0.045045	Slfn1,Cd86,Runx1,Havcr2,Lag3
GO BP	IFNb	Upregulated	20h vs UT	NK cell	WT	GO:0002822	regulation of adaptive immune response based on somatic recombination of immune receptors built from immunoglobulin superfamily domains	0.00338133	-5.68948	187	5	0.045045	H2-T22,Rsad2,Il12rb1,Havcr2,H2-T23
GO BP	IFNb	Upregulated	20h vs UT	NK cell	WT	GO:0050679	positive regulation of epithelial cell proliferation	0.00440212	-5.42567	199	5	0.045045	Notch1,Ccl5,Cflar,Jaml,Jun
GO BP	IFNb	Upregulated	20h vs UT	NK cell	WT	GO:0050866	negative regulation of cell activation	0.0047865	-5.34196	203	5	0.045045	Lag3,Havcr2,Cd86,Runx1,Slfn1
GO BP	IFNb	Upregulated	20h vs UT	NK cell	WT	GO:1904018	positive regulation of vasculature development	0.00488621	-5.32134	204	5	0.045045	Notch1,Runx1,Ccl5,Btg1,Cflar
GO BP	IFNb	Upregulated	20h vs UT	NK cell	WT	GO:0010951	negative regulation of endopeptidase activity	0.00498738	-5.30084	205	5	0.045045	Serpini1,Serpina3f,Serpinb6b,Serpinb9b,Cflar
GO BP	IFNb	Upregulated	20h vs UT	NK cell	WT	GO:0048839	inner ear development	0.00498738	-5.30084	205	5	0.045045	Rbpj,Maf,Ifi204,H2-T23,Notch1
GO BP	IFNb	Upregulated	20h vs UT	NK cell	WT	GO:1903708	positive regulation of hemopoiesis	0.00529983	-5.24008	208	5	0.045045	Ccl5,Runx1,Isg15,Stat1,Jun
GO BP	IFNb	Upregulated	20h vs UT	NK cell	WT	GO:0045637	regulation of myeloid cell differentiation	0.0060824	-5.10236	215	5	0.045045	Stat1,Jun,Isg15,Ccl5,Runx1
GO BP	IFNb	Upregulated	20h vs UT	NK cell	WT	GO:0043281	regulation of cysteine-type endopeptidase activity involved in apoptotic process	0.00620048	-5.08313	216	5	0.045045	Casp4,Stat1,Xdh,Pml,Cflar
GO BP	IFNb	Upregulated	20h vs UT	NK cell	WT	GO:1903531	negative regulation of secretion by cell	0.00831563	-4.78962	232	5	0.045045	Entpd1,Rsad2,Notch1,Frmd4a,Pml
GO BP	IFNb	Upregulated	20h vs UT	NK cell	WT	GO:0030278	regulation of ossification	0.00846251	-4.77211	233	5	0.045045	Rsad2,Ifi204,Rbpj,Notch1,Isg15
GO BP	IFNb	Upregulated	20h vs UT	NK cell	WT	GO:0043583	ear development	0.00876164	-4.73737	235	5	0.045045	Notch1,H2-T23,Maf,Rbpj,Ifi204
GO BP	IFNb	Upregulated	20h vs UT	NK cell	WT	GO:0044403	symbiont process	0.00906802	-4.703	237	5	0.045045	Jun,Ccl5,Itgav,Zbp1,Pml
GO BP	IFNb	Upregulated	20h vs UT	NK cell	WT	GO:0030099	myeloid cell differentiation	0.00938173	-4.66899	239	5	0.045045	Runx1,Pml,Irf8,Jun,Rbpj
GO BP	IFNb	Upregulated	20h vs UT	NK cell	WT	GO:0001818	negative regulation of cytokine production	0.0127433	-4.36275	258	5	0.045045	Trim30a,Lag3,Havcr2,Furin,Pml
GO BP	IFNb	Upregulated	20h vs UT	NK cell	WT	GO:0051048	negative regulation of secretion	0.0133397	-4.31701	261	5	0.045045	Rsad2,Entpd1,Frmd4a,Pml,Notch1
GO BP	IFNb	Upregulated	20h vs UT	NK cell	WT	GO:0010466	negative regulation of peptidase activity	0.0137476	-4.28689	263	5	0.045045	Cflar,Serpinb9b,Serpinb6b,Serpina3f,Serpini1
GO BP	IFNb	Upregulated	20h vs UT	NK cell	WT	GO:0090287	regulation of cellular response to growth factor stimulus	0.0150218	-4.19825	269	5	0.045045	Notch1,Xdh,Cflar,Furin,Rbpj
GO BP	IFNb	Upregulated	20h vs UT	NK cell	WT	GO:0045926	negative regulation of growth	0.0175591	-4.04218	280	5	0.045045	Sema7a,Irf8,Pml,Plac8,Notch1
GO BP	IFNb	Upregulated	20h vs UT	NK cell	WT	GO:0044419	interspecies interaction between organisms	0.0193134	-3.94695	287	5	0.045045	Itgav,Zbp1,Pml,Ccl5,Jun
GO BP	IFNb	Upregulated	20h vs UT	NK cell	WT	GO:0072521	purine-containing compound metabolic process	0.025257	-3.67865	308	5	0.045045	Dgat1,Samhd1,Oasl2,Xdh,Oas1a
GO BP	IFNb	Upregulated	20h vs UT	NK cell	WT	GO:0040013	negative regulation of locomotion	0.032628	-3.42258	330	5	0.045045	Sema7a,Srgap3,Rbpj,Notch1,Pml
GO BP	IFNb	Upregulated	20h vs UT	NK cell	WT	GO:0050727	regulation of inflammatory response	0.0348487	-3.35674	336	5	0.045045	Gbp5,H2-T23,Sema7a,Usp18,Ccl5
GO BP	IFNb	Upregulated	20h vs UT	NK cell	WT	GO:0009117	nucleotide metabolic process	0.0395663	-3.22978	348	5	0.045045	Oas1a,Cnp,Oasl2,Samhd1,Dgat1
GO BP	IFNb	Upregulated	20h vs UT	NK cell	WT	GO:0031667	response to nutrient levels	0.0455416	-3.08913	362	5	0.045045	Atf3,Spp1,Asph,Stat1,Jun
GO BP	IFNb	Upregulated	20h vs UT	NK cell	WT	GO:0043547	positive regulation of GTPase activity	0.0482593	-3.03117	368	5	0.045045	Srgap3,Rgs1,Jun,Rgs16,Ccl5
GO BP	IFNb	Upregulated	20h vs UT	NK cell	WT	GO:0061564	axon development	0.0515494	-2.96521	375	5	0.045045	Sema7a,Jun,Alcam,Cnp,Notch1
GO BP	IFNb	Upregulated	20h vs UT	NK cell	WT	GO:0042176	regulation of protein catabolic process	0.0539785	-2.91917	380	5	0.045045	Pml,Plk3,Sco1,Furin,Trim30a
GO BP	IFNb	Upregulated	20h vs UT	NK cell	WT	GO:0007005	mitochondrion organization	0.0554675	-2.89196	383	5	0.045045	Jun,Sco1,Mx2,Cnp,Mx1
GO BP	IFNb	Upregulated	20h vs UT	NK cell	WT	GO:0009991	response to extracellular stimulus	0.0600769	-2.81213	392	5	0.045045	Stat1,Jun,Spp1,Atf3,Asph
GO BP	IFNb	Upregulated	20h vs UT	NK cell	WT	GO:0048638	regulation of developmental growth	0.0627298	-2.76892	397	5	0.045045	Notch1,Plac8,Daxx,Sema7a,Rbpj
GO BP	IFNb	Upregulated	20h vs UT	NK cell	WT	GO:0045786	negative regulation of cell cycle	0.0682325	-2.68483	407	5	0.045045	Notch1,Pml,Btg1,Slfn1,Plk3
GO BP	IFNb	Upregulated	20h vs UT	NK cell	WT	GO:2001233	regulation of apoptotic signaling pathway	0.0710819	-2.64392	412	5	0.045045	Pml,Daxx,Atf3,Itgav,Cflar
GO BP	IFNb	Upregulated	20h vs UT	NK cell	WT	GO:0001933	negative regulation of protein phosphorylation	0.0751803	-2.58787	419	5	0.045045	Xdh,Slfn1,Atf3,Jun,Parp14
GO BP	IFNb	Upregulated	20h vs UT	NK cell	WT	GO:0043087	regulation of GTPase activity	0.0818763	-2.50255	430	5	0.045045	Srgap3,Rgs1,Jun,Rgs16,Ccl5
GO BP	IFNb	Upregulated	20h vs UT	NK cell	WT	GO:0032870	cellular response to hormone stimulus	0.0862986	-2.44994	437	5	0.045045	Notch1,Spp1,Daxx,Stat1,Jun
GO BP	IFNb	Upregulated	20h vs UT	NK cell	WT	GO:0051346	negative regulation of hydrolase activity	0.0869405	-2.44253	438	5	0.045045	Cflar,Serpinb9b,Serpini1,Serpinb6b,Serpina3f
GO BP	IFNb	Upregulated	20h vs UT	NK cell	WT	GO:0044283	small molecule biosynthetic process	0.0941674	-2.36268	449	5	0.045045	Entpd1,Acsbg1,Samhd1,Atf3,Cnp
GO BP	IFNb	Upregulated	20h vs UT	NK cell	WT	GO:0042326	negative regulation of phosphorylation	0.101694	-2.28578	460	5	0.045045	Xdh,Atf3,Slfn1,Jun,Parp14
GO BP	IFNb	Upregulated	20h vs UT	NK cell	WT	GO:0030855	epithelial cell differentiation	0.1536	-1.8734	527	5	0.045045	Jun,Rbpj,Maf,Upk1a,Notch1
GO BP	IFNb	Upregulated	20h vs UT	NK cell	WT	GO:0000904	cell morphogenesis involved in differentiation	0.194525	-1.6372	573	5	0.045045	Sema7a,Alcam,Cnp,Notch1,Itgav
GO BP	IFNb	Upregulated	20h vs UT	NK cell	WT	GO:0050769	positive regulation of neurogenesis	0.202955	-1.59477	582	5	0.045045	Serpini1,Sema7a,Cflar,Notch1,Ccl5
GO BP	IFNb	Repressed	20h vs UT	NK cell	WT	GO:0008152	metabolic process	0.00158771	-6.44546	7286	31	0.553571	Dse,Rpp40,Nme4,P4ha2,Macrod1,Capn3,Brip1,Cyb5rl,Bckdhb,Immp2l,Pecr,Mmachc,Idh2,Rrp15,Vkorc1,Pusl1,Pmm1,Arxes2,Ifi30,Fggy,Dnph1,Pole,Mapk12,Kyat3,Sdr39u1,Smyd2,Gsto1,Qpct,Sik1,Mgmt,Klk8
GO BP	IFNb	Repressed	20h vs UT	NK cell	WT	GO:0071704	organic substance metabolic process	0.00561718	-5.18192	6789	28	0.5	Vkorc1,Mmachc,Pecr,Idh2,Rrp15,Pusl1,Pmm1,P4ha2,Macrod1,Rpp40,Dse,Nme4,Capn3,Brip1,Bckdhb,Immp2l,Smyd2,Kyat3,Sik1,Gsto1,Qpct,Klk8,Mgmt,Arxes2,Dnph1,Pole,Fggy,Mapk12
GO BP	IFNb	Repressed	20h vs UT	NK cell	WT	GO:0044238	primary metabolic process	0.00465584	-5.36963	6373	27	0.482143	Sik1,Qpct,Gsto1,Smyd2,Kyat3,Klk8,Mgmt,Arxes2,Mapk12,Pole,Dnph1,Fggy,Pusl1,Vkorc1,Idh2,Rrp15,Pecr,Pmm1,Brip1,Capn3,Macrod1,P4ha2,Nme4,Rpp40,Dse,Immp2l,Bckdhb
GO BP	IFNb	Repressed	20h vs UT	NK cell	WT	GO:0044237	cellular metabolic process	0.0112098	-4.49096	6428	26	0.464286	Pmm1,Pusl1,Idh2,Rrp15,Pecr,Mmachc,Vkorc1,Immp2l,Bckdhb,Brip1,Nme4,Rpp40,Dse,Macrod1,P4ha2,Mgmt,Qpct,Gsto1,Sik1,Kyat3,Smyd2,Mapk12,Fggy,Pole,Dnph1,Arxes2
GO BP	IFNb	Repressed	20h vs UT	NK cell	WT	GO:0006807	nitrogen compound metabolic process	0.00605227	-5.10732	5824	25	0.446429	Arxes2,Pole,Dnph1,Mapk12,Smyd2,Kyat3,Sik1,Qpct,Klk8,Mgmt,Macrod1,P4ha2,Nme4,Dse,Rpp40,Brip1,Capn3,Immp2l,Bckdhb,Vkorc1,Idh2,Rrp15,Mmachc,Pusl1,Pmm1
GO BP	IFNb	Repressed	20h vs UT	NK cell	WT	GO:0043170	macromolecule metabolic process	0.0857359	-2.45648	5178	19	0.339286	Sik1,Pusl1,Qpct,Vkorc1,Smyd2,Rrp15,Klk8,Mgmt,Pmm1,Brip1,Arxes2,Capn3,Macrod1,P4ha2,Dse,Rpp40,Mapk12,Immp2l,Pole
GO BP	IFNb	Repressed	20h vs UT	NK cell	WT	GO:1901564	organonitrogen compound metabolic process	0.0377597	-3.27651	4394	18	0.321429	Pmm1,Klk8,Idh2,Mmachc,Kyat3,Vkorc1,Smyd2,Qpct,Sik1,Mapk12,Immp2l,Bckdhb,Nme4,Dse,Macrod1,P4ha2,Capn3,Arxes2
GO BP	IFNb	Repressed	20h vs UT	NK cell	WT	GO:0044281	small molecule metabolic process	2.29744e-05	-10.6811	1450	14	0.25	Gsto1,Vkorc1,Idh2,Kyat3,Mmachc,Pecr,Pmm1,Macrod1,P4ha2,Nme4,Dse,Bckdhb,Dnph1,Fggy
GO BP	IFNb	Repressed	20h vs UT	NK cell	WT	GO:0034641	cellular nitrogen compound metabolic process	0.0143486	-4.2441	2782	14	0.25	Idh2,Rrp15,Mmachc,Pusl1,Pmm1,Mgmt,Nme4,Rpp40,Macrod1,Brip1,Arxes2,Pole,Dnph1,Immp2l
GO BP	IFNb	Repressed	20h vs UT	NK cell	WT	GO:0048583	regulation of response to stimulus	0.120786	-2.11373	3734	14	0.25	S100a4,Dkkl1,Klk8,Rgs18,Tnfrsf21,Mgmt,Sik1,Gsto1,Vkorc1,Smyd2,Tnni1,Clec4d,Capn3,Ttc21b
GO BP	IFNb	Repressed	20h vs UT	NK cell	WT	GO:0044260	cellular macromolecule metabolic process	0.197791	-1.62054	4068	14	0.25	Pole,Mapk12,Immp2l,Macrod1,P4ha2,Dse,Brip1,Arxes2,Pmm1,Mgmt,Vkorc1,Smyd2,Sik1,Qpct
GO BP	IFNb	Repressed	20h vs UT	NK cell	WT	GO:0006725	cellular aromatic compound metabolic process	0.0105422	-4.55237	2404	13	0.232143	Mgmt,Pmm1,Pusl1,Kyat3,Mmachc,Rrp15,Idh2,Dnph1,Pole,Brip1,Macrod1,Rpp40,Nme4
GO BP	IFNb	Repressed	20h vs UT	NK cell	WT	GO:1901360	organic cyclic compound metabolic process	0.0202655	-3.89883	2614	13	0.232143	Pusl1,Kyat3,Mmachc,Idh2,Rrp15,Mgmt,Pmm1,Brip1,Macrod1,Rpp40,Nme4,Dnph1,Pole
GO BP	IFNb	Repressed	20h vs UT	NK cell	WT	GO:0019538	protein metabolic process	0.154255	-1.86915	3559	13	0.232143	Immp2l,Mapk12,Capn3,Arxes2,Dse,P4ha2,Macrod1,Pmm1,Klk8,Qpct,Sik1,Smyd2,Vkorc1
GO BP	IFNb	Repressed	20h vs UT	NK cell	WT	GO:0046483	heterocycle metabolic process	0.0206432	-3.88037	2337	12	0.214286	Pole,Dnph1,Nme4,Rpp40,Macrod1,Brip1,Mgmt,Pmm1,Idh2,Rrp15,Mmachc,Pusl1
GO BP	IFNb	Repressed	20h vs UT	NK cell	WT	GO:0055114	oxidation-reduction process	2.05307e-05	-10.7936	883	11	0.196429	Vkorc1,Sdr39u1,Idh2,Mmachc,Pecr,Gsto1,P4ha2,Ifi30,Immp2l,Cyb5rl,Bckdhb
GO BP	IFNb	Repressed	20h vs UT	NK cell	WT	GO:0009058	biosynthetic process	0.0289173	-3.54331	2168	11	0.196429	Nme4,Dse,Pole,Dnph1,Gsto1,Idh2,Kyat3,Pecr,Mmachc,Vkorc1,Pmm1
GO BP	IFNb	Repressed	20h vs UT	NK cell	WT	GO:0006139	nucleobase-containing compound metabolic process	0.0315944	-3.45478	2198	11	0.196429	Pusl1,Brip1,Macrod1,Rpp40,Rrp15,Nme4,Idh2,Dnph1,Pole,Mgmt,Pmm1
GO BP	IFNb	Repressed	20h vs UT	NK cell	WT	GO:0033036	macromolecule localization	0.0328088	-3.41706	2211	11	0.196429	Ttc21b,Nme4,Bsn,Capn3,Arxes2,Ccdc40,Immp2l,Pmm1,Prelid2,Snx7,Cep72
GO BP	IFNb	Repressed	20h vs UT	NK cell	WT	GO:0032879	regulation of localization	0.132557	-2.02074	2818	11	0.196429	Capn3,Pard6g,Ccdc40,Ttc21b,Bsn,Ica1,Sik1,Gsto1,Idh2,Cep72,Tnfrsf21
GO BP	IFNb	Repressed	20h vs UT	NK cell	WT	GO:0016491	oxidoreductase activity	3.18394e-06	-12.6574	582	10	0.178571	Cyb5rl,Bckdhb,Ifi30,Gsto1,P4ha2,Sdr39u1,Vkorc1,Pecr,Mmachc,Idh2
GO BP	IFNb	Repressed	20h vs UT	NK cell	WT	GO:0044249	cellular biosynthetic process	0.0400632	-3.2173	1997	10	0.178571	Pmm1,Pole,Dnph1,Gsto1,Nme4,Idh2,Mmachc,Pecr,Dse,Vkorc1
GO BP	IFNb	Repressed	20h vs UT	NK cell	WT	GO:0043412	macromolecule modification	0.152302	-1.88189	2576	10	0.178571	Pusl1,Sik1,Qpct,Vkorc1,Macrod1,Smyd2,P4ha2,Mapk12,Mgmt,Pmm1
GO BP	IFNb	Repressed	20h vs UT	NK cell	WT	GO:0006950	response to stress	0.270048	-1.30915	2948	10	0.178571	Capn3,Brip1,Sik1,Macrod1,Vkorc1,Immp2l,Clec4d,Mgmt,Klk8,Pole
GO BP	IFNb	Repressed	20h vs UT	NK cell	WT	GO:0008104	protein localization	0.0682801	-2.68414	1903	9	0.160714	Pmm1,Immp2l,Cep72,Snx7,Ttc21b,Bsn,Ccdc40,Arxes2,Capn3
GO BP	IFNb	Repressed	20h vs UT	NK cell	WT	GO:1901576	organic substance biosynthetic process	0.107064	-2.23432	2088	9	0.160714	Pmm1,Dnph1,Pole,Mmachc,Pecr,Dse,Idh2,Nme4,Gsto1
GO BP	IFNb	Repressed	20h vs UT	NK cell	WT	GO:0044085	cellular component biogenesis	0.201374	-1.60259	2416	9	0.160714	Cep72,Immp2l,Brip1,Ccdc40,Capn3,Rrp15,Bsn,Rpp40,Cenpw
GO BP	IFNb	Repressed	20h vs UT	NK cell	WT	GO:0007049	cell cycle	0.0116308	-4.45409	1148	8	0.142857	Cenpw,Pard6g,Brip1,Capn3,Sik1,Pole,Cep72,Mapk12
GO BP	IFNb	Repressed	20h vs UT	NK cell	WT	GO:0051049	regulation of transport	0.149104	-1.90311	1936	8	0.142857	Tnfrsf21,Ica1,Sik1,Capn3,Gsto1,Ttc21b,Idh2,Bsn
GO BP	IFNb	Repressed	20h vs UT	NK cell	WT	GO:0051641	cellular localization	0.179537	-1.71738	2030	8	0.142857	Ttc21b,Bsn,Capn3,Arxes2,Ccdc40,Pmm1,Immp2l,Cep72
GO BP	IFNb	Repressed	20h vs UT	NK cell	WT	GO:0044283	small molecule biosynthetic process	0.000200105	-8.51667	449	7	0.125	Mmachc,Pecr,Dse,Nme4,Dnph1,Vkorc1,Gsto1
GO BP	IFNb	Repressed	20h vs UT	NK cell	WT	GO:0019752	carboxylic acid metabolic process	0.00469569	-5.36111	774	7	0.125	Bckdhb,Gsto1,Idh2,Dse,Kyat3,Pecr,P4ha2
GO BP	IFNb	Repressed	20h vs UT	NK cell	WT	GO:0043436	oxoacid metabolic process	0.00615672	-5.09021	814	7	0.125	P4ha2,Dse,Kyat3,Pecr,Idh2,Gsto1,Bckdhb
GO BP	IFNb	Repressed	20h vs UT	NK cell	WT	GO:0006082	organic acid metabolic process	0.00732047	-4.91708	841	7	0.125	Bckdhb,Gsto1,P4ha2,Idh2,Kyat3,Dse,Pecr
GO BP	IFNb	Repressed	20h vs UT	NK cell	WT	GO:0060341	regulation of cellular localization	0.0141072	-4.26107	955	7	0.125	Ica1,Cep72,Bsn,Ttc21b,Pard6g,Capn3,Gsto1
GO BP	IFNb	Repressed	20h vs UT	NK cell	WT	GO:0034613	cellular protein localization	0.0747528	-2.59357	1368	7	0.125	Pmm1,Immp2l,Cep72,Ttc21b,Capn3,Arxes2,Ccdc40
GO BP	IFNb	Repressed	20h vs UT	NK cell	WT	GO:0070727	cellular macromolecule localization	0.0763677	-2.5722	1375	7	0.125	Ttc21b,Ccdc40,Arxes2,Capn3,Pmm1,Immp2l,Cep72
GO BP	IFNb	Repressed	20h vs UT	NK cell	WT	GO:0033554	cellular response to stress	0.0908076	-2.39901	1434	7	0.125	Sik1,Capn3,Brip1,Macrod1,Immp2l,Pole,Mgmt
GO BP	IFNb	Repressed	20h vs UT	NK cell	WT	GO:0071702	organic substance transport	0.23881	-1.43209	1868	7	0.125	Prelid2,Immp2l,Snx7,Arxes2,Ttc21b,Nme4,Pmm1
GO BP	IFNb	Repressed	20h vs UT	NK cell	WT	GO:0045595	regulation of cell differentiation	0.255489	-1.36458	1908	7	0.125	Klk8,Tnfrsf21,Dkkl1,Idh2,H2-Oa,Capn3,Sik1
GO BP	IFNb	Repressed	20h vs UT	NK cell	WT	GO:0007017	microtubule-based process	0.00694195	-4.97017	630	6	0.107143	Cep72,Ccdc40,Pard6g,Bsn,Cenpw,Ttc21b
GO BP	IFNb	Repressed	20h vs UT	NK cell	WT	GO:0018130	heterocycle biosynthetic process	0.0132165	-4.32629	724	6	0.107143	Mmachc,Nme4,Pmm1,Idh2,Dnph1,Pole
GO BP	IFNb	Repressed	20h vs UT	NK cell	WT	GO:0019438	aromatic compound biosynthetic process	0.0144987	-4.23369	739	6	0.107143	Idh2,Nme4,Mmachc,Pole,Dnph1,Pmm1
GO BP	IFNb	Repressed	20h vs UT	NK cell	WT	GO:0022402	cell cycle process	0.0166308	-4.0965	762	6	0.107143	Cenpw,Capn3,Brip1,Pard6g,Pole,Cep72
GO BP	IFNb	Repressed	20h vs UT	NK cell	WT	GO:1901362	organic cyclic compound biosynthetic process	0.026662	-3.62451	849	6	0.107143	Pmm1,Dnph1,Pole,Mmachc,Nme4,Idh2
GO BP	IFNb	Repressed	20h vs UT	NK cell	WT	GO:0044271	cellular nitrogen compound biosynthetic process	0.0792305	-2.53539	1113	6	0.107143	Mmachc,Nme4,Idh2,Pmm1,Dnph1,Pole
GO BP	IFNb	Repressed	20h vs UT	NK cell	WT	GO:0055086	nucleobase-containing small molecule metabolic process	0.00611896	-5.09636	431	5	0.0892857	Dnph1,Macrod1,Pmm1,Nme4,Idh2
GO BP	IFNb	Repressed	20h vs UT	NK cell	WT	GO:0033365	protein localization to organelle	0.022714	-3.78478	599	5	0.0892857	Pmm1,Ttc21b,Immp2l,Ccdc40,Arxes2
GO BP	IFNb	Repressed	20h vs UT	NK cell	WT	GO:0006974	cellular response to DNA damage stimulus	0.0323005	-3.43267	658	5	0.0892857	Pole,Macrod1,Mgmt,Brip1,Immp2l
GO BP	IFNb	Repressed	20h vs UT	NK cell	WT	GO:0034654	nucleobase-containing compound biosynthetic process	0.0324819	-3.42707	659	5	0.0892857	Dnph1,Pole,Nme4,Pmm1,Idh2
GO BP	IFNb	Repressed	20h vs UT	NK cell	WT	GO:0008285	negative regulation of cell population proliferation	0.0358573	-3.32821	677	5	0.0892857	Brip1,Ifi30,Idh2,Smyd2,Tnfrsf21
GO BP	IFNb	Repressed	20h vs UT	NK cell	WT	GO:0018193	peptidyl-amino acid modification	0.0649563	-2.73404	801	5	0.0892857	Vkorc1,Smyd2,P4ha2,Mapk12,Qpct
GO BP	IFNb	Repressed	20h vs UT	NK cell	WT	GO:0008219	cell death	0.0938862	-2.36567	895	5	0.0892857	Sik1,Capn3,Tnfrsf21,Cdca7,Klk8
GO BP	IFNb	Repressed	20h vs UT	NK cell	WT	GO:0007010	cytoskeleton organization	0.14353	-1.94121	1026	5	0.0892857	Cenpw,Ccdc40,Cep72,Pard6g,Capn3
GO BP	IFNb	Repressed	20h vs UT	NK cell	WT	GO:0032880	regulation of protein localization	0.155853	-1.85884	1055	5	0.0892857	Cep72,Ica1,Idh2,Tnfrsf21,Ttc21b
GO BP	IFNb	Repressed	20h vs UT	NK cell	WT	GO:1901566	organonitrogen compound biosynthetic process	0.163723	-1.80958	1073	5	0.0892857	Nme4,Pmm1,Idh2,Mmachc,Dse
GO BP	IFNb	Repressed	20h vs UT	NK cell	WT	GO:0046907	intracellular transport	0.190622	-1.65746	1132	5	0.0892857	Ttc21b,Bsn,Pmm1,Immp2l,Arxes2
GO BP	IFNb	Repressed	20h vs UT	NK cell	WT	GO:0015031	protein transport	0.235001	-1.44817	1223	5	0.0892857	Pmm1,Ttc21b,Snx7,Arxes2,Immp2l
GO BP	IFNb	Repressed	20h vs UT	NK cell	WT	GO:0015833	peptide transport	0.249246	-1.38931	1251	5	0.0892857	Arxes2,Snx7,Immp2l,Pmm1,Ttc21b
GO BP	IFNb	Repressed	20h vs UT	NK cell	WT	GO:0042886	amide transport	0.264766	-1.32891	1281	5	0.0892857	Ttc21b,Pmm1,Snx7,Arxes2,Immp2l
GO BP	IFNb	Upregulated	1.5h vs UT	CD8 T cell	WT	GO:0050896	response to stimulus	3.9976e-05	-10.1272	8373	61	0.60396	Ifi44,Cxcl10,Apobec3,Zbp1,Irf1,Isg20,Cd69,Plgrkt,Usp18,Clic4,Ifit3b,Dhx58,Rsad2,Gbp10,Smurf2,Oas1a,Plac8,Sarm1,Ifit3,Il21r,Igtp,Txk,Ly6a,Ralgds,Myo6,Gm12185,Rasgrf2,Ifit1,Oas2,Ifit1bl1,Irf4,Cmpk2,Ildr1,Gbp3,Mx1,Gbp2,Mx2,Pld2,Jun,Adgrg5,Tlr7,Ifi204,Socs1,Pnpt1,Sh3bp2,Gch1,Ifitm3,Jaml,Icam1,Gzma,Tmem173,Gbp11,Gpr171,Fas,Ifi27l2a,Haspin,Sh3bp5,Oasl1,Bst2,Gadd45g,Psmb9
GO BP	IFNb	Upregulated	1.5h vs UT	CD8 T cell	WT	GO:0050789	regulation of biological process	0.179096	-1.71983	11457	61	0.60396	Trafd1,Pld2,Jun,Socs1,Pnpt1,Adgrg5,Tlr7,Ncoa7,Phf11a,Ifi204,Iqsec1,Sept4,Gch1,Pbx4,Sh3bp2,Dnajc13,Ifitm3,Tmem173,Gzma,Icam1,Jaml,Haspin,Sh3bp5,Gpr171,Fas,B430306N03Rik,Gadd45g,Zxdc,Psmb9,Oasl1,Bst2,Dkc1,Cxcl10,Slfn3,Zbp1,Irf1,Apobec3,Usp18,Clic4,Ptov1,Isg20,D16Ertd472e,Plgrkt,Oas1a,Plac8,Zcchc4,Dhx58,Rsad2,Ccnb2,Smurf2,Ralgds,Il21r,Sarm1,Txk,Oas2,Myo6,Rasgrf2,Usp6nl,Ildr1,Irf4,Hexim2
GO BP	IFNb	Upregulated	1.5h vs UT	CD8 T cell	WT	GO:0051704	multi-organism process	1.721e-14	-31.6933	2285	41	0.405941	Oas1a,Plac8,Ifitm3,Ifit3b,Gbp10,Dhx58,Rsad2,Usp18,Clic4,Sept4,Gch1,Isg20,Zbp1,Irf1,Tlr7,Apobec3,Ifi204,Gbp2,Mx2,Jun,Gbp3,Cxcl10,Ifi44,Mx1,Psmb9,Oasl1,Bst2,Usp6nl,Cmpk2,Ifit1bl1,Irf4,Ifit1,Ifi27l2a,Oas2,Gzma,Gbp11,Tmem173,Ifit3,Sarm1,Icam1,Ly6a
GO BP	IFNb	Upregulated	1.5h vs UT	CD8 T cell	WT	GO:0009605	response to external stimulus	1.74171e-14	-31.6813	2171	40	0.39604	Psmb9,Oasl1,Bst2,Cmpk2,Ifit1bl1,Irf4,Oas2,Ifi27l2a,Ifit1,Fas,Gbp11,Tmem173,Gzma,Ifit3,Sarm1,Ly6a,Jaml,Plac8,Oas1a,Ifit3b,Ifitm3,Rsad2,Gbp10,Dhx58,Usp18,Gch1,Isg20,Plgrkt,Irf1,Zbp1,Tlr7,Ifi204,Apobec3,Mx2,Gbp2,Jun,Ifi44,Cxcl10,Gbp3,Mx1
GO BP	IFNb	Upregulated	1.5h vs UT	CD8 T cell	WT	GO:0006950	response to stress	3.15575e-10	-21.8766	2948	40	0.39604	Ifit3b,Ifitm3,Gbp10,Rsad2,Dhx58,Oas1a,Plac8,Isg20,Plgrkt,Gch1,Tlr7,Apobec3,Ifi204,Zbp1,Pnpt1,Irf1,Gbp3,Cxcl10,Mx1,Mx2,Gbp2,Pld2,Jun,Oasl1,Bst2,Ifit1bl1,Irf4,Myo6,Fas,Gm12185,Rasgrf2,Ifit1,Oas2,Igtp,Sarm1,Ifit3,Jaml,Icam1,Gbp11,Tmem173
GO BP	IFNb	Upregulated	1.5h vs UT	CD8 T cell	WT	GO:0002376	immune system process	1.1296e-15	-34.4169	1895	39	0.386139	Zbp1,Irf1,Apobec3,Ifi204,Tlr7,Jun,Mx2,Gbp2,Mx1,Gbp3,Cxcl10,Ifi44,Oas1a,Rsad2,Gbp10,Ccnb2,Dhx58,Psmb10,Ifit3b,Ifitm3,Gch1,Isg20,Ifit1,Oas2,Fas,Gbp11,Tmem173,Jaml,Icam1,Ifit3,Sarm1,Txk,Psmb9,Gadd45g,Bst2,Oasl1,Ampd3,Irf4,Ifit1bl1
GO BP	IFNb	Upregulated	1.5h vs UT	CD8 T cell	WT	GO:0051716	cellular response to stimulus	0.109595	-2.21097	6702	39	0.386139	Cmpk2,Ildr1,Sh3bp5,Oas2,Haspin,Ifit1,Myo6,Fas,Gpr171,Rasgrf2,Gm12185,Tmem173,Gbp11,Ralgds,Txk,Igtp,Sarm1,Il21r,Ifit3,Jaml,Icam1,Ifitm3,Smurf2,Gbp10,Clic4,Gch1,Cd69,Sh3bp2,Irf1,Pnpt1,Socs1,Tlr7,Adgrg5,Ifi204,Gbp2,Jun,Pld2,Cxcl10,Gbp3
GO BP	IFNb	Upregulated	1.5h vs UT	CD8 T cell	WT	GO:0051707	response to other organism	1.23903e-20	-45.8374	1193	37	0.366337	Ifit3,Sarm1,Ly6a,Gzma,Gbp11,Tmem173,Ifit1,Ifi27l2a,Oas2,Ifit1bl1,Irf4,Cmpk2,Oasl1,Bst2,Psmb9,Gbp3,Ifi44,Cxcl10,Mx1,Gbp2,Mx2,Jun,Tlr7,Apobec3,Ifi204,Zbp1,Irf1,Isg20,Usp18,Gch1,Ifit3b,Ifitm3,Dhx58,Gbp10,Rsad2,Oas1a,Plac8
GO BP	IFNb	Upregulated	1.5h vs UT	CD8 T cell	WT	GO:0043207	response to external biotic stimulus	1.31113e-20	-45.7808	1195	37	0.366337	Oasl1,Bst2,Psmb9,Ifit1bl1,Irf4,Cmpk2,Oas2,Ifi27l2a,Ifit1,Sarm1,Ifit3,Ly6a,Gbp11,Gzma,Tmem173,Ifitm3,Ifit3b,Gbp10,Dhx58,Rsad2,Plac8,Oas1a,Isg20,Usp18,Gch1,Tlr7,Ifi204,Apobec3,Irf1,Zbp1,Cxcl10,Ifi44,Gbp3,Mx1,Gbp2,Mx2,Jun
GO BP	IFNb	Upregulated	1.5h vs UT	CD8 T cell	WT	GO:0009607	response to biotic stimulus	2.35921e-20	-45.1934	1216	37	0.366337	Ly6a,Sarm1,Ifit3,Tmem173,Gbp11,Gzma,Oas2,Ifit1,Ifi27l2a,Irf4,Ifit1bl1,Cmpk2,Bst2,Oasl1,Psmb9,Mx1,Cxcl10,Ifi44,Gbp3,Jun,Mx2,Gbp2,Ifi204,Apobec3,Tlr7,Irf1,Zbp1,Isg20,Gch1,Usp18,Dhx58,Rsad2,Gbp10,Ifit3b,Ifitm3,Plac8,Oas1a
GO BP	IFNb	Upregulated	1.5h vs UT	CD8 T cell	WT	GO:0048518	positive regulation of biological process	0.0961489	-2.34186	6047	36	0.356436	Jaml,Icam1,Txk,Sarm1,Tmem173,Gzma,Rasgrf2,Fas,Myo6,Irf4,Ildr1,Zxdc,Gadd45g,Cxcl10,Jun,Pld2,Dkc1,Ifi204,Tlr7,Ncoa7,Pnpt1,Irf1,Zbp1,Socs1,D16Ertd472e,Plgrkt,Pbx4,Gch1,Sept4,Ptov1,Iqsec1,Smurf2,Rsad2,Dhx58,Zcchc4,Plac8
GO BP	IFNb	Upregulated	1.5h vs UT	CD8 T cell	WT	GO:0048522	positive regulation of cellular process	0.03036	-3.49463	5346	35	0.346535	Cxcl10,Dkc1,Pld2,Jun,Ncoa7,Tlr7,Ifi204,Zbp1,Socs1,Pnpt1,Irf1,Pbx4,Plgrkt,D16Ertd472e,Iqsec1,Sept4,Ptov1,Zcchc4,Rsad2,Dhx58,Smurf2,Plac8,Sarm1,Txk,Icam1,Jaml,Tmem173,Gzma,Fas,Myo6,Rasgrf2,Irf4,Ildr1,Gadd45g,Zxdc
GO BP	IFNb	Upregulated	1.5h vs UT	CD8 T cell	WT	GO:0006952	defense response	1.2564e-17	-38.9157	1120	33	0.326733	Plac8,Oas1a,Ifit3b,Ifitm3,Dhx58,Rsad2,Gbp10,Gch1,Isg20,Plgrkt,Irf1,Zbp1,Tlr7,Apobec3,Gbp2,Mx2,Jun,Cxcl10,Gbp3,Mx1,Oasl1,Bst2,Ifit1bl1,Irf4,Oas2,Ifit1,Gm12185,Tmem173,Gbp11,Ifit3,Igtp,Sarm1,Icam1
GO BP	IFNb	Upregulated	1.5h vs UT	CD8 T cell	WT	GO:0019222	regulation of metabolic process	0.243215	-1.41381	6017	33	0.326733	Oas2,Sh3bp5,Myo6,Fas,Tmem173,Gzma,Icam1,Txk,Psmb9,Zxdc,Hexim2,Gadd45g,Oasl1,Irf4,Pnpt1,Irf1,Socs1,Ifi204,Ncoa7,Tlr7,Jun,Dkc1,Plac8,Oas1a,Smurf2,Ccnb2,Zcchc4,Gch1,Ptov1,Sept4,Iqsec1,Plgrkt,Pbx4
GO BP	IFNb	Upregulated	1.5h vs UT	CD8 T cell	WT	GO:0042221	response to chemical	0.0369036	-3.29945	4862	32	0.316832	Ildr1,Cmpk2,Bst2,Jaml,Icam1,Igtp,Ifit3,Sarm1,Il21r,Tmem173,Gbp11,Gm12185,Fas,Myo6,Ifit1,Oas2,Plgrkt,Cd69,Gch1,Usp18,Clic4,Gbp10,Ifitm3,Gbp3,Cxcl10,Pld2,Jun,Gbp2,Ifi204,Socs1,Pnpt1,Irf1
GO BP	IFNb	Upregulated	1.5h vs UT	CD8 T cell	WT	GO:0051171	regulation of nitrogen compound metabolic process	0.0740701	-2.60274	5153	32	0.316832	Psmb9,Zxdc,Gadd45g,Hexim2,Oasl1,Irf4,Oas2,Sh3bp5,Fas,Myo6,Gzma,Tmem173,Icam1,Txk,Plac8,Oas1a,Smurf2,Ccnb2,Zcchc4,Gch1,Ptov1,Sept4,Plgrkt,Pbx4,Irf1,Pnpt1,Socs1,Ifi204,Ncoa7,Tlr7,Jun,Dkc1
GO BP	IFNb	Upregulated	1.5h vs UT	CD8 T cell	WT	GO:0048519	negative regulation of biological process	0.0914339	-2.39214	5252	32	0.316832	Jun,Trafd1,Pld2,Dkc1,Slfn3,Cxcl10,Irf1,Pnpt1,Socs1,Ifi204,Apobec3,Ncoa7,Clic4,Isg20,Plac8,Oas1a,Smurf2,Rsad2,Dhx58,Ifitm3,Gzma,Icam1,Sarm1,Sh3bp5,Haspin,Fas,Gpr171,Irf4,Gadd45g,Hexim2,Bst2,Oasl1
GO BP	IFNb	Upregulated	1.5h vs UT	CD8 T cell	WT	GO:0031323	regulation of cellular metabolic process	0.142704	-1.94698	5484	32	0.316832	Socs1,Irf1,Pnpt1,Ifi204,Ncoa7,Tlr7,Jun,Dkc1,Oas1a,Plac8,Ccnb2,Smurf2,Zcchc4,Gch1,Iqsec1,Sept4,Ptov1,Plgrkt,Pbx4,Sh3bp5,Oas2,Fas,Myo6,Tmem173,Gzma,Icam1,Txk,Zxdc,Hexim2,Gadd45g,Oasl1,Irf4
GO BP	IFNb	Upregulated	1.5h vs UT	CD8 T cell	WT	GO:0060255	regulation of macromolecule metabolic process	0.164199	-1.80668	5565	32	0.316832	Myo6,Fas,Oas2,Sh3bp5,Icam1,Txk,Tmem173,Gzma,Oasl1,Zxdc,Psmb9,Gadd45g,Hexim2,Irf4,Ifi204,Tlr7,Ncoa7,Socs1,Pnpt1,Irf1,Jun,Dkc1,Ccnb2,Smurf2,Zcchc4,Oas1a,Plac8,Plgrkt,Pbx4,Iqsec1,Ptov1,Sept4
GO BP	IFNb	Upregulated	1.5h vs UT	CD8 T cell	WT	GO:0080090	regulation of primary metabolic process	0.145216	-1.92953	5300	31	0.306931	Jun,Dkc1,Socs1,Pnpt1,Irf1,Ifi204,Ncoa7,Tlr7,Ptov1,Sept4,Plgrkt,Pbx4,Oas1a,Plac8,Ccnb2,Smurf2,Zcchc4,Gzma,Tmem173,Icam1,Txk,Oas2,Sh3bp5,Myo6,Fas,Irf4,Zxdc,Psmb9,Gadd45g,Hexim2,Oasl1
GO BP	IFNb	Upregulated	1.5h vs UT	CD8 T cell	WT	GO:0006955	immune response	2.95139e-15	-33.4565	1001	29	0.287129	Zbp1,Irf1,Tlr7,Apobec3,Gbp2,Mx2,Gbp3,Ifi44,Cxcl10,Mx1,Ifitm3,Gbp10,Dhx58,Rsad2,Gch1,Isg20,Ifit1,Oas2,Fas,Tmem173,Gbp11,Ifit3,Sarm1,Txk,Icam1,Gadd45g,Oasl1,Bst2,Irf4
GO BP	IFNb	Upregulated	1.5h vs UT	CD8 T cell	WT	GO:0048583	regulation of response to stimulus	0.00563112	-5.17945	3734	29	0.287129	Fas,Rasgrf2,Tmem173,Sarm1,Txk,Icam1,Gadd45g,B430306N03Rik,Irf4,Socs1,Zbp1,Irf1,Pnpt1,Tlr7,Ncoa7,Apobec3,Ifi204,Phf11a,Trafd1,Pld2,Jun,Cxcl10,Dhx58,Rsad2,Smurf2,Usp18,Iqsec1,Sept4,Gch1
GO BP	IFNb	Upregulated	1.5h vs UT	CD8 T cell	WT	GO:0098542	defense response to other organism	2.21306e-17	-38.3496	760	28	0.277228	Oas2,Ifit1,Sarm1,Ifit3,Tmem173,Gbp11,Bst2,Oasl1,Irf4,Ifit1bl1,Apobec3,Tlr7,Irf1,Zbp1,Mx1,Cxcl10,Gbp3,Mx2,Gbp2,Gbp10,Rsad2,Dhx58,Ifitm3,Ifit3b,Plac8,Oas1a,Isg20,Gch1
GO BP	IFNb	Upregulated	1.5h vs UT	CD8 T cell	WT	GO:0010033	response to organic substance	0.000259509	-8.25672	2767	27	0.267327	Usp18,Gch1,Ifitm3,Gbp10,Gbp2,Pld2,Jun,Gbp3,Cxcl10,Socs1,Irf1,Pnpt1,Ifi204,Cmpk2,Ildr1,Bst2,Tmem173,Gbp11,Ifit3,Sarm1,Igtp,Il21r,Icam1,Ifit1,Oas2,Fas,Gm12185
GO BP	IFNb	Upregulated	1.5h vs UT	CD8 T cell	WT	GO:0048523	negative regulation of cellular process	0.181755	-1.7051	4654	27	0.267327	Irf1,Pnpt1,Socs1,Ncoa7,Ifi204,Apobec3,Dkc1,Jun,Pld2,Cxcl10,Slfn3,Plac8,Ifitm3,Smurf2,Dhx58,Rsad2,Clic4,Sh3bp5,Haspin,Fas,Gpr171,Gzma,Sarm1,Icam1,Hexim2,Gadd45g,Irf4
GO BP	IFNb	Upregulated	1.5h vs UT	CD8 T cell	WT	GO:0070887	cellular response to chemical stimulus	0.000288024	-8.15247	2632	26	0.257426	Clic4,Gch1,Cd69,Ifitm3,Gbp10,Gbp2,Jun,Cxcl10,Gbp3,Pnpt1,Irf1,Socs1,Ifi204,Ildr1,Cmpk2,Gbp11,Tmem173,Igtp,Il21r,Ifit3,Jaml,Icam1,Oas2,Ifit1,Fas,Gm12185
GO BP	IFNb	Upregulated	1.5h vs UT	CD8 T cell	WT	GO:0002252	immune effector process	1.86616e-18	-40.8226	454	24	0.237624	Icam1,Mx1,Ifit3,Cxcl10,Tmem173,Mx2,Apobec3,Fas,Tlr7,Ifit1,Oas2,Zbp1,Irf1,Irf4,Isg20,Ifit1bl1,Bst2,Rsad2,Dhx58,Oasl1,Ifit3b,Ifitm3,Oas1a,Gadd45g
GO BP	IFNb	Upregulated	1.5h vs UT	CD8 T cell	WT	GO:0034097	response to cytokine	1.85287e-10	-22.4091	965	23	0.227723	Gbp2,Jun,Cxcl10,Gbp3,Pnpt1,Irf1,Socs1,Ifi204,Gch1,Ifitm3,Gbp10,Gbp11,Tmem173,Igtp,Il21r,Ifit3,Icam1,Oas2,Ifit1,Fas,Gm12185,Ildr1,Bst2
GO BP	IFNb	Upregulated	1.5h vs UT	CD8 T cell	WT	GO:0071310	cellular response to organic substance	0.000178763	-8.62945	2116	23	0.227723	Oas2,Ifit1,Fas,Gm12185,Gbp11,Tmem173,Ifit3,Il21r,Igtp,Icam1,Cmpk2,Ildr1,Pnpt1,Irf1,Socs1,Ifi204,Gbp2,Jun,Cxcl10,Gbp3,Ifitm3,Gbp10,Gch1
GO BP	IFNb	Upregulated	1.5h vs UT	CD8 T cell	WT	GO:0045087	innate immune response	1.04985e-14	-32.1875	534	22	0.217822	Tlr7,Apobec3,Irf1,Zbp1,Gbp3,Mx1,Mx2,Gbp2,Ifitm3,Dhx58,Gbp10,Rsad2,Isg20,Gch1,Oas2,Ifit1,Ifit3,Sarm1,Gbp11,Tmem173,Oasl1,Bst2
GO BP	IFNb	Upregulated	1.5h vs UT	CD8 T cell	WT	GO:0065009	regulation of molecular function	0.0127202	-4.36456	2757	22	0.217822	Icam1,Txk,Gzma,Tmem173,Ralgds,Rasgrf2,Fas,Sh3bp5,Oas2,Irf4,Usp6nl,Oasl1,Psmb9,Gadd45g,Hexim2,Jun,Dkc1,Socs1,Gch1,Iqsec1,Ccnb2,Oas1a
GO BP	IFNb	Upregulated	1.5h vs UT	CD8 T cell	WT	GO:0051239	regulation of multicellular organismal process	0.0630164	-2.76436	3236	22	0.217822	Irf4,D16Ertd472e,Iqsec1,Gch1,Smurf2,Dhx58,Rsad2,Gadd45g,Plac8,Txk,Cxcl10,Sarm1,Icam1,Jun,Tmem173,Tlr7,Fas,Gpr171,Ifi204,Irf1,Socs1,Oas2
GO BP	IFNb	Upregulated	1.5h vs UT	CD8 T cell	WT	GO:0009893	positive regulation of metabolic process	0.137132	-1.98681	3555	22	0.217822	Sept4,Ptov1,Gch1,Pbx4,Plgrkt,Plac8,Zcchc4,Smurf2,Dkc1,Jun,Irf1,Pnpt1,Ncoa7,Tlr7,Irf4,Gadd45g,Zxdc,Tmem173,Txk,Icam1,Fas,Myo6
GO BP	IFNb	Upregulated	1.5h vs UT	CD8 T cell	WT	GO:0009615	response to virus	1.84682e-21	-47.7408	221	21	0.207921	Ifi27l2a,Ifit1,Oas2,Zbp1,Irf1,Apobec3,Tlr7,Tmem173,Mx2,Mx1,Ifit3,Cxcl10,Oas1a,Bst2,Dhx58,Rsad2,Oasl1,Ifitm3,Ifit3b,Isg20,Ifit1bl1
GO BP	IFNb	Upregulated	1.5h vs UT	CD8 T cell	WT	GO:0043900	regulation of multi-organism process	2.06006e-12	-26.9083	621	21	0.207921	Sarm1,Txk,Trafd1,Jun,Tmem173,Apobec3,Ifi204,Tlr7,Socs1,Zbp1,Irf1,Irf4,Isg20,B430306N03Rik,Bst2,Dhx58,Rsad2,Smurf2,Oasl1,Ifitm3,Oas1a
GO BP	IFNb	Upregulated	1.5h vs UT	CD8 T cell	WT	GO:0002682	regulation of immune system process	1.44004e-06	-13.4508	1330	21	0.207921	B430306N03Rik,Irf4,Rsad2,Dhx58,Trafd1,Pld2,Tmem173,Jun,Icam1,Sarm1,Txk,Cxcl10,Zbp1,Socs1,Irf1,Apobec3,Ifi204,Phf11a,Gpr171,Fas,Tlr7
GO BP	IFNb	Upregulated	1.5h vs UT	CD8 T cell	WT	GO:0051173	positive regulation of nitrogen compound metabolic process	0.073024	-2.61697	3110	21	0.207921	Ptov1,Sept4,Pbx4,Irf4,Plgrkt,Gadd45g,Plac8,Zxdc,Zcchc4,Smurf2,Dkc1,Jun,Tmem173,Txk,Icam1,Pnpt1,Irf1,Fas,Myo6,Ncoa7,Tlr7
GO BP	IFNb	Upregulated	1.5h vs UT	CD8 T cell	WT	GO:0010604	positive regulation of macromolecule metabolic process	0.112272	-2.18683	3280	21	0.207921	Pbx4,Plgrkt,Irf4,Ptov1,Sept4,Zcchc4,Smurf2,Gadd45g,Zxdc,Plac8,Txk,Icam1,Dkc1,Tmem173,Jun,Tlr7,Fas,Myo6,Ncoa7,Irf1,Pnpt1
GO BP	IFNb	Upregulated	1.5h vs UT	CD8 T cell	WT	GO:0019219	regulation of nucleobase-containing compound metabolic process	0.129722	-2.04236	3343	21	0.207921	Pbx4,Irf4,Ptov1,Oasl1,Smurf2,Hexim2,Plac8,Zxdc,Oas1a,Txk,Icam1,Dkc1,Gzma,Jun,Tmem173,Ncoa7,Myo6,Ifi204,Irf1,Pnpt1,Oas2
GO BP	IFNb	Upregulated	1.5h vs UT	CD8 T cell	WT	GO:0051607	defense response to virus	4.79892e-22	-49.0885	176	20	0.19802	Isg20,Ifit1bl1,Dhx58,Bst2,Rsad2,Ifitm3,Oasl1,Ifit3b,Oas1a,Mx1,Ifit3,Cxcl10,Tmem173,Mx2,Apobec3,Tlr7,Ifit1,Oas2,Zbp1,Irf1
GO BP	IFNb	Upregulated	1.5h vs UT	CD8 T cell	WT	GO:0071345	cellular response to cytokine stimulus	5.79089e-09	-18.967	865	20	0.19802	Gbp10,Ifitm3,Ildr1,Oas2,Ifit1,Pnpt1,Irf1,Socs1,Ifi204,Gm12185,Fas,Gbp11,Tmem173,Gbp2,Icam1,Cxcl10,Il21r,Gbp3,Igtp,Ifit3
GO BP	IFNb	Upregulated	1.5h vs UT	CD8 T cell	WT	GO:0080134	regulation of response to stress	4.89225e-06	-12.2279	1318	20	0.19802	Sarm1,Txk,Trafd1,Tmem173,Fas,Tlr7,Ncoa7,Apobec3,Ifi204,Socs1,Zbp1,Irf1,Pnpt1,Irf4,Usp18,Gch1,B430306N03Rik,Dhx58,Rsad2,Gadd45g
GO BP	IFNb	Upregulated	1.5h vs UT	CD8 T cell	WT	GO:0051252	regulation of RNA metabolic process	0.115234	-2.16079	3107	20	0.19802	Irf4,Pbx4,Ptov1,Smurf2,Oasl1,Plac8,Zxdc,Oas1a,Hexim2,Icam1,Txk,Tmem173,Jun,Dkc1,Ifi204,Myo6,Ncoa7,Oas2,Irf1,Pnpt1
GO BP	IFNb	Upregulated	1.5h vs UT	CD8 T cell	WT	GO:0031325	positive regulation of cellular metabolic process	0.165361	-1.79963	3269	20	0.19802	Ncoa7,Fas,Myo6,Tlr7,Pnpt1,Irf1,Icam1,Txk,Tmem173,Jun,Dkc1,Zcchc4,Zxdc,Plac8,Gadd45g,Plgrkt,Irf4,Pbx4,Ptov1,Sept4
GO BP	IFNb	Upregulated	1.5h vs UT	CD8 T cell	WT	GO:0010646	regulation of cell communication	0.183714	-1.69437	3321	20	0.19802	Gadd45g,Smurf2,Dhx58,Rsad2,Sept4,Iqsec1,Ildr1,Irf4,Irf1,Socs1,Zbp1,Myo6,Fas,Tlr7,Rasgrf2,Jun,Pld2,Txk,Sarm1,Icam1
GO BP	IFNb	Upregulated	1.5h vs UT	CD8 T cell	WT	GO:0023051	regulation of signaling	0.189204	-1.66493	3336	20	0.19802	Gadd45g,Rsad2,Dhx58,Smurf2,Iqsec1,Sept4,Ildr1,Irf4,Socs1,Zbp1,Irf1,Fas,Tlr7,Myo6,Rasgrf2,Pld2,Jun,Sarm1,Txk,Icam1
GO BP	IFNb	Upregulated	1.5h vs UT	CD8 T cell	WT	GO:0009617	response to bacterium	1.93038e-09	-20.0655	725	19	0.188119	Cmpk2,Gch1,Usp18,Dhx58,Gbp10,Plac8,Psmb9,Ly6a,Cxcl10,Ifi44,Gbp3,Ifit3,Gzma,Gbp11,Jun,Gbp2,Ifi204,Oas2,Ifit1
GO BP	IFNb	Upregulated	1.5h vs UT	CD8 T cell	WT	GO:0050790	regulation of catalytic activity	0.00555153	-5.19368	2089	19	0.188119	Gch1,Usp6nl,Iqsec1,Ccnb2,Oasl1,Psmb9,Oas1a,Gadd45g,Hexim2,Icam1,Txk,Gzma,Jun,Ralgds,Dkc1,Fas,Sh3bp5,Oas2,Socs1
GO BP	IFNb	Upregulated	1.5h vs UT	CD8 T cell	WT	GO:0009966	regulation of signal transduction	0.123361	-2.09264	2769	18	0.178218	Irf4,Sept4,Iqsec1,Smurf2,Dhx58,Rsad2,Gadd45g,Icam1,Txk,Sarm1,Jun,Pld2,Rasgrf2,Fas,Tlr7,Irf1,Socs1,Zbp1
GO BP	IFNb	Upregulated	1.5h vs UT	CD8 T cell	WT	GO:0032879	regulation of localization	0.138825	-1.97454	2818	18	0.178218	Pld2,Jun,Dkc1,Icam1,Cxcl10,Oas2,Socs1,Rasgrf2,Myo6,Fas,Ildr1,Clic4,Iqsec1,Sept4,Dnajc13,Rsad2,Bst2,Smurf2
GO BP	IFNb	Upregulated	1.5h vs UT	CD8 T cell	WT	GO:0051240	positive regulation of multicellular organismal process	0.0111613	-4.4953	1917	17	0.168317	Socs1,Irf1,Ifi204,Tlr7,Tmem173,Jun,Icam1,Txk,Plac8,Gadd45g,Dhx58,Rsad2,Smurf2,Gch1,Iqsec1,Irf4,D16Ertd472e
GO BP	IFNb	Upregulated	1.5h vs UT	CD8 T cell	WT	GO:0051246	regulation of protein metabolic process	0.184379	-1.69076	2759	17	0.168317	Smurf2,Ccnb2,Zcchc4,Psmb9,Gadd45g,Hexim2,Irf4,Plgrkt,Sept4,Ncoa7,Fas,Tlr7,Sh3bp5,Irf1,Socs1,Icam1,Jun
GO BP	IFNb	Upregulated	1.5h vs UT	CD8 T cell	WT	GO:0032101	regulation of response to external stimulus	9.67207e-06	-11.5463	922	16	0.158416	Irf4,Usp18,B430306N03Rik,Dhx58,Rsad2,Sarm1,Txk,Cxcl10,Trafd1,Tmem173,Tlr7,Apobec3,Ifi204,Zbp1,Socs1,Irf1
GO BP	IFNb	Upregulated	1.5h vs UT	CD8 T cell	WT	GO:0048584	positive regulation of response to stimulus	0.0502779	-2.99019	2114	16	0.158416	Pld2,Jun,Tmem173,Sarm1,Txk,Cxcl10,Icam1,Zbp1,Irf1,Fas,Tlr7,Ifi204,Sept4,Gadd45g,Dhx58,Rsad2
GO BP	IFNb	Upregulated	1.5h vs UT	CD8 T cell	WT	GO:0031347	regulation of defense response	3.5476e-07	-14.8518	624	15	0.148515	Sarm1,Txk,Trafd1,Tmem173,Apobec3,Ifi204,Tlr7,Socs1,Zbp1,Irf1,Irf4,B430306N03Rik,Usp18,Dhx58,Rsad2
GO BP	IFNb	Upregulated	1.5h vs UT	CD8 T cell	WT	GO:0050776	regulation of immune response	4.29842e-06	-12.3573	763	15	0.148515	Irf4,B430306N03Rik,Dhx58,Rsad2,Sarm1,Txk,Pld2,Trafd1,Tmem173,Phf11a,Ifi204,Tlr7,Zbp1,Socs1,Irf1
GO BP	IFNb	Upregulated	1.5h vs UT	CD8 T cell	WT	GO:0031328	positive regulation of cellular biosynthetic process	0.0537916	-2.92264	1964	15	0.148515	Tmem173,Jun,Dkc1,Icam1,Txk,Irf1,Tlr7,Myo6,Ncoa7,Ptov1,Irf4,Pbx4,Zxdc,Plac8,Zcchc4
GO BP	IFNb	Upregulated	1.5h vs UT	CD8 T cell	WT	GO:0009891	positive regulation of biosynthetic process	0.0622119	-2.77721	2005	15	0.148515	Icam1,Txk,Tmem173,Jun,Dkc1,Myo6,Tlr7,Ncoa7,Irf1,Irf4,Pbx4,Ptov1,Zcchc4,Zxdc,Plac8
GO BP	IFNb	Upregulated	1.5h vs UT	CD8 T cell	WT	GO:0046483	heterocycle metabolic process	0.163753	-1.8094	2337	15	0.148515	Dkc1,Zrsr1,Jun,Apobec3,Pnpt1,Oas2,Isg20,Gch1,Ampd3,Cmpk2,Gpatch1,Zcchc4,Oas1a,Dars2,Gemin8
GO BP	IFNb	Upregulated	1.5h vs UT	CD8 T cell	WT	GO:0006725	cellular aromatic compound metabolic process	0.191432	-1.65322	2404	15	0.148515	Apobec3,Pnpt1,Oas2,Zrsr1,Dkc1,Jun,Zcchc4,Gemin8,Dars2,Oas1a,Isg20,Cmpk2,Gpatch1,Gch1,Ampd3
GO BP	IFNb	Upregulated	1.5h vs UT	CD8 T cell	WT	GO:0002831	regulation of response to biotic stimulus	2.62752e-09	-19.7572	363	14	0.138614	Trafd1,Tmem173,Sarm1,Txk,Zbp1,Socs1,Irf1,Apobec3,Ifi204,Tlr7,B430306N03Rik,Irf4,Rsad2,Dhx58
GO BP	IFNb	Upregulated	1.5h vs UT	CD8 T cell	WT	GO:0035556	intracellular signal transduction	0.0071237	-4.94433	1381	14	0.138614	Sh3bp5,Haspin,Irf1,Socs1,Rasgrf2,Ifi204,Tlr7,Myo6,Adgrg5,Jun,Tmem173,Ralgds,Pld2,Cxcl10
GO BP	IFNb	Upregulated	1.5h vs UT	CD8 T cell	WT	GO:0010647	positive regulation of cell communication	0.0645324	-2.74059	1846	14	0.138614	Gadd45g,Dhx58,Rsad2,Sept4,Ildr1,Zbp1,Tlr7,Fas,Rasgrf2,Pld2,Jun,Sarm1,Txk,Icam1
GO BP	IFNb	Upregulated	1.5h vs UT	CD8 T cell	WT	GO:0023056	positive regulation of signaling	0.0661644	-2.71561	1853	14	0.138614	Zbp1,Tlr7,Fas,Rasgrf2,Pld2,Jun,Sarm1,Txk,Icam1,Gadd45g,Rsad2,Dhx58,Sept4,Ildr1
GO BP	IFNb	Upregulated	1.5h vs UT	CD8 T cell	WT	GO:0010557	positive regulation of macromolecule biosynthetic process	0.0699992	-2.65927	1869	14	0.138614	Ptov1,Pbx4,Irf4,Zxdc,Plac8,Zcchc4,Dkc1,Jun,Tmem173,Txk,Irf1,Ncoa7,Tlr7,Myo6
GO BP	IFNb	Upregulated	1.5h vs UT	CD8 T cell	WT	GO:0051049	regulation of transport	0.087667	-2.43421	1936	14	0.138614	Ildr1,Sept4,Iqsec1,Clic4,Dnajc13,Rsad2,Bst2,Pld2,Icam1,Cxcl10,Oas2,Socs1,Rasgrf2,Myo6
GO BP	IFNb	Upregulated	1.5h vs UT	CD8 T cell	WT	GO:0006139	nucleobase-containing compound metabolic process	0.18213	-1.70304	2198	14	0.138614	Zrsr1,Dkc1,Jun,Apobec3,Pnpt1,Oas2,Isg20,Ampd3,Cmpk2,Gpatch1,Zcchc4,Oas1a,Dars2,Gemin8
GO BP	IFNb	Upregulated	1.5h vs UT	CD8 T cell	WT	GO:0045088	regulation of innate immune response	1.40942e-09	-20.3801	286	13	0.128713	Tmem173,Trafd1,Txk,Sarm1,Irf1,Socs1,Zbp1,Ifi204,Tlr7,B430306N03Rik,Irf4,Dhx58,Rsad2
GO BP	IFNb	Upregulated	1.5h vs UT	CD8 T cell	WT	GO:0002684	positive regulation of immune system process	0.000337713	-7.99331	877	13	0.128713	Rsad2,Dhx58,Ifi204,Tlr7,Irf1,Socs1,Zbp1,Icam1,Cxcl10,Txk,Tmem173,Jun,Pld2
GO BP	IFNb	Upregulated	1.5h vs UT	CD8 T cell	WT	GO:0045935	positive regulation of nucleobase-containing compound metabolic process	0.119776	-2.12213	1862	13	0.128713	Plac8,Zxdc,Ptov1,Pbx4,Irf4,Irf1,Pnpt1,Myo6,Ncoa7,Dkc1,Tmem173,Jun,Txk
GO BP	IFNb	Upregulated	1.5h vs UT	CD8 T cell	WT	GO:0010628	positive regulation of gene expression	0.171833	-1.76123	1992	13	0.128713	Pbx4,Plgrkt,Irf4,Ptov1,Zcchc4,Zxdc,Plac8,Txk,Jun,Tmem173,Myo6,Ncoa7,Irf1
GO BP	IFNb	Upregulated	1.5h vs UT	CD8 T cell	WT	GO:0006357	regulation of transcription by RNA polymerase II	0.182105	-1.70317	2015	13	0.128713	Hexim2,Plac8,Smurf2,Ptov1,Pbx4,Irf4,Irf1,Myo6,Ncoa7,Ifi204,Tmem173,Jun,Txk
GO BP	IFNb	Upregulated	1.5h vs UT	CD8 T cell	WT	GO:0035456	response to interferon-beta	3.43337e-17	-37.9104	55	12	0.118812	Bst2,Ifitm3,Igtp,Ifit3,Gbp3,Tmem173,Gbp2,Ifi204,Gm12185,Ifit1,Pnpt1,Irf1
GO BP	IFNb	Upregulated	1.5h vs UT	CD8 T cell	WT	GO:0001775	cell activation	3.53555e-05	-10.2501	599	12	0.118812	Irf4,Psmb10,Rsad2,Gadd45g,Cxcl10,Txk,Icam1,Jaml,Jun,Tlr7,Fas,Irf1
GO BP	IFNb	Upregulated	1.5h vs UT	CD8 T cell	WT	GO:0044248	cellular catabolic process	0.0533572	-2.93075	1466	12	0.118812	Psmb10,Ube2l6,Apobec3,Smurf2,Pnpt1,Oas2,Psmb9,Isg20,Usp18,Pld2,Gzma,Tmem173
GO BP	IFNb	Upregulated	1.5h vs UT	CD8 T cell	WT	GO:0009967	positive regulation of signal transduction	0.064131	-2.74683	1511	12	0.118812	Gadd45g,Rsad2,Dhx58,Sept4,Zbp1,Fas,Tlr7,Jun,Pld2,Icam1,Txk,Sarm1
GO BP	IFNb	Upregulated	1.5h vs UT	CD8 T cell	WT	GO:0009056	catabolic process	0.119667	-2.12305	1687	12	0.118812	Tmem173,Gzma,Pld2,Usp18,Isg20,Psmb9,Oas2,Pnpt1,Smurf2,Apobec3,Psmb10,Ube2l6
GO BP	IFNb	Upregulated	1.5h vs UT	CD8 T cell	WT	GO:0051254	positive regulation of RNA metabolic process	0.126181	-2.07004	1704	12	0.118812	Ptov1,Jun,Tmem173,Pbx4,Txk,Irf4,Pnpt1,Irf1,Zxdc,Plac8,Ncoa7,Myo6
GO BP	IFNb	Upregulated	1.5h vs UT	CD8 T cell	WT	GO:0006796	phosphate-containing compound metabolic process	0.133297	-2.01518	1722	12	0.118812	Tlr7,Ppa1,Ccnb2,Socs1,Oas1a,Plpp5,Haspin,Txk,Chpt1,Cmpk2,Ampd3,Pld2
GO BP	IFNb	Upregulated	1.5h vs UT	CD8 T cell	WT	GO:0007166	cell surface receptor signaling pathway	0.134908	-2.00316	1726	12	0.118812	Il21r,Cxcl10,Txk,Jun,Adgrg5,Gpr171,Fas,Oas2,Socs1,Irf1,Smurf2,Ifitm3
GO BP	IFNb	Upregulated	1.5h vs UT	CD8 T cell	WT	GO:0006793	phosphorus metabolic process	0.142711	-1.94693	1745	12	0.118812	Ampd3,Cmpk2,Oas1a,Ppa1,Ccnb2,Pld2,Txk,Chpt1,Socs1,Plpp5,Haspin,Tlr7
GO BP	IFNb	Upregulated	1.5h vs UT	CD8 T cell	WT	GO:0031399	regulation of protein modification process	0.176781	-1.73284	1822	12	0.118812	Ccnb2,Gadd45g,Hexim2,Sept4,Ncoa7,Tlr7,Fas,Sh3bp5,Socs1,Irf1,Icam1,Jun
GO BP	IFNb	Upregulated	1.5h vs UT	CD8 T cell	WT	GO:0045321	leukocyte activation	4.61173e-05	-9.98432	519	11	0.108911	Irf1,Tlr7,Fas,Jun,Icam1,Jaml,Txk,Gadd45g,Rsad2,Psmb10,Irf4
GO BP	IFNb	Upregulated	1.5h vs UT	CD8 T cell	WT	GO:0051336	regulation of hydrolase activity	0.0293505	-3.52845	1183	11	0.108911	Iqsec1,Usp6nl,Oas1a,Psmb9,Oasl1,Jun,Gzma,Icam1,Txk,Oas2,Fas
GO BP	IFNb	Upregulated	1.5h vs UT	CD8 T cell	WT	GO:0016070	RNA metabolic process	0.040465	-3.20732	1246	11	0.108911	Isg20,Dkc1,Zrsr1,Gpatch1,Jun,Zcchc4,Apobec3,Pnpt1,Dars2,Gemin8,Oas2
GO BP	IFNb	Upregulated	1.5h vs UT	CD8 T cell	WT	GO:1901575	organic substance catabolic process	0.0808383	-2.5153	1405	11	0.108911	Gzma,Pld2,Ube2l6,Apobec3,Pnpt1,Oas2,Isg20,Usp18,Psmb10,Smurf2,Psmb9
GO BP	IFNb	Upregulated	1.5h vs UT	CD8 T cell	WT	GO:1901700	response to oxygen-containing compound	0.0895866	-2.41255	1432	11	0.108911	Sarm1,Cxcl10,Icam1,Gbp2,Gch1,Pld2,Cmpk2,Jun,Gbp10,Socs1,Irf1
GO BP	IFNb	Upregulated	1.5h vs UT	CD8 T cell	WT	GO:0045893	positive regulation of transcription, DNA-templated	0.134448	-2.00658	1550	11	0.108911	Myo6,Ncoa7,Zxdc,Plac8,Irf1,Irf4,Txk,Pbx4,Jun,Tmem173,Ptov1
GO BP	IFNb	Upregulated	1.5h vs UT	CD8 T cell	WT	GO:0010467	gene expression	0.144426	-1.93499	1573	11	0.108911	Pnpt1,Dars2,Gemin8,Zcchc4,Fas,Zrsr1,Dkc1,Jun,BC005561,Gpatch1,Isg20
GO BP	IFNb	Upregulated	1.5h vs UT	CD8 T cell	WT	GO:1903508	positive regulation of nucleic acid-templated transcription	0.160353	-1.83038	1608	11	0.108911	Irf4,Txk,Pbx4,Jun,Tmem173,Ptov1,Myo6,Ncoa7,Zxdc,Plac8,Irf1
GO BP	IFNb	Upregulated	1.5h vs UT	CD8 T cell	WT	GO:1902680	positive regulation of RNA biosynthetic process	0.160821	-1.82746	1609	11	0.108911	Ptov1,Jun,Tmem173,Pbx4,Txk,Irf4,Irf1,Zxdc,Plac8,Ncoa7,Myo6
GO BP	IFNb	Upregulated	1.5h vs UT	CD8 T cell	WT	GO:0044093	positive regulation of molecular function	0.176163	-1.73635	1641	11	0.108911	Gadd45g,Fas,Dkc1,Usp6nl,Iqsec1,Jun,Tmem173,Gch1,Txk,Irf4,Icam1
GO BP	IFNb	Upregulated	1.5h vs UT	CD8 T cell	WT	GO:0051247	positive regulation of protein metabolic process	0.190155	-1.65992	1669	11	0.108911	Sept4,Jun,Icam1,Plgrkt,Irf4,Irf1,Gadd45g,Tlr7,Zcchc4,Fas,Smurf2
GO BP	IFNb	Upregulated	1.5h vs UT	CD8 T cell	WT	GO:0010941	regulation of cell death	0.198899	-1.61496	1686	11	0.108911	Sept4,Gadd45g,Plac8,Cxcl10,Sarm1,Icam1,Gzma,Jun,Fas,Ncoa7,Irf1
GO BP	IFNb	Upregulated	1.5h vs UT	CD8 T cell	WT	GO:0090304	nucleic acid metabolic process	0.245768	-1.40337	1772	11	0.108911	Oas2,Pnpt1,Apobec3,Jun,Zrsr1,Dkc1,Dars2,Gemin8,Zcchc4,Gpatch1,Isg20
GO BP	IFNb	Upregulated	1.5h vs UT	CD8 T cell	WT	GO:0035458	cellular response to interferon-beta	1.34504e-14	-31.9398	45	10	0.0990099	Igtp,Gbp3,Ifit3,Tmem173,Gbp2,Ifi204,Gm12185,Ifit1,Irf1,Pnpt1
GO BP	IFNb	Upregulated	1.5h vs UT	CD8 T cell	WT	GO:0043901	negative regulation of multi-organism process	2.036e-07	-15.4071	232	10	0.0990099	Isg20,Jun,Trafd1,Ifitm3,Oasl1,Apobec3,Rsad2,Bst2,Dhx58,Oas1a
GO BP	IFNb	Upregulated	1.5h vs UT	CD8 T cell	WT	GO:0001932	regulation of protein phosphorylation	0.162958	-1.81426	1437	10	0.0990099	Icam1,Jun,Fas,Tlr7,Ccnb2,Irf1,Gadd45g,Hexim2,Socs1,Sh3bp5
GO BP	IFNb	Upregulated	1.5h vs UT	CD8 T cell	WT	GO:0042325	regulation of phosphorylation	0.228058	-1.47815	1557	10	0.0990099	Jun,Icam1,Socs1,Hexim2,Gadd45g,Irf1,Sh3bp5,Fas,Tlr7,Ccnb2
GO BP	IFNb	Upregulated	1.5h vs UT	CD8 T cell	WT	GO:0048585	negative regulation of response to stimulus	0.230392	-1.46797	1561	10	0.0990099	Socs1,Irf1,Dhx58,Smurf2,Ncoa7,Trafd1,Pld2,Irf4,Icam1,Sarm1
GO BP	IFNb	Upregulated	1.5h vs UT	CD8 T cell	WT	GO:1902531	regulation of intracellular signal transduction	0.244591	-1.40817	1585	10	0.0990099	Dhx58,Rasgrf2,Fas,Tlr7,Gadd45g,Icam1,Pld2,Jun,Iqsec1,Sept4
GO BP	IFNb	Upregulated	1.5h vs UT	CD8 T cell	WT	GO:0042110	T cell activation	6.8241e-06	-11.8951	269	9	0.0891089	Icam1,Jaml,Irf4,Txk,Rsad2,Psmb10,Fas,Irf1,Gadd45g
GO BP	IFNb	Upregulated	1.5h vs UT	CD8 T cell	WT	GO:0043902	positive regulation of multi-organism process	4.86825e-05	-9.93019	345	9	0.0891089	Tlr7,Ifi204,Smurf2,Rsad2,Dhx58,Zbp1,Txk,Jun,Tmem173
GO BP	IFNb	Upregulated	1.5h vs UT	CD8 T cell	WT	GO:0046649	lymphocyte activation	0.000235487	-8.35385	425	9	0.0891089	Irf1,Gadd45g,Rsad2,Fas,Psmb10,Jaml,Irf4,Icam1,Txk
GO BP	IFNb	Upregulated	1.5h vs UT	CD8 T cell	WT	GO:0050778	positive regulation of immune response	0.00139222	-6.57685	545	9	0.0891089	Pld2,Tmem173,Txk,Zbp1,Irf1,Tlr7,Dhx58,Rsad2,Ifi204
GO BP	IFNb	Upregulated	1.5h vs UT	CD8 T cell	WT	GO:0001817	regulation of cytokine production	0.00586446	-5.13884	677	9	0.0891089	Tlr7,Rsad2,Dhx58,Ifi204,Socs1,Irf1,Txk,Irf4,Tmem173
GO BP	IFNb	Upregulated	1.5h vs UT	CD8 T cell	WT	GO:0048534	hematopoietic or lymphoid organ development	0.00826358	-4.7959	715	9	0.0891089	Jun,Txk,Irf4,Gadd45g,Irf1,Fas,Apobec3,Rsad2,Ccnb2
GO BP	IFNb	Upregulated	1.5h vs UT	CD8 T cell	WT	GO:0044265	cellular macromolecule catabolic process	0.00947299	-4.65931	731	9	0.0891089	Usp18,Gzma,Isg20,Pnpt1,Oas2,Psmb9,Psmb10,Ube2l6,Smurf2
GO BP	IFNb	Upregulated	1.5h vs UT	CD8 T cell	WT	GO:0002520	immune system development	0.0109007	-4.51893	748	9	0.0891089	Txk,Irf4,Jun,Fas,Rsad2,Apobec3,Ccnb2,Gadd45g,Irf1
GO BP	IFNb	Upregulated	1.5h vs UT	CD8 T cell	WT	GO:0009057	macromolecule catabolic process	0.0192049	-3.95259	823	9	0.0891089	Psmb10,Ube2l6,Smurf2,Pnpt1,Oas2,Psmb9,Isg20,Usp18,Gzma
GO BP	IFNb	Upregulated	1.5h vs UT	CD8 T cell	WT	GO:1901701	cellular response to oxygen-containing compound	0.0688374	-2.67601	1044	9	0.0891089	Cxcl10,Icam1,Gbp2,Gch1,Jun,Cmpk2,Gbp10,Socs1,Irf1
GO BP	IFNb	Upregulated	1.5h vs UT	CD8 T cell	WT	GO:0045944	positive regulation of transcription by RNA polymerase II	0.154345	-1.86857	1246	9	0.0891089	Ptov1,Tmem173,Jun,Txk,Irf4,Irf1,Plac8,Myo6,Ncoa7
GO BP	IFNb	Upregulated	1.5h vs UT	CD8 T cell	WT	GO:0043085	positive regulation of catalytic activity	0.1665	-1.79276	1269	9	0.0891089	Fas,Gadd45g,Txk,Icam1,Iqsec1,Usp6nl,Dkc1,Gch1,Jun
GO BP	IFNb	Upregulated	1.5h vs UT	CD8 T cell	WT	GO:0065003	protein-containing complex assembly	0.21637	-1.53076	1356	9	0.0891089	Fas,Gemin8,Pnpt1,Mx1,Ildr1,Tmem173,Gch1,Sept4,Mx2
GO BP	IFNb	Upregulated	1.5h vs UT	CD8 T cell	WT	GO:0048525	negative regulation of viral process	2.88549e-08	-17.361	99	8	0.0792079	Ifitm3,Oasl1,Apobec3,Bst2,Rsad2,Oas1a,Isg20,Jun
GO BP	IFNb	Upregulated	1.5h vs UT	CD8 T cell	WT	GO:0034341	response to interferon-gamma	1.6789e-07	-15.6	124	8	0.0792079	Gbp3,Gbp2,Gch1,Gbp11,Ifitm3,Bst2,Gbp10,Irf1
GO BP	IFNb	Upregulated	1.5h vs UT	CD8 T cell	WT	GO:0050792	regulation of viral process	3.2176e-06	-12.6469	183	8	0.0792079	Isg20,Jun,Bst2,Apobec3,Rsad2,Ifitm3,Oasl1,Oas1a
GO BP	IFNb	Upregulated	1.5h vs UT	CD8 T cell	WT	GO:0043903	regulation of symbiosis, encompassing mutualism through parasitism	1.16353e-05	-11.3615	218	8	0.0792079	Jun,Isg20,Oas1a,Ifitm3,Oasl1,Bst2,Apobec3,Rsad2
GO BP	IFNb	Upregulated	1.5h vs UT	CD8 T cell	WT	GO:0001819	positive regulation of cytokine production	0.00137268	-6.59099	438	8	0.0792079	Tmem173,Txk,Irf4,Irf1,Tlr7,Rsad2,Dhx58,Ifi204
GO BP	IFNb	Upregulated	1.5h vs UT	CD8 T cell	WT	GO:0032103	positive regulation of response to external stimulus	0.00167334	-6.39293	452	8	0.0792079	Zbp1,Tlr7,Ifi204,Dhx58,Rsad2,Tmem173,Txk,Cxcl10
GO BP	IFNb	Upregulated	1.5h vs UT	CD8 T cell	WT	GO:0002683	negative regulation of immune system process	0.00210626	-6.16284	469	8	0.0792079	Dhx58,Gpr171,Fas,Socs1,Irf1,Irf4,Sarm1,Trafd1
GO BP	IFNb	Upregulated	1.5h vs UT	CD8 T cell	WT	GO:0030097	hemopoiesis	0.0149713	-4.20162	656	8	0.0792079	Fas,Apobec3,Rsad2,Gadd45g,Irf1,Txk,Irf4,Jun
GO BP	IFNb	Upregulated	1.5h vs UT	CD8 T cell	WT	GO:0030334	regulation of cell migration	0.0679947	-2.68833	886	8	0.0792079	Smurf2,Fas,Icam1,Cxcl10,Pld2,Jun,Clic4,Iqsec1
GO BP	IFNb	Upregulated	1.5h vs UT	CD8 T cell	WT	GO:2000145	regulation of cell motility	0.0857638	-2.45616	933	8	0.0792079	Fas,Smurf2,Cxcl10,Icam1,Iqsec1,Clic4,Pld2,Jun
GO BP	IFNb	Upregulated	1.5h vs UT	CD8 T cell	WT	GO:0040012	regulation of locomotion	0.120774	-2.11383	1011	8	0.0792079	Smurf2,Fas,Pld2,Jun,Iqsec1,Clic4,Icam1,Cxcl10
GO BP	IFNb	Upregulated	1.5h vs UT	CD8 T cell	WT	GO:0051270	regulation of cellular component movement	0.125248	-2.07746	1020	8	0.0792079	Cxcl10,Icam1,Clic4,Iqsec1,Pld2,Jun,Fas,Smurf2
GO BP	IFNb	Upregulated	1.5h vs UT	CD8 T cell	WT	GO:0009968	negative regulation of signal transduction	0.207286	-1.57365	1163	8	0.0792079	Icam1,Irf4,Sarm1,Pld2,Dhx58,Smurf2,Socs1,Irf1
GO BP	IFNb	Upregulated	1.5h vs UT	CD8 T cell	WT	GO:0045071	negative regulation of viral genome replication	1.15679e-08	-18.275	57	7	0.0693069	Oas1a,Ifitm3,Oasl1,Bst2,Apobec3,Rsad2,Isg20
GO BP	IFNb	Upregulated	1.5h vs UT	CD8 T cell	WT	GO:1903901	negative regulation of viral life cycle	1.50593e-07	-15.7087	82	7	0.0693069	Isg20,Oas1a,Rsad2,Bst2,Apobec3,Ifitm3,Oasl1
GO BP	IFNb	Upregulated	1.5h vs UT	CD8 T cell	WT	GO:0045069	regulation of viral genome replication	3.86564e-07	-14.766	94	7	0.0693069	Isg20,Apobec3,Rsad2,Bst2,Oasl1,Ifitm3,Oas1a
GO BP	IFNb	Upregulated	1.5h vs UT	CD8 T cell	WT	GO:1903900	regulation of viral life cycle	7.11834e-06	-11.8528	145	7	0.0693069	Isg20,Apobec3,Rsad2,Bst2,Ifitm3,Oasl1,Oas1a
GO BP	IFNb	Upregulated	1.5h vs UT	CD8 T cell	WT	GO:0045089	positive regulation of innate immune response	3.95597e-05	-10.1377	189	7	0.0693069	Txk,Tmem173,Rsad2,Dhx58,Ifi204,Tlr7,Zbp1
GO BP	IFNb	Upregulated	1.5h vs UT	CD8 T cell	WT	GO:0002833	positive regulation of response to biotic stimulus	8.66251e-05	-9.35392	214	7	0.0693069	Txk,Tmem173,Ifi204,Rsad2,Dhx58,Tlr7,Zbp1
GO BP	IFNb	Upregulated	1.5h vs UT	CD8 T cell	WT	GO:0019221	cytokine-mediated signaling pathway	0.000648871	-7.34028	298	7	0.0693069	Socs1,Irf1,Oas2,Ifitm3,Fas,Il21r,Cxcl10
GO BP	IFNb	Upregulated	1.5h vs UT	CD8 T cell	WT	GO:0031349	positive regulation of defense response	0.00105772	-6.85164	324	7	0.0693069	Zbp1,Tlr7,Dhx58,Rsad2,Ifi204,Tmem173,Txk
GO BP	IFNb	Upregulated	1.5h vs UT	CD8 T cell	WT	GO:0002521	leukocyte differentiation	0.00221906	-6.11067	369	7	0.0693069	Fas,Rsad2,Gadd45g,Irf1,Txk,Irf4,Jun
GO BP	IFNb	Upregulated	1.5h vs UT	CD8 T cell	WT	GO:0031400	negative regulation of protein modification process	0.0278122	-3.58228	601	7	0.0693069	Jun,Socs1,Hexim2,Irf1,Gadd45g,Sh3bp5,Ncoa7
GO BP	IFNb	Upregulated	1.5h vs UT	CD8 T cell	WT	GO:0019637	organophosphate metabolic process	0.0574507	-2.85683	706	7	0.0693069	Pld2,Ampd3,Cmpk2,Chpt1,Plpp5,Oas1a,Socs1
GO BP	IFNb	Upregulated	1.5h vs UT	CD8 T cell	WT	GO:0014070	response to organic cyclic compound	0.0578016	-2.85074	707	7	0.0693069	Socs1,Fas,Pld2,Tmem173,Jun,Usp18,Ifit3
GO BP	IFNb	Upregulated	1.5h vs UT	CD8 T cell	WT	GO:0006396	RNA processing	0.0654813	-2.72599	728	7	0.0693069	Pnpt1,Gemin8,Zcchc4,Dkc1,Zrsr1,Gpatch1,Isg20
GO BP	IFNb	Upregulated	1.5h vs UT	CD8 T cell	WT	GO:0033993	response to lipid	0.0737565	-2.60699	749	7	0.0693069	Gbp10,Fas,Cxcl10,Gch1,Cmpk2,Jun,Gbp2
GO BP	IFNb	Upregulated	1.5h vs UT	CD8 T cell	WT	GO:1901565	organonitrogen compound catabolic process	0.13577	-1.99679	875	7	0.0693069	Psmb9,Apobec3,Smurf2,Ube2l6,Psmb10,Gzma,Usp18
GO BP	IFNb	Upregulated	1.5h vs UT	CD8 T cell	WT	GO:0051046	regulation of secretion	0.157178	-1.85038	911	7	0.0693069	Ildr1,Pld2,Sept4,Oas2,Socs1,Rsad2,Myo6
GO BP	IFNb	Upregulated	1.5h vs UT	CD8 T cell	WT	GO:1902533	positive regulation of intracellular signal transduction	0.170991	-1.76614	933	7	0.0693069	Tlr7,Icam1,Dhx58,Sept4,Gadd45g,Jun,Pld2
GO BP	IFNb	Upregulated	1.5h vs UT	CD8 T cell	WT	GO:0051726	regulation of cell cycle	0.18732	-1.67494	958	7	0.0693069	Jun,Ccnb2,Hexim2,Pnpt1,Gadd45g,Irf1,Haspin
GO BP	IFNb	Upregulated	1.5h vs UT	CD8 T cell	WT	GO:0032269	negative regulation of cellular protein metabolic process	0.253173	-1.37368	1051	7	0.0693069	Ncoa7,Sh3bp5,Socs1,Hexim2,Irf1,Gadd45g,Jun
GO BP	IFNb	Upregulated	1.5h vs UT	CD8 T cell	WT	GO:0030217	T cell differentiation	0.000139184	-8.87972	161	6	0.0594059	Irf4,Txk,Gadd45g,Irf1,Rsad2,Fas
GO BP	IFNb	Upregulated	1.5h vs UT	CD8 T cell	WT	GO:0044403	symbiont process	0.00108488	-6.82629	237	6	0.0594059	Zbp1,Icam1,Gbp3,Jun,Usp6nl,Gbp2
GO BP	IFNb	Upregulated	1.5h vs UT	CD8 T cell	WT	GO:0030098	lymphocyte differentiation	0.00218119	-6.12788	272	6	0.0594059	Irf1,Gadd45g,Fas,Rsad2,Txk,Irf4
GO BP	IFNb	Upregulated	1.5h vs UT	CD8 T cell	WT	GO:0044419	interspecies interaction between organisms	0.00284779	-5.86121	287	6	0.0594059	Gbp3,Icam1,Usp6nl,Gbp2,Jun,Zbp1
GO BP	IFNb	Upregulated	1.5h vs UT	CD8 T cell	WT	GO:0032496	response to lipopolysaccharide	0.00602398	-5.11201	335	6	0.0594059	Gbp10,Cxcl10,Gbp2,Gch1,Jun,Cmpk2
GO BP	IFNb	Upregulated	1.5h vs UT	CD8 T cell	WT	GO:0002237	response to molecule of bacterial origin	0.00770903	-4.86536	353	6	0.0594059	Gbp2,Cmpk2,Jun,Gch1,Cxcl10,Gbp10
GO BP	IFNb	Upregulated	1.5h vs UT	CD8 T cell	WT	GO:0002697	regulation of immune effector process	0.0159525	-4.13814	414	6	0.0594059	Tmem173,Pld2,Apobec3,Rsad2,Dhx58,Irf1
GO BP	IFNb	Upregulated	1.5h vs UT	CD8 T cell	WT	GO:0001933	negative regulation of protein phosphorylation	0.0168244	-4.08493	419	6	0.0594059	Jun,Socs1,Hexim2,Gadd45g,Irf1,Sh3bp5
GO BP	IFNb	Upregulated	1.5h vs UT	CD8 T cell	WT	GO:0042326	negative regulation of phosphorylation	0.0252442	-3.67916	460	6	0.0594059	Socs1,Hexim2,Irf1,Gadd45g,Sh3bp5,Jun
[truncated: 324 more rows]
