# Supplementary material for: Cell-type-specific requirement for TYK2 in murine immune cells under steady state and challenged conditions
Source: Cell Mol Life Sci. 2025 Mar 2;82(1):98. doi: 10.1007/s00018-025-05625-9 (PMC11872851; doi:10.1007/s00018-025-05625-9)
Supplement: Supplementary file 4 — Supplementary file4 (XLSX 26 KB) [file 18_2025_5625_MOESM4_ESM.xlsx]

## Sheet: H and T
Homer Known Motif Enrichment Results
FDR ≤ 0.05
Treatment	Cell type	Comparison	DE genes used	Motif Name	Consensus	P-value	Log P-value	q-value (Benjamini)	# of Target Sequences with Motif(of 63)	% of Target Sequences with Motif	# of Background Sequences with Motif(of 24041)	% of Background Sequences with Motif
Homeostatic	Macrophage	KOvsWT	downregulated	ISRE(IRF)/ThioMac-LPS-Expression(GSE23622)/Homer	AGTTTCASTTTC	1e-33	-76.3	0	29	0.5088	473.5	0.0198
Homeostatic	Macrophage	KOvsWT	downregulated	IRF3(IRF)/BMDM-Irf3-ChIP-Seq(GSE67343)/Homer	AGTTTCAKTTTC	1e-27	-63.1	0	36	0.6316	1603.1	0.0669
Homeostatic	Macrophage	KOvsWT	downregulated	IRF2(IRF)/Erythroblas-IRF2-ChIP-Seq(GSE36985)/Homer	GAAASYGAAASY	1e-25	-59.4	0	28	0.4912	772	0.0322
Homeostatic	Macrophage	KOvsWT	downregulated	IRF8(IRF)/BMDM-IRF8-ChIP-Seq(GSE77884)/Homer	GRAASTGAAAST	1e-24	-55.5	0	35	0.614	1837	0.0767
Homeostatic	Macrophage	KOvsWT	downregulated	IRF1(IRF)/PBMC-IRF1-ChIP-Seq(GSE43036)/Homer	GAAAGTGAAAGT	1e-23	-53.2	0	27	0.4737	866.6	0.0362
Homeostatic	Macrophage	KOvsWT	downregulated	PU.1:IRF8(ETS:IRF)/pDC-Irf8-ChIP-Seq(GSE66899)/Homer	GGAAGTGAAAST	1e-13	-31.2	0	21	0.3684	1079.8	0.0451
Homeostatic	Macrophage	KOvsWT	downregulated	T1ISRE(IRF)/ThioMac-Ifnb-Expression/Homer	ACTTTCGTTTCT	1e-11	-25.9	0	8	0.1404	64	0.0027
Homeostatic	Macrophage	KOvsWT	downregulated	PRDM1(Zf)/Hela-PRDM1-ChIP-Seq(GSE31477)/Homer	ACTTTCACTTTC	1e-08	-19.1	0	22	0.386	2293.3	0.0957
Homeostatic	Macrophage	KOvsWT	downregulated	bZIP:IRF(bZIP,IRF)/Th17-BatF-ChIP-Seq(GSE39756)/Homer	NAGTTTCABTHTGACTNW	1e-07	-17.7	0	18	0.3158	1608.1	0.0671
Homeostatic	Macrophage	KOvsWT	downregulated	PU.1-IRF(ETS:IRF)/Bcell-PU.1-ChIP-Seq(GSE21512)/Homer	MGGAAGTGAAAC	1e-06	-14.1	0	33	0.5789	6408.7	0.2674
Homeostatic	Macrophage	KOvsWT	downregulated	IRF4(IRF)/GM12878-IRF4-ChIP-Seq(GSE32465)/Homer	ACTGAAACCA	0.0001	-10.8	0.0008	15	0.2632	1843.4	0.0769
Homeostatic	Macrophage	KOvsWT	downregulated	SPDEF(ETS)/VCaP-SPDEF-ChIP-Seq(SRA014231)/Homer	ASWTCCTGBT	0.001	-8.43	0.008	25	0.4386	5307.8	0.2215
Homeostatic	Macrophage	KOvsWT	downregulated	EWS:ERG-fusion(ETS)/CADO_ES1-EWS:ERG-ChIP-Seq(SRA014231)/Homer	ATTTCCTGTN	0.001	-8.27	0.0087	20	0.3509	3748.8	0.1564
Homeostatic	Macrophage	KOvsWT	downregulated	Stat3+il21(Stat)/CD4-Stat3-ChIP-Seq(GSE19198)/Homer	SVYTTCCNGGAARB	0.001	-7.73	0.0138	18	0.3158	3290.7	0.1373
Homeostatic	Macrophage	KOvsWT	downregulated	EWS:FLI1-fusion(ETS)/SK_N_MC-EWS:FLI1-ChIP-Seq(SRA014231)/Homer	VACAGGAAAT	0.001	-7.15	0.0231	18	0.3158	3453.6	0.1441
Homeostatic	Macrophage	KOvsWT	downregulated	AP-1(bZIP)/ThioMac-PU.1-ChIP-Seq(GSE21512)/Homer	VTGACTCATC	0.001	-7.01	0.0247	15	0.2632	2603.8	0.1086
Homeostatic	Macrophage	KOvsWT	downregulated	STAT4(Stat)/CD4-Stat4-ChIP-Seq(GSE22104)/Homer	NYTTCCWGGAAR	0.001	-6.94	0.025	20	0.3509	4142.3	0.1728
Homeostatic	Macrophage	KOvsWT	downregulated	NFAT(RHD)/Jurkat-NFATC1-ChIP-Seq(Jolma_et_al.)/Homer	ATTTTCCATT	0.01	-6.52	0.0359	16	0.2807	3027.3	0.1263
Homeostatic	Macrophage	KOvsWT	downregulated	ERG(ETS)/VCaP-ERG-ChIP-Seq(GSE14097)/Homer	ACAGGAAGTG	0.01	-6.2	0.0471	32	0.5614	8757.8	0.3654
Homeostatic	Macrophage	KOvsWT	downregulated	STAT1(Stat)/HelaS3-STAT1-ChIP-Seq(GSE12782)/Homer	NATTTCCNGGAAAT	0.01	-6.17	0.0471	10	0.1754	1450.8	0.0605
Homeostatic	Macrophage	KEvsWT	downregulated	ISRE(IRF)/ThioMac-LPS-Expression(GSE23622)/Homer	AGTTTCASTTTC	1e-33	-76.6	0	30	0.4688	481.2	0.0191
Homeostatic	Macrophage	KEvsWT	downregulated	IRF3(IRF)/BMDM-Irf3-ChIP-Seq(GSE67343)/Homer	AGTTTCAKTTTC	1e-27	-64.25	0	38	0.5938	1639.6	0.065
Homeostatic	Macrophage	KEvsWT	downregulated	IRF2(IRF)/Erythroblas-IRF2-ChIP-Seq(GSE36985)/Homer	GAAASYGAAASY	1e-27	-62.96	0	30	0.4688	777.8	0.0308
Homeostatic	Macrophage	KEvsWT	downregulated	IRF8(IRF)/BMDM-IRF8-ChIP-Seq(GSE77884)/Homer	GRAASTGAAAST	1e-24	-56.42	0	37	0.5781	1885.1	0.0748
Homeostatic	Macrophage	KEvsWT	downregulated	IRF1(IRF)/PBMC-IRF1-ChIP-Seq(GSE43036)/Homer	GAAAGTGAAAGT	1e-23	-53.37	0	28	0.4375	875.6	0.0347
Homeostatic	Macrophage	KEvsWT	downregulated	PU.1:IRF8(ETS:IRF)/pDC-Irf8-ChIP-Seq(GSE66899)/Homer	GGAAGTGAAAST	1e-12	-29.25	0	21	0.3281	1096	0.0435
Homeostatic	Macrophage	KEvsWT	downregulated	T1ISRE(IRF)/ThioMac-Ifnb-Expression/Homer	ACTTTCGTTTCT	1e-10	-24.98	0	8	0.125	66.3	0.0026
Homeostatic	Macrophage	KEvsWT	downregulated	PRDM1(Zf)/Hela-PRDM1-ChIP-Seq(GSE31477)/Homer	ACTTTCACTTTC	1e-07	-17.05	0	22	0.3438	2360.2	0.0936
Homeostatic	Macrophage	KEvsWT	downregulated	bZIP:IRF(bZIP,IRF)/Th17-BatF-ChIP-Seq(GSE39756)/Homer	NAGTTTCABTHTGACTNW	1e-06	-16.01	0	18	0.2812	1663.2	0.066
Homeostatic	Macrophage	KEvsWT	downregulated	IRF4(IRF)/GM12878-IRF4-ChIP-Seq(GSE32465)/Homer	ACTGAAACCA	1e-06	-15.74	0	19	0.2969	1894.9	0.0751
Homeostatic	Macrophage	KEvsWT	downregulated	PU.1-IRF(ETS:IRF)/Bcell-PU.1-ChIP-Seq(GSE21512)/Homer	MGGAAGTGAAAC	1e-06	-14.8	0	36	0.5625	6611.4	0.2622
Homeostatic	Macrophage	KEvsWT	downregulated	Foxf1(Forkhead)/Lung-Foxf1-ChIP-Seq(GSE77951)/Homer	WWATRTAAACAN	0.001	-9.08	0.0042	18	0.2812	2735.5	0.1085
Homeostatic	Macrophage	KEvsWT	downregulated	Stat3+il21(Stat)/CD4-Stat3-ChIP-Seq(GSE19198)/Homer	SVYTTCCNGGAARB	0.001	-7.398	0.0207	19	0.2969	3414.2	0.1354
Homeostatic	Macrophage	KEvsWT	downregulated	AP-1(bZIP)/ThioMac-PU.1-ChIP-Seq(GSE21512)/Homer	VTGACTCATC	0.001	-6.938	0.0305	16	0.25	2702.9	0.1072
Homeostatic	Macrophage	KEvsWT	downregulated	EWS:ERG-fusion(ETS)/CADO_ES1-EWS:ERG-ChIP-Seq(SRA014231)/Homer	ATTTCCTGTN	0.01	-6.817	0.0321	20	0.3125	3873.1	0.1536
Homeostatic	Macrophage	KEvsWT	downregulated	STAT1(Stat)/HelaS3-STAT1-ChIP-Seq(GSE12782)/Homer	NATTTCCNGGAAAT	0.01	-6.659	0.0353	11	0.1719	1493	0.0592
Homeostatic	Macrophage	KEvsWT	downregulated	FoxL2(Forkhead)/Ovary-FoxL2-ChIP-Seq(GSE60858)/Homer	WWTRTAAACAVG	0.01	-6.6	0.0353	15	0.2344	2517.2	0.0998
Homeostatic	Macrophage	KEvsWT	downregulated	FoxD3(forkhead)/ZebrafishEmbryo-Foxd3.biotin-ChIP-seq(GSE106676)/Homer	TGTTTAYTTAGC	0.01	-6.589	0.0353	17	0.2656	3071.2	0.1218
Homeostatic	Macrophage	KEvsWT	downregulated	STAT4(Stat)/CD4-Stat4-ChIP-Seq(GSE22104)/Homer	NYTTCCWGGAAR	0.01	-6.468	0.036	21	0.3281	4286.3	0.17
Homeostatic	Macrophage	KEvsWT	downregulated	Stat3(Stat)/mES-Stat3-ChIP-Seq(GSE11431)/Homer	CTTCCGGGAA	0.01	-6.123	0.0482	15	0.2344	2641.8	0.1048
Homeostatic	Macrophage	KEvsWT	downregulated	MafK(bZIP)/C2C12-MafK-ChIP-Seq(GSE36030)/Homer	GCTGASTCAGCA	0.01	-6.117	0.0482	8	0.125	914.8	0.0363
Homeostatic	Macrophage	KEvsWT	downregulated	BATF(bZIP)/Th17-BATF-ChIP-Seq(GSE39756)/Homer	DATGASTCAT	0.01	-6.005	0.0493	14	0.2188	2399.6	0.0952
Homeostatic	NK cells	KOvsWT	downregulated	ISRE(IRF)/ThioMac-LPS-Expression(GSE23622)/Homer	AGTTTCASTTTC	1e-06	-15.8	0.0001	10	0.1064	337.5	0.0113
Homeostatic	NK cells	KOvsWT	downregulated	IRF2(IRF)/Erythroblas-IRF2-ChIP-Seq(GSE36985)/Homer	GAAASYGAAASY	1e-06	-15.7	0.0001	13	0.1383	646.8	0.0216
Homeostatic	NK cells	KOvsWT	downregulated	IRF1(IRF)/PBMC-IRF1-ChIP-Seq(GSE43036)/Homer	GAAAGTGAAAGT	1e-05	-13.6	0.0002	12	0.1277	659.9	0.0221
Homeostatic	NK cells	KOvsWT	downregulated	IRF3(IRF)/BMDM-Irf3-ChIP-Seq(GSE67343)/Homer	AGTTTCAKTTTC	0.0001	-11.1	0.0017	15	0.1596	1307.7	0.0438
Homeostatic	NK cells	KOvsWT	downregulated	IRF8(IRF)/BMDM-IRF8-ChIP-Seq(GSE77884)/Homer	GRAASTGAAAST	0.001	-8.38	0.0202	16	0.1702	1861.3	0.0623
Homeostatic	NK cells	KEvsWT	downregulated	ISRE(IRF)/ThioMac-LPS-Expression(GSE23622)/Homer	AGTTTCASTTTC	1e-05	-13.39	0.0007	7	0.1228	291.9	0.0097
Homeostatic	NK cells	KEvsWT	downregulated	IRF1(IRF)/PBMC-IRF1-ChIP-Seq(GSE43036)/Homer	GAAAGTGAAAGT	0.001	-8.677	0.0375	7	0.1228	615.5	0.0205
Homeostatic	CD8 T cells	KOvsWT	downregulated	ISRE(IRF)/ThioMac-LPS-Expression(GSE23622)/Homer	AGTTTCASTTTC	1e-05	-12.3	0.0019	8	0.0808	260.1	0.0091
Homeostatic	CD8 T cells	KOvsWT	downregulated	IRF1(IRF)/PBMC-IRF1-ChIP-Seq(GSE43036)/Homer	GAAAGTGAAAGT	0.001	-8.6	0.0403	9	0.0909	570	0.02
Homeostatic	CD8 T cells	KEvsWT	downregulated	ISRE(IRF)/ThioMac-LPS-Expression(GSE23622)/Homer	AGTTTCASTTTC	1e-07	-16.2	0	10	0.102	307.6	0.0103
Homeostatic	CD8 T cells	KEvsWT	downregulated	IRF2(IRF)/Erythroblas-IRF2-ChIP-Seq(GSE36985)/Homer	GAAASYGAAASY	1e-05	-11.97	0.0014	11	0.1122	615	0.0206
Homeostatic	CD8 T cells	KEvsWT	downregulated	IRF1(IRF)/PBMC-IRF1-ChIP-Seq(GSE43036)/Homer	GAAAGTGAAAGT	1e-05	-11.7	0.0014	11	0.1122	632.6	0.0211
Homeostatic	CD8 T cells	KEvsWT	downregulated	IRF8(IRF)/BMDM-IRF8-ChIP-Seq(GSE77884)/Homer	GRAASTGAAAST	0.001	-9.083	0.0125	17	0.1735	1859.1	0.0621
Homeostatic	CD8 T cells	KEvsWT	downregulated	IRF3(IRF)/BMDM-Irf3-ChIP-Seq(GSE67343)/Homer	AGTTTCAKTTTC	0.001	-8.437	0.0191	13	0.1327	1239.7	0.0414
Tumour	NK cell	KOvsWT	all	ISRE(IRF)/ThioMac-LPS-Expression(GSE23622)/Homer	AGTTTCASTTTC	1e-11	-26.16	0	25	0.0623	309.3	0.0104
Tumour	NK cell	KOvsWT	all	IRF1(IRF)/PBMC-IRF1-ChIP-Seq(GSE43036)/Homer	GAAAGTGAAAGT	1e-08	-18.6	0	30	0.0748	638	0.0214
Tumour	NK cell	KOvsWT	all	IRF2(IRF)/Erythroblas-IRF2-ChIP-Seq(GSE36985)/Homer	GAAASYGAAASY	1e-07	-16.83	0	28	0.0698	614.1	0.0206
Tumour	NK cell	KOvsWT	all	IRF3(IRF)/BMDM-Irf3-ChIP-Seq(GSE67343)/Homer	AGTTTCAKTTTC	1e-07	-16.43	0	42	0.1047	1234.2	0.0414
Tumour	NK cell	KOvsWT	all	Sp1(Zf)/Promoter/Homer	GGCCCCGCCCCC	0.001	-8.124	0.0261	142	0.3541	8158.1	0.274
Tumour	NK cell	KOvsWT	all	T1ISRE(IRF)/ThioMac-Ifnb-Expression/Homer	ACTTTCGTTTCT	0.001	-7.555	0.0384	5	0.0125	45.1	0.0015
Tumour	NK cell	KEvsWT	all	IRF2(IRF)/Erythroblas-IRF2-ChIP-Seq(GSE36985)/Homer	GAAASYGAAASY	1e-09	-22.74	0	35	0.0774	622	0.021
Tumour	NK cell	KEvsWT	all	ISRE(IRF)/ThioMac-LPS-Expression(GSE23622)/Homer	AGTTTCASTTTC	1e-07	-17.8	0	22	0.0487	325.7	0.011
Tumour	NK cell	KEvsWT	all	IRF1(IRF)/PBMC-IRF1-ChIP-Seq(GSE43036)/Homer	GAAAGTGAAAGT	1e-06	-15.11	0	30	0.0664	662.3	0.0224
Tumour	NK cell	KEvsWT	all	IRF3(IRF)/BMDM-Irf3-ChIP-Seq(GSE67343)/Homer	AGTTTCAKTTTC	1e-06	-14.74	0	45	0.0996	1285.2	0.0434
Tumour	NK cell	KEvsWT	all	PU.1(ETS)/ThioMac-PU.1-ChIP-Seq(GSE21512)/Homer	AGAGGAAGTG	1e-05	-12.82	0.0002	80	0.177	3094.8	0.1045
Tumour	NK cell	KEvsWT	all	IRF8(IRF)/BMDM-IRF8-ChIP-Seq(GSE77884)/Homer	GRAASTGAAAST	0.0001	-11.01	0.0012	52	0.115	1825.1	0.0616
Tumour	NK cell	KEvsWT	all	T1ISRE(IRF)/ThioMac-Ifnb-Expression/Homer	ACTTTCGTTTCT	0.001	-8.762	0.0098	6	0.0133	48.2	0.0016
Tumour	NK cell	KEvsWT	all	IRF:BATF(IRF:bZIP)/pDC-Irf8-ChIP-Seq(GSE66899)/Homer	CTTTCANTATGACTV	0.001	-8.438	0.0119	14	0.031	288.2	0.0097
Tumour	NK cell	KEvsWT	all	PU.1:IRF8(ETS:IRF)/pDC-Irf8-ChIP-Seq(GSE66899)/Homer	GGAAGTGAAAST	0.001	-7.492	0.0273	29	0.0642	962.7	0.0325
Tumour	NK cell	KEvsWT	all	SpiB(ETS)/OCILY3-SPIB-ChIP-Seq(GSE56857)/Homer	AAAGRGGAAGTG	0.001	-7.466	0.0273	40	0.0885	1497.5	0.0506
Tumour	NK cell	KOvsKE	all	Ronin(THAP)/ES-Thap11-ChIP-Seq(GSE51522)/Homer	RACTACAACTCCCAGVAKGC	0.0001	-10.98	0.0075	24	0.12	1355.8	0.0454
Tumour	NK cell	KOvsKE	all	GFY-Staf(?,Zf)/Promoter/Homer	RACTACAATTCCCAGAAKGC	0.0001	-9.671	0.0139	24	0.12	1475	0.0494
Tumour	NK cell	KOvsKE	all	GFY(?)/Promoter/Homer	ACTACAATTCCC	0.001	-8.141	0.0427	22	0.11	1433.8	0.048
Tumour	CD8 T cell	KOvsWT	all	ISRE(IRF)/ThioMac-LPS-Expression(GSE23622)/Homer	AGTTTCASTTTC	1e-08	-18.94	0	16	0.0714	325.9	0.0108
Tumour	CD8 T cell	KOvsWT	all	IRF3(IRF)/BMDM-Irf3-ChIP-Seq(GSE67343)/Homer	AGTTTCAKTTTC	1e-05	-13.16	0.0004	27	0.1205	1300.6	0.0431
Tumour	CD8 T cell	KOvsWT	all	IRF2(IRF)/Erythroblas-IRF2-ChIP-Seq(GSE36985)/Homer	GAAASYGAAASY	0.0001	-10.49	0.0041	16	0.0714	632.4	0.0209
Tumour	CD8 T cell	KOvsWT	all	IRF1(IRF)/PBMC-IRF1-ChIP-Seq(GSE43036)/Homer	GAAAGTGAAAGT	0.0001	-9.965	0.0052	16	0.0714	661.4	0.0219
Tumour	CD8 T cell	KEvsWT	all	ISRE(IRF)/ThioMac-LPS-Expression(GSE23622)/Homer	AGTTTCASTTTC	1e-16	-36.94	0	27	0.0879	305.2	0.0101
Tumour	CD8 T cell	KEvsWT	all	IRF3(IRF)/BMDM-Irf3-ChIP-Seq(GSE67343)/Homer	AGTTTCAKTTTC	1e-10	-25.09	0	43	0.1401	1277.9	0.0424
Tumour	CD8 T cell	KEvsWT	all	IRF1(IRF)/PBMC-IRF1-ChIP-Seq(GSE43036)/Homer	GAAAGTGAAAGT	1e-09	-22	0	28	0.0912	642.2	0.0213
Tumour	CD8 T cell	KEvsWT	all	IRF2(IRF)/Erythroblas-IRF2-ChIP-Seq(GSE36985)/Homer	GAAASYGAAASY	1e-08	-19.69	0	26	0.0847	621.1	0.0206
Tumour	CD8 T cell	KEvsWT	all	IRF4(IRF)/GM12878-IRF4-ChIP-Seq(GSE32465)/Homer	ACTGAAACCA	1e-05	-11.91	0.0006	37	0.1205	1638.3	0.0543
Tumour	CD8 T cell	KEvsWT	all	IRF8(IRF)/BMDM-IRF8-ChIP-Seq(GSE77884)/Homer	GRAASTGAAAST	1e-05	-11.85	0.0006	40	0.1303	1845.1	0.0611
Tumour	CD8 T cell	KEvsWT	all	KLF5(Zf)/LoVo-KLF5-ChIP-Seq(GSE49402)/Homer	DGGGYGKGGC	0.0001	-11.33	0.0008	188	0.6124	14785.7	0.49
Tumour	CD8 T cell	KEvsWT	all	PU.1:IRF8(ETS:IRF)/pDC-Irf8-ChIP-Seq(GSE66899)/Homer	GGAAGTGAAAST	0.0001	-10.15	0.0021	24	0.0782	925.3	0.0307
Tumour	CD8 T cell	KEvsWT	all	Sp1(Zf)/Promoter/Homer	GGCCCCGCCCCC	0.001	-9.138	0.0053	115	0.3746	8308.4	0.2753
Tumour	CD8 T cell	KEvsWT	all	KLF6(Zf)/PDAC-KLF6-ChIP-Seq(GSE64557)/Homer	MKGGGYGTGGCC	0.001	-8.137	0.0129	157	0.5114	12429.7	0.4119
Tumour	CD8 T cell	KEvsWT	all	Sp2(Zf)/HEK293-Sp2.eGFP-ChIP-Seq(Encode)/Homer	YGGCCCCGCCCC	0.001	-7.86	0.0154	204	0.6645	17151	0.5684
Tumour	CD8 T cell	KEvsWT	all	KLF14(Zf)/HEK293-KLF14.GFP-ChIP-Seq(GSE58341)/Homer	RGKGGGCGKGGC	0.001	-7.407	0.0223	208	0.6775	17670.4	0.5856
Tumour	CD8 T cell	KEvsWT	all	Hoxd11(Homeobox)/ChickenMSG-Hoxd11.Flag-ChIP-Seq(GSE86088)/Homer	VGCCATAAAA	0.001	-6.989	0.0312	105	0.342	7843.8	0.2599
Tumour	CD8 T cell	KEvsWT	all	KLF3(Zf)/MEF-Klf3-ChIP-Seq(GSE44748)/Homer	NRGCCCCRCCCHBNN	0.001	-6.954	0.0312	117	0.3811	8944.3	0.2964
Tumour	CD8 T cell	KEvsWT	all	KLF1(Zf)/HUDEP2-KLF1-CutnRun(GSE136251)/Homer	VDGGGYGGGGCY	0.01	-6.82	0.032	162	0.5277	13230.2	0.4385
Tumour	CD8 T cell	KEvsWT	all	EWS:ERG-fusion(ETS)/CADO_ES1-EWS:ERG-ChIP-Seq(SRA014231)/Homer	ATTTCCTGTN	0.01	-6.561	0.0389	53	0.1726	3425	0.1135
Tumour	CD8 T cell	KEvsWT	all	RUNX2(Runt)/PCa-RUNX2-ChIP-Seq(GSE33889)/Homer	NWAACCACADNN	0.01	-6.53	0.0389	45	0.1466	2783.9	0.0923
Tumour	CD8 T cell	KEvsWT	all	RUNX-AML(Runt)/CD4+-PolII-ChIP-Seq(Barski_et_al.)/Homer	GCTGTGGTTW	0.01	-6.527	0.0389	41	0.1336	2467.1	0.0818

## Sheet: IFNb repressed genes TFs
Homer Known Motif Enrichment of IFNb repressed genes from NK and CD8 T cells
FDR ≤ 0.05
Condition	Motif Name	Consensus	P-value	Log P-value	q-value (Benjamini)	# of Target Sequences with Motif(of 63)	% of Target Sequences with Motif	# of Background Sequences with Motif(of 24041)	% of Background Sequences with Motif
IFNb repressed	Sp1(Zf)/Promoter/Homer	GGCCCCGCCCCC	1e-05	-12.54	0.0016	287	0.4129	9518.1	0.3298
IFNb repressed	KLF3(Zf)/MEF-Klf3-ChIP-Seq(GSE44748)/Homer	NRGCCCCRCCCHBNN	0.0001	-9.981	0.0102	289	0.4158	9896.6	0.3429
IFNb repressed	NFY(CCAAT)/Promoter/Homer	RGCCAATSRG	0.0001	-9.854	0.0102	216	0.3108	7054.1	0.2444
IFNb repressed	Sp5(Zf)/mES-Sp5.Flag-ChIP-Seq(GSE72989)/Homer	RGKGGGCGGAGC	0.001	-7.778	0.0461	428	0.6158	15923.6	0.5517
