# Supplementary material for: Cell-type-specific requirement for TYK2 in murine immune cells under steady state and challenged conditions
Source: Cell Mol Life Sci. 2025 Mar 2;82(1):98. doi: 10.1007/s00018-025-05625-9 (PMC11872851; doi:10.1007/s00018-025-05625-9)
Supplement: Supplementary file 5 — Supplementary file5 (XLSX 157 KB) [file 18_2025_5625_MOESM5_ESM.xlsx]

## Sheet: ISG_IRepG compilation
Gene Symbol	Gene Synonym	ENSEMBL ID	MGI_ID	NCBI_Gene_ID	Description	Type	References
Tgtp2		ENSMUSG00000078921	MGI:3710083	100039796	T cell specific GTPase 2	ISG	Interferome; Dolken et al 2008
Rtp4		ENSMUSG00000033355	MGI:1915025	67775	receptor transporter protein 4	ISG	Interferome; Mostafavi et al 2016; Dolken et al 2008; Hallmark Interferon Alpha Response; Hallmark Interferon Gamma Response
Oasl2		ENSMUSG00000029561	MGI:1344390	23962	2'-5' oligoadenylate synthetase-like 2	ISG	Interferome; Mostafavi et al 2016; Dolken et al 2008
Parp14		ENSMUSG00000034422	MGI:1919489	547253	poly (ADP-ribose) polymerase family, member 14	ISG	Interferome; GO IFN Response; Mostafavi et al 2016; Dolken et al 2008; Hallmark Interferon Alpha Response; Hallmark Interferon Gamma Response
Ifit1		ENSMUSG00000034459	MGI:99450	15957	interferon-induced protein with tetratricopeptide repeats 1	ISG	Interferome; Reactome IFN Signalling; Mostafavi et al 2016; Dolken et al 2008; Hallmark Interferon Gamma Response
Irgm2		ENSMUSG00000069874	MGI:1926262	54396	immunity-related GTPase family M member 2	ISG	Interferome; Mostafavi et al 2016; Dolken et al 2008
Irf7		ENSMUSG00000025498	MGI:1859212	54123	interferon regulatory factor 7	ISG	Interferome; GO IFN Response; Reactome IFN Signalling; Mostafavi et al 2016; Dolken et al 2008; Hallmark Interferon Alpha Response; Hallmark Interferon Gamma Response
Ifi47		ENSMUSG00000078920	MGI:99448	15953	interferon gamma inducible protein 47	ISG	Interferome; Mostafavi et al 2016; Dolken et al 2008
Dhx58		ENSMUSG00000017830	MGI:1931560	80861	DEXH (Asp-Glu-X-His) box polypeptide 58	ISG	Interferome; Mostafavi et al 2016; Dolken et al 2008; Hallmark Interferon Alpha Response; Hallmark Interferon Gamma Response
Usp18		ENSMUSG00000030107	MGI:1344364	24110	ubiquitin specific peptidase 18	ISG	Interferome; Reactome IFN Signalling; Mostafavi et al 2016; Dolken et al 2008; Hallmark Interferon Alpha Response; Hallmark Interferon Gamma Response
Parp9		ENSMUSG00000022906	MGI:1933117	80285	poly (ADP-ribose) polymerase family, member 9	ISG	Interferome; GO IFN Response; Mostafavi et al 2016; Dolken et al 2008; Hallmark Interferon Alpha Response
Stat1		ENSMUSG00000026104	MGI:103063	20846	signal transducer and activator of transcription 1	ISG	Interferome; GO IFN Response; Reactome IFN Signalling; Mostafavi et al 2016; Dolken et al 2008; Hallmark Interferon Gamma Response
Xaf1		ENSMUSG00000040483	MGI:3772572	327959	XIAP associated factor 1	ISG	Interferome; GO IFN Response; Reactome IFN Signalling; Mostafavi et al 2016; Dolken et al 2008; Hallmark Interferon Gamma Response
Rsad2		ENSMUSG00000020641	MGI:1929628	58185	radical S-adenosyl methionine domain containing 2	ISG	Interferome; Reactome IFN Signalling; Mostafavi et al 2016; Dolken et al 2008; Hallmark Interferon Alpha Response; Hallmark Interferon Gamma Response
Gbp2		ENSMUSG00000028270	MGI:102772	14469	guanylate binding protein 2	ISG	Interferome; GO IFN Response; Reactome IFN Signalling; Mostafavi et al 2016; Dolken et al 2008; Hallmark Interferon Alpha Response
Ddx58		ENSMUSG00000040296	MGI:2442858	230073	DEAD/H box helicase 58	ISG	Interferome; Reactome IFN Signalling; Mostafavi et al 2016; Dolken et al 2008; Hallmark Interferon Gamma Response
Rnf213		ENSMUSG00000070327	MGI:1289196	672511	ring finger protein 213	ISG	Interferome; Mostafavi et al 2016; Dolken et al 2008; Hallmark Interferon Gamma Response
Ifi35		ENSMUSG00000010358	MGI:1917360	70110	interferon-induced protein 35	ISG	Interferome; Reactome IFN Signalling; Mostafavi et al 2016; Dolken et al 2008; Hallmark Interferon Alpha Response; Hallmark Interferon Gamma Response
Cmpk2		ENSMUSG00000020638	MGI:99830	22169	cytidine monophosphate (UMP-CMP) kinase 2, mitochondrial	ISG	Interferome; Mostafavi et al 2016; Dolken et al 2008; Hallmark Interferon Alpha Response; Hallmark Interferon Gamma Response
Eif2ak2		ENSMUSG00000024079	MGI:1353449	19106	eukaryotic translation initiation factor 2-alpha kinase 2	ISG	Interferome; GO IFN Response; Reactome IFN Signalling; Mostafavi et al 2016; Dolken et al 2008; Hallmark Interferon Alpha Response; Hallmark Interferon Gamma Response
Gbp3		ENSMUSG00000028268	MGI:1926263	55932	guanylate binding protein 3	ISG	Interferome; GO IFN Response; Reactome IFN Signalling; Mostafavi et al 2016; Dolken et al 2008
Iigp1		ENSMUSG00000054072	MGI:1926259	60440	interferon inducible GTPase 1	ISG	Interferome; Mostafavi et al 2016; Dolken et al 2008
Tor3a		ENSMUSG00000060519	MGI:1353652	30935	torsin family 3, member A	ISG	Interferome; Mostafavi et al 2016; Dolken et al 2008
Parp12		ENSMUSG00000038507	MGI:2143990	243771	poly (ADP-ribose) polymerase family, member 12	ISG	Interferome; Mostafavi et al 2016; Dolken et al 2008; Hallmark Interferon Alpha Response; Hallmark Interferon Gamma Response
Isg20		ENSMUSG00000039236	MGI:1928895	57444	interferon-stimulated protein	ISG and IRepG	Interferome; Reactome IFN Signalling; Mostafavi et al 2016; Dolken et al 2008; Hallmark Interferon Alpha Response; Hallmark Interferon Gamma Response
Oas1a		ENSMUSG00000052776	MGI:2180860	246730	2'-5' oligoadenylate synthetase 1A	ISG	Interferome; Mostafavi et al 2016; Dolken et al 2008
Mx2		ENSMUSG00000023341	MGI:97244	17858	MX dynamin-like GTPase 2	ISG	Interferome; GO IFN Response; Reactome IFN Signalling; Mostafavi et al 2016; Dolken et al 2008; Hallmark Interferon Gamma Response
Ifih1		ENSMUSG00000026896	MGI:1918836	71586	interferon induced with helicase C domain 1	ISG	Interferome; Mostafavi et al 2016; Dolken et al 2008; Hallmark Interferon Alpha Response; Hallmark Interferon Gamma Response
Zbp1		ENSMUSG00000027514	MGI:1927449	58203	Z-DNA binding protein 1	ISG	Interferome; Mostafavi et al 2016; Dolken et al 2008; Hallmark Interferon Gamma Response
Ifi44		ENSMUSG00000028037	MGI:2443016	99899	interferon-induced protein 44	ISG	Interferome; Mostafavi et al 2016; Dolken et al 2008; Hallmark Interferon Alpha Response; Hallmark Interferon Gamma Response
Cxcl10		ENSMUSG00000034855	MGI:1352450	15945	chemokine (C-X-C motif) ligand 10	ISG	Interferome; Mostafavi et al 2016; Dolken et al 2008; Hallmark Interferon Alpha Response; Hallmark Interferon Gamma Response
Isg15		ENSMUSG00000035692	MGI:1855694	100038882	ISG15 ubiquitin-like modifier	ISG	Interferome; Reactome IFN Signalling; Mostafavi et al 2016; Hallmark Interferon Alpha Response; Hallmark Interferon Gamma Response
Stat2		ENSMUSG00000040033	MGI:103039	20847	signal transducer and activator of transcription 2	ISG	Interferome; Reactome IFN Signalling; Mostafavi et al 2016; Dolken et al 2008; Hallmark Interferon Alpha Response; Hallmark Interferon Gamma Response
Gbp7		ENSMUSG00000040253	MGI:2444421	229900	guanylate binding protein 7	ISG	Interferome; GO IFN Response; Reactome IFN Signalling; Dolken et al 2008
Bst2		ENSMUSG00000046718	MGI:1916800	69550	bone marrow stromal cell antigen 2	ISG	Interferome; GO IFN Response; Reactome IFN Signalling; Mostafavi et al 2016 ; Dolken et al 2008; Hallmark Interferon Alpha Response; Hallmark Interferon Gamma Response
Irf9		ENSMUSG00000002325	MGI:107587	16391	interferon regulatory factor 9	ISG	Interferome; GO IFN Response; Reactome IFN Signalling; Mostafavi et al 2016 ; Dolken et al 2008; Hallmark Interferon Alpha Response; Hallmark Interferon Gamma Response
Adar		ENSMUSG00000027951	MGI:1889575	56417	adenosine deaminase, RNA-specific	ISG	Interferome; GO IFN Response; Reactome IFN Signalling; Mostafavi et al 2016 ; Dolken et al 2008; Hallmark Interferon Alpha Response; Hallmark Interferon Gamma Response
Trim30a		ENSMUSG00000030921	MGI:98178	20128	tripartite motif-containing 30A	ISG	Interferome; Mostafavi et al 2016 ; Dolken et al 2008
Trim21		ENSMUSG00000030966	MGI:106657	20821	tripartite motif-containing 21	ISG	Interferome; GO IFN Response; Reactome IFN Signalling; Mostafavi et al 2016 ; Dolken et al 2008; Hallmark Interferon Alpha Response; Hallmark Interferon Gamma Response
Trim30d		ENSMUSG00000057596	MGI:3035181	209387	tripartite motif-containing 30D	ISG	Interferome; Mostafavi et al 2016 ; Dolken et al 2008
Gbp6	Mpa2l	ENSMUSG00000104713	MGI:2140937	100702	guanylate binding protein 6	ISG	Interferome; GO IFN Response; Reactome IFN Signalling; Mostafavi et al 2016 ; Dolken et al 2008; Hallmark Interferon Gamma Response
Mitd1		ENSMUSG00000026088	MGI:1916278	69028	MIT, microtubule interacting and transport, domain containing 1	ISG	Interferome; Mostafavi et al 2016 ; Dolken et al 2008
Oas2		ENSMUSG00000032690	MGI:2180852	246728	2'-5' oligoadenylate synthetase 2	ISG	Interferome; GO IFN Response; Reactome IFN Signalling; Mostafavi et al 2016 ; Hallmark Interferon Gamma Response
Oasl1		ENSMUSG00000041827	MGI:2180849	231655	2'-5' oligoadenylate synthetase-like 1	ISG	Interferome; Mostafavi et al 2016 ; Dolken et al 2008
Parp10		ENSMUSG00000063268	MGI:3712326	671535	poly (ADP-ribose) polymerase family, member 10	ISG	Interferome; Mostafavi et al 2016 ; Dolken et al 2008
Mx1		ENSMUSG00000000386	MGI:97243	17857	MX dynamin-like GTPase 1	ISG	Interferome; Reactome IFN Signalling; Mostafavi et al 2016 ; Dolken et al 2008; Hallmark Interferon Alpha Response; Hallmark Interferon Gamma Response
Daxx		ENSMUSG00000002307	MGI:1197015	13163	Fas death domain-associated protein	ISG	Interferome; Mostafavi et al 2016 ; Dolken et al 2008
Nmi		ENSMUSG00000026946	MGI:1928368	64685	N-myc (and STAT) interactor	ISG	Interferome; GO IFN Response; Mostafavi et al 2016 ; Dolken et al 2008; Hallmark Interferon Alpha Response; Hallmark Interferon Gamma Response
Slfn8		ENSMUSG00000035208	MGI:2672859	276950	schlafen 8	ISG	Interferome; Mostafavi et al 2016 ; Dolken et al 2008
Trim25		ENSMUSG00000000275	MGI:102749	217069	tripartite motif-containing 25	ISG	Interferome; GO IFN Response; Reactome IFN Signalling; Mostafavi et al 2016 ; Dolken et al 2008; Hallmark Interferon Alpha Response; Hallmark Interferon Gamma Response
Cd274		ENSMUSG00000016496	MGI:1926446	60533	CD274 antigen	ISG	Interferome; Mostafavi et al 2016 ; Dolken et al 2008; Hallmark Interferon Gamma Response
Pnpt1		ENSMUSG00000020464	MGI:1918951	71701	polyribonucleotide nucleotidyltransferase 1	ISG	Interferome; GO IFN Response; Mostafavi et al 2016 ; Dolken et al 2008; Hallmark Interferon Alpha Response; Hallmark Interferon Gamma Response
Tdrd7		ENSMUSG00000035517	MGI:2140279	100121	tudor domain containing 7	ISG	Interferome; Mostafavi et al 2016 ; Hallmark Interferon Alpha Response; Hallmark Interferon Gamma Response
Ifit2		ENSMUSG00000045932	MGI:99449	15958	interferon-induced protein with tetratricopeptide repeats 2	ISG	Interferome; GO IFN Response; Reactome IFN Signalling; Mostafavi et al 2016 ; Dolken et al 2008; Hallmark Interferon Alpha Response; Hallmark Interferon Gamma Response
Nampt		ENSMUSG00000020572	MGI:1929865	59027	nicotinamide phosphoribosyltransferase	ISG	Interferome; Mostafavi et al 2016 ; Dolken et al 2008; Hallmark Interferon Gamma Response
Lgals3bp		ENSMUSG00000033880	MGI:99554	19039	lectin, galactoside-binding, soluble, 3 binding protein	ISG	Interferome; Mostafavi et al 2016 ; Dolken et al 2008; Hallmark Interferon Alpha Response; Hallmark Interferon Gamma Response
Ifit3		ENSMUSG00000074896	MGI:1101055	15959	interferon-induced protein with tetratricopeptide repeats 3	ISG	Interferome; GO IFN Response; Reactome IFN Signalling; Mostafavi et al 2016 ; Hallmark Interferon Alpha Response; Hallmark Interferon Gamma Response
Igtp		ENSMUSG00000078853	MGI:107729	16145	interferon gamma induced GTPase	ISG	Interferome; Dolken et al 2008
Ube2l6		ENSMUSG00000027078	MGI:1914500	56791	ubiquitin-conjugating enzyme E2L 6	ISG	Interferome; Reactome IFN Signalling; Mostafavi et al 2016 ; Hallmark Interferon Alpha Response; Hallmark Interferon Gamma Response
Ddx60		ENSMUSG00000037921	MGI:2384570	234311	DExD/H box helicase 60	ISG	Interferome; Mostafavi et al 2016 ; Hallmark Interferon Alpha Response; Hallmark Interferon Gamma Response
Znfx1		ENSMUSG00000039501	MGI:2138982	98999	zinc finger, NFX1-type containing 1	ISG	Interferome; Mostafavi et al 2016 ; Dolken et al 2008; Hallmark Interferon Gamma Response
Tor1aip2		ENSMUSG00000050565	MGI:3582695	240832	torsin A interacting protein 2	ISG	Interferome; Mostafavi et al 2016 ; Dolken et al 2008
Lgals9		ENSMUSG00000001123	MGI:109496	16859	lectin, galactose binding, soluble 9	ISG	Interferome; GO IFN Response; Mostafavi et al 2016 ; Dolken et al 2008
Ifitm3		ENSMUSG00000025492	MGI:1913391	66141	interferon induced transmembrane protein 3	ISG	Interferome; GO IFN Response; Reactome IFN Signalling; Mostafavi et al 2016 ; Dolken et al 2008; Hallmark Interferon Alpha Response; Hallmark Interferon Gamma Response
Oas1b		ENSMUSG00000029605	MGI:97430	23961	2'-5' oligoadenylate synthetase 1B	ISG	Interferome; Mostafavi et al 2016 ; Dolken et al 2008
Tap1		ENSMUSG00000037321	MGI:98483	21354	transporter 1, ATP-binding cassette, sub-family B (MDR/TAP)	ISG	Interferome; Mostafavi et al 2016 ; Dolken et al 2008; Hallmark Interferon Alpha Response; Hallmark Interferon Gamma Response
Ifi203		ENSMUSG00000039997	MGI:96428	15950	interferon activated gene 203	ISG	Interferome; Mostafavi et al 2016 ; Dolken et al 2008
Slfn9		ENSMUSG00000069793	MGI:2445121	237886	schlafen 9	ISG	Interferome; Mostafavi et al 2016 ; Dolken et al 2008
Tor1aip1		ENSMUSG00000026466	MGI:3582693	208263	torsin A interacting protein 1	ISG	Interferome; Mostafavi et al 2016 ; Dolken et al 2008
Oas3		ENSMUSG00000032661	MGI:2180850	246727	2'-5' oligoadenylate synthetase 3	ISG	Interferome; GO IFN Response; Reactome IFN Signalling; Mostafavi et al 2016 ; Hallmark Interferon Gamma Response
Tmem140		ENSMUSG00000057137	MGI:1915737	68487	transmembrane protein 140	ISG	Interferome; Mostafavi et al 2016 ; Hallmark Interferon Alpha Response
Ifi27l2a		ENSMUSG00000079017	MGI:1924183	76933	interferon, alpha-inducible protein 27 like 2A	ISG	Interferome; Mostafavi et al 2016 ; Dolken et al 2008
Mlkl		ENSMUSG00000012519	MGI:1921818	74568	mixed lineage kinase domain-like	ISG	Interferome; Mostafavi et al 2016
Zc3hav1		ENSMUSG00000029826	MGI:1926031	78781	zinc finger CCCH type, antiviral 1	ISG	Interferome; Mostafavi et al 2016 ; Dolken et al 2008
Tlr3		ENSMUSG00000031639	MGI:2156367	142980	toll-like receptor 3	ISG	Interferome; GO IFN Response; Mostafavi et al 2016 ; Dolken et al 2008
Phf11a		ENSMUSG00000044703	MGI:1918441	219131	PHD finger protein 11A	ISG	Interferome
Dtx3l		ENSMUSG00000049502	MGI:2656973	209200	deltex 3-like, E3 ubiquitin ligase	ISG	Interferome; Mostafavi et al 2016 ; Dolken et al 2008
Psmb8		ENSMUSG00000024338	MGI:1346527	16913	proteasome (prosome, macropain) subunit, beta type 8 (large multifunctional peptidase 7)	ISG	Interferome; Reactome IFN Signalling; Mostafavi et al 2016 ; Hallmark Interferon Alpha Response; Hallmark Interferon Gamma Response
Uba7		ENSMUSG00000032596	MGI:1349462	74153	ubiquitin-like modifier activating enzyme 7	ISG	Interferome; Reactome IFN Signalling; Mostafavi et al 2016 ; Dolken et al 2008; Hallmark Interferon Alpha Response
Pml		ENSMUSG00000036986	MGI:104662	18854	promyelocytic leukemia	ISG	Interferome; GO IFN Response; Reactome IFN Signalling; Mostafavi et al 2016 ; Dolken et al 2008; Hallmark Interferon Gamma Response
Psmb9		ENSMUSG00000096727	MGI:1346526	16912	proteasome (prosome, macropain) subunit, beta type 9 (large multifunctional peptidase 2)	ISG	Interferome; Mostafavi et al 2016 ; Dolken et al 2008; Hallmark Interferon Alpha Response; Hallmark Interferon Gamma Response
Mov10		ENSMUSG00000002227	MGI:97054	17454	Mov10 RISC complex RNA helicase	ISG	Interferome; Mostafavi et al 2016 ; Dolken et al 2008; Hallmark Interferon Alpha Response
Sp100		ENSMUSG00000026222	MGI:109561	20684	nuclear antigen Sp100	ISG	Interferome; GO IFN Response; Reactome IFN Signalling; Mostafavi et al 2016 ; Dolken et al 2008
Trafd1		ENSMUSG00000042726	MGI:1923551	231712	TRAF type zinc finger domain containing 1	ISG	Interferome; Mostafavi et al 2016 ; Dolken et al 2008; Hallmark Interferon Alpha Response; Hallmark Interferon Gamma Response
Slfn5		ENSMUSG00000054404	MGI:1329004	327978	schlafen 5	ISG	Interferome; Mostafavi et al 2016
Slfn1		ENSMUSG00000078763	MGI:1313259	20555	schlafen 1	ISG	Interferome; Mostafavi et al 2016
Hsh2d		ENSMUSG00000062007	MGI:2676364	209488	hematopoietic SH2 domain containing	ISG	Interferome; Mostafavi et al 2016
Samhd1		ENSMUSG00000027639	MGI:1927468	56045	SAM domain and HD domain, 1	ISG	Interferome; Reactome IFN Signalling; Mostafavi et al 2016 ; Dolken et al 2008; Hallmark Interferon Gamma Response
Cxcl9		ENSMUSG00000029417	MGI:1352449	17329	chemokine (C-X-C motif) ligand 9	ISG	Interferome; Mostafavi et al 2016 ; Dolken et al 2008; Hallmark Interferon Gamma Response
Irf1		ENSMUSG00000018899	MGI:96590	16362	interferon regulatory factor 1	ISG	Interferome; GO IFN Response; Reactome IFN Signalling; Mostafavi et al 2016 ; Dolken et al 2008; Hallmark Interferon Alpha Response; Hallmark Interferon Gamma Response
Socs1		ENSMUSG00000038037	MGI:1354910	12703	suppressor of cytokine signaling 1	ISG	Interferome; GO IFN Response; Reactome IFN Signalling; Mostafavi et al 2016 ; Dolken et al 2008; Hallmark Interferon Gamma Response
Nod1		ENSMUSG00000038058	MGI:1341839	107607	nucleotide-binding oligomerization domain containing 1	ISG	Interferome; Mostafavi et al 2016 ; Dolken et al 2008; Hallmark Interferon Gamma Response
Batf2		ENSMUSG00000039699	MGI:1921731	74481	basic leucine zipper transcription factor, ATF-like 2	ISG	Interferome; Mostafavi et al 2016 ; Hallmark Interferon Alpha Response; Hallmark Interferon Gamma Response
Fgl2		ENSMUSG00000039899	MGI:103266	14190	fibrinogen-like protein 2	ISG	Interferome; Mostafavi et al 2016 ; Dolken et al 2008; Hallmark Interferon Gamma Response
Socs3		ENSMUSG00000053113	MGI:1201791	12702	suppressor of cytokine signaling 3	ISG	Interferome; GO IFN Response; Reactome IFN Signalling; Mostafavi et al 2016 ; Dolken et al 2008; Hallmark Interferon Gamma Response
Stat3		ENSMUSG00000004040	MGI:103038	20848	signal transducer and activator of transcription 3	ISG	Interferome; Dolken et al 2008; Hallmark Interferon Gamma Response
Tapbpl		ENSMUSG00000038213	MGI:2384853	213233	TAP binding protein-like	ISG	Interferome; Mostafavi et al 2016 ; Dolken et al 2008
Irf8		ENSMUSG00000041515	MGI:96395	15900	interferon regulatory factor 8	ISG	Interferome; GO IFN Response; Reactome IFN Signalling; Mostafavi et al 2016 ; Hallmark Interferon Gamma Response
Rnf19b		ENSMUSG00000028793	MGI:1922484	75234	ring finger protein 19B	ISG	Interferome; Mostafavi et al 2016 ; Dolken et al 2008
Psmb10		ENSMUSG00000031897	MGI:1096380	19171	proteasome (prosome, macropain) subunit, beta type 10	ISG	Interferome; Mostafavi et al 2016 ; Dolken et al 2008; Hallmark Interferon Gamma Response
Gbp5		ENSMUSG00000105504	MGI:2429943	229898	guanylate binding protein 5	ISG	Interferome; GO IFN Response; Reactome IFN Signalling; Mostafavi et al 2016
Crem		ENSMUSG00000063889	MGI:88495	12916	cAMP responsive element modulator	ISG	Interferome; Dolken et al 2008
Cd40		ENSMUSG00000017652	MGI:88336	21939	CD40 antigen	ISG	Interferome; GO IFN Response; Mostafavi et al 2016 ; Hallmark Interferon Gamma Response
Wars		ENSMUSG00000021266	MGI:104630	22375	tryptophanyl-tRNA synthetase	ISG	Interferome; Mostafavi et al 2016 ; Dolken et al 2008
Tap2		ENSMUSG00000024339	MGI:98484	21355	transporter 2, ATP-binding cassette, sub-family B (MDR/TAP)	ISG	Interferome; Dolken et al 2008
Slamf8		ENSMUSG00000053318	MGI:1921998	74748	SLAM family member 8	ISG	Interferome
Serpina3f		ENSMUSG00000066363	MGI:2182838	238393	serine (or cysteine) peptidase inhibitor, clade A, member 3F	ISG	Interferome; Mostafavi et al 2016
Ccl8		ENSMUSG00000009185	MGI:101878	20307	chemokine (C-C motif) ligand 8	ISG	Interferome; GO IFN Response; Dolken et al 2008
Ciita		ENSMUSG00000022504	MGI:108445	12265	class II transactivator	ISG	Interferome; GO IFN Response; Reactome IFN Signalling; Hallmark Interferon Gamma Response
Casp4		ENSMUSG00000033538	MGI:107700	12363	caspase 4, apoptosis-related cysteine peptidase	ISG	Interferome; Mostafavi et al 2016 ; Dolken et al 2008; Hallmark Interferon Gamma Response
Icam1		ENSMUSG00000037405	MGI:96392	15894	intercellular adhesion molecule 1	ISG	Interferome; GO IFN Response; Reactome IFN Signalling; Dolken et al 2008; Hallmark Interferon Gamma Response
Gm4951		ENSMUSG00000073555	MGI:3644953	240327	predicted gene 4951	ISG	Interferome; Mostafavi et al 2016 ; Dolken et al 2008
Ggct		ENSMUSG00000002797	MGI:95700	110175	gamma-glutamyl cyclotransferase	ISG	Interferome; Dolken et al 2008
Sectm1a		ENSMUSG00000025165	MGI:2384805	209588	secreted and transmembrane 1A	ISG	Interferome
Fcgr4		ENSMUSG00000059089	MGI:2179523	246256	Fc receptor, IgG, low affinity IV	ISG	Interferome; Mostafavi et al 2016
Rmdn3		ENSMUSG00000070730	MGI:1915059	67809	regulator of microtubule dynamics 3	ISG	Interferome; Dolken et al 2008; Mostafavi et al 2016
Cish		ENSMUSG00000032578	MGI:103159	12700	cytokine inducible SH2-containing protein	ISG	Interferome; Mostafavi et al 2016 ; Dolken et al 2008
Ccl12		ENSMUSG00000035352	MGI:108224	20293	chemokine (C-C motif) ligand 12	ISG	Interferome
Arid5a		ENSMUSG00000037447	MGI:2443039	214855	AT rich interactive domain 5A (MRF1-like)	ISG	Interferome; Mostafavi et al 2016 ; Dolken et al 2008
Gvin1		ENSMUSG00000045868	MGI:1921808	74558	GTPase, very large interferon inducible 1	ISG	Interferome; Mostafavi et al 2016 ; Dolken et al 2008
Ly6a		ENSMUSG00000075602	MGI:107527	110454	lymphocyte antigen 6 complex, locus A	ISG	Interferome; Mostafavi et al 2016 ; Dolken et al 2008
Rnase6		ENSMUSG00000021880	MGI:1925666	78416	ribonuclease, RNase A family, 6	ISG	Interferome
Cd86		ENSMUSG00000022901	MGI:101773	12524	CD86 antigen	ISG	Interferome; Mostafavi et al 2016 ; Hallmark Interferon Gamma Response
Slco3a1		ENSMUSG00000025790	MGI:1351867	108116	solute carrier organic anion transporter family, member 3a1	ISG	Interferome; Mostafavi et al 2016
Klrk1		ENSMUSG00000030149	MGI:1196250	27007	killer cell lectin-like receptor subfamily K, member 1	ISG	Interferome; Mostafavi et al 2016 ; Hallmark Interferon Gamma Response
AA467197		ENSMUSG00000033213	MGI:3034182	433470	expressed sequence AA467197	ISG	Interferome; Dolken et al 2008
Tnfsf10		ENSMUSG00000039304	MGI:107414	22035	tumor necrosis factor (ligand) superfamily, member 10	ISG	Interferome; Mostafavi et al 2016 ; Hallmark Interferon Gamma Response
Il15ra		ENSMUSG00000023206	MGI:104644	16169	interleukin 15 receptor, alpha chain	ISG	Interferome; Mostafavi et al 2016 ; Dolken et al 2008; Hallmark Interferon Gamma Response
Parp3		ENSMUSG00000023249	MGI:1891258	235587	poly (ADP-ribose) polymerase family, member 3	ISG	Interferome; Dolken et al 2008
Clic5		ENSMUSG00000023959	MGI:1917912	224796	chloride intracellular channel 5	ISG	Interferome
Cd69		ENSMUSG00000030156	MGI:88343	12515	CD69 antigen	ISG	Interferome; Mostafavi et al 2016 ; Hallmark Interferon Gamma Response
Serpina3g		ENSMUSG00000041481	MGI:105046	20715	serine (or cysteine) peptidase inhibitor, clade A, member 3G	ISG	Interferome
Cnn3		ENSMUSG00000053931	MGI:1919244	71994	calponin 3, acidic	ISG	Interferome
Hk3		ENSMUSG00000025877	MGI:2670962	212032	hexokinase 3	ISG	Interferome; Mostafavi et al 2016
Prr5l		ENSMUSG00000032841	MGI:1919696	72446	proline rich 5 like	ISG	Interferome; Mostafavi et al 2016
Gbp8		ENSMUSG00000034438	MGI:1923324	76074	guanylate-binding protein 8	ISG	Interferome; Mostafavi et al 2016
1110038F14Rik		ENSMUSG00000063236	MGI:2152337	117171	RIKEN cDNA 1110038F14 gene	ISG	Interferome; Dolken et al 2008
Katna1		ENSMUSG00000019794	MGI:1344353	23924	katanin p60 (ATPase-containing) subunit A1	ISG	Interferome; Dolken et al 2008
Upp1		ENSMUSG00000020407	MGI:1097668	22271	uridine phosphorylase 1	ISG	Interferome; Mostafavi et al 2016 ; Hallmark Interferon Gamma Response
Ifitm1		ENSMUSG00000025491	MGI:1915963	68713	interferon induced transmembrane protein 1	ISG	Interferome; GO IFN Response; Reactome IFN Signalling; Hallmark Interferon Alpha Response
Ralgds		ENSMUSG00000026821	MGI:107485	19730	ral guanine nucleotide dissociation stimulator	ISG	Interferome
Inpp5b		ENSMUSG00000028894	MGI:103257	16330	inositol polyphosphate-5-phosphatase B	ISG	Interferome
Bst1		ENSMUSG00000029082	MGI:105370	12182	bone marrow stromal cell antigen 1	ISG	Interferome
Zyx		ENSMUSG00000029860	MGI:103072	22793	zyxin	ISG and IRepG	Interferome; GO IFN Response; Mostafavi et al 2016
Noc4l		ENSMUSG00000033294	MGI:2140843	100608	NOC4 like	ISG	Interferome; Mostafavi et al 2016 ; Dolken et al 2008
Tapbp		ENSMUSG00000024308	MGI:1201689	21356	TAP binding protein	ISG	Interferome; Mostafavi et al 2016 ; Dolken et al 2008; Hallmark Interferon Gamma Response
Atrip		ENSMUSG00000025646	MGI:1925349	111828493	ATR interacting protein	ISG	Interferome; Dolken et al 2008
Apol9b		ENSMUSG00000068246	MGI:1919148	71898	apolipoprotein L 9b	ISG	Interferome; Dolken et al 2008
Asb13		ENSMUSG00000033781	MGI:2145525	142688	ankyrin repeat and SOCS box-containing 13	ISG	Interferome; Mostafavi et al 2016
Lgals8		ENSMUSG00000057554	MGI:1928481	56048	lectin, galactose binding, soluble 8	ISG	Interferome; Mostafavi et al 2016 ; Dolken et al 2008
Rnf135		ENSMUSG00000020707	MGI:1919206	71956	ring finger protein 135	ISG	Interferome; Dolken et al 2008
Enpp4		ENSMUSG00000023961	MGI:2682634	224794	ectonucleotide pyrophosphatase/phosphodiesterase 4	ISG	Interferome; Mostafavi et al 2016
Nt5c3		ENSMUSG00000029780	MGI:1927186	107569	5'-nucleotidase, cytosolic III	ISG	Interferome; Mostafavi et al 2016
Ogfr		ENSMUSG00000049401	MGI:1919325	72075	opioid growth factor receptor	ISG	Interferome; Mostafavi et al 2016 ; Dolken et al 2008; Hallmark Interferon Alpha Response; Hallmark Interferon Gamma Response
Aftph		ENSMUSG00000049659	MGI:1923012	216549	aftiphilin	ISG	Interferome; Dolken et al 2008
Il13ra1		ENSMUSG00000017057	MGI:105052	16164	interleukin 13 receptor, alpha 1	ISG	Interferome; Dolken et al 2008
Jak2		ENSMUSG00000024789	MGI:96629	16452	Janus kinase 2	ISG	Interferome; GO IFN Response; Reactome IFN Signalling; Mostafavi et al 2016 ; Hallmark Interferon Gamma Response
Gnb4		ENSMUSG00000027669	MGI:104581	14696	guanine nucleotide binding protein (G protein), beta 4	ISG	Interferome; Mostafavi et al 2016 ; Dolken et al 2008
Rnf114		ENSMUSG00000006418	MGI:1933159	81018	ring finger protein 114	ISG	Interferome; Mostafavi et al 2016 ; Dolken et al 2008
Tmem184b		ENSMUSG00000009035	MGI:2445179	223693	transmembrane protein 184b	ISG	Interferome; Mostafavi et al 2016
Psme1		ENSMUSG00000022216	MGI:1096367	19186	proteasome (prosome, macropain) activator subunit 1 (PA28 alpha)	ISG	Interferome; Dolken et al 2008; Hallmark Interferon Alpha Response; Hallmark Interferon Gamma Response
Xdh		ENSMUSG00000024066	MGI:98973	22436	xanthine dehydrogenase	ISG	Interferome; Mostafavi et al 2016 ; Dolken et al 2008
Pcgf5		ENSMUSG00000024805	MGI:1923505	76073	polycomb group ring finger 5	ISG	Interferome; Mostafavi et al 2016
Ddit3		ENSMUSG00000116429	MGI:109247	NA	DNA-damage inducible transcript 3	ISG	Interferome
Stxbp1		ENSMUSG00000026797	MGI:107363	20910	syntaxin binding protein 1	ISG	Interferome; GO IFN Response
Itpr1		ENSMUSG00000030102	MGI:96623	16438	inositol 1,4,5-trisphosphate receptor 1	ISG	Interferome; Mostafavi et al 2016
Myd88		ENSMUSG00000032508	MGI:108005	17874	myeloid differentiation primary response gene 88	ISG	Interferome; Mostafavi et al 2016 ; Dolken et al 2008; Hallmark Interferon Gamma Response
Axl		ENSMUSG00000002602	MGI:1347244	26362	AXL receptor tyrosine kinase	ISG	GO IFN Response
Gas6		ENSMUSG00000031451	MGI:95660	14456	growth arrest specific 6	ISG	GO IFN Response
Gata3		ENSMUSG00000015619	MGI:95663	14462	GATA binding protein 3	ISG	GO IFN Response
Ifitm2		ENSMUSG00000060591	MGI:1933382	80876	interferon induced transmembrane protein 2	ISG	GO IFN Response; Reactome IFN Signalling; Hallmark Interferon Alpha Response; Hallmark Interferon Gamma Response
Ifnar1		ENSMUSG00000022967	MGI:107658	15975	interferon (alpha and beta) receptor 1	ISG and IRepG	GO IFN Response; Reactome IFN Signalling; Mostafavi et al 2016
Ifnar2		ENSMUSG00000022971	MGI:1098243	15976	interferon (alpha and beta) receptor 2	ISG	GO IFN Response; Reactome IFN Signalling; Dolken et al 2008; Hallmark Interferon Gamma Response
Klhl20		ENSMUSG00000026705	MGI:2444855	226541	kelch-like 20	ISG	GO IFN Response
Lamp3		ENSMUSG00000041247	MGI:2441659	239739	lysosomal-associated membrane protein 3	ISG	GO IFN Response; Hallmark Interferon Alpha Response
Pde12		ENSMUSG00000043702	MGI:2443226	211948	phosphodiesterase 12	ISG	GO IFN Response; Reactome IFN Signalling
Ro60		ENSMUSG00000018199	MGI:106652	20822	Ro60, Y RNA binding protein	ISG	GO IFN Response
Star		ENSMUSG00000031574	MGI:102760	20845	steroidogenic acute regulatory protein	ISG	GO IFN Response
Tpr		ENSMUSG00000006005	MGI:1922066	108989	translocated promoter region, nuclear basket protein	ISG and IRepG	GO IFN Response; Reactome IFN Signalling; Mostafavi et al 2016
Aim2		ENSMUSG00000037860	MGI:2686159	383619	absent in melanoma 2	ISG	GO IFN Response
Capn2		ENSMUSG00000026509	MGI:88264	12334	calpain 2	ISG	GO IFN Response
Cdc34		ENSMUSG00000020307	MGI:102657	216150	cell division cycle 34	ISG	GO IFN Response
Ddx41		ENSMUSG00000021494	MGI:1920185	72935	DEAD box helicase 41	ISG	GO IFN Response
Htra2		ENSMUSG00000068329	MGI:1928676	64704	HtrA serine peptidase 2	ISG	GO IFN Response
Ifnb1		ENSMUSG00000048806	MGI:107657	15977	interferon beta 1, fibroblast	ISG	GO IFN Response; Reactome IFN Signalling
Ikbke		ENSMUSG00000042349	MGI:1929612	56489	inhibitor of kappaB kinase epsilon	ISG	GO IFN Response
Ndufa13		ENSMUSG00000036199	MGI:1914434	67184	NADH:ubiquinone oxidoreductase subunit A13	ISG	GO IFN Response
Plscr1		ENSMUSG00000032369	MGI:893575	22038	phospholipid scramblase 1	ISG	GO IFN Response; Mostafavi et al 2016 ; Hallmark Interferon Alpha Response; Hallmark Interferon Gamma Response
Trex1		ENSMUSG00000049734	MGI:1328317	22040	three prime repair exonuclease 1	ISG	GO IFN Response; Mostafavi et al 2016
Trim6		ENSMUSG00000072244	MGI:2137352	94088	tripartite motif-containing 6	ISG	GO IFN Response; Reactome IFN Signalling; Dolken et al 2008
Ube2g2		ENSMUSG00000009293	MGI:1343188	22213	ubiquitin-conjugating enzyme E2G 2	ISG	GO IFN Response
Ube2k		ENSMUSG00000029203	MGI:1858216	53323	ubiquitin-conjugating enzyme E2K	ISG	GO IFN Response
Actg1		ENSMUSG00000062825	MGI:87906	11465	actin, gamma, cytoplasmic 1	ISG	GO IFN Response
Actr2		ENSMUSG00000020152	MGI:1913963	66713	ARP2 actin-related protein 2	ISG	GO IFN Response
Actr3		ENSMUSG00000026341	MGI:1921367	74117	ARP3 actin-related protein 3	ISG	GO IFN Response
Adamts13		ENSMUSG00000014852	MGI:2685556	279028	a disintegrin-like and metallopeptidase (reprolysin type) with thrombospondin type 1 motif, 13	ISG	GO IFN Response
Aif1		ENSMUSG00000024397	MGI:1343098	11629	allograft inflammatory factor 1	ISG	GO IFN Response
Aqp4		ENSMUSG00000024411	MGI:107387	11829	aquaporin 4	ISG	GO IFN Response
Arg1		ENSMUSG00000019987	MGI:88070	11846	arginase, liver	ISG	GO IFN Response
Ass1		ENSMUSG00000076441	MGI:88090	11898	argininosuccinate synthetase 1	ISG	GO IFN Response; Mostafavi et al 2016
B2m		ENSMUSG00000060802	MGI:88127	12010	beta-2 microglobulin	ISG	GO IFN Response; Reactome IFN Signalling; Dolken et al 2008; Hallmark Interferon Alpha Response; Hallmark Interferon Gamma Response
Calcoco2		ENSMUSG00000006056	MGI:1343177	76815	calcium binding and coiled-coil domain 2	ISG	GO IFN Response
Camk2a		ENSMUSG00000024617	MGI:88256	12322	calcium/calmodulin-dependent protein kinase II alpha	ISG	GO IFN Response; Reactome IFN Signalling
Camk2b		ENSMUSG00000057897	MGI:88257	12323	calcium/calmodulin-dependent protein kinase II, beta	ISG	GO IFN Response; Reactome IFN Signalling
Camk2d		ENSMUSG00000053819	MGI:1341265	108058	calcium/calmodulin-dependent protein kinase II, delta	ISG	GO IFN Response; Reactome IFN Signalling
Camk2g		ENSMUSG00000021820	MGI:88259	12325	calcium/calmodulin-dependent protein kinase II gamma	ISG	GO IFN Response; Reactome IFN Signalling
Casp1		ENSMUSG00000025888	MGI:96544	12362	caspase 1	ISG	GO IFN Response; Mostafavi et al 2016 ; Hallmark Interferon Alpha Response; Hallmark Interferon Gamma Response
Ccl1		ENSMUSG00000020702	MGI:98258	20290	chemokine (C-C motif) ligand 1	ISG	GO IFN Response
Ccl11		ENSMUSG00000020676	MGI:103576	20292	chemokine (C-C motif) ligand 11	ISG	GO IFN Response; Dolken et al 2008
Ccl17		ENSMUSG00000031780	MGI:1329039	20295	chemokine (C-C motif) ligand 17	ISG	GO IFN Response
Ccl19		ENSMUSG00000071005	MGI:1346316	24047	chemokine (C-C motif) ligand 19	ISG	GO IFN Response
Ccl2		ENSMUSG00000035385	MGI:98259	20296	chemokine (C-C motif) ligand 2	ISG	GO IFN Response; Mostafavi et al 2016 ; Dolken et al 2008; Hallmark Interferon Gamma Response
Ccl20		ENSMUSG00000026166	MGI:1329031	20297	chemokine (C-C motif) ligand 20	ISG	GO IFN Response
Ccl22		ENSMUSG00000031779	MGI:1306779	20299	chemokine (C-C motif) ligand 22	ISG	GO IFN Response
Ccl24		ENSMUSG00000004814	MGI:1928953	56221	chemokine (C-C motif) ligand 24	ISG	GO IFN Response
Ccl25		ENSMUSG00000023235	MGI:1099448	20300	chemokine (C-C motif) ligand 25	ISG	GO IFN Response
Ccl26		ENSMUSG00000070464	MGI:3589281	541307	chemokine (C-C motif) ligand 26	ISG	GO IFN Response
Ccl3		ENSMUSG00000000982	MGI:98260	20302	chemokine (C-C motif) ligand 3	ISG	GO IFN Response; Mostafavi et al 2016
Ccl4		ENSMUSG00000018930	MGI:98261	20303	chemokine (C-C motif) ligand 4	ISG	GO IFN Response; Mostafavi et al 2016
Ccl5		ENSMUSG00000035042	MGI:98262	20304	chemokine (C-C motif) ligand 5	ISG	GO IFN Response; Hallmark Interferon Gamma Response
Ccl7		ENSMUSG00000035373	MGI:99512	20306	chemokine (C-C motif) ligand 7	ISG	GO IFN Response; Mostafavi et al 2016 ; Dolken et al 2008; Hallmark Interferon Gamma Response
Cd44		ENSMUSG00000005087	MGI:88338	12505	CD44 antigen	ISG	GO IFN Response; Reactome IFN Signalling
Cd47		ENSMUSG00000055447	MGI:96617	16423	CD47 antigen (Rh-related antigen, integrin-associated signal transducer)	ISG	GO IFN Response; Mostafavi et al 2016 ; Hallmark Interferon Alpha Response
Cdc37		ENSMUSG00000019471	MGI:109531	12539	cell division cycle 37	ISG	GO IFN Response
Cdc42		ENSMUSG00000006699	MGI:106211	12540	cell division cycle 42	ISG	GO IFN Response
Cdc42ep2		ENSMUSG00000045664	MGI:1929744	104252	CDC42 effector protein (Rho GTPase binding) 2	ISG and IRepG	GO IFN Response; Mostafavi et al 2016 ; Dolken et al 2008
Cdc42ep4		ENSMUSG00000041598	MGI:1929760	56699	CDC42 effector protein (Rho GTPase binding) 4	ISG	GO IFN Response
Cited1		ENSMUSG00000051159	MGI:108023	12705	Cbp/p300-interacting transactivator with Glu/Asp-rich carboxy-terminal domain 1	ISG	GO IFN Response
Cldn1		ENSMUSG00000022512	MGI:1276109	12737	claudin 1	ISG	GO IFN Response
Cx3cl1		ENSMUSG00000031778	MGI:1097153	20312	chemokine (C-X3-C motif) ligand 1	ISG	GO IFN Response; Dolken et al 2008
Cxcl16		ENSMUSG00000018920	MGI:1932682	66102	chemokine (C-X-C motif) ligand 16	ISG	GO IFN Response
Cyp27b1		ENSMUSG00000006724	MGI:1098274	13115	cytochrome P450, family 27, subfamily b, polypeptide 1	ISG	GO IFN Response
Dapk1		ENSMUSG00000021559	MGI:1916885	69635	death associated protein kinase 1	ISG	GO IFN Response
Dapk3		ENSMUSG00000034974	MGI:1203520	13144	death-associated protein kinase 3	ISG	GO IFN Response
Edn1		ENSMUSG00000021367	MGI:95283	13614	endothelin 1	IRepG	Dolken et al., RNA (2008); Trilling et al., NAR (2013)
Evl		ENSMUSG00000021262	MGI:1194884	14026	Ena-vasodilator stimulated phosphoprotein	ISG	GO IFN Response
Flnb		ENSMUSG00000025278	MGI:2446089	286940	filamin, beta	ISG	GO IFN Response; Reactome IFN Signalling; Mostafavi et al 2016
Gapdh		ENSMUSG00000057666	MGI:95640	14433	glyceraldehyde-3-phosphate dehydrogenase	ISG	GO IFN Response
Gbp4		ENSMUSG00000079363	MGI:97072	17472	guanylate binding protein 4	ISG	GO IFN Response; Reactome IFN Signalling; Mostafavi et al 2016 ; Hallmark Interferon Alpha Response; Hallmark Interferon Gamma Response
Gch1		ENSMUSG00000037580	MGI:95675	14528	GTP cyclohydrolase 1	ISG	GO IFN Response; Mostafavi et al 2016 ; Hallmark Interferon Gamma Response
Gsn		ENSMUSG00000026879	MGI:95851	227753	gelsolin	ISG	GO IFN Response
Hck		ENSMUSG00000003283	MGI:96052	15162	hemopoietic cell kinase	ISG	GO IFN Response; Mostafavi et al 2016
Hpx		ENSMUSG00000030895	MGI:105112	15458	hemopexin	ISG	GO IFN Response
Hsp90ab1		ENSMUSG00000023944	MGI:96247	15516	heat shock protein 90 alpha (cytosolic), class B member 1	ISG	GO IFN Response
Ifi30		ENSMUSG00000031838	MGI:2137648	65972	interferon gamma inducible protein 30	ISG and IRepG	GO IFN Response; Reactome IFN Signalling; Mostafavi et al 2016 ; Hallmark Interferon Alpha Response; Hallmark Interferon Gamma Response
Ifng		ENSMUSG00000055170	MGI:107656	15978	interferon gamma	ISG	GO IFN Response; Reactome IFN Signalling; Mostafavi et al 2016
Ifngr1		ENSMUSG00000020009	MGI:107655	15979	interferon gamma receptor 1	ISG and IRepG	GO IFN Response; Reactome IFN Signalling; Mostafavi et al 2016
Ifngr2		ENSMUSG00000022965	MGI:107654	15980	interferon gamma receptor 2	ISG	GO IFN Response; Reactome IFN Signalling
Il12b		ENSMUSG00000004296	MGI:96540	16160	interleukin 12b	ISG	GO IFN Response
Il12rb1		ENSMUSG00000000791	MGI:104579	16161	interleukin 12 receptor, beta 1	ISG	GO IFN Response; Mostafavi et al 2016
Il23r		ENSMUSG00000049093	MGI:2181693	209590	interleukin 23 receptor	ISG	GO IFN Response; Mostafavi et al 2016
Irf2		ENSMUSG00000031627	MGI:96591	16363	interferon regulatory factor 2	ISG	GO IFN Response; Reactome IFN Signalling; Mostafavi et al 2016 ; Dolken et al 2008; Hallmark Interferon Alpha Response; Hallmark Interferon Gamma Response
Irf3		ENSMUSG00000003184	MGI:1859179	54131	interferon regulatory factor 3	ISG	GO IFN Response; Reactome IFN Signalling
Irf4		ENSMUSG00000021356	MGI:1096873	16364	interferon regulatory factor 4	ISG	GO IFN Response; Reactome IFN Signalling; Hallmark Interferon Gamma Response
Irf5		ENSMUSG00000029771	MGI:1350924	27056	interferon regulatory factor 5	ISG	GO IFN Response; Reactome IFN Signalling; Mostafavi et al 2016 ; Hallmark Interferon Gamma Response
Irf6		ENSMUSG00000026638	MGI:1859211	54139	interferon regulatory factor 6	ISG	GO IFN Response; Reactome IFN Signalling
Jak1		ENSMUSG00000028530	MGI:96628	16451	Janus kinase 1	ISG	GO IFN Response; Reactome IFN Signalling
Kif16b		ENSMUSG00000038844	MGI:1098240	16558	kinesin family member 16B	ISG	GO IFN Response
Kif5b		ENSMUSG00000006740	MGI:1098268	16573	kinesin family member 5B	ISG	GO IFN Response
Kynu		ENSMUSG00000026866	MGI:1918039	70789	kynureninase	ISG	GO IFN Response
Med1		ENSMUSG00000018160	MGI:1100846	19014	mediator complex subunit 1	ISG	GO IFN Response
Mefv		ENSMUSG00000022534	MGI:1859396	54483	Mediterranean fever	ISG	GO IFN Response; Mostafavi et al 2016
Mid1		ENSMUSG00000035299	MGI:1100537	17318	midline 1	ISG	GO IFN Response; Reactome IFN Signalling; Mostafavi et al 2016
Mrc1		ENSMUSG00000026712	MGI:97142	17533	mannose receptor, C type 1	ISG	GO IFN Response
Myo1c		ENSMUSG00000017774	MGI:106612	17913	myosin IC	ISG	GO IFN Response
Ncam1		ENSMUSG00000039542	MGI:97281	17967	neural cell adhesion molecule 1	ISG	GO IFN Response; Reactome IFN Signalling
Nlrc5		ENSMUSG00000074151	MGI:3612191	434341	NLR family, CARD domain containing 5	ISG	GO IFN Response; Mostafavi et al 2016 ; Dolken et al 2008; Hallmark Interferon Gamma Response
Nos2		ENSMUSG00000020826	MGI:97361	18126	nitric oxide synthase 2, inducible	ISG	GO IFN Response
Nr1h2		ENSMUSG00000060601	MGI:1352463	22260	nuclear receptor subfamily 1, group H, member 2	ISG	GO IFN Response
Nr1h3		ENSMUSG00000002108	MGI:1352462	22259	nuclear receptor subfamily 1, group H, member 3	ISG	GO IFN Response
Nub1		ENSMUSG00000028954	MGI:1889001	53312	negative regulator of ubiquitin-like proteins 1	ISG	GO IFN Response; Dolken et al 2008; Hallmark Interferon Alpha Response
Otop1		ENSMUSG00000051596	MGI:2388363	21906	otopetrin 1	ISG	GO IFN Response
Pias1		ENSMUSG00000032405	MGI:1913125	56469	protein inhibitor of activated STAT 1	ISG	GO IFN Response; Reactome IFN Signalling
Pparg		ENSMUSG00000000440	MGI:97747	19016	peroxisome proliferator activated receptor gamma	ISG	GO IFN Response
Prkcd		ENSMUSG00000021948	MGI:97598	18753	protein kinase C, delta	ISG	GO IFN Response; Reactome IFN Signalling
Ptafr		ENSMUSG00000056529	MGI:106066	19204	platelet-activating factor receptor	ISG	GO IFN Response; Reactome IFN Signalling
Ptpn2		ENSMUSG00000024539	MGI:97806	19255	protein tyrosine phosphatase, non-receptor type 2	ISG	GO IFN Response; Reactome IFN Signalling; Hallmark Interferon Gamma Response
Rab12		ENSMUSG00000023460	MGI:894284	19328	RAB12, member RAS oncogene family	ISG	GO IFN Response
Rab20		ENSMUSG00000031504	MGI:102789	19332	RAB20, member RAS oncogene family	ISG	GO IFN Response; Dolken et al 2008
Rab43		ENSMUSG00000030055	MGI:1917084	69834	RAB43, member RAS oncogene family	ISG	GO IFN Response
Rab7b		ENSMUSG00000052688	MGI:2442295	226421	RAB7B, member RAS oncogene family	ISG	GO IFN Response
Rpl13a		ENSMUSG00000074129	MGI:1351455	22121	ribosomal protein L13A	ISG	GO IFN Response
Rps6kb1		ENSMUSG00000020516	MGI:1270849	72508	ribosomal protein S6 kinase, polypeptide 1	ISG	GO IFN Response
Sec61a1		ENSMUSG00000030082	MGI:1858417	53421	Sec61 alpha 1 subunit (S. cerevisiae)	ISG	GO IFN Response
Sirpa		ENSMUSG00000037902	MGI:108563	19261	signal-regulatory protein alpha	ISG	GO IFN Response
Slc11a1		ENSMUSG00000026177	MGI:1345275	18173	solute carrier family 11 (proton-coupled divalent metal ion transporters), member 1	ISG	GO IFN Response
Slc26a6		ENSMUSG00000023259	MGI:2159728	171429	solute carrier family 26, member 6	ISG	GO IFN Response
Slc30a8		ENSMUSG00000022315	MGI:2442682	239436	solute carrier family 30 (zinc transporter), member 8	ISG	GO IFN Response
Snca		ENSMUSG00000025889	MGI:1277151	20617	synuclein, alpha	ISG	GO IFN Response
Stx8		ENSMUSG00000020903	MGI:1890156	55943	syntaxin 8	ISG	GO IFN Response
Stxbp2		ENSMUSG00000004626	MGI:107370	20911	syntaxin binding protein 2	ISG	GO IFN Response
Stxbp4		ENSMUSG00000020546	MGI:1342296	20913	syntaxin binding protein 4	ISG	GO IFN Response
Sumo1		ENSMUSG00000026021	MGI:1197010	22218	small ubiquitin-like modifier 1	ISG	GO IFN Response; Reactome IFN Signalling
Syncrip		ENSMUSG00000032423	MGI:1891690	56403	synaptotagmin binding, cytoplasmic RNA interacting protein	ISG	GO IFN Response
Tdgf1		ENSMUSG00000032494	MGI:98658	21667	teratocarcinoma-derived growth factor 1	ISG	GO IFN Response
Tlr2		ENSMUSG00000027995	MGI:1346060	24088	toll-like receptor 2	ISG	GO IFN Response
Tlr4		ENSMUSG00000039005	MGI:96824	21898	toll-like receptor 4	ISG	GO IFN Response; Mostafavi et al 2016
Trim26		ENSMUSG00000024457	MGI:1337056	22670	tripartite motif-containing 26	ISG	GO IFN Response; Reactome IFN Signalling; Mostafavi et al 2016 ; Dolken et al 2008; Hallmark Interferon Alpha Response; Hallmark Interferon Gamma Response
Trim31		ENSMUSG00000058063	MGI:2385051	224762	tripartite motif-containing 31	ISG	GO IFN Response; Reactome IFN Signalling
Trim38		ENSMUSG00000064140	MGI:2684869	214158	tripartite motif-containing 38	ISG	GO IFN Response; Reactome IFN Signalling
Trim5		ENSMUSG00000060441	MGI:3646853	667823	tripartite motif-containing 5	ISG	GO IFN Response; Reactome IFN Signalling; Hallmark Interferon Alpha Response
Trim62		ENSMUSG00000041000	MGI:1914775	67525	tripartite motif-containing 62	ISG	GO IFN Response; Reactome IFN Signalling
Trim68		ENSMUSG00000073968	MGI:2142077	101700	tripartite motif-containing 68	ISG	GO IFN Response; Reactome IFN Signalling
Trim8		ENSMUSG00000025034	MGI:1933302	93679	tripartite motif-containing 8	ISG	GO IFN Response; Reactome IFN Signalling
Txk		ENSMUSG00000054892	MGI:102960	22165	TXK tyrosine kinase	ISG	GO IFN Response
Ubd		ENSMUSG00000035186	MGI:1344410	24108	ubiquitin D	ISG	GO IFN Response
Vamp3		ENSMUSG00000028955	MGI:1321389	22319	vesicle-associated membrane protein 3	ISG	GO IFN Response
Vcam1		ENSMUSG00000027962	MGI:98926	22329	vascular cell adhesion molecule 1	ISG and IRepG	GO IFN Response; Reactome IFN Signalling; Dolken et al 2008; Hallmark Interferon Gamma Response
Vim		ENSMUSG00000026728	MGI:98932	22352	vimentin	ISG	GO IFN Response
Vps26b		ENSMUSG00000031988	MGI:1917656	69091	VPS26 retromer complex component B	ISG	GO IFN Response
Was		ENSMUSG00000031165	MGI:105059	22376	Wiskott-Aldrich syndrome	ISG	GO IFN Response
Wnt5a		ENSMUSG00000021994	MGI:98958	22418	wingless-type MMTV integration site family, member 5A	ISG	GO IFN Response
Xcl1		ENSMUSG00000026573	MGI:104593	16963	chemokine (C motif) ligand 1	ISG	GO IFN Response; Mostafavi et al 2016 ; Hallmark Interferon Gamma Response
Aaas		ENSMUSG00000036678	MGI:2443767	223921	achalasia, adrenocortical insufficiency, alacrimia	ISG	Reactome IFN Signalling
Abce1		ENSMUSG00000058355	MGI:1195458	24015	ATP-binding cassette, sub-family E (OABP), member 1	ISG and IRepG	Reactome IFN Signalling; Mostafavi et al 2016
Arih1		ENSMUSG00000025234	MGI:1344363	23806	ariadne RBR E3 ubiquitin protein ligase 1	ISG	Reactome IFN Signalling
Egr1		ENSMUSG00000038418	MGI:95295	13653	early growth response 1	ISG	Reactome IFN Signalling
Eif4a1		ENSMUSG00000059796	MGI:95303	13681	eukaryotic translation initiation factor 4A1	ISG	Reactome IFN Signalling
Eif4a2		ENSMUSG00000022884	MGI:106906	13682	eukaryotic translation initiation factor 4A2	ISG	Reactome IFN Signalling
Eif4a3		ENSMUSG00000025580	MGI:1923731	192170	eukaryotic translation initiation factor 4A3	ISG	Reactome IFN Signalling
Eif4e		ENSMUSG00000028156	MGI:95305	13684	eukaryotic translation initiation factor 4E	ISG	Reactome IFN Signalling
Eif4e2		ENSMUSG00000026254	MGI:1914440	26987	eukaryotic translation initiation factor 4E member 2	ISG	Reactome IFN Signalling
Eif4e3		ENSMUSG00000093661	MGI:1914142	66892	eukaryotic translation initiation factor 4E member 3	ISG	Reactome IFN Signalling; Hallmark Interferon Gamma Response
Eif4g1		ENSMUSG00000045983	MGI:2384784	208643	eukaryotic translation initiation factor 4, gamma 1	ISG	Reactome IFN Signalling
Eif4g2		ENSMUSG00000005610	MGI:109207	13690	eukaryotic translation initiation factor 4, gamma 2	ISG	Reactome IFN Signalling
Eif4g3		ENSMUSG00000028760	MGI:1923935	230861	eukaryotic translation initiation factor 4 gamma, 3	ISG	Reactome IFN Signalling
Flna		ENSMUSG00000031328	MGI:95556	192176	filamin, alpha	ISG	Reactome IFN Signalling
Ifi27		ENSMUSG00000064215	MGI:1277180	52668	interferon, alpha-inducible protein 27	ISG	Reactome IFN Signalling; Dolken et al 2008; Hallmark Interferon Alpha Response; Hallmark Interferon Gamma Response
Ifna1		ENSMUSG00000095498	MGI:107668	15962	interferon alpha 1	ISG	Reactome IFN Signalling
Ifna13		ENSMUSG00000063376	MGI:2667155	230396	interferon alpha 13	ISG	Reactome IFN Signalling
Ifna14		ENSMUSG00000095896	MGI:3641425	404549	interferon alpha 14	ISG	Reactome IFN Signalling
Ifna16		ENSMUSG00000078355	MGI:3649260	230398	interferon alpha 16	ISG	Reactome IFN Signalling
Ifna2		ENSMUSG00000078354	MGI:107666	15965	interferon alpha 2	ISG	Reactome IFN Signalling
Ifna4		ENSMUSG00000070904	MGI:107664	15967	interferon alpha 4	ISG	Reactome IFN Signalling
Ifna5		ENSMUSG00000096682	MGI:107663	15968	interferon alpha 5	ISG	Reactome IFN Signalling
Ifna7		ENSMUSG00000100713	MGI:107661	15970	interferon alpha 7	ISG	Reactome IFN Signalling
Ip6k2		ENSMUSG00000032599	MGI:1923750	76500	inositol hexaphosphate kinase 2	ISG	Reactome IFN Signalling
Kpna1		ENSMUSG00000022905	MGI:103560	16646	karyopherin (importin) alpha 1	ISG	Reactome IFN Signalling
Kpna2		ENSMUSG00000018362	MGI:103561	16647	karyopherin (importin) alpha 2	ISG	Reactome IFN Signalling
Kpna3		ENSMUSG00000021929	MGI:1100863	16648	karyopherin (importin) alpha 3	ISG	Reactome IFN Signalling
Kpna4		ENSMUSG00000027782	MGI:1100848	16649	karyopherin (importin) alpha 4	ISG	Reactome IFN Signalling
Kpna7		ENSMUSG00000038770	MGI:2141165	381686	karyopherin alpha 7 (importin alpha 8)	ISG	Reactome IFN Signalling
Kpnb1		ENSMUSG00000001440	MGI:107532	16211	karyopherin (importin) beta 1	ISG and IRepG	Reactome IFN Signalling; Mostafavi et al 2016
Mapk3		ENSMUSG00000063065	MGI:1346859	26417	mitogen-activated protein kinase 3	ISG	Reactome IFN Signalling
Ndc1		ENSMUSG00000028614	MGI:1920037	72787	NDC1 transmembrane nucleoporin	ISG	Reactome IFN Signalling
Nedd4		ENSMUSG00000032216	MGI:97297	17999	neural precursor cell expressed, developmentally down-regulated 4	ISG	Reactome IFN Signalling
Nup107		ENSMUSG00000052798	MGI:2143854	103468	nucleoporin 107	ISG	Reactome IFN Signalling
Nup133		ENSMUSG00000039509	MGI:2442620	234865	nucleoporin 133	ISG	Reactome IFN Signalling
Nup153		ENSMUSG00000021374	MGI:2385621	218210	nucleoporin 153	ISG	Reactome IFN Signalling; Mostafavi et al 2016
Nup155		ENSMUSG00000022142	MGI:2181182	170762	nucleoporin 155	ISG	Reactome IFN Signalling
Nup160		ENSMUSG00000051329	MGI:1926227	59015	nucleoporin 160	ISG	Reactome IFN Signalling
Nup188		ENSMUSG00000052533	MGI:2446190	227699	nucleoporin 188	ISG	Reactome IFN Signalling
Nup205		ENSMUSG00000038759	MGI:2141625	70699	nucleoporin 205	ISG	Reactome IFN Signalling
Nup210		ENSMUSG00000030091	MGI:1859555	54563	nucleoporin 210	ISG	Reactome IFN Signalling
Nup214		ENSMUSG00000001855	MGI:1095411	227720	nucleoporin 214	ISG	Reactome IFN Signalling
Nup35		ENSMUSG00000026999	MGI:1916732	69482	nucleoporin 35	ISG	Reactome IFN Signalling
Nup37		ENSMUSG00000035351	MGI:1919964	69736	nucleoporin 37	ISG	Reactome IFN Signalling
Nup43		ENSMUSG00000040034	MGI:1917162	69912	nucleoporin 43	ISG	Reactome IFN Signalling
Nup50		ENSMUSG00000016619	MGI:1351502	18141	nucleoporin 50	ISG	Reactome IFN Signalling
Nup54		ENSMUSG00000034826	MGI:1920460	269113	nucleoporin 54	ISG	Reactome IFN Signalling
Nup62		ENSMUSG00000109511	MGI:1351500	18226	nucleoporin 62	ISG and IRepG	Reactome IFN Signalling; Mostafavi et al 2016
Nup85		ENSMUSG00000020739	MGI:3046173	445007	nucleoporin 85	ISG	Reactome IFN Signalling
Nup88		ENSMUSG00000040667	MGI:104900	19069	nucleoporin 88	ISG	Reactome IFN Signalling
Nup93		ENSMUSG00000032939	MGI:1919055	71805	nucleoporin 93	ISG	Reactome IFN Signalling; Hallmark Interferon Gamma Response
Nup98		ENSMUSG00000063550	MGI:109404	269966	nucleoporin 98	ISG	Reactome IFN Signalling
Pin1		ENSMUSG00000032171	MGI:1346036	23988	peptidyl-prolyl cis/trans isomerase, NIMA-interacting 1	ISG	Reactome IFN Signalling
Plcg1		ENSMUSG00000016933	MGI:97615	18803	phospholipase C, gamma 1	ISG	Reactome IFN Signalling
Pom121		ENSMUSG00000053293	MGI:2137624	107939	nuclear pore membrane protein 121	ISG	Reactome IFN Signalling
Ppm1b		ENSMUSG00000061130	MGI:101841	19043	protein phosphatase 1B, magnesium dependent, beta isoform	ISG and IRepG	Reactome IFN Signalling; Mostafavi et al 2016
Ptpn1		ENSMUSG00000027540	MGI:97805	19246	protein tyrosine phosphatase, non-receptor type 1	ISG	Reactome IFN Signalling; Hallmark Interferon Gamma Response
Ptpn11		ENSMUSG00000043733	MGI:99511	19247	protein tyrosine phosphatase, non-receptor type 11	ISG	Reactome IFN Signalling
Ptpn6		ENSMUSG00000004266	MGI:96055	15170	protein tyrosine phosphatase, non-receptor type 6	ISG	Reactome IFN Signalling; Hallmark Interferon Gamma Response
Rae1		ENSMUSG00000027509	MGI:1913929	66679	ribonucleic acid export 1	ISG	Reactome IFN Signalling
Ranbp2		ENSMUSG00000003226	MGI:894323	19386	RAN binding protein 2	ISG	Reactome IFN Signalling; Mostafavi et al 2016
Rnasel		ENSMUSG00000066800	MGI:1098272	24014	ribonuclease L (2', 5'-oligoisoadenylate synthetase-dependent)	ISG	Reactome IFN Signalling; Mostafavi et al 2016
Rps27a		ENSMUSG00000020460	MGI:1925544	78294	ribosomal protein S27A	ISG	Reactome IFN Signalling
Sec13		ENSMUSG00000030298	MGI:99832	110379	SEC13 homolog, nuclear pore and COPII coat complex component	ISG	Reactome IFN Signalling
Seh1l		ENSMUSG00000079614	MGI:1919374	72124	SEH1-like (S. cerevisiae	ISG	Reactome IFN Signalling
Trim10		ENSMUSG00000073400	MGI:1338757	19824	tripartite motif-containing 10	ISG	Reactome IFN Signalling
Trim14		ENSMUSG00000039853	MGI:1921985	74735	tripartite motif-containing 14	ISG	Reactome IFN Signalling; Mostafavi et al 2016 ; Hallmark Interferon Alpha Response; Hallmark Interferon Gamma Response
Trim17		ENSMUSG00000036964	MGI:1861440	56631	tripartite motif-containing 17	ISG	Reactome IFN Signalling
Trim2		ENSMUSG00000027993	MGI:1933163	80890	tripartite motif-containing 2	ISG	Reactome IFN Signalling
Trim29		ENSMUSG00000032013	MGI:1919419	72169	tripartite motif-containing 29	ISG	Reactome IFN Signalling
Trim3		ENSMUSG00000036989	MGI:1860040	55992	tripartite motif-containing 3	ISG	Reactome IFN Signalling
Trim35		ENSMUSG00000022043	MGI:1914104	66854	tripartite motif-containing 35	ISG	Reactome IFN Signalling
Trim45		ENSMUSG00000033233	MGI:1918187	229644	tripartite motif-containing 45	ISG	Reactome IFN Signalling
Trim46		ENSMUSG00000042766	MGI:2673000	360213	tripartite motif-containing 46	ISG	Reactome IFN Signalling
Tyk2		ENSMUSG00000032175	MGI:1929470	54721	tyrosine kinase 2	ISG	Reactome IFN Signalling
Uba52		ENSMUSG00000090137	MGI:98887	22186	ubiquitin A-52 residue ribosomal protein fusion product 1	ISG	Reactome IFN Signalling
Ubb		ENSMUSG00000019505	MGI:98888	22187	ubiquitin B	ISG	Reactome IFN Signalling
Ubc		ENSMUSG00000008348	MGI:98889	22190	ubiquitin C	ISG	Reactome IFN Signalling
Ube2e1		ENSMUSG00000021774	MGI:107411	22194	ubiquitin-conjugating enzyme E2E 1	ISG	Reactome IFN Signalling
Ube2n		ENSMUSG00000074781	MGI:1934835	93765	ubiquitin-conjugating enzyme E2N	ISG	Reactome IFN Signalling
Ccnyl1		ENSMUSG00000070871	MGI:2138614	227210	cyclin Y-like 1	ISG	Mostafavi et al 2016
Gm7609		ENSMUSG00000079457	MGI:3644536	665378	predicted pseudogene 7609	ISG	Mostafavi et al 2016
A530040E14Rik		ENSMUSG00000072109	MGI:3612703	621875	RIKEN cDNA A530040E14 gene	ISG	Mostafavi et al 2016
Eya1		ENSMUSG00000025932	MGI:109344	14048	EYA transcriptional coactivator and phosphatase 1	ISG	Mostafavi et al 2016
Ogfrl1		ENSMUSG00000026158	MGI:1917405	70155	opioid growth factor receptor-like 1	ISG	Mostafavi et al 2016 ; Dolken et al 2008
Inpp1		ENSMUSG00000026102	MGI:104848	16329	inositol polyphosphate-1-phosphatase	ISG	Mostafavi et al 2016
Cited2		ENSMUSG00000039910	MGI:1306784	17684	Cbp/p300-interacting transactivator, with Glu/Asp-rich carboxy-terminal domain, 2	IRepG	Dolken et al., RNA (2008); Trilling et al., NAR (2013)
Pkib		ENSMUSG00000019876	MGI:101937	18768	protein kinase inhibitor beta, cAMP dependent, testis specific	ISG	Mostafavi et al 2016
Ppa1		ENSMUSG00000020089	MGI:97831	67895	pyrophosphatase (inorganic) 1	ISG	Mostafavi et al 2016
Dse		ENSMUSG00000039497	MGI:2443455	212898	dermatan sulfate epimerase	ISG	Mostafavi et al 2016
Lyz2		ENSMUSG00000069516	MGI:96897	17105	lysozyme 2	IRepG	Mostafavi et al 2016
Vps54		ENSMUSG00000020128	MGI:2178798	245944	VPS54 GARP complex subunit	ISG	Mostafavi et al 2016
Gm12250		ENSMUSG00000082292	MGI:3649299	NA	predicted gene 12250	ISG	Mostafavi et al 2016
Tmem106a		ENSMUSG00000034947	MGI:1922056	217203	transmembrane protein 106A	ISG	Mostafavi et al 2016 ; Dolken et al 2008
Grn		ENSMUSG00000034708	MGI:95832	14824	granulin	ISG	Mostafavi et al 2016
Gm5431		ENSMUSG00000058163	MGI:3645205	432555	predicted gene 5431	ISG	Mostafavi et al 2016
Gm12185		ENSMUSG00000048852	MGI:3652173	620913	predicted gene 12185	ISG	Mostafavi et al 2016
Tgtp1		ENSMUSG00000078922	MGI:98734	21822	T cell specific GTPase 1	ISG	Mostafavi et al 2016
Unc45b		ENSMUSG00000018845	MGI:2443377	217012	unc-45 myosin chaperone B	ISG	Mostafavi et al 2016
Slfn10-ps		ENSMUSG00000072621	MGI:3512288	237887	schlafen 10, pseudogene	ISG	Mostafavi et al 2016
Zfyve26		ENSMUSG00000066440	MGI:1924767	211978	zinc finger, FYVE domain containing 26	ISG	Mostafavi et al 2016
Adamts6		ENSMUSG00000046169	MGI:1347348	108154	a disintegrin-like and metallopeptidase (reprolysin type) with thrombospondin type 1 motif, 6	ISG	Mostafavi et al 2016
Epsti1		ENSMUSG00000022014	MGI:1915168	108670	epithelial stromal interaction 1 (breast)	ISG	Mostafavi et al 2016 ; Hallmark Interferon Alpha Response; Hallmark Interferon Gamma Response
Phf11		ENSMUSG00000090881	MGI:3644962	NA	PHD finger protein 11	ISG	Mostafavi et al 2016
Setdb2		ENSMUSG00000071350	MGI:2685139	239122	SET domain, bifurcated 2	ISG	Mostafavi et al 2016 ; Dolken et al 2008
Myc		ENSMUSG00000022346	MGI:97250	17869	myelocytomatosis oncogene	ISG	Mostafavi et al 2016
Tspo		ENSMUSG00000041736	MGI:88222	12257	translocator protein	ISG	Mostafavi et al 2016 ; Dolken et al 2008
Amigo2		ENSMUSG00000048218	MGI:2145995	105827	adhesion molecule with Ig like domain 2	ISG	Mostafavi et al 2016 ; Dolken et al 2008
Tomm70a		ENSMUSG00000022752	MGI:106295	28185	translocase of outer mitochondrial membrane 70A	ISG	Mostafavi et al 2016
Usp25		ENSMUSG00000022867	MGI:1353655	30940	ubiquitin specific peptidase 25	ISG	Mostafavi et al 2016
Nmral1		ENSMUSG00000063445	MGI:1915074	67824	NmrA-like family domain containing 1	ISG	Mostafavi et al 2016
Sidt1		ENSMUSG00000022696	MGI:2443155	320007	SID1 transmembrane family, member 1	ISG	Mostafavi et al 2016
Bbx		ENSMUSG00000022641	MGI:1917758	70508	bobby sox HMG box containing	ISG	Mostafavi et al 2016
Nit2		ENSMUSG00000022751	MGI:1261838	52633	nitrilase family, member 2	ISG	Mostafavi et al 2016
D16Ertd472e		ENSMUSG00000022864	MGI:1196400	67102	DNA segment, Chr 16, ERATO Doi 472, expressed	ISG	Mostafavi et al 2016
B430306N03Rik		ENSMUSG00000043740	MGI:2443478	320148	RIKEN cDNA B430306N03 gene	ISG	Mostafavi et al 2016
Ehd3		ENSMUSG00000024065	MGI:1928900	57440	EH-domain containing 3	ISG	Mostafavi et al 2016
A530064D06Rik		ENSMUSG00000043939	MGI:2443476	328830	RIKEN cDNA A530064D06 gene	ISG	Mostafavi et al 2016
Gm6548		ENSMUSG00000091549	MGI:3644071	NA	predicted gene 6548	ISG	Mostafavi et al 2016
Isoc1		ENSMUSG00000024601	MGI:1913557	66307	isochorismatase domain containing 1	ISG and IRepG	Mostafavi et al 2016 ; Dolken et al 2008; Hallmark Interferon Gamma Response
BC023105		ENSMUSG00000063388	MGI:2384767	NA	cDNA sequence BC023105	ISG	Mostafavi et al 2016
Gypc		ENSMUSG00000090523	MGI:1098566	71683	glycophorin C	ISG	Mostafavi et al 2016
Mpeg1		ENSMUSG00000046805	MGI:1333743	17476	macrophage expressed gene 1	ISG	Mostafavi et al 2016
Hells		ENSMUSG00000025001	MGI:106209	15201	helicase, lymphoid specific	ISG	Mostafavi et al 2016
Pi4k2a		ENSMUSG00000025178	MGI:1934031	84095	phosphatidylinositol 4-kinase type 2 alpha	ISG	Mostafavi et al 2016
Sfxn2		ENSMUSG00000025036	MGI:2137678	94279	sideroflexin 2	ISG	Mostafavi et al 2016
AW112010		ENSMUSG00000075010	MGI:2147706	107350	expressed sequence AW112010	ISG	Mostafavi et al 2016
Ms4a6d		ENSMUSG00000024679	MGI:1916024	68774	membrane-spanning 4-domains, subfamily A, member 6D	ISG	Mostafavi et al 2016
Insl6		ENSMUSG00000050957	MGI:1351595	27356	insulin-like 6	ISG	Mostafavi et al 2016
Prkcq		ENSMUSG00000026778	MGI:97601	18761	protein kinase C, theta	ISG	Mostafavi et al 2016
Il2ra		ENSMUSG00000026770	MGI:96549	16184	interleukin 2 receptor, alpha chain	ISG	Mostafavi et al 2016
St6galnac4		ENSMUSG00000079442	MGI:1341894	20448	ST6 (alpha-N-acetyl-neuraminyl-2,3-beta-galactosyl-1,3)-N-acetylgalactosaminide alpha-2,6-sialyltransferase 4	ISG	Mostafavi et al 2016
Gca		ENSMUSG00000026893	MGI:1918521	227960	grancalcin	ISG	Mostafavi et al 2016
Naa20		ENSMUSG00000002728	MGI:1915127	67877	N(alpha)-acetyltransferase 20, NatB catalytic subunit	ISG	Mostafavi et al 2016
Pfkfb3		ENSMUSG00000026773	MGI:2181202	170768	6-phosphofructo-2-kinase/fructose-2,6-biphosphatase 3	ISG	Mostafavi et al 2016
Notch1		ENSMUSG00000026923	MGI:97363	18128	notch 1	ISG	Mostafavi et al 2016 ; Dolken et al 2008
Rabepk		ENSMUSG00000070953	MGI:2139530	227746	Rab9 effector protein with kelch motifs	ISG	Mostafavi et al 2016
Zeb2		ENSMUSG00000026872	MGI:1344407	24136	zinc finger E-box binding homeobox 2	ISG	Mostafavi et al 2016
Dpp4		ENSMUSG00000035000	MGI:94919	13482	dipeptidylpeptidase 4	ISG	Mostafavi et al 2016
Prrg4		ENSMUSG00000027171	MGI:2442211	228413	proline rich Gla (G-carboxyglutamic acid) 4 (transmembrane)	ISG	Mostafavi et al 2016
Ehd4		ENSMUSG00000027293	MGI:1919619	98878	EH-domain containing 4	ISG	Mostafavi et al 2016 ; Dolken et al 2008
Rbl1		ENSMUSG00000027641	MGI:103300	19650	RB transcriptional corepressor like 1	ISG	Mostafavi et al 2016
B4galt5		ENSMUSG00000017929	MGI:1927169	56336	UDP-Gal:betaGlcNAc beta 1,4-galactosyltransferase, polypeptide 5	ISG	Mostafavi et al 2016 ; Dolken et al 2008
Car13		ENSMUSG00000027555	MGI:1931322	71934	carbonic anhydrase 13	ISG	Mostafavi et al 2016
Serpini1		ENSMUSG00000027834	MGI:1194506	20713	serine (or cysteine) peptidase inhibitor, clade I, member 1	ISG	Mostafavi et al 2016
Mcoln3		ENSMUSG00000036853	MGI:1890500	171166	mucolipin 3	ISG	Mostafavi et al 2016
P2ry14		ENSMUSG00000036381	MGI:2155705	320463	purinergic receptor P2Y, G-protein coupled, 14	ISG	Mostafavi et al 2016 ; Hallmark Interferon Gamma Response
Csf1		ENSMUSG00000014599	MGI:1339753	12977	colony stimulating factor 1 (macrophage)	ISG	Mostafavi et al 2016 ; Hallmark Interferon Alpha Response
Gem		ENSMUSG00000028214	MGI:99844	14579	GTP binding protein (gene overexpressed in skeletal muscle)	ISG	Mostafavi et al 2016
Sdc3		ENSMUSG00000025743	MGI:1349163	20970	syndecan 3	ISG	Mostafavi et al 2016
Tmem67		ENSMUSG00000049488	MGI:1923928	329795	transmembrane protein 67	ISG	Mostafavi et al 2016
Faah		ENSMUSG00000034171	MGI:109609	14073	fatty acid amide hydrolase	ISG	Mostafavi et al 2016
Clic4		ENSMUSG00000037242	MGI:1352754	29876	chloride intracellular channel 4 (mitochondrial)	ISG	Mostafavi et al 2016
Abcb1a		ENSMUSG00000040584	MGI:97570	18671	ATP-binding cassette, sub-family B (MDR/TAP), member 1A	ISG	Mostafavi et al 2016
Dck		ENSMUSG00000029366	MGI:102726	13178	deoxycytidine kinase	ISG	Mostafavi et al 2016
Naa25		ENSMUSG00000042719	MGI:2442563	231713	N(alpha)-acetyltransferase 25, NatB auxiliary subunit	ISG	Mostafavi et al 2016
Tpst1		ENSMUSG00000034118	MGI:1298231	22021	protein-tyrosine sulfotransferase 1	ISG	Mostafavi et al 2016
Rasa4		ENSMUSG00000004952	MGI:1858600	54153	RAS p21 protein activator 4	ISG	Mostafavi et al 2016
Mafk		ENSMUSG00000018143	MGI:99951	17135	v-maf musculoaponeurotic fibrosarcoma oncogene family, protein K (avian)	ISG	Mostafavi et al 2016
Rundc3b		ENSMUSG00000040570	MGI:2685286	242819	RUN domain containing 3B	ISG	Mostafavi et al 2016
Sgcb		ENSMUSG00000029156	MGI:1346523	24051	sarcoglycan, beta (dystrophin-associated glycoprotein)	ISG	Mostafavi et al 2016
Gbp9		ENSMUSG00000029298	MGI:3605620	236573	guanylate-binding protein 9	ISG	Mostafavi et al 2016 ; Dolken et al 2008
Gbp11		ENSMUSG00000092021	MGI:3646307	634650	guanylate binding protein 11	ISG	Mostafavi et al 2016
Oas1c		ENSMUSG00000001166	MGI:2149633	114643	2'-5' oligoadenylate synthetase 1C	ISG	Mostafavi et al 2016
Oas1g		ENSMUSG00000066861	MGI:97429	23960	2'-5' oligoadenylate synthetase 1G	ISG	Mostafavi et al 2016
Rilpl1		ENSMUSG00000029392	MGI:1922945	75695	Rab interacting lysosomal protein-like 1	ISG	Mostafavi et al 2016
Rfc3		ENSMUSG00000033970	MGI:1916513	69263	replication factor C (activator 1) 3	ISG	Mostafavi et al 2016
Herc3		ENSMUSG00000029804	MGI:1921248	73998	hect domain and RLD 3	ISG	Mostafavi et al 2016
Etv6		ENSMUSG00000030199	MGI:109336	14011	ets variant 6	ISG	Mostafavi et al 2016
Ppm1k		ENSMUSG00000037826	MGI:2442111	243382	protein phosphatase 1K (PP2C domain containing)	ISG	Mostafavi et al 2016 ; Dolken et al 2008
Hk2		ENSMUSG00000000628	MGI:1315197	15277	hexokinase 2	ISG	Mostafavi et al 2016 ; Dolken et al 2008
Gm10388		ENSMUSG00000107894	MGI:3641777	NA	predicted gene 10388	ISG	Mostafavi et al 2016
1600014C10Rik		ENSMUSG00000054676	MGI:1919494	72244	RIKEN cDNA 1600014C10 gene	ISG	Mostafavi et al 2016
Atp10a		ENSMUSG00000025324	MGI:1330809	11982	ATPase, class V, type 10A	ISG	Mostafavi et al 2016 ; Dolken et al 2008
Plekha1		ENSMUSG00000040268	MGI:2442213	101476	pleckstrin homology domain containing, family A (phosphoinositide binding specific) member 1	ISG	Mostafavi et al 2016
Slc25a22		ENSMUSG00000019082	MGI:1915517	68267	solute carrier family 25 (mitochondrial carrier, glutamate), member 22	ISG	Mostafavi et al 2016
Il15		ENSMUSG00000031712	MGI:103014	16168	interleukin 15	ISG	Mostafavi et al 2016 ; Dolken et al 2008; Hallmark Interferon Alpha Response; Hallmark Interferon Gamma Response
N4bp1		ENSMUSG00000031652	MGI:2136825	80750	NEDD4 binding protein 1	ISG	Mostafavi et al 2016 ; Dolken et al 2008
9330175E14Rik		ENSMUSG00000097194	MGI:2443913	NA	RIKEN cDNA 9330175E14 gene	ISG	Mostafavi et al 2016 ; Dolken et al 2008
Arhgef12		ENSMUSG00000059495	MGI:1916882	69632	Rho guanine nucleotide exchange factor (GEF) 12	ISG	Mostafavi et al 2016
Sp110		ENSMUSG00000070034	MGI:1923364	109032	Sp110 nuclear body protein	ISG	Mostafavi et al 2016 ; Hallmark Interferon Alpha Response; Hallmark Interferon Gamma Response
Ngp		ENSMUSG00000032484	MGI:105983	18054	neutrophilic granule protein	ISG	Mostafavi et al 2016
Kif9		ENSMUSG00000032489	MGI:1098237	16578	kinesin family member 9	ISG	Mostafavi et al 2016
Dpy19l1		ENSMUSG00000043067	MGI:1915685	244745	dpy-19-like 1 (C. elegans)	ISG	Mostafavi et al 2016
Phip		ENSMUSG00000032253	MGI:1932404	83946	pleckstrin homology domain interacting protein	ISG	Mostafavi et al 2016
Hmgn3		ENSMUSG00000066456	MGI:2138069	94353	high mobility group nucleosomal binding domain 3	ISG	Mostafavi et al 2016
Ccrl2		ENSMUSG00000043953	MGI:1920904	54199	chemokine (C-C motif) receptor-like 2	ISG	Mostafavi et al 2016 ; Hallmark Interferon Alpha Response
Phf6		ENSMUSG00000025626	MGI:1918248	70998	PHD finger protein 6	ISG	Mostafavi et al 2016
Mtm1		ENSMUSG00000031337	MGI:1099452	17772	X-linked myotubular myopathy gene 1	ISG	Mostafavi et al 2016
Tktl1		ENSMUSG00000031397	MGI:1933244	83553	transketolase-like 1	ISG	Mostafavi et al 2016
Chic1		ENSMUSG00000031327	MGI:1344694	12212	cysteine-rich hydrophobic domain 1	ISG	Mostafavi et al 2016
Cdkl5		ENSMUSG00000031292	MGI:1278336	382253	cyclin-dependent kinase-like 5	ISG	Mostafavi et al 2016
Tlr7		ENSMUSG00000044583	MGI:2176882	170743	toll-like receptor 7	ISG	Mostafavi et al 2016
Fam72a		ENSMUSG00000055184	MGI:1919669	108900	family with sequence similarity 72, member A	ISG	Mostafavi et al 2016
4930523C07Rik		ENSMUSG00000090394	MGI:1914897	67647	RIKEN cDNA 4930523C07 gene	ISG	Mostafavi et al 2016
Kmo		ENSMUSG00000039783	MGI:2138151	98256	kynurenine 3-monooxygenase (kynurenine 3-hydroxylase)	ISG	Mostafavi et al 2016
Myl1		ENSMUSG00000061816	MGI:97269	17901	myosin, light polypeptide 1	ISG	Mostafavi et al 2016
Sgk1		ENSMUSG00000019970	MGI:1340062	20393	serum/glucocorticoid regulated kinase 1	IRepG	Mostafavi et al 2016
Tmcc3		ENSMUSG00000020023	MGI:2442900	319880	transmembrane and coiled coil domains 3	ISG	Mostafavi et al 2016 ; Dolken et al 2008
Slfn4		ENSMUSG00000000204	MGI:1329010	20558	schlafen 4	ISG	Mostafavi et al 2016
Socs2		ENSMUSG00000020027	MGI:1201787	216233	suppressor of cytokine signaling 2	ISG and IRepG	Mostafavi et al 2016 ; Dolken et al 2008
Fbxw17		ENSMUSG00000037816	MGI:1923584	109082	F-box and WD-40 domain protein 17	ISG	Mostafavi et al 2016
Ctla2b		ENSMUSG00000074874	MGI:88555	13025	cytotoxic T lymphocyte-associated protein 2 beta	ISG and IRepG	Mostafavi et al 2016
Pnp		ENSMUSG00000115338	MGI:97365	18950	purine-nucleoside phosphorylase	ISG	Mostafavi et al 2016 ; Dolken et al 2008; Hallmark Interferon Gamma Response
Pnp2		ENSMUSG00000068417	MGI:3712328	667034	purine-nucleoside phosphorylase 2	ISG	Mostafavi et al 2016 ; Dolken et al 2008
Apobec3		ENSMUSG00000009585	MGI:1933111	80287	apolipoprotein B mRNA editing enzyme, catalytic polypeptide 3	ISG	Mostafavi et al 2016
Tagap		ENSMUSG00000033450	MGI:3615484	72536	T cell activation Rho GTPase activating protein	ISG	Mostafavi et al 2016
Pim1		ENSMUSG00000024014	MGI:97584	18712	proviral integration site 1	ISG	Mostafavi et al 2016 ; Dolken et al 2008; Hallmark Interferon Gamma Response
Tagap1		ENSMUSG00000052031	MGI:1919786	380608	T cell activation GTPase activating protein 1	ISG	Mostafavi et al 2016
Dcp2		ENSMUSG00000024472	MGI:1917890	70640	decapping mRNA 2	ISG	Mostafavi et al 2016 ; Dolken et al 2008
Gm4841		ENSMUSG00000068606	MGI:3643814	225594	predicted gene 4841	ISG	Mostafavi et al 2016
Ms4a4c		ENSMUSG00000024675	MGI:1927656	64380	membrane-spanning 4-domains, subfamily A, member 4C	ISG	Mostafavi et al 2016
Ms4a6b		ENSMUSG00000024677	MGI:1917024	69774	membrane-spanning 4-domains, subfamily A, member 6B	ISG	Mostafavi et al 2016
Ccnj		ENSMUSG00000025010	MGI:2443297	240665	cyclin J	ISG	Mostafavi et al 2016
Ms4a1		ENSMUSG00000024673	MGI:88321	12482	membrane-spanning 4-domains, subfamily A, member 1	ISG	Mostafavi et al 2016
Stk39		ENSMUSG00000027030	MGI:1858416	53416	serine/threonine kinase 39	ISG	Mostafavi et al 2016
Sass6		ENSMUSG00000027959	MGI:1920026	72776	SAS-6 centriolar assembly protein	ISG	Mostafavi et al 2016
Pde7a		ENSMUSG00000069094	MGI:1202402	18583	phosphodiesterase 7A	ISG	Mostafavi et al 2016
P2ry13		ENSMUSG00000036362	MGI:1921441	74191	purinergic receptor P2Y, G-protein coupled 13	ISG	Mostafavi et al 2016
Aldh1b1		ENSMUSG00000035561	MGI:1919785	72535	aldehyde dehydrogenase 1 family, member B1	ISG	Mostafavi et al 2016
Mthfr		ENSMUSG00000029009	MGI:106639	17769	methylenetetrahydrofolate reductase	ISG	Mostafavi et al 2016
Il6		ENSMUSG00000025746	MGI:96559	16193	interleukin 6	ISG	Mostafavi et al 2016 ; Dolken et al 2008; Hallmark Interferon Gamma Response
Cds1		ENSMUSG00000029330	MGI:1921846	74596	CDP-diacylglycerol synthase 1	ISG	Mostafavi et al 2016
Nfxl1		ENSMUSG00000072889	MGI:1923646	100978	nuclear transcription factor, X-box binding-like 1	ISG	Mostafavi et al 2016
Rasgef1b		ENSMUSG00000089809	MGI:2443755	320292	RasGEF domain family, member 1B	ISG	Mostafavi et al 2016
Parp11		ENSMUSG00000037997	MGI:2141505	101187	poly (ADP-ribose) polymerase family, member 11	ISG	Mostafavi et al 2016 ; Dolken et al 2008
Clec2d		ENSMUSG00000030157	MGI:2135589	93694	C-type lectin domain family 2, member d	ISG	Mostafavi et al 2016 ; Dolken et al 2008
Trim12a		ENSMUSG00000066258	MGI:1923931	76681	tripartite motif-containing 12A	ISG	Mostafavi et al 2016
Il18		ENSMUSG00000039217	MGI:107936	16173	interleukin 18	ISG	Mostafavi et al 2016
Bco2		ENSMUSG00000032066	MGI:2177469	170752	beta-carotene oxygenase 2	ISG	Mostafavi et al 2016
G530011O06Rik		ENSMUSG00000072844	MGI:3603513	654820	RIKEN cDNA G530011O06 gene	ISG	Mostafavi et al 2016
Cspp1		ENSMUSG00000056763	MGI:2681832	211660	centrosome and spindle pole associated protein 1	ISG	Mostafavi et al 2016
Eaf2		ENSMUSG00000022838	MGI:2146616	106389	ELL associated factor 2	ISG	Mostafavi et al 2016
Nt5e		ENSMUSG00000032420	MGI:99782	23959	5' nucleotidase, ecto	ISG and IRepG	Mostafavi et al 2016
Nceh1		ENSMUSG00000027698	MGI:2443191	320024	neutral cholesterol ester hydrolase 1	ISG	Mostafavi et al 2016
Sec24d		ENSMUSG00000039234	MGI:1916858	69608	Sec24 related gene family, member D (S. cerevisiae)	ISG	Mostafavi et al 2016
Icos		ENSMUSG00000026009	MGI:1858745	54167	inducible T cell co-stimulator	ISG	Mostafavi et al 2016
Ptgs2		ENSMUSG00000032487	MGI:97798	19225	prostaglandin-endoperoxide synthase 2	ISG	Mostafavi et al 2016 ; Hallmark Interferon Gamma Response
Ikzf2		ENSMUSG00000025997	MGI:1342541	22779	IKAROS family zinc finger 2	ISG	Mostafavi et al 2016 ; Dolken et al 2008
Fn1		ENSMUSG00000026193	MGI:95566	14268	fibronectin 1	ISG	Mostafavi et al 2016
Srgap2		ENSMUSG00000026425	MGI:109605	14270	SLIT-ROBO Rho GTPase activating protein 2	ISG	Mostafavi et al 2016
Pbx1		ENSMUSG00000052534	MGI:97495	18514	pre B cell leukemia homeobox 1	ISG	Mostafavi et al 2016
Tlk2		ENSMUSG00000020694	MGI:1346023	24086	tousled-like kinase 2 (Arabidopsis)	ISG	Mostafavi et al 2016
Arl4a		ENSMUSG00000047446	MGI:99437	11861	ADP-ribosylation factor-like 4A	ISG	Mostafavi et al 2016 ; Hallmark Interferon Gamma Response
Atp6v1d		ENSMUSG00000021114	MGI:1921084	73834	ATPase, H+ transporting, lysosomal V1 subunit D	ISG	Mostafavi et al 2016
Net1		ENSMUSG00000021215	MGI:1927138	56349	neuroepithelial cell transforming gene 1	ISG	Mostafavi et al 2016
Dzip1		ENSMUSG00000042156	MGI:1914311	66573	DAZ interacting protein 1	ISG	Mostafavi et al 2016
Trib1		ENSMUSG00000032501	MGI:2443397	211770	tribbles pseudokinase 1	ISG	Mostafavi et al 2016
Ndrg1		ENSMUSG00000005125	MGI:1341799	17988	N-myc downstream regulated gene 1	ISG	Mostafavi et al 2016
Ppp1r2		ENSMUSG00000047714	MGI:1914099	66849	protein phosphatase 1, regulatory inhibitor subunit 2	ISG	Mostafavi et al 2016
Mmp25		ENSMUSG00000023903	MGI:2443938	240047	matrix metallopeptidase 25	ISG	Mostafavi et al 2016
Armcx3		ENSMUSG00000049047	MGI:1918953	71703	armadillo repeat containing, X-linked 3	ISG	Mostafavi et al 2016
Arhgap12		ENSMUSG00000041225	MGI:1922665	75415	Rho GTPase activating protein 12	ISG	Mostafavi et al 2016
Cdc42bpg		ENSMUSG00000024769	MGI:2652845	240505	CDC42 binding protein kinase gamma (DMPK-like)	ISG	Mostafavi et al 2016
Dusp5		ENSMUSG00000034765	MGI:2685183	240672	dual specificity phosphatase 5	ISG and IRepG	Mostafavi et al 2016
Anxa1		ENSMUSG00000024659	MGI:96819	16952	annexin A1	ISG	Mostafavi et al 2016
Cacnb2		ENSMUSG00000057914	MGI:894644	12296	calcium channel, voltage-dependent, beta 2 subunit	ISG	Mostafavi et al 2016
Dhrs9		ENSMUSG00000027068	MGI:2442798	241452	dehydrogenase/reductase (SDR family) member 9	ISG	Mostafavi et al 2016
Med12l		ENSMUSG00000056476	MGI:2139916	329650	mediator complex subunit 12-like	ISG	Mostafavi et al 2016
Fnbp1l		ENSMUSG00000039735	MGI:1925642	214459	formin binding protein 1-like	ISG	Mostafavi et al 2016
Chd7		ENSMUSG00000041235	MGI:2444748	320790	chromodomain helicase DNA binding protein 7	ISG	Mostafavi et al 2016
Nr4a3		ENSMUSG00000028341	MGI:1352457	18124	nuclear receptor subfamily 4, group A, member 3	ISG	Mostafavi et al 2016
Lrp8		ENSMUSG00000028613	MGI:1340044	16975	low density lipoprotein receptor-related protein 8, apolipoprotein e receptor	ISG	Mostafavi et al 2016 ; Dolken et al 2008
Slc2a1		ENSMUSG00000028645	MGI:95755	20525	solute carrier family 2 (facilitated glucose transporter), member 1	ISG	Mostafavi et al 2016
Gpr157		ENSMUSG00000047875	MGI:2442046	269604	G protein-coupled receptor 157	ISG	Mostafavi et al 2016
Tnfsf15		ENSMUSG00000050395	MGI:2180140	326623	tumor necrosis factor (ligand) superfamily, member 15	ISG	Mostafavi et al 2016
Abcb1b		ENSMUSG00000028970	MGI:97568	18669	ATP-binding cassette, sub-family B (MDR/TAP), member 1B	ISG	Mostafavi et al 2016
Aff1		ENSMUSG00000029313	MGI:1100819	17355	AF4/FMR2 family, member 1	ISG	Mostafavi et al 2016
Atp6v0a2		ENSMUSG00000038023	MGI:104855	21871	ATPase, H+ transporting, lysosomal V0 subunit A2	ISG	Mostafavi et al 2016
Trip6		ENSMUSG00000023348	MGI:1343458	22051	thyroid hormone receptor interactor 6	ISG	Mostafavi et al 2016
Ppfibp1		ENSMUSG00000016487	MGI:1914783	67533	PTPRF interacting protein, binding protein 1 (liprin beta 1)	ISG	Mostafavi et al 2016
Sct		ENSMUSG00000038580	MGI:99466	20287	secretin	ISG	Mostafavi et al 2016
Elmod2		ENSMUSG00000035151	MGI:2445165	244548	ELMO/CED-12 domain containing 2	ISG	Mostafavi et al 2016
Rcn2		ENSMUSG00000032320	MGI:1349765	26611	reticulocalbin 2	ISG	Mostafavi et al 2016
Il1r2		ENSMUSG00000026073	MGI:96546	16178	interleukin 1 receptor, type II	ISG	Mostafavi et al 2016
Bcs1l		ENSMUSG00000026172	MGI:1914071	66821	BCS1-like (yeast)	ISG	Mostafavi et al 2016
Mgat5		ENSMUSG00000036155	MGI:894701	107895	mannoside acetylglucosaminyltransferase 5	ISG	Mostafavi et al 2016
Soat1		ENSMUSG00000026600	MGI:104665	20652	sterol O-acyltransferase 1	ISG	Mostafavi et al 2016 ; Dolken et al 2008
Smpdl3a		ENSMUSG00000019872	MGI:1931437	57319	sphingomyelin phosphodiesterase, acid-like 3A	ISG	Mostafavi et al 2016
Myb		ENSMUSG00000019982	MGI:97249	17863	myeloblastosis oncogene	ISG and IRepG	Mostafavi et al 2016
Prdm1		ENSMUSG00000038151	MGI:99655	12142	PR domain containing 1, with ZNF domain	ISG	Mostafavi et al 2016
Tmem18		ENSMUSG00000043061	MGI:2387176	211986	transmembrane protein 18	ISG	Mostafavi et al 2016
Id2		ENSMUSG00000020644	MGI:96397	15902	inhibitor of DNA binding 2	ISG	Mostafavi et al 2016
Scamp1		ENSMUSG00000021687	MGI:1349480	107767	secretory carrier membrane protein 1	ISG	Mostafavi et al 2016
Slain1		ENSMUSG00000055717	MGI:2145578	105439	SLAIN motif family, member 1	ISG	Mostafavi et al 2016
Dnajc15		ENSMUSG00000022013	MGI:1913398	66148	DnaJ heat shock protein family (Hsp40) member C15	ISG	Mostafavi et al 2016
Lrrk2		ENSMUSG00000036273	MGI:1913975	66725	leucine-rich repeat kinase 2	ISG	Mostafavi et al 2016
Snap29		ENSMUSG00000022765	MGI:1914724	67474	synaptosomal-associated protein 29	ISG	Mostafavi et al 2016
Fpr3		ENSMUSG00000079700	MGI:1194495	14294	formyl peptide receptor 3	ISG	Mostafavi et al 2016
Poli		ENSMUSG00000038425	MGI:1347081	26447	polymerase (DNA directed), iota	ISG	Mostafavi et al 2016
Atl3		ENSMUSG00000024759	MGI:1924270	109168	atlastin GTPase 3	ISG	Mostafavi et al 2016
Macrod2		ENSMUSG00000068205	MGI:1920149	72899	mono-ADP ribosylhydrolase 2	ISG	Mostafavi et al 2016
Gapvd1		ENSMUSG00000026867	MGI:1913941	66691	GTPase activating protein and VPS9 domains 1	ISG	Mostafavi et al 2016
Rnf24		ENSMUSG00000048911	MGI:1261771	51902	ring finger protein 24	ISG	Mostafavi et al 2016
Sycp2		ENSMUSG00000060445	MGI:1933281	320558	synaptonemal complex protein 2	ISG	Mostafavi et al 2016
Adora3		ENSMUSG00000000562	MGI:104847	69296	adenosine A3 receptor	ISG	Mostafavi et al 2016
Dcun1d1		ENSMUSG00000027708	MGI:2150386	114893	DCN1, defective in cullin neddylation 1, domain containing 1 (S. cerevisiae)	ISG	Mostafavi et al 2016
Ift80		ENSMUSG00000027778	MGI:1915509	68259	intraflagellar transport 80	ISG	Mostafavi et al 2016
Cept1		ENSMUSG00000040774	MGI:2139793	99712	choline/ethanolaminephosphotransferase 1	ISG	Mostafavi et al 2016
Slc31a1		ENSMUSG00000066150	MGI:1333843	20529	solute carrier family 31, member 1	ISG	Mostafavi et al 2016
Rfc2		ENSMUSG00000023104	MGI:1341868	19718	replication factor C (activator 1) 2	ISG	Mostafavi et al 2016
Tec		ENSMUSG00000029217	MGI:98662	21682	tec protein tyrosine kinase	ISG	Mostafavi et al 2016
Zfp141		ENSMUSG00000092416	MGI:3584269	434178	zinc finger protein 141	ISG	Mostafavi et al 2016
Mgam		ENSMUSG00000068587	MGI:1203495	232714	maltase-glucoamylase	ISG	Mostafavi et al 2016
Creb5		ENSMUSG00000053007	MGI:2443973	231991	cAMP responsive element binding protein 5	ISG	Mostafavi et al 2016
Pold3		ENSMUSG00000030726	MGI:1915217	67967	polymerase (DNA-directed), delta 3, accessory subunit	ISG	Mostafavi et al 2016
Zfp821		ENSMUSG00000031728	MGI:1923121	75871	zinc finger protein 821	ISG	Mostafavi et al 2016
Herc1		ENSMUSG00000038664	MGI:2384589	235439	HECT and RLD domain containing E3 ubiquitin protein ligase family member 1	ISG	Mostafavi et al 2016
Fyco1		ENSMUSG00000025241	MGI:107277	17281	FYVE and coiled-coil domain containing 1	ISG	Mostafavi et al 2016
Nono		ENSMUSG00000031311	MGI:1855692	53610	non-POU-domain-containing, octamer binding protein	ISG	Mostafavi et al 2016
Apool		ENSMUSG00000025525	MGI:1915367	68117	apolipoprotein O-like	ISG	Mostafavi et al 2016
4930486L24Rik		ENSMUSG00000050345	MGI:1922258	214639	RIKEN cDNA 4930486L24 gene	ISG	Mostafavi et al 2016
Vcan		ENSMUSG00000021614	MGI:102889	13003	versican	ISG	Mostafavi et al 2016
Taf1d		ENSMUSG00000031939	MGI:1922566	75316	TATA-box binding protein associated factor, RNA polymerase I, D	ISG	Mostafavi et al 2016
Txlng		ENSMUSG00000038344	MGI:3590652	353170	taxilin gamma	ISG	Mostafavi et al 2016
Cmklr1		ENSMUSG00000042190	MGI:109603	14747	chemokine-like receptor 1	ISG	Mostafavi et al 2016 ; Hallmark Interferon Gamma Response
Klrc3		ENSMUSG00000033027	MGI:1929720	58179	killer cell lectin-like receptor subfamily C, member 3	ISG	Mostafavi et al 2016
Klra1		ENSMUSG00000079853	MGI:101907	16627	killer cell lectin-like receptor, subfamily A, member 1	ISG	Mostafavi et al 2016
Polr3e		ENSMUSG00000030880	MGI:1349452	26939	polymerase (RNA) III (DNA directed) polypeptide E	ISG	Mostafavi et al 2016
Plcg2		ENSMUSG00000034330	MGI:97616	234779	phospholipase C, gamma 2	ISG	Mostafavi et al 2016
Cfp		ENSMUSG00000001128	MGI:97545	18636	complement factor properdin	ISG	Mostafavi et al 2016
Mir505		ENSMUSG00000070081	MGI:3629955	751545	microRNA 505	ISG	Mostafavi et al 2016
Pdcd1		ENSMUSG00000026285	MGI:104879	18566	programmed cell death 1	ISG	Mostafavi et al 2016
Nus1		ENSMUSG00000023068	MGI:1196365	52014	NUS1 dehydrodolichyl diphosphate synthase subunit	ISG	Mostafavi et al 2016
Hspd1		ENSMUSG00000025980	MGI:96242	15510	heat shock protein 1 (chaperonin)	ISG	Mostafavi et al 2016
Sgk3		ENSMUSG00000025915	MGI:2182368	170755	serum/glucocorticoid regulated kinase 3	ISG	Mostafavi et al 2016
Slc35f5		ENSMUSG00000026342	MGI:1921400	74150	solute carrier family 35, member F5	ISG	Mostafavi et al 2016
Zfp281		ENSMUSG00000041483	MGI:3029290	226442	zinc finger protein 281	ISG	Mostafavi et al 2016
A530032D15Rik		ENSMUSG00000089844	MGI:3037746	381287	RIKEN cDNA A530032D15Rik gene	ISG	Mostafavi et al 2016
Ccdc6		ENSMUSG00000048701	MGI:1923801	76551	coiled-coil domain containing 6	ISG	Mostafavi et al 2016
Nqo2		ENSMUSG00000046949	MGI:104513	18105	N-ribosyldihydronicotinamide quinone reductase 2	ISG	Mostafavi et al 2016
Dek		ENSMUSG00000021377	MGI:1926209	110052	DEK proto-oncogene (DNA binding)	ISG	Mostafavi et al 2016
Naip2		ENSMUSG00000078945	MGI:1298226	17948	NLR family, apoptosis inhibitory protein 2	ISG	Mostafavi et al 2016 ; Dolken et al 2008
Fndc3a		ENSMUSG00000033487	MGI:1196463	319448	fibronectin type III domain containing 3A	ISG	Mostafavi et al 2016
Zc3h7a		ENSMUSG00000037965	MGI:2445044	106205	zinc finger CCCH type containing 7 A	ISG	Mostafavi et al 2016
Kat2b		ENSMUSG00000000708	MGI:1343094	18519	K(lysine) acetyltransferase 2B	ISG	Mostafavi et al 2016
Rbbp8		ENSMUSG00000041238	MGI:2442995	225182	retinoblastoma binding protein 8, endonuclease	ISG	Mostafavi et al 2016
Slc15a3		ENSMUSG00000024737	MGI:1929691	65221	solute carrier family 15, member 3	ISG	Mostafavi et al 2016
Asah2		ENSMUSG00000024887	MGI:1859310	54447	N-acylsphingosine amidohydrolase 2	ISG	Mostafavi et al 2016
Dclre1c		ENSMUSG00000026648	MGI:2441769	227525	DNA cross-link repair 1C	ISG	Mostafavi et al 2016
Il1rn		ENSMUSG00000026981	MGI:96547	16181	interleukin 1 receptor antagonist	ISG	Mostafavi et al 2016
Stx16		ENSMUSG00000027522	MGI:1923396	228960	syntaxin 16	ISG	Mostafavi et al 2016
Atp11b		ENSMUSG00000037400	MGI:1923545	76295	ATPase, class VI, type 11B	ISG	Mostafavi et al 2016
4932438A13Rik		ENSMUSG00000037270	MGI:2444631	229227	RIKEN cDNA 4932438A13 gene	ISG	Mostafavi et al 2016
P2ry12		ENSMUSG00000036353	MGI:1918089	70839	purinergic receptor P2Y, G-protein coupled 12	ISG	Mostafavi et al 2016
Alpk1		ENSMUSG00000028028	MGI:1918731	71481	alpha-kinase 1	ISG	Mostafavi et al 2016
Glipr2		ENSMUSG00000028480	MGI:1917770	384009	GLI pathogenesis-related 2	ISG	Mostafavi et al 2016
Ttc39b		ENSMUSG00000038172	MGI:1917113	69863	tetratricopeptide repeat domain 39B	ISG	Mostafavi et al 2016 ; Dolken et al 2008
Plin2		ENSMUSG00000028494	MGI:87920	11520	perilipin 2	ISG	Mostafavi et al 2016
Snx10		ENSMUSG00000038301	MGI:1919232	71982	sorting nexin 10	ISG	Mostafavi et al 2016 ; Dolken et al 2008
Atoh1		ENSMUSG00000073043	MGI:104654	11921	atonal bHLH transcription factor 1	ISG	Mostafavi et al 2016
Tra2a		ENSMUSG00000029817	MGI:1933972	101214	transformer 2 alpha	ISG	Mostafavi et al 2016
Nipa2		ENSMUSG00000030452	MGI:1913918	93790	non imprinted in Prader-Willi/Angelman syndrome 2 homolog (human)	ISG	Mostafavi et al 2016
Cwf19l2		ENSMUSG00000025898	MGI:1918023	244672	CWF19-like 2, cell cycle control (S. pombe)	ISG	Mostafavi et al 2016
Xrn1		ENSMUSG00000032410	MGI:891964	24127	5'-3' exoribonuclease 1	ISG	Mostafavi et al 2016 ; Dolken et al 2008
Azi2		ENSMUSG00000039285	MGI:1351332	27215	5-azacytidine induced gene 2	ISG	Mostafavi et al 2016
Dnajc13		ENSMUSG00000032560	MGI:2676368	235567	DnaJ heat shock protein family (Hsp40) member C13	ISG	Mostafavi et al 2016
Xiap		ENSMUSG00000025860	MGI:107572	11798	X-linked inhibitor of apoptosis	ISG	Mostafavi et al 2016
Fmr1		ENSMUSG00000000838	MGI:95564	14265	FMRP translational regulator 1	ISG	Mostafavi et al 2016
Cenpl		ENSMUSG00000026708	MGI:1917704	70454	centromere protein L	ISG	Mostafavi et al 2016
Peli1		ENSMUSG00000020134	MGI:1914495	67245	pellino 1	ISG	Mostafavi et al 2016 ; Hallmark Interferon Gamma Response
Larp1		ENSMUSG00000037331	MGI:1890165	73158	La ribonucleoprotein domain family, member 1	ISG	Mostafavi et al 2016
Ap3b1		ENSMUSG00000021686	MGI:1333879	11774	adaptor-related protein complex 3, beta 1 subunit	ISG	Mostafavi et al 2016
Rnf31		ENSMUSG00000047098	MGI:1934704	268749	ring finger protein 31	ISG	Mostafavi et al 2016 ; Dolken et al 2008; Hallmark Interferon Alpha Response; Hallmark Interferon Gamma Response
Lpar6		ENSMUSG00000033446	MGI:1914418	67168	lysophosphatidic acid receptor 6	ISG	Mostafavi et al 2016 ; Hallmark Interferon Alpha Response
Elf1		ENSMUSG00000036461	MGI:107180	13709	E74 like ETS transcription factor 1	ISG	Mostafavi et al 2016 ; Dolken et al 2008; Hallmark Interferon Alpha Response
Hmox2		ENSMUSG00000004070	MGI:109373	15369	heme oxygenase 2	ISG	Mostafavi et al 2016
Zeb1		ENSMUSG00000024238	MGI:1344313	21417	zinc finger E-box binding homeobox 1	ISG	Mostafavi et al 2016
Fam53c		ENSMUSG00000034300	MGI:1913556	66306	family with sequence similarity 53, member C	ISG	Mostafavi et al 2016
Nr3c1		ENSMUSG00000024431	MGI:95824	14815	nuclear receptor subfamily 3, group C, member 1	ISG	Mostafavi et al 2016
Cutc		ENSMUSG00000025193	MGI:1913638	66388	cutC copper transporter	ISG	Mostafavi et al 2016 ; Dolken et al 2008
Got1		ENSMUSG00000025190	MGI:95791	14718	glutamic-oxaloacetic transaminase 1, soluble	ISG	Mostafavi et al 2016
Slc28a2		ENSMUSG00000027219	MGI:1913105	269346	solute carrier family 28 (sodium-coupled nucleoside transporter), member 2	ISG	Mostafavi et al 2016
Arhgap11a		ENSMUSG00000041219	MGI:2444300	228482	Rho GTPase activating protein 11A	ISG	Mostafavi et al 2016
4930518I15Rik		ENSMUSG00000074629	MGI:1921954	NA	RIKEN cDNA 4930518I15 gene	ISG	Mostafavi et al 2016
Gyg		ENSMUSG00000019528	MGI:1351614	27357	glycogenin	ISG	Mostafavi et al 2016
Ccnl1		ENSMUSG00000027829	MGI:1922664	56706	cyclin L1	ISG	Mostafavi et al 2016
Cdc14a		ENSMUSG00000033502	MGI:2442676	229776	CDC14 cell division cycle 14A	ISG	Mostafavi et al 2016
Nsmaf		ENSMUSG00000028245	MGI:1341864	18201	neutral sphingomyelinase (N-SMase) activation associated factor	ISG	Mostafavi et al 2016
Atp11a		ENSMUSG00000031441	MGI:1354735	50770	ATPase, class VI, type 11A	ISG	Mostafavi et al 2016
Ap3m2		ENSMUSG00000031539	MGI:1929214	64933	adaptor-related protein complex 3, mu 2 subunit	ISG	Mostafavi et al 2016
Slc7a5		ENSMUSG00000040010	MGI:1298205	20539	solute carrier family 7 (cationic amino acid transporter, y+ system), member 5	ISG	Mostafavi et al 2016
Itgb1bp2		ENSMUSG00000031312	MGI:1353420	26549	integrin beta 1 binding protein 2	ISG	Mostafavi et al 2016
Mrpl30		ENSMUSG00000026087	MGI:1333820	107734	mitochondrial ribosomal protein L30	ISG	Mostafavi et al 2016
Il18r1		ENSMUSG00000026070	MGI:105383	16182	interleukin 18 receptor 1	ISG	Mostafavi et al 2016
Casp8		ENSMUSG00000026029	MGI:1261423	12370	caspase 8	ISG	Mostafavi et al 2016 ; Hallmark Interferon Alpha Response; Hallmark Interferon Gamma Response
Mgat4a		ENSMUSG00000026110	MGI:2662992	269181	mannoside acetylglucosaminyltransferase 4, isoenzyme A	ISG	Mostafavi et al 2016
Ppip5k2		ENSMUSG00000040648	MGI:2142810	227399	diphosphoinositol pentakisphosphate kinase 2	ISG	Mostafavi et al 2016
4930562F07Rik		ENSMUSG00000026729	MGI:1922505	75255	RIKEN cDNA 4930562F07 gene	ISG	Mostafavi et al 2016
Scml4		ENSMUSG00000044770	MGI:2446140	268297	Scm polycomb group protein like 4	ISG	Mostafavi et al 2016
Psma5		ENSMUSG00000068749	MGI:1347009	26442	proteasome subunit alpha 5	ISG	Mostafavi et al 2016
Pcmt1		ENSMUSG00000019795	MGI:97502	18537	protein-L-isoaspartate (D-aspartate) O-methyltransferase 1	ISG	Mostafavi et al 2016
Ncoa7		ENSMUSG00000039697	MGI:2444847	211329	nuclear receptor coactivator 7	ISG	Mostafavi et al 2016 ; Hallmark Interferon Alpha Response
Chpt1		ENSMUSG00000060002	MGI:2384841	212862	choline phosphotransferase 1	ISG	Mostafavi et al 2016
Scyl2		ENSMUSG00000069539	MGI:1289172	213326	SCY1-like 2 (S. cerevisiae)	ISG	Mostafavi et al 2016
Rab3ip		ENSMUSG00000064181	MGI:105933	216363	RAB3A interacting protein	ISG	Mostafavi et al 2016
B3gnt2		ENSMUSG00000051650	MGI:1889505	53625	UDP-GlcNAc:betaGal beta-1,3-N-acetylglucosaminyltransferase 2	ISG	Mostafavi et al 2016
Map2k4		ENSMUSG00000033352	MGI:1346869	26398	mitogen-activated protein kinase kinase 4	ISG	Mostafavi et al 2016
Atxn7l1		ENSMUSG00000020564	MGI:3584458	380753	ataxin 7-like 1	ISG	Mostafavi et al 2016
Psma3		ENSMUSG00000060073	MGI:104883	19167	proteasome subunit alpha 3	ISG	Mostafavi et al 2016 ; Hallmark Interferon Alpha Response; Hallmark Interferon Gamma Response
Sipa1l1		ENSMUSG00000042700	MGI:2443679	217692	signal-induced proliferation-associated 1 like 1	ISG	Mostafavi et al 2016
Cdca7l		ENSMUSG00000021175	MGI:2384982	217946	cell division cycle associated 7 like	ISG	Mostafavi et al 2016
Ripk1		ENSMUSG00000021408	MGI:108212	19766	receptor (TNFRSF)-interacting serine-threonine kinase 1	ISG	Mostafavi et al 2016 ; Dolken et al 2008; Hallmark Interferon Gamma Response
Erap1		ENSMUSG00000021583	MGI:1933403	80898	endoplasmic reticulum aminopeptidase 1	ISG	Mostafavi et al 2016 ; Dolken et al 2008
Ghitm		ENSMUSG00000041028	MGI:1913342	66092	growth hormone inducible transmembrane protein	ISG	Mostafavi et al 2016
Psme2		ENSMUSG00000079197	MGI:1096365	19188	proteasome (prosome, macropain) activator subunit 2 (PA28 beta)	ISG	Mostafavi et al 2016 ; Dolken et al 2008; Hallmark Interferon Alpha Response; Hallmark Interferon Gamma Response
Rnu12		ENSMUSG00000065176	MGI:1336893	104307	RNA U12, small nuclear	ISG	Mostafavi et al 2016
B230307C23Rik		ENSMUSG00000080717	MGI:3643396	245305	RIKEN cDNA B230307C23 gene	ISG	Mostafavi et al 2016
Man2a1		ENSMUSG00000024085	MGI:104669	17158	mannosidase 2, alpha 1	ISG	Mostafavi et al 2016
Ttc39c		ENSMUSG00000024424	MGI:1919997	72747	tetratricopeptide repeat domain 39C	ISG	Mostafavi et al 2016
Upf2		ENSMUSG00000043241	MGI:2449307	326622	UPF2 regulator of nonsense transcripts homolog (yeast)	ISG	Mostafavi et al 2016
Hat1		ENSMUSG00000027018	MGI:96013	107435	histone aminotransferase 1	ISG	Mostafavi et al 2016
Lmo2		ENSMUSG00000032698	MGI:102811	16909	LIM domain only 2	ISG	Mostafavi et al 2016
Xrn2		ENSMUSG00000027433	MGI:894687	24128	5'-3' exoribonuclease 2	ISG	Mostafavi et al 2016
Fap		ENSMUSG00000000392	MGI:109608	14089	fibroblast activation protein	ISG	Mostafavi et al 2016
Galnt3		ENSMUSG00000026994	MGI:894695	14425	polypeptide N-acetylgalactosaminyltransferase 3	ISG	Mostafavi et al 2016
Fxr1		ENSMUSG00000027680	MGI:104860	14359	fragile X mental retardation gene 1, autosomal homolog	ISG	Mostafavi et al 2016
Mgst2		ENSMUSG00000074604	MGI:2448481	211666	microsomal glutathione S-transferase 2	ISG	Mostafavi et al 2016
Ctss		ENSMUSG00000038642	MGI:107341	13040	cathepsin S	ISG	Mostafavi et al 2016
F3		ENSMUSG00000028128	MGI:88381	14066	coagulation factor III	ISG	Mostafavi et al 2016 ; Dolken et al 2008
Tifa		ENSMUSG00000046688	MGI:2182965	211550	TRAF-interacting protein with forkhead-associated domain	ISG	Mostafavi et al 2016 ; Dolken et al 2008
Dapp1		ENSMUSG00000028159	MGI:1347063	26377	dual adaptor for phosphotyrosine and 3-phosphoinositides 1	ISG	Mostafavi et al 2016
Trp53inp1		ENSMUSG00000028211	MGI:1926609	60599	transformation related protein 53 inducible nuclear protein 1	ISG	Mostafavi et al 2016
Mtap		ENSMUSG00000062937	MGI:1914152	66902	methylthioadenosine phosphorylase	ISG	Mostafavi et al 2016
Asph		ENSMUSG00000028207	MGI:1914186	65973	aspartate-beta-hydroxylase	ISG	Mostafavi et al 2016
Rhoh		ENSMUSG00000029204	MGI:1921984	74734	ras homolog family member H	ISG	Mostafavi et al 2016
Cops4		ENSMUSG00000035297	MGI:1349414	26891	COP9 signalosome subunit 4	ISG	Mostafavi et al 2016
Cox18		ENSMUSG00000035505	MGI:2448532	231430	cytochrome c oxidase assembly protein 18	ISG	Mostafavi et al 2016 ; Dolken et al 2008
Plac8		ENSMUSG00000029322	MGI:2445289	231507	placenta-specific 8	ISG	Mostafavi et al 2016 ; Dolken et al 2008
Coq2		ENSMUSG00000029319	MGI:1919133	71883	coenzyme Q2 4-hydroxybenzoate polyprenyltransferase	ISG	Mostafavi et al 2016
Rab19		ENSMUSG00000029923	MGI:103292	19331	RAB19, member RAS oncogene family	ISG	Mostafavi et al 2016
Casp2		ENSMUSG00000029863	MGI:97295	12366	caspase 2	ISG	Mostafavi et al 2016
Tuba8		ENSMUSG00000030137	MGI:1858225	53857	tubulin, alpha 8	ISG	Mostafavi et al 2016
Clec4a4		ENSMUSG00000059639	MGI:3624119	474145	C-type lectin domain family 4, member a4	ISG	Mostafavi et al 2016
Isy1		ENSMUSG00000030056	MGI:1923310	57905	ISY1 splicing factor homolog	ISG	Mostafavi et al 2016
Zfp296		ENSMUSG00000011267	MGI:1926956	63872	zinc finger protein 296	ISG	Mostafavi et al 2016
Whamm		ENSMUSG00000045795	MGI:2142282	434204	WAS protein homolog associated with actin, golgi membranes and microtubules	ISG	Mostafavi et al 2016
Ccne1		ENSMUSG00000002068	MGI:88316	12447	cyclin E1	ISG	Mostafavi et al 2016
Acer3		ENSMUSG00000030760	MGI:1913440	66190	alkaline ceramidase 3	ISG	Mostafavi et al 2016
Il18bp		ENSMUSG00000070427	MGI:1333800	16068	interleukin 18 binding protein	ISG	Mostafavi et al 2016 ; Hallmark Interferon Gamma Response
Arl6ip1		ENSMUSG00000030654	MGI:1858943	54208	ADP-ribosylation factor-like 6 interacting protein 1	ISG	Mostafavi et al 2016
Tbrg1		ENSMUSG00000011114	MGI:1100877	21376	transforming growth factor beta regulated gene 1	ISG	Mostafavi et al 2016
Cmc1		ENSMUSG00000039163	MGI:1915149	67899	COX assembly mitochondrial protein 1	ISG	Mostafavi et al 2016
Csrnp1		ENSMUSG00000032515	MGI:2387989	215418	cysteine-serine-rich nuclear protein 1	ISG	Mostafavi et al 2016 ; Dolken et al 2008
Rap2c		ENSMUSG00000050029	MGI:1919315	72065	RAP2C, member of RAS oncogene family	ISG	Mostafavi et al 2016
Pdk3		ENSMUSG00000035232	MGI:2384308	236900	pyruvate dehydrogenase kinase, isoenzyme 3	ISG	Mostafavi et al 2016
Phlpp1		ENSMUSG00000044340	MGI:2138327	98432	PH domain and leucine rich repeat protein phosphatase 1	ISG	Mostafavi et al 2016
Rgs1		ENSMUSG00000026358	MGI:1354694	50778	regulator of G-protein signaling 1	ISG	Mostafavi et al 2016
Rgs18		ENSMUSG00000026357	MGI:1927498	64214	regulator of G-protein signaling 18	ISG	Mostafavi et al 2016
Zfp365		ENSMUSG00000037855	MGI:2143676	216049	zinc finger protein 365	ISG	Mostafavi et al 2016
Gdf11		ENSMUSG00000025352	MGI:1338027	14561	growth differentiation factor 11	ISG	Mostafavi et al 2016
Ssh2		ENSMUSG00000037926	MGI:2679255	237860	slingshot protein phosphatase 2	ISG	Mostafavi et al 2016
Plek		ENSMUSG00000020120	MGI:1860485	56193	pleckstrin	ISG	Mostafavi et al 2016
Ahr		ENSMUSG00000019256	MGI:105043	11622	aryl-hydrocarbon receptor	ISG	Mostafavi et al 2016
Serpinb9		ENSMUSG00000045827	MGI:106603	20723	serine (or cysteine) peptidase inhibitor, clade B, member 9	ISG	Mostafavi et al 2016 ; Dolken et al 2008
Mier3		ENSMUSG00000032727	MGI:2442317	218613	MIER family member 3	ISG	Mostafavi et al 2016
Gzma		ENSMUSG00000023132	MGI:109266	14938	granzyme A	ISG	Mostafavi et al 2016 ; Hallmark Interferon Gamma Response
Gzmb		ENSMUSG00000015437	MGI:109267	14939	granzyme B	ISG	Mostafavi et al 2016
Cysltr2		ENSMUSG00000033470	MGI:1917336	70086	cysteinyl leukotriene receptor 2	ISG	Mostafavi et al 2016
Cd200r4		ENSMUSG00000062082	MGI:3036289	239849	CD200 receptor 4	ISG	Mostafavi et al 2016
Tnp2		ENSMUSG00000043050	MGI:98785	21959	transition protein 2	ISG	Mostafavi et al 2016
Tmem50b		ENSMUSG00000022964	MGI:1925225	77975	transmembrane protein 50B	ISG	Mostafavi et al 2016
Ms4a4d		ENSMUSG00000024678	MGI:1913857	66607	membrane-spanning 4-domains, subfamily A, member 4D	ISG	Mostafavi et al 2016
Fam111a		ENSMUSG00000024691	MGI:1915508	107373	family with sequence similarity 111, member A	ISG	Mostafavi et al 2016
Hspa5		ENSMUSG00000026864	MGI:95835	14828	heat shock protein 5	ISG	Mostafavi et al 2016
Gpsm2		ENSMUSG00000027883	MGI:1923373	76123	G-protein signalling modulator 2 (AGS3-like, C. elegans)	ISG	Mostafavi et al 2016
Luzp1		ENSMUSG00000001089	MGI:107629	269593	leucine zipper protein 1	ISG	Mostafavi et al 2016
Cpne3		ENSMUSG00000028228	MGI:1917818	70568	copine III	ISG	Mostafavi et al 2016
Capza2		ENSMUSG00000015733	MGI:106222	12343	capping protein (actin filament) muscle Z-line, alpha 2	ISG	Mostafavi et al 2016
Cycs		ENSMUSG00000063694	MGI:88578	13063	cytochrome c, somatic	ISG	Mostafavi et al 2016
Apobec1		ENSMUSG00000040613	MGI:103298	11810	apolipoprotein B mRNA editing enzyme, catalytic polypeptide 1	ISG	Mostafavi et al 2016 ; Dolken et al 2008
Chordc1		ENSMUSG00000001774	MGI:1914167	66917	cysteine and histidine-rich domain (CHORD)-containing, zinc-binding protein 1	ISG	Mostafavi et al 2016
Lysmd2		ENSMUSG00000032184	MGI:1917332	70082	LysM, putative peptidoglycan-binding, domain containing 2	ISG	Mostafavi et al 2016 ; Hallmark Interferon Gamma Response
Eomes		ENSMUSG00000032446	MGI:1201683	13813	eomesodermin	ISG	Mostafavi et al 2016
Pim2		ENSMUSG00000031155	MGI:97587	18715	proviral integration site 2	ISG	Mostafavi et al 2016
Tns1		ENSMUSG00000055322	MGI:104552	21961	tensin 1	ISG	Mostafavi et al 2016
Slamf7		ENSMUSG00000038179	MGI:1922595	75345	SLAM family member 7	ISG	Mostafavi et al 2016 ; Hallmark Interferon Gamma Response
Gadd45b		ENSMUSG00000015312	MGI:107776	17873	growth arrest and DNA-damage-inducible 45 beta	ISG	Mostafavi et al 2016
Ddx24		ENSMUSG00000041645	MGI:1351337	27225	DEAD box helicase 24	ISG	Mostafavi et al 2016 ; Dolken et al 2008
Mir15a		ENSMUSG00000093007	MGI:2676841	387174	microRNA 15a	ISG	Mostafavi et al 2016
Litaf		ENSMUSG00000022500	MGI:1929512	56722	LPS-induced TN factor	ISG	Mostafavi et al 2016 ; Dolken et al 2008
Dtx4		ENSMUSG00000039982	MGI:2672905	207521	deltex 4, E3 ubiquitin ligase	ISG	Mostafavi et al 2016
Atg13		ENSMUSG00000027244	MGI:1196429	51897	autophagy related 13	ISG and IRepG	Mostafavi et al 2016
Jun		ENSMUSG00000052684	MGI:96646	16476	jun proto-oncogene	ISG	Mostafavi et al 2016 ; Dolken et al 2008
Pgd		ENSMUSG00000028961	MGI:97553	110208	phosphogluconate dehydrogenase	ISG	Mostafavi et al 2016
Gng12		ENSMUSG00000036402	MGI:1336171	14701	guanine nucleotide binding protein (G protein), gamma 12	ISG	Mostafavi et al 2016
Fchsd2		ENSMUSG00000030691	MGI:2448475	207278	FCH and double SH3 domains 2	ISG	Mostafavi et al 2016
Ctrl		ENSMUSG00000031896	MGI:88558	109660	chymotrypsin-like	ISG	Mostafavi et al 2016
Maf		ENSMUSG00000055435	MGI:96909	17132	avian musculoaponeurotic fibrosarcoma oncogene homolog	IRepG	Dolken et al., RNA (2008); Trilling et al., NAR (2013)
Cflar		ENSMUSG00000026031	MGI:1336166	12633	CASP8 and FADD-like apoptosis regulator	ISG	Mostafavi et al 2016
Ppp1r15b		ENSMUSG00000046062	MGI:2444211	108954	protein phosphatase 1, regulatory subunit 15B	ISG	Mostafavi et al 2016
Olfr433		ENSMUSG00000045381	MGI:3030267	258712	olfactory receptor 433	ISG	Mostafavi et al 2016
Rnpep		ENSMUSG00000041926	MGI:2384902	215615	arginyl aminopeptidase (aminopeptidase B)	ISG	Mostafavi et al 2016
Smg7		ENSMUSG00000042772	MGI:2682334	226517	SMG7 nonsense mediated mRNA decay factor	ISG	Mostafavi et al 2016
Cd164		ENSMUSG00000019818	MGI:1859568	53599	CD164 antigen	ISG	Mostafavi et al 2016
Timeless		ENSMUSG00000039994	MGI:1321393	21853	timeless circadian clock 1	ISG	Mostafavi et al 2016
Pde7b		ENSMUSG00000019990	MGI:1352752	29863	phosphodiesterase 7B	ISG	Mostafavi et al 2016
Stard3		ENSMUSG00000018167	MGI:1929618	59045	START domain containing 3	ISG	Mostafavi et al 2016
Pttg1		ENSMUSG00000020415	MGI:1353578	30939	pituitary tumor-transforming gene 1	ISG	Mostafavi et al 2016
Npc2		ENSMUSG00000021242	MGI:1915213	67963	NPC intracellular cholesterol transporter 2	ISG	Mostafavi et al 2016 ; Dolken et al 2008
Ccdc25		ENSMUSG00000022035	MGI:1914429	67179	coiled-coil domain containing 25	ISG	Mostafavi et al 2016
Anxa7		ENSMUSG00000021814	MGI:88031	11750	annexin A7	ISG	Mostafavi et al 2016
4931414P19Rik		ENSMUSG00000022179	MGI:1921609	74359	RIKEN cDNA 4931414P19 gene	ISG	Mostafavi et al 2016
Enpp5		ENSMUSG00000023960	MGI:1933830	83965	ectonucleotide pyrophosphatase/phosphodiesterase 5	ISG	Mostafavi et al 2016
Pigf		ENSMUSG00000024145	MGI:99462	18701	phosphatidylinositol glycan anchor biosynthesis, class F	ISG	Mostafavi et al 2016
Ccdc86		ENSMUSG00000024732	MGI:1277220	108673	coiled-coil domain containing 86	ISG	Mostafavi et al 2016
Cox15		ENSMUSG00000040018	MGI:1920112	226139	cytochrome c oxidase assembly protein 15	ISG	Mostafavi et al 2016
Hdc		ENSMUSG00000027360	MGI:96062	15186	histidine decarboxylase	ISG	Mostafavi et al 2016
Ythdf1		ENSMUSG00000038848	MGI:1917431	228994	YTH N6-methyladenosine RNA binding protein 1	ISG	Mostafavi et al 2016
Cenpe		ENSMUSG00000045328	MGI:1098230	229841	centromere protein E	ISG	Mostafavi et al 2016
Chmp5		ENSMUSG00000028419	MGI:1924209	76959	charged multivesicular body protein 5	ISG	Mostafavi et al 2016 ; Dolken et al 2008
Prpf38a		ENSMUSG00000063800	MGI:1916962	230596	PRP38 pre-mRNA processing factor 38 (yeast) domain containing A	ISG	Mostafavi et al 2016
Rnf34		ENSMUSG00000029474	MGI:2153340	80751	ring finger protein 34	ISG	Mostafavi et al 2016
G3bp2		ENSMUSG00000029405	MGI:2442040	23881	GTPase activating protein (SH3 domain) binding protein 2	ISG	Mostafavi et al 2016
Cxcl11		ENSMUSG00000060183	MGI:1860203	56066	chemokine (C-X-C motif) ligand 11	ISG	Mostafavi et al 2016 ; Dolken et al 2008; Hallmark Interferon Alpha Response; Hallmark Interferon Gamma Response
Sema4f		ENSMUSG00000000627	MGI:1340055	20355	sema domain, immunoglobulin domain (Ig), TM domain, and short cytoplasmic domain	ISG	Mostafavi et al 2016
Pgap2		ENSMUSG00000030990	MGI:2385286	233575	post-GPI attachment to proteins 2	ISG	Mostafavi et al 2016
Pde3b		ENSMUSG00000030671	MGI:1333863	18576	phosphodiesterase 3B, cGMP-inhibited	ISG	Mostafavi et al 2016
Il27		ENSMUSG00000044701	MGI:2384409	246779	interleukin 27	ISG	Mostafavi et al 2016
Tmem219		ENSMUSG00000060538	MGI:1915992	68742	transmembrane protein 219	ISG	Mostafavi et al 2016
Sap30		ENSMUSG00000031609	MGI:1929129	60406	sin3 associated polypeptide	ISG	Mostafavi et al 2016
Mpp1		ENSMUSG00000031402	MGI:105941	17524	membrane protein, palmitoylated	ISG	Mostafavi et al 2016
Gla		ENSMUSG00000031266	MGI:1347344	11605	galactosidase, alpha	ISG	Mostafavi et al 2016
Dennd1b		ENSMUSG00000056268	MGI:2447812	329260	DENN/MADD domain containing 1B	ISG	Mostafavi et al 2016
Sell		ENSMUSG00000026581	MGI:98279	20343	selectin, lymphocyte	ISG	Mostafavi et al 2016 ; Hallmark Interferon Alpha Response
Als2		ENSMUSG00000026024	MGI:1921268	74018	alsin Rho guanine nucleotide exchange factor	ISG	Mostafavi et al 2016
Acadl		ENSMUSG00000026003	MGI:87866	11363	acyl-Coenzyme A dehydrogenase, long-chain	ISG	Mostafavi et al 2016
Atf3		ENSMUSG00000026628	MGI:109384	11910	activating transcription factor 3	ISG	Mostafavi et al 2016 ; Dolken et al 2008
P4ha1		ENSMUSG00000019916	MGI:97463	18451	procollagen-proline, 2-oxoglutarate 4-dioxygenase (proline 4-hydroxylase), alpha 1 polypeptide	ISG	Mostafavi et al 2016
Stx11		ENSMUSG00000039232	MGI:1921982	74732	syntaxin 11	ISG	Mostafavi et al 2016 ; Dolken et al 2008
Arid5b		ENSMUSG00000019947	MGI:2175912	71371	AT rich interactive domain 5B (MRF1-like)	ISG	Mostafavi et al 2016 ; Hallmark Interferon Gamma Response
Apaf1		ENSMUSG00000019979	MGI:1306796	11783	apoptotic peptidase activating factor 1	ISG	Mostafavi et al 2016
Usp15		ENSMUSG00000020124	MGI:101857	14479	ubiquitin specific peptidase 15	ISG	Mostafavi et al 2016
Mgat1		ENSMUSG00000020346	MGI:96973	17308	mannoside acetylglucosaminyltransferase 1	ISG	Mostafavi et al 2016
Taf13		ENSMUSG00000048100	MGI:1913500	99730	TATA-box binding protein associated factor 13	ISG	Mostafavi et al 2016
Spop		ENSMUSG00000057522	MGI:1343085	20747	speckle-type BTB/POZ protein	ISG	Mostafavi et al 2016
Cnp		ENSMUSG00000006782	MGI:88437	12799	2',3'-cyclic nucleotide 3' phosphodiesterase	ISG	Mostafavi et al 2016 ; Hallmark Interferon Alpha Response
Gpr33		ENSMUSG00000035148	MGI:1277106	14762	G protein-coupled receptor 33	ISG	Mostafavi et al 2016
Klf6		ENSMUSG00000000078	MGI:1346318	23849	Kruppel-like factor 6	ISG	Mostafavi et al 2016
Homer1		ENSMUSG00000007617	MGI:1347345	26556	homer scaffolding protein 1	ISG	Mostafavi et al 2016
Pfkp		ENSMUSG00000021196	MGI:1891833	56421	phosphofructokinase, platelet	ISG	Mostafavi et al 2016 ; Hallmark Interferon Gamma Response
Tmem171		ENSMUSG00000052485	MGI:2685751	380863	transmembrane protein 171	ISG	Mostafavi et al 2016
Sfmbt1		ENSMUSG00000006527	MGI:1859609	54650	Scm-like with four mbt domains 1	ISG	Mostafavi et al 2016
Slc7a8		ENSMUSG00000022180	MGI:1355323	50934	solute carrier family 7 (cationic amino acid transporter, y+ system), member 8	ISG	Mostafavi et al 2016
Lrch1		ENSMUSG00000068015	MGI:2443390	380916	leucine-rich repeats and calponin homology (CH) domain containing 1	ISG	Mostafavi et al 2016
Gsdmd		ENSMUSG00000022575	MGI:1916396	69146	gasdermin D	ISG	Mostafavi et al 2016
Angpt1		ENSMUSG00000022309	MGI:108448	11600	angiopoietin 1	ISG	Mostafavi et al 2016
Ildr1		ENSMUSG00000022900	MGI:2146574	106347	immunoglobulin-like domain containing receptor 1	ISG	Mostafavi et al 2016
B4galt4		ENSMUSG00000022793	MGI:1928387	56375	UDP-Gal:betaGlcNAc beta 1,4-galactosyltransferase, polypeptide 4	ISG	Mostafavi et al 2016
Cldnd1		ENSMUSG00000022744	MGI:2447860	224250	claudin domain containing 1	ISG	Mostafavi et al 2016
Tiam1		ENSMUSG00000002489	MGI:103306	21844	T cell lymphoma invasion and metastasis 1	ISG	Mostafavi et al 2016
Cdkn1a		ENSMUSG00000023067	MGI:104556	12575	cyclin-dependent kinase inhibitor 1A (P21)	ISG	Mostafavi et al 2016 ; Hallmark Interferon Gamma Response
Treml2		ENSMUSG00000071068	MGI:2147038	328833	triggering receptor expressed on myeloid cells-like 2	ISG	Mostafavi et al 2016
Qpct		ENSMUSG00000024084	MGI:1917786	70536	glutaminyl-peptide cyclotransferase (glutaminyl cyclase)	ISG	Mostafavi et al 2016
Cfb		ENSMUSG00000090231	MGI:105975	14962	complement factor B	ISG	Mostafavi et al 2016 ; Hallmark Interferon Gamma Response
Hspa1a		ENSMUSG00000091971	MGI:96244	193740	heat shock protein 1A	ISG	Mostafavi et al 2016
Snx2		ENSMUSG00000034484	MGI:1915054	67804	sorting nexin 2	ISG	Mostafavi et al 2016
Frmd4a		ENSMUSG00000026657	MGI:1919850	209630	FERM domain containing 4A	ISG	Mostafavi et al 2016
Fmnl2		ENSMUSG00000036053	MGI:1918659	71409	formin-like 2	ISG	Mostafavi et al 2016
Trp53i11		ENSMUSG00000068735	MGI:2670995	277414	transformation related protein 53 inducible protein 11	ISG	Mostafavi et al 2016
Abtb2		ENSMUSG00000032724	MGI:2139365	99382	ankyrin repeat and BTB (POZ) domain containing 2	ISG	Mostafavi et al 2016
Tpx2		ENSMUSG00000027469	MGI:1919369	72119	TPX2, microtubule-associated	ISG	Mostafavi et al 2016
Nr4a2		ENSMUSG00000026826	MGI:1352456	18227	nuclear receptor subfamily 4, group A, member 2	IRepG	Dolken et al., RNA (2008); Trilling et al., NAR (2013)
Zscan29		ENSMUSG00000050619	MGI:2139317	99334	zinc finger SCAN domains 29	ISG	Mostafavi et al 2016
Ell3		ENSMUSG00000027246	MGI:2673679	269344	elongation factor RNA polymerase II-like 3	ISG	Mostafavi et al 2016
Tiparp		ENSMUSG00000034640	MGI:2159210	99929	TCDD-inducible poly(ADP-ribose) polymerase	ISG	Mostafavi et al 2016
Cct3		ENSMUSG00000001416	MGI:104708	12462	chaperonin containing Tcp1, subunit 3 (gamma)	ISG	Mostafavi et al 2016
Dnaja1		ENSMUSG00000028410	MGI:1270129	15502	DnaJ heat shock protein family (Hsp40) member A1	ISG	Mostafavi et al 2016
Plekhf2		ENSMUSG00000049969	MGI:1919051	71801	pleckstrin homology domain containing, family F (with FYVE domain) member 2	ISG	Mostafavi et al 2016
Tnfsf8		ENSMUSG00000028362	MGI:88328	21949	tumor necrosis factor (ligand) superfamily, member 8	ISG	Mostafavi et al 2016
Mllt3		ENSMUSG00000028496	MGI:1917372	70122	myeloid/lymphoid or mixed-lineage leukemia; translocated to, 3	ISG	Mostafavi et al 2016
Lap3		ENSMUSG00000039682	MGI:1914238	66988	leucine aminopeptidase 3	ISG	Mostafavi et al 2016 ; Hallmark Interferon Alpha Response; Hallmark Interferon Gamma Response
D5Ertd579e		ENSMUSG00000029190	MGI:1261849	320661	DNA segment, Chr 5, ERATO Doi 579, expressed	ISG	Mostafavi et al 2016
Zfp800		ENSMUSG00000039841	MGI:1889334	627049	zinc finger protein 800	ISG	Mostafavi et al 2016
Slc37a3		ENSMUSG00000029924	MGI:1919394	72144	solute carrier family 37 (glycerol-3-phosphate transporter), member 3	ISG	Mostafavi et al 2016
Spty2d1		ENSMUSG00000049516	MGI:2142062	101685	SPT2 chromatin protein domain containing 1	ISG	Mostafavi et al 2016
Nrp1		ENSMUSG00000025810	MGI:106206	18186	neuropilin 1	ISG	Mostafavi et al 2016
Dnaja2		ENSMUSG00000031701	MGI:1931882	56445	DnaJ heat shock protein family (Hsp40) member A2	ISG	Mostafavi et al 2016
Olfr920		ENSMUSG00000061039	MGI:3030754	258783	olfactory receptor 920	ISG	Mostafavi et al 2016
Amigo3		ENSMUSG00000032593	MGI:2444854	320844	adhesion molecule with Ig like domain 3	ISG	Mostafavi et al 2016
Ccr5		ENSMUSG00000079227	MGI:107182	12774	chemokine (C-C motif) receptor 5	ISG	Mostafavi et al 2016
Mpi		ENSMUSG00000032306	MGI:97075	110119	mannose phosphate isomerase	ISG	Mostafavi et al 2016
Atp1b3		ENSMUSG00000032412	MGI:107788	11933	ATPase, Na+/K+ transporting, beta 3 polypeptide	ISG	Mostafavi et al 2016
Armcx6		ENSMUSG00000050394	MGI:2147993	278097	armadillo repeat containing, X-linked 6	ISG	Mostafavi et al 2016
Mospd2		ENSMUSG00000061778	MGI:1924013	76763	motile sperm domain containing 2	ISG	Mostafavi et al 2016
Gas5		ENSMUSG00000053332	MGI:95659	14455	growth arrest specific 5	ISG	Mostafavi et al 2016
Sh2d1b1		ENSMUSG00000102418	MGI:1349420	26904	SH2 domain containing 1B1	ISG	Mostafavi et al 2016
Cacybp		ENSMUSG00000014226	MGI:1270839	12301	calcyclin binding protein	ISG	Mostafavi et al 2016
Cd46		ENSMUSG00000016493	MGI:1203290	17221	CD46 antigen, complement regulatory protein	ISG	Mostafavi et al 2016
Osbpl8		ENSMUSG00000020189	MGI:2443807	237542	oxysterol binding protein-like 8	ISG	Mostafavi et al 2016
L3mbtl3		ENSMUSG00000039089	MGI:2143628	237339	L3MBTL3 histone methyl-lysine binding protein	ISG	Mostafavi et al 2016
Tbk1		ENSMUSG00000020115	MGI:1929658	56480	TANK-binding kinase 1	ISG	Mostafavi et al 2016
Rapgef6		ENSMUSG00000037533	MGI:2384761	192786	Rap guanine nucleotide exchange factor (GEF) 6	ISG	Mostafavi et al 2016 ; Hallmark Interferon Gamma Response
Hsp90aa1		ENSMUSG00000021270	MGI:96250	15519	heat shock protein 90, alpha (cytosolic), class A member 1	ISG	Mostafavi et al 2016
Riok1		ENSMUSG00000021428	MGI:1918590	71340	RIO kinase 1	ISG	Mostafavi et al 2016
Tmem170b		ENSMUSG00000087370	MGI:3647046	621976	transmembrane protein 170B	ISG	Mostafavi et al 2016
Il6st		ENSMUSG00000021756	MGI:96560	16195	interleukin 6 signal transducer	ISG	Mostafavi et al 2016 ; Dolken et al 2008
Msh3		ENSMUSG00000014850	MGI:109519	17686	mutS homolog 3	ISG	Mostafavi et al 2016
Mbnl2		ENSMUSG00000022139	MGI:2145597	105559	muscleblind like splicing factor 2	ISG	Mostafavi et al 2016
Txndc16		ENSMUSG00000021830	MGI:1917811	70561	thioredoxin domain containing 16	ISG	Mostafavi et al 2016
Arhgap39		ENSMUSG00000033697	MGI:107858	223666	Rho GTPase activating protein 39	ISG	Mostafavi et al 2016
Zbtb20		ENSMUSG00000022708	MGI:1929213	56490	zinc finger and BTB domain containing 20	ISG	Mostafavi et al 2016
Mir155		ENSMUSG00000065397	MGI:2676840	387173	microRNA 155	ISG	Mostafavi et al 2016
Zfp51		ENSMUSG00000023892	MGI:99198	22709	zinc finger protein 51	ISG	Mostafavi et al 2016
Cd2ap		ENSMUSG00000061665	MGI:1330281	12488	CD2-associated protein	ISG	Mostafavi et al 2016
Smchd1		ENSMUSG00000024054	MGI:1921605	74355	SMC hinge domain containing 1	ISG	Mostafavi et al 2016
Sos1		ENSMUSG00000024241	MGI:98354	20662	SOS Ras/Rac guanine nucleotide exchange factor 1	ISG	Mostafavi et al 2016
Cul2		ENSMUSG00000024231	MGI:1918995	71745	cullin 2	ISG	Mostafavi et al 2016
Eif1a		ENSMUSG00000057561	MGI:95298	13664	eukaryotic translation initiation factor 1A	ISG	Mostafavi et al 2016
Tmx3		ENSMUSG00000024614	MGI:2442418	67988	thioredoxin-related transmembrane protein 3	ISG	Mostafavi et al 2016
Trpm6		ENSMUSG00000024727	MGI:2675603	225997	transient receptor potential cation channel, subfamily M, member 6	ISG	Mostafavi et al 2016
Zfp518a		ENSMUSG00000049164	MGI:1919922	72672	zinc finger protein 518A	ISG	Mostafavi et al 2016
Vps13a		ENSMUSG00000046230	MGI:2444304	271564	vacuolar protein sorting 13A	ISG	Mostafavi et al 2016
Usp6nl		ENSMUSG00000039046	MGI:2138893	98910	USP6 N-terminal like	ISG	Mostafavi et al 2016
Rif1		ENSMUSG00000036202	MGI:1098622	51869	replication timing regulatory factor 1	ISG	Mostafavi et al 2016
Celf2		ENSMUSG00000002107	MGI:1338822	14007	CUGBP, Elav-like family member 2	ISG	Mostafavi et al 2016
Slc2a6		ENSMUSG00000036067	MGI:2443286	227659	solute carrier family 2 (facilitated glucose transporter), member 6	ISG	Mostafavi et al 2016
Arl5a		ENSMUSG00000036093	MGI:1922673	75423	ADP-ribosylation factor-like 5A	ISG	Mostafavi et al 2016
Esf1		ENSMUSG00000045624	MGI:1913830	66580	ESF1 nucleolar pre-rRNA processing protein homolog	ISG	Mostafavi et al 2016
AI504432		ENSMUSG00000056145	MGI:2139742	229694	expressed sequence AI504432	ISG	Mostafavi et al 2016
Ripk2		ENSMUSG00000041135	MGI:1891456	192656	receptor (TNFRSF)-interacting serine-threonine kinase 2	ISG	Mostafavi et al 2016 ; Dolken et al 2008; Hallmark Interferon Alpha Response; Hallmark Interferon Gamma Response
C1qc		ENSMUSG00000036896	MGI:88225	12262	complement component 1, q subcomponent, C chain	ISG	Mostafavi et al 2016
Atp8a1		ENSMUSG00000037685	MGI:1330848	11980	ATPase, aminophospholipid transporter (APLT), class I, type 8A, member 1	ISG	Mostafavi et al 2016
Hsph1		ENSMUSG00000029657	MGI:105053	15505	heat shock 105kDa/110kDa protein 1	ISG	Mostafavi et al 2016
Wnk1		ENSMUSG00000045962	MGI:2442092	232341	WNK lysine deficient protein kinase 1	ISG	Mostafavi et al 2016
Mphosph10		ENSMUSG00000030521	MGI:1915223	67973	M-phase phosphoprotein 10 (U3 small nucleolar ribonucleoprotein)	ISG	Mostafavi et al 2016
Mki67		ENSMUSG00000031004	MGI:106035	17345	antigen identified by monoclonal antibody Ki 67	ISG	Mostafavi et al 2016
Zc3h15		ENSMUSG00000027091	MGI:1919747	69082	zinc finger CCCH-type containing 15	ISG	Mostafavi et al 2016
Phxr4		ENSMUSG00000031802	MGI:104522	18689	per-hexamer repeat gene 4	ISG	Mostafavi et al 2016
Ankrd49		ENSMUSG00000031931	MGI:1930842	56503	ankyrin repeat domain 49	ISG	Mostafavi et al 2016
Atm		ENSMUSG00000034218	MGI:107202	11920	ataxia telangiectasia mutated	ISG	Mostafavi et al 2016
Wdr44		ENSMUSG00000036769	MGI:1919654	72404	WD repeat domain 44	ISG	Mostafavi et al 2016
Cybb		ENSMUSG00000015340	MGI:88574	13058	cytochrome b-245, beta polypeptide	ISG	Mostafavi et al 2016
Thoc2		ENSMUSG00000037475	MGI:2442413	331401	THO complex 2	ISG	Mostafavi et al 2016
Hmgn5		ENSMUSG00000031245	MGI:1355295	50887	high-mobility group nucleosome binding domain 5	ISG	Mostafavi et al 2016
Dstyk		ENSMUSG00000042046	MGI:1925064	213452	dual serine/threonine and tyrosine protein kinase	ISG	Mostafavi et al 2016
Csrp1		ENSMUSG00000026421	MGI:88549	13007	cysteine and glycine-rich protein 1	ISG	Mostafavi et al 2016
Fabp7		ENSMUSG00000019874	MGI:101916	12140	fatty acid binding protein 7, brain	ISG	Mostafavi et al 2016
Sco1		ENSMUSG00000069844	MGI:106362	52892	SCO1 cytochrome c oxidase assembly protein	ISG	Mostafavi et al 2016
Slfn2		ENSMUSG00000072620	MGI:1313258	20556	schlafen 2	ISG	Mostafavi et al 2016
Max		ENSMUSG00000059436	MGI:96921	17187	Max protein	ISG	Mostafavi et al 2016
Glrx		ENSMUSG00000021591	MGI:2135625	93692	glutaredoxin	IRepG	Dolken et al., RNA (2008)
St3gal6		ENSMUSG00000022747	MGI:1888707	54613	ST3 beta-galactoside alpha-2,3-sialyltransferase 6	ISG	Mostafavi et al 2016
Tnf		ENSMUSG00000024401	MGI:104798	21926	tumor necrosis factor	ISG	Mostafavi et al 2016
Prkd3		ENSMUSG00000024070	MGI:1922542	75292	protein kinase D3	ISG	Mostafavi et al 2016
Gramd3		ENSMUSG00000001700	MGI:1914815	107022	GRAM domain containing 3	ISG	Mostafavi et al 2016
Mppe1		ENSMUSG00000062526	MGI:2661311	225651	metallophosphoesterase 1	ISG	Mostafavi et al 2016
Ms4a4b		ENSMUSG00000056290	MGI:1913083	60361	membrane-spanning 4-domains, subfamily A, member 4B	ISG	Mostafavi et al 2016
Lpxn		ENSMUSG00000024696	MGI:2147677	107321	leupaxin	ISG	Mostafavi et al 2016
Rfx3		ENSMUSG00000040929	MGI:106582	19726	regulatory factor X, 3 (influences HLA class II expression)	ISG	Mostafavi et al 2016
Phyh		ENSMUSG00000026664	MGI:891978	16922	phytanoyl-CoA hydroxylase	ISG	Mostafavi et al 2016
Slc25a12		ENSMUSG00000027010	MGI:1926080	78830	solute carrier family 25 (mitochondrial carrier, Aralar), member 12	ISG	Mostafavi et al 2016
Pmepa1		ENSMUSG00000038400	MGI:1929600	65112	prostate transmembrane protein, androgen induced 1	ISG	Mostafavi et al 2016
Car2		ENSMUSG00000027562	MGI:88269	12349	carbonic anhydrase 2	ISG	Mostafavi et al 2016
Skil		ENSMUSG00000027660	MGI:106203	20482	SKI-like	ISG	Mostafavi et al 2016
Larp1b		ENSMUSG00000025762	MGI:1914604	214048	La ribonucleoprotein domain family, member 1B	ISG	Mostafavi et al 2016
Gpr171		ENSMUSG00000050075	MGI:2442043	229323	G protein-coupled receptor 171	ISG	Mostafavi et al 2016
Mxra8		ENSMUSG00000029070	MGI:1922011	74761	matrix-remodelling associated 8	ISG	Mostafavi et al 2016
Minpp1		ENSMUSG00000024896	MGI:1336159	17330	multiple inositol polyphosphate histidine phosphatase 1	ISG	Mostafavi et al 2016
Vps37b		ENSMUSG00000066278	MGI:1916724	330192	vacuolar protein sorting 37B	ISG	Mostafavi et al 2016
Ccnd2		ENSMUSG00000000184	MGI:88314	12444	cyclin D2	ISG	Mostafavi et al 2016
Casp3		ENSMUSG00000031628	MGI:107739	12367	caspase 3	ISG	Mostafavi et al 2016 ; Hallmark Interferon Gamma Response
Pstpip1		ENSMUSG00000032322	MGI:1321396	19200	proline-serine-threonine phosphatase-interacting protein 1	ISG	Mostafavi et al 2016
Stoml1		ENSMUSG00000032333	MGI:1916356	69106	stomatin-like 1	ISG	Mostafavi et al 2016
Endod1		ENSMUSG00000037419	MGI:1919196	71946	endonuclease domain containing 1	ISG	Mostafavi et al 2016 ; Dolken et al 2008
Nox1		ENSMUSG00000031257	MGI:2450016	237038	NADPH oxidase 1	ISG	Mostafavi et al 2016
Nek2		ENSMUSG00000026622	MGI:109359	18005	NIMA (never in mitosis gene a)-related expressed kinase 2	ISG	Mostafavi et al 2016
Traf5		ENSMUSG00000026637	MGI:107548	22033	TNF receptor-associated factor 5	ISG	Mostafavi et al 2016
Dcbld1		ENSMUSG00000019891	MGI:1913936	66686	discoidin, CUB and LCCL domain containing 1	ISG	Mostafavi et al 2016
Cdkl3		ENSMUSG00000020389	MGI:2388268	213084	cyclin-dependent kinase-like 3	ISG and IRepG	Mostafavi et al 2016
Gpr65		ENSMUSG00000021886	MGI:108031	14744	G-protein coupled receptor 65	ISG	Mostafavi et al 2016
Mir342		ENSMUSG00000065436	MGI:3619358	723909	microRNA 342	ISG	Mostafavi et al 2016
Baz1a		ENSMUSG00000035021	MGI:1309478	217578	bromodomain adjacent to zinc finger domain 1A	ISG	Mostafavi et al 2016
Fbxo33		ENSMUSG00000035329	MGI:1917861	70611	F-box protein 33	ISG	Mostafavi et al 2016
Tsc22d1		ENSMUSG00000022010	MGI:109127	21807	TSC22 domain family, member 1	ISG and IRepG	Mostafavi et al 2016
Rasgrp3		ENSMUSG00000071042	MGI:3028579	240168	RAS, guanyl releasing protein 3	ISG	Mostafavi et al 2016
Dll1		ENSMUSG00000014773	MGI:104659	13388	delta like canonical Notch ligand 1	ISG	Mostafavi et al 2016
Tgif1		ENSMUSG00000047407	MGI:1194497	21815	TGFB-induced factor homeobox 1	ISG	Mostafavi et al 2016
Tnfrsf1b		ENSMUSG00000028599	MGI:1314883	21938	tumor necrosis factor receptor superfamily, member 1b	ISG	Mostafavi et al 2016
Cnot6l		ENSMUSG00000034724	MGI:2443154	231464	CCR4-NOT transcription complex, subunit 6-like	ISG	Mostafavi et al 2016
Ssbp1		ENSMUSG00000029911	MGI:1920040	381760	single-stranded DNA binding protein 1	ISG	Mostafavi et al 2016
Capn5		ENSMUSG00000035547	MGI:1100859	12337	calpain 5	ISG	Mostafavi et al 2016
Zfp90		ENSMUSG00000031907	MGI:104786	22751	zinc finger protein 90	ISG	Mostafavi et al 2016
Akap17b		ENSMUSG00000059708	MGI:2443758	338351	A kinase (PRKA) anchor protein 17B	ISG	Mostafavi et al 2016
Bend6		ENSMUSG00000042182	MGI:2444572	320705	BEN domain containing 6	ISG	Mostafavi et al 2016 ; Dolken et al 2008
Pla2g4a		ENSMUSG00000056220	MGI:1195256	18783	phospholipase A2, group IVA (cytosolic, calcium-dependent)	ISG	Mostafavi et al 2016 ; Hallmark Interferon Gamma Response
Fcgr2b		ENSMUSG00000026656	MGI:95499	14130	Fc receptor, IgG, low affinity IIb	ISG	Mostafavi et al 2016
Ankfy1		ENSMUSG00000020790	MGI:1337008	11736	ankyrin repeat and FYVE domain containing 1	ISG	Mostafavi et al 2016 ; Dolken et al 2008
Aoah		ENSMUSG00000021322	MGI:1350928	27052	acyloxyacyl hydrolase	ISG	Mostafavi et al 2016
Gpr141		ENSMUSG00000053101	MGI:2672983	353346	G protein-coupled receptor 141	ISG	Mostafavi et al 2016
Naip5		ENSMUSG00000071203	MGI:1298220	17951	NLR family, apoptosis inhibitory protein 5	ISG	Mostafavi et al 2016
Naip6		ENSMUSG00000078942	MGI:1298222	17952	NLR family, apoptosis inhibitory protein 6	ISG	Mostafavi et al 2016
Mycbp2		ENSMUSG00000033004	MGI:2179432	105689	MYC binding protein 2, E3 ubiquitin protein ligase	ISG	Mostafavi et al 2016
Ly6i		ENSMUSG00000022586	MGI:1888480	57248	lymphocyte antigen 6 complex, locus I	ISG	Mostafavi et al 2016
Mir568		ENSMUSG00000076372	MGI:3718548	100124467	microRNA 568	ISG	Mostafavi et al 2016
Wdr43		ENSMUSG00000041057	MGI:1919765	72515	WD repeat domain 43	ISG	Mostafavi et al 2016
Tcf4		ENSMUSG00000053477	MGI:98506	21413	transcription factor 4	ISG	Mostafavi et al 2016
Rock1		ENSMUSG00000024290	MGI:107927	19877	Rho-associated coiled-coil containing protein kinase 1	ISG	Mostafavi et al 2016 ; Dolken et al 2008
Ms4a4a		ENSMUSG00000101389	MGI:3643932	666907	membrane-spanning 4-domains, subfamily A, member 4A	ISG	Mostafavi et al 2016
Kif11		ENSMUSG00000012443	MGI:1098231	16551	kinesin family member 11	ISG	Mostafavi et al 2016
Stom		ENSMUSG00000026880	MGI:95403	13830	stomatin	ISG	Mostafavi et al 2016 ; Dolken et al 2008
Atp8b4		ENSMUSG00000060131	MGI:1859664	241633	ATPase, class I, type 8B, member 4	ISG	Mostafavi et al 2016
Siglec1		ENSMUSG00000027322	MGI:99668	20612	sialic acid binding Ig-like lectin 1, sialoadhesin	ISG	Mostafavi et al 2016
Pdcd10		ENSMUSG00000027835	MGI:1928396	56426	programmed cell death 10	ISG	Mostafavi et al 2016
Man1a2		ENSMUSG00000008763	MGI:104676	17156	mannosidase, alpha, class 1A, member 2	ISG	Mostafavi et al 2016
Tbc1d1		ENSMUSG00000029174	MGI:1889508	57915	TBC1 domain family, member 1	ISG	Mostafavi et al 2016
Clnk		ENSMUSG00000039315	MGI:1351468	27278	cytokine-dependent hematopoietic cell linker	ISG	Mostafavi et al 2016
Tmed5		ENSMUSG00000063406	MGI:1921586	73130	transmembrane p24 trafficking protein 5	ISG	Mostafavi et al 2016
Clec4a1		ENSMUSG00000049037	MGI:3036291	269799	C-type lectin domain family 4, member a1	ISG	Mostafavi et al 2016
Clec4a3		ENSMUSG00000043832	MGI:1920399	73149	C-type lectin domain family 4, member a3	ISG	Mostafavi et al 2016
Mxd1		ENSMUSG00000001156	MGI:96908	17119	MAX dimerization protein 1	ISG	Mostafavi et al 2016
Klra2		ENSMUSG00000030187	MGI:101906	16633	killer cell lectin-like receptor, subfamily A, member 2	ISG	Mostafavi et al 2016
Mctp2		ENSMUSG00000032776	MGI:2685335	244049	multiple C2 domains, transmembrane 2	ISG	Mostafavi et al 2016
Mmp13		ENSMUSG00000050578	MGI:1340026	17386	matrix metallopeptidase 13	ISG	Mostafavi et al 2016
Il10ra		ENSMUSG00000032089	MGI:96538	16154	interleukin 10 receptor, alpha	ISG	Mostafavi et al 2016 ; Hallmark Interferon Gamma Response
Tlr13		ENSMUSG00000033777	MGI:3045213	279572	toll-like receptor 13	ISG	Mostafavi et al 2016
Lamp2		ENSMUSG00000016534	MGI:96748	16784	lysosomal-associated membrane protein 2	ISG	Mostafavi et al 2016
G530012D18Rik		ENSMUSG00000094127	MGI:3642025	NA	RIKEN cDNA G530012D1 gene	ISG	Mostafavi et al 2016
Ap1s3		ENSMUSG00000054702	MGI:1891304	252903	adaptor-related protein complex AP-1, sigma 3	ISG	Mostafavi et al 2016
Sarnp		ENSMUSG00000078427	MGI:1913368	66118	SAP domain containing ribonucleoprotein	ISG	Mostafavi et al 2016
Actr6		ENSMUSG00000019948	MGI:1914269	67019	ARP6 actin-related protein 6	ISG	Mostafavi et al 2016
Nsg2		ENSMUSG00000020297	MGI:1202070	18197	neuron specific gene family member 2	ISG	Mostafavi et al 2016
Laptm4a		ENSMUSG00000020585	MGI:108017	17775	lysosomal-associated protein transmembrane 4A	ISG	Mostafavi et al 2016
Arf4		ENSMUSG00000021877	MGI:99433	11843	ADP-ribosylation factor 4	ISG	Mostafavi et al 2016
Ly6c2		ENSMUSG00000022584	MGI:3712069	100041546	lymphocyte antigen 6 complex, locus C2	ISG	Mostafavi et al 2016
Ets2		ENSMUSG00000022895	MGI:95456	23872	E26 avian leukemia oncogene 2, 3' domain	ISG	Mostafavi et al 2016
Chmp4b		ENSMUSG00000038467	MGI:1922858	75608	charged multivesicular body protein 4B	ISG	Mostafavi et al 2016
Psmb4		ENSMUSG00000005779	MGI:1098257	19172	proteasome (prosome, macropain) subunit, beta type 4	ISG	Mostafavi et al 2016
Eed		ENSMUSG00000030619	MGI:95286	13626	embryonic ectoderm development	ISG	Mostafavi et al 2016
Art2b		ENSMUSG00000030651	MGI:107545	11872	ADP-ribosyltransferase 2b	ISG	Mostafavi et al 2016
Tmem192		ENSMUSG00000025521	MGI:1920317	73067	transmembrane protein 192	ISG	Mostafavi et al 2016
Vwa5a		ENSMUSG00000023186	MGI:1915026	67776	von Willebrand factor A domain containing 5A	ISG	Mostafavi et al 2016 ; Dolken et al 2008
Uchl4		ENSMUSG00000035337	MGI:1890440	93841	ubiquitin carboxyl-terminal esterase L4	ISG	Mostafavi et al 2016
Map2k1		ENSMUSG00000004936	MGI:1346866	26395	mitogen-activated protein kinase kinase 1	ISG	Mostafavi et al 2016
Xlr		ENSMUSG00000054626	MGI:98976	22441	X-linked lymphocyte-regulated	ISG	Mostafavi et al 2016
Cep350		ENSMUSG00000033671	MGI:1921331	74081	centrosomal protein 350	ISG	Mostafavi et al 2016
Hap1		ENSMUSG00000006930	MGI:1261831	15114	huntingtin-associated protein 1	ISG	Mostafavi et al 2016
Cenpj		ENSMUSG00000064128	MGI:2684927	219103	centromere protein J	ISG	Mostafavi et al 2016
Il1rap		ENSMUSG00000022514	MGI:104975	16180	interleukin 1 receptor accessory protein	ISG	Mostafavi et al 2016
Taf4b		ENSMUSG00000054321	MGI:2152345	72504	TATA-box binding protein associated factor 4b	ISG	Mostafavi et al 2016
Agrn		ENSMUSG00000041936	MGI:87961	11603	agrin	ISG	Mostafavi et al 2016 ; Dolken et al 2008
Trim56		ENSMUSG00000043279	MGI:2685298	384309	tripartite motif-containing 56	ISG	Mostafavi et al 2016 ; Dolken et al 2008
Gcnt2		ENSMUSG00000021360	MGI:1100870	14538	glucosaminyl (N-acetyl) transferase 2, I-branching enzyme	ISG	Mostafavi et al 2016
Tlr11		ENSMUSG00000051969	MGI:3045226	239081	toll-like receptor 11	ISG	Mostafavi et al 2016
Arhgef37		ENSMUSG00000045094	MGI:3045339	328967	Rho guanine nucleotide exchange factor (GEF) 37	ISG	Mostafavi et al 2016
Spred1		ENSMUSG00000027351	MGI:2150016	114715	sprouty protein with EVH-1 domain 1, related sequence	ISG	Mostafavi et al 2016
Ugcg		ENSMUSG00000028381	MGI:1332243	22234	UDP-glucose ceramide glucosyltransferase	ISG	Mostafavi et al 2016
Prkx		ENSMUSG00000035725	MGI:1309999	19108	protein kinase, X-linked	ISG	Mostafavi et al 2016
Rgl1		ENSMUSG00000026482	MGI:107484	19731	ral guanine nucleotide dissociation stimulator,-like 1	ISG	Mostafavi et al 2016
B930036N10Rik		ENSMUSG00000091993	MGI:3702496	NA	RIKEN cDNA B930036N10 gene	ISG	Mostafavi et al 2016
Egr2		ENSMUSG00000037868	MGI:95296	13654	early growth response 2	ISG	Mostafavi et al 2016
Fbxo39		ENSMUSG00000070388	MGI:3505735	628100	F-box protein 39	ISG	Mostafavi et al 2016
Slfn3		ENSMUSG00000018986	MGI:1329005	20557	schlafen 3	ISG	Mostafavi et al 2016
Evi2a		ENSMUSG00000078771	MGI:95458	14017	ecotropic viral integration site 2a	ISG	Mostafavi et al 2016
Gadd45g		ENSMUSG00000021453	MGI:1346325	23882	growth arrest and DNA-damage-inducible 45 gamma	ISG	Mostafavi et al 2016
Apol7e		ENSMUSG00000071716	MGI:3704456	666348	apolipoprotein L 7e	ISG	Mostafavi et al 2016
Apol7b		ENSMUSG00000068252	MGI:3583950	278679	apolipoprotein L 7b	ISG	Mostafavi et al 2016
Rps28		ENSMUSG00000067288	MGI:1859516	54127	ribosomal protein S28	ISG	Mostafavi et al 2016
Vaultrc5		ENSMUSG00002074846	MGI:2673990	NA	vault RNA component 5	ISG	Mostafavi et al 2016
AI837181		ENSMUSG00000047423	MGI:2147598	107242	expressed sequence AI837181	ISG	Mostafavi et al 2016
Rprl2		ENSMUSG00000087775	MGI:105104	NA	ribonuclease P RNA-like 2	ISG	Mostafavi et al 2016
Muc1		ENSMUSG00000042784	MGI:97231	17829	mucin 1, transmembrane	ISG	Mostafavi et al 2016
Rnu1b1		ENSMUSG00000118876	MGI:97974	19844	U1b1 small nuclear RNA	ISG	Mostafavi et al 2016
Pde5a		ENSMUSG00000053965	MGI:2651499	242202	phosphodiesterase 5A, cGMP-specific	ISG	Mostafavi et al 2016
Tmem38b		ENSMUSG00000028420	MGI:1098718	52076	transmembrane protein 38B	ISG	Mostafavi et al 2016
Scarna8		ENSMUSG00000088958	MGI:3819488	100217448	small Cajal body-specific RNA 8	ISG	Mostafavi et al 2016
Rprl1		ENSMUSG00000106222	MGI:105105	19783	ribonuclease P RNA-like 1	ISG	Mostafavi et al 2016
Bcl3		ENSMUSG00000053175	MGI:88140	12051	B cell leukemia/lymphoma 3	ISG	Mostafavi et al 2016 ; Dolken et al 2008
Cd209a		ENSMUSG00000031494	MGI:2157942	170786	CD209a antigen	ISG	Mostafavi et al 2016
Med4		ENSMUSG00000022109	MGI:1914631	67381	mediator complex subunit 4	ISG	Mostafavi et al 2016
Fnbp4		ENSMUSG00000008200	MGI:1860513	55935	formin binding protein 4	ISG	Mostafavi et al 2016 ; Dolken et al 2008
Morc3		ENSMUSG00000039456	MGI:2136841	338467	microrchidia 3	ISG	Mostafavi et al 2016
C130026I21Rik		ENSMUSG00000052477	MGI:3612702	620078	RIKEN cDNA C130026I21 gene	ISG	Mostafavi et al 2016
Vcpip1		ENSMUSG00000045210	MGI:1917925	70675	valosin containing protein (p97)/p47 complex interacting protein 1	ISG	Mostafavi et al 2016
Rnf139		ENSMUSG00000037075	MGI:1923091	75841	ring finger protein 139	ISG	Mostafavi et al 2016
Rbm43		ENSMUSG00000036249	MGI:1918934	71684	RNA binding motif protein 43	ISG	Mostafavi et al 2016 ; Dolken et al 2008
Map3k8		ENSMUSG00000024235	MGI:1346878	26410	mitogen-activated protein kinase kinase kinase 8	ISG	Mostafavi et al 2016 ; Dolken et al 2008
9930111J21Rik2		ENSMUSG00000069892	MGI:3711310	245240	RIKEN cDNA 9930111J21 gene 2	ISG	Mostafavi et al 2016
Zcchc2		ENSMUSG00000038866	MGI:2444114	227449	zinc finger, CCHC domain containing 2	ISG	Mostafavi et al 2016
Etnk1		ENSMUSG00000030275	MGI:1922570	75320	ethanolamine kinase 1	ISG	Mostafavi et al 2016 ; Dolken et al 2008
Ascc3		ENSMUSG00000038774	MGI:1925237	77987	activating signal cointegrator 1 complex subunit 3	ISG	Mostafavi et al 2016 ; Dolken et al 2008
Pik3ap1		ENSMUSG00000025017	MGI:1933177	83490	phosphoinositide-3-kinase adaptor protein 1	ISG	Mostafavi et al 2016
Sp140		ENSMUSG00000070031	MGI:3702467	434484	Sp140 nuclear body protein	ISG	Mostafavi et al 2016
Sh3bp2		ENSMUSG00000054520	MGI:1346349	24055	SH3-domain binding protein 2	ISG	Mostafavi et al 2016
Aida		ENSMUSG00000042901	MGI:1919737	108909	axin interactor, dorsalization associated	ISG	Mostafavi et al 2016 ; Dolken et al 2008
Cnnm3		ENSMUSG00000001138	MGI:2151055	94218	cyclin M3	IRepG	Mostafavi et al 2016
Cd28		ENSMUSG00000026012	MGI:88327	12487	CD28 antigen	IRepG	Mostafavi et al 2016
Klhl30		ENSMUSG00000026308	MGI:1918038	70788	kelch-like 30	IRepG	Mostafavi et al 2016
Pik3c2b		ENSMUSG00000026447	MGI:2685045	240752	phosphatidylinositol-4-phosphate 3-kinase catalytic subunit type 2 beta	IRepG	Mostafavi et al 2016
Kif21b		ENSMUSG00000041642	MGI:109234	16565	kinesin family member 21B	IRepG	Mostafavi et al 2016
Glrx2		ENSMUSG00000018196	MGI:1916617	69367	glutaredoxin 2 (thioltransferase)	IRepG	Mostafavi et al 2016
Creg1		ENSMUSG00000040713	MGI:1344382	433375	cellular repressor of E1A-stimulated genes 1	IRepG	Mostafavi et al 2016
Slamf1		ENSMUSG00000015316	MGI:1351314	27218	signaling lymphocytic activation molecule family member 1	IRepG	Mostafavi et al 2016
Rp1		ENSMUSG00000025900	MGI:1341105	19888	retinitis pigmentosa 1 (human)	IRepG	Mostafavi et al 2016
Tram2		ENSMUSG00000041779	MGI:1924817	170829	translocating chain-associating membrane protein 2	IRepG	Mostafavi et al 2016
Rnf149		ENSMUSG00000048234	MGI:2677438	67702	ring finger protein 149	IRepG	Mostafavi et al 2016
Tgfbrap1		ENSMUSG00000070939	MGI:2447427	73122	transforming growth factor, beta receptor associated protein 1	IRepG	Mostafavi et al 2016
Mfsd6		ENSMUSG00000041439	MGI:1922925	98682	major facilitator superfamily domain containing 6	IRepG	Mostafavi et al 2016
Raph1		ENSMUSG00000026014	MGI:1924550	77300	Ras association (RalGDS/AF-6) and pleckstrin homology domains 1	IRepG	Mostafavi et al 2016
Klf7		ENSMUSG00000025959	MGI:1935151	93691	Kruppel-like factor 7 (ubiquitous)	IRepG	Mostafavi et al 2016
Atg9a		ENSMUSG00000033124	MGI:2138446	245860	autophagy related 9A	IRepG	Mostafavi et al 2016
Slc25a5		ENSMUSG00000016319	MGI:1353496	11740	solute carrier family 25 (mitochondrial carrier, adenine nucleotide translocator), member 5	IRepG	Mostafavi et al 2016
Cxcr4		ENSMUSG00000045382	MGI:109563	12767	chemokine (C-X-C motif) receptor 4	IRepG	Mostafavi et al 2016
Cd55		ENSMUSG00000026399	MGI:104850	13136	CD55 molecule, decay accelerating factor for complement	IRepG	Dolken et al., RNA (2008); Trilling et al., NAR (2013)
Atp1b1		ENSMUSG00000026576	MGI:88108	11931	ATPase, Na+/K+ transporting, beta 1 polypeptide	IRepG	Trilling et al., NAR (2013)
Uqcr11		ENSMUSG00000020163	MGI:1913844	66594	ubiquinol-cytochrome c reductase, complex III subunit XI	IRepG	Mostafavi et al 2016
Uck2		ENSMUSG00000026558	MGI:1931744	80914	uridine-cytidine kinase 2	ISG and IRepG	Mostafavi et al 2016 ; Dolken et al 2008
Fcgr3		ENSMUSG00000059498	MGI:95500	14131	Fc receptor, IgG, low affinity III	IRepG	Mostafavi et al 2016
Rcor3		ENSMUSG00000037395	MGI:2441920	214742	REST corepressor 3	IRepG	Mostafavi et al 2016
Sf3b5		ENSMUSG00000078348	MGI:1913375	66125	splicing factor 3b, subunit 5	IRepG	Mostafavi et al 2016
H60b		ENSMUSG00000075297	MGI:3649078	667281	histocompatibility 60b	IRepG	Mostafavi et al 2016
Mical1		ENSMUSG00000019823	MGI:2385847	171580	microtubule associated monooxygenase, calponin and LIM domain containing 1	IRepG	Mostafavi et al 2016
Sesn1		ENSMUSG00000038332	MGI:2155278	140742	sestrin 1	IRepG	Mostafavi et al 2016
Prep		ENSMUSG00000019849	MGI:1270863	19072	prolyl endopeptidase	IRepG	Mostafavi et al 2016
Ndufs7		ENSMUSG00000020153	MGI:1922656	75406	NADH:ubiquinone oxidoreductase core subunit S7	IRepG	Mostafavi et al 2016
Sf3a2		ENSMUSG00000020211	MGI:104912	20222	splicing factor 3a, subunit 2	IRepG	Mostafavi et al 2016
Pip5k1c		ENSMUSG00000034902	MGI:1298224	18717	phosphatidylinositol-4-phosphate 5-kinase, type 1 gamma	IRepG	Mostafavi et al 2016
Hcfc2		ENSMUSG00000020246	MGI:1915183	67933	host cell factor C2	IRepG	Mostafavi et al 2016
Cpm		ENSMUSG00000020183	MGI:1917824	70574	carboxypeptidase M	IRepG	Mostafavi et al 2016
Ctdsp2		ENSMUSG00000078429	MGI:1098748	52468	CTD (carboxy-terminal domain, RNA polymerase II, polypeptide A) small phosphatase 2	IRepG	Mostafavi et al 2016
Ankrd52		ENSMUSG00000014498	MGI:2444029	237615	ankyrin repeat domain 52	IRepG	Mostafavi et al 2016
Smpd2		ENSMUSG00000019822	MGI:1278330	20598	sphingomyelin phosphodiesterase 2, neutral	IRepG	Mostafavi et al 2016
Foxo3		ENSMUSG00000048756	MGI:1890081	56484	forkhead box O3	ISG and IRepG	Mostafavi et al 2016 ; Dolken et al 2008
2610008E11Rik		ENSMUSG00000060301	MGI:1919378	72128	RIKEN cDNA 2610008E11 gene	IRepG	Mostafavi et al 2016
Nfic		ENSMUSG00000055053	MGI:109591	18029	nuclear factor I/C	IRepG	Mostafavi et al 2016
Slc41a2		ENSMUSG00000034591	MGI:2442940	338365	solute carrier family 41, member 2	IRepG	Mostafavi et al 2016
Rassf3		ENSMUSG00000025795	MGI:2179722	192678	Ras association (RalGDS/AF-6) domain family member 3	IRepG	Mostafavi et al 2016
Coq10a		ENSMUSG00000039914	MGI:2684847	210582	coenzyme Q10A	IRepG	Mostafavi et al 2016
Suox		ENSMUSG00000049858	MGI:2446117	211389	sulfite oxidase	IRepG	Mostafavi et al 2016
Stk10		ENSMUSG00000020272	MGI:1099439	20868	serine/threonine kinase 10	IRepG	Mostafavi et al 2016
Cdkn2aipnl		ENSMUSG00000020392	MGI:1261797	52626	CDKN2A interacting protein N-terminal like	IRepG	Mostafavi et al 2016
Slc36a1		ENSMUSG00000020261	MGI:2445299	215335	solute carrier family 36 (proton/amino acid symporter), member 1	IRepG	Mostafavi et al 2016
Galnt10		ENSMUSG00000020520	MGI:1890480	171212	polypeptide N-acetylgalactosaminyltransferase 10	IRepG	Mostafavi et al 2016
Pik3r5		ENSMUSG00000020901	MGI:2443588	320207	phosphoinositide-3-kinase regulatory subunit 5	IRepG	Mostafavi et al 2016
Vamp2		ENSMUSG00000020894	MGI:1313277	22318	vesicle-associated membrane protein 2	IRepG	Mostafavi et al 2016
Kdm6b		ENSMUSG00000018476	MGI:2448492	216850	KDM1 lysine (K)-specific demethylase 6B	IRepG	Mostafavi et al 2016
Arrb2		ENSMUSG00000060216	MGI:99474	216869	arrestin, beta 2	IRepG	Mostafavi et al 2016
Rnf167		ENSMUSG00000040746	MGI:1917760	70510	ring finger protein 167	IRepG	Mostafavi et al 2016
Rtn4rl1		ENSMUSG00000045287	MGI:2661375	237847	reticulon 4 receptor-like 1	IRepG	Mostafavi et al 2016
Slc43a2		ENSMUSG00000038178	MGI:2442746	215113	solute carrier family 43, member 2	IRepG	Mostafavi et al 2016
Git1		ENSMUSG00000011877	MGI:1927140	216963	GIT ArfGAP 1	IRepG	Mostafavi et al 2016
Phf12		ENSMUSG00000037791	MGI:1924057	268448	PHD finger protein 12	IRepG	Mostafavi et al 2016
Rab11fip4		ENSMUSG00000017639	MGI:2442920	268451	RAB11 family interacting protein 4 (class II)	IRepG	Mostafavi et al 2016
Suz12		ENSMUSG00000017548	MGI:1261758	52615	SUZ12 polycomb repressive complex 2 subunit	IRepG	Mostafavi et al 2016
Rhot1		ENSMUSG00000017686	MGI:1926078	59040	ras homolog family member T1	IRepG	Mostafavi et al 2016
Mmd		ENSMUSG00000003948	MGI:1914718	67468	monocyte to macrophage differentiation-associated	IRepG	Mostafavi et al 2016
Zfp652		ENSMUSG00000075595	MGI:2442221	268469	zinc finger protein 652	IRepG	Mostafavi et al 2016
Lasp1		ENSMUSG00000038366	MGI:109656	16796	LIM and SH3 protein 1	IRepG	Mostafavi et al 2016
Thra		ENSMUSG00000058756	MGI:98742	21833	thyroid hormone receptor alpha	IRepG	Mostafavi et al 2016
Map2k6		ENSMUSG00000020623	MGI:1346870	26399	mitogen-activated protein kinase kinase 6	IRepG	Mostafavi et al 2016
Kcnj2		ENSMUSG00000041695	MGI:104744	16518	potassium inwardly-rectifying channel, subfamily J, member 2	IRepG	Mostafavi et al 2016
Tmem104		ENSMUSG00000045980	MGI:2444222	320534	transmembrane protein 104	IRepG	Mostafavi et al 2016
Sec14l1		ENSMUSG00000020823	MGI:1921386	74136	SEC14-like lipid binding 1	IRepG	Mostafavi et al 2016
Tnrc6c		ENSMUSG00000025571	MGI:2443265	217351	trinucleotide repeat containing 6C	IRepG	Mostafavi et al 2016
Afmid		ENSMUSG00000017718	MGI:2448704	71562	arylformamidase	IRepG	Mostafavi et al 2016
Engase		ENSMUSG00000033857	MGI:2443788	217364	endo-beta-N-acetylglucosaminidase	IRepG	Mostafavi et al 2016
Kremen1		ENSMUSG00000020393	MGI:1933988	84035	kringle containing transmembrane protein 1	IRepG	Mostafavi et al 2016
Znrf3		ENSMUSG00000041961	MGI:3039616	407821	zinc and ring finger 3	IRepG	Mostafavi et al 2016
Tbrg4		ENSMUSG00000000384	MGI:1100868	21379	transforming growth factor beta regulated gene 4	IRepG	Mostafavi et al 2016
Rmnd5b		ENSMUSG00000001054	MGI:1913339	66089	required for meiotic nuclear division 5 homolog B	IRepG	Mostafavi et al 2016
Tcf7		ENSMUSG00000000782	MGI:98507	21414	transcription factor 7, T cell specific	IRepG	Mostafavi et al 2016
Hs3st3b1		ENSMUSG00000070407	MGI:1333853	54710	heparan sulfate (glucosamine) 3-O-sulfotransferase 3B1	IRepG	Mostafavi et al 2016
Camta2		ENSMUSG00000040712	MGI:2135957	216874	calmodulin binding transcription activator 2	IRepG	Mostafavi et al 2016
Hic1		ENSMUSG00000043099	MGI:1338010	15248	hypermethylated in cancer 1	IRepG	Mostafavi et al 2016
Pdk2		ENSMUSG00000038967	MGI:1343087	18604	pyruvate dehydrogenase kinase, isoenzyme 2	IRepG	Mostafavi et al 2016
Arl5c		ENSMUSG00000038352	MGI:3028577	217151	ADP-ribosylation factor-like 5C	IRepG	Mostafavi et al 2016
Cd300ld		ENSMUSG00000034641	MGI:2442358	217305	CD300 molecule like family member d	IRepG	Mostafavi et al 2016
Wbp2		ENSMUSG00000034341	MGI:104709	22378	WW domain binding protein 2	IRepG	Mostafavi et al 2016
Cbx4		ENSMUSG00000039989	MGI:1195985	12418	chromobox 4	IRepG	Mostafavi et al 2016
Sgsh		ENSMUSG00000005043	MGI:1350341	27029	N-sulfoglucosamine sulfohydrolase (sulfamidase)	IRepG	Mostafavi et al 2016
Arhgap5		ENSMUSG00000035133	MGI:1332637	11855	Rho GTPase activating protein 5	IRepG	Mostafavi et al 2016
Ppp2r3c		ENSMUSG00000021022	MGI:1930009	59032	protein phosphatase 2, regulatory subunit B'', gamma	IRepG	Mostafavi et al 2016
Fam177a		ENSMUSG00000095595	MGI:1920635	73385	family with sequence similarity 177, member A	IRepG	Mostafavi et al 2016
Klhdc2		ENSMUSG00000020978	MGI:1916804	69554	kelch domain containing 2	IRepG	Mostafavi et al 2016
Prkch		ENSMUSG00000021108	MGI:97600	18755	protein kinase C, eta	IRepG	Mostafavi et al 2016
Zbtb1		ENSMUSG00000033454	MGI:2442326	268564	zinc finger and BTB domain containing 1	IRepG	Mostafavi et al 2016
Plekhg3		ENSMUSG00000052609	MGI:2388284	263406	pleckstrin homology domain containing, family G (with RhoGef domain) member 3	IRepG	Mostafavi et al 2016
Rin3		ENSMUSG00000044456	MGI:2385708	217835	Ras and Rab interactor 3	IRepG	Mostafavi et al 2016
Pqlc3		ENSMUSG00000045679	MGI:2444067	217430	PQ loop repeat containing	IRepG	Mostafavi et al 2016
Hbp1		ENSMUSG00000002996	MGI:894659	73389	high mobility group box transcription factor 1	IRepG	Mostafavi et al 2016
Pik3cg		ENSMUSG00000020573	MGI:1353576	30955	phosphatidylinositol-4,5-bisphosphate 3-kinase catalytic subunit gamma	IRepG	Mostafavi et al 2016
Egln3		ENSMUSG00000035105	MGI:1932288	112407	egl-9 family hypoxia-inducible factor 3	IRepG	Mostafavi et al 2016
Sec23a		ENSMUSG00000020986	MGI:1349635	20334	SEC23 homolog A, COPII coat complex component	IRepG	Mostafavi et al 2016
Rps6ka5		ENSMUSG00000021180	MGI:1920336	73086	ribosomal protein S6 kinase, polypeptide 5	IRepG	Mostafavi et al 2016
Atxn3		ENSMUSG00000021189	MGI:1099442	110616	ataxin 3	IRepG	Mostafavi et al 2016
Atg2b		ENSMUSG00000041341	MGI:1923809	76559	autophagy related 2B	IRepG	Mostafavi et al 2016
Gpr132		ENSMUSG00000021298	MGI:1890220	56696	G protein-coupled receptor 132	IRepG	Mostafavi et al 2016
Ighv1-72		ENSMUSG00000096074	MGI:4439633	NA	immunoglobulin heavy variable 1-72	IRepG	Mostafavi et al 2016
Cmah		ENSMUSG00000016756	MGI:103227	12763	cytidine monophospho-N-acetylneuraminic acid hydroxylase	IRepG	Mostafavi et al 2016
Nol8		ENSMUSG00000021392	MGI:1918180	70930	nucleolar protein 8	IRepG	Mostafavi et al 2016
Arrdc3		ENSMUSG00000074794	MGI:2145242	105171	arrestin domain containing 3	IRepG	Mostafavi et al 2016
Mblac2		ENSMUSG00000051098	MGI:1920102	72852	metallo-beta-lactamase domain containing 2	IRepG	Mostafavi et al 2016
Zbed3		ENSMUSG00000041995	MGI:1919364	72114	zinc finger, BED type containing 3	IRepG	Mostafavi et al 2016
4833420G17Rik		ENSMUSG00000062822	MGI:1914642	67392	RIKEN cDNA 4833420G17 gene	IRepG	Mostafavi et al 2016
Edaradd		ENSMUSG00000095105	MGI:1931001	171211	EDAR (ectodysplasin-A receptor)-associated death domain	IRepG	Mostafavi et al 2016
Susd3		ENSMUSG00000021384	MGI:1913579	66329	sushi domain containing 3	IRepG	Mostafavi et al 2016
Nop16		ENSMUSG00000025869	MGI:107862	28126	NOP16 nucleolar protein	IRepG	Mostafavi et al 2016
Rnf44		ENSMUSG00000034928	MGI:2145310	105239	ring finger protein 44	IRepG	Mostafavi et al 2016
Golm1		ENSMUSG00000021556	MGI:1917329	105348	golgi membrane protein 1	IRepG	Mostafavi et al 2016
Cdc14b		ENSMUSG00000033102	MGI:2441808	218294	CDC14 cell division cycle 14B	IRepG	Mostafavi et al 2016
Zfp874b		ENSMUSG00000059839	MGI:3040702	408067	zinc finger protein 874b	IRepG	Mostafavi et al 2016
Jmy		ENSMUSG00000021690	MGI:1913096	57748	junction-mediating and regulatory protein	IRepG	Mostafavi et al 2016
Zmiz1		ENSMUSG00000007817	MGI:3040693	328365	zinc finger, MIZ-type containing 1	IRepG	Mostafavi et al 2016
Capn7		ENSMUSG00000021893	MGI:1338030	12339	calpain 7	IRepG	Mostafavi et al 2016
Abhd4		ENSMUSG00000040997	MGI:1915938	105501	abhydrolase domain containing 4	IRepG	Mostafavi et al 2016
Trim13		ENSMUSG00000035235	MGI:1913847	66597	tripartite motif-containing 13	IRepG	Mostafavi et al 2016
Zfp395		ENSMUSG00000034522	MGI:2682318	380912	zinc finger protein 395	IRepG	Mostafavi et al 2016
Htr2a		ENSMUSG00000034997	MGI:109521	15558	5-hydroxytryptamine (serotonin) receptor 2A	IRepG	Mostafavi et al 2016
Kbtbd7		ENSMUSG00000043881	MGI:2685141	211255	kelch repeat and BTB (POZ) domain containing 7	IRepG	Mostafavi et al 2016
Rap2a		ENSMUSG00000051615	MGI:97855	76108	RAS related protein 2a	IRepG	Mostafavi et al 2016
Ndst2		ENSMUSG00000039308	MGI:97040	17423	N-deacetylase/N-sulfotransferase (heparan glucosaminyl) 2	IRepG	Mostafavi et al 2016
Sh3bp5		ENSMUSG00000021892	MGI:1344391	24056	SH3-domain binding protein 5 (BTK-associated)	IRepG	Mostafavi et al 2016
Ear1		ENSMUSG00000072601	MGI:108021	13586	eosinophil-associated, ribonuclease A family, member 1	IRepG	Mostafavi et al 2016
Lats2		ENSMUSG00000021959	MGI:1354386	50523	large tumor suppressor 2	ISG and IRepG	Mostafavi et al 2016 ; Hallmark Interferon Gamma Response
Slc25a37		ENSMUSG00000034248	MGI:1914962	67712	solute carrier family 25, member 37	IRepG	Mostafavi et al 2016
Naa16		ENSMUSG00000022020	MGI:1914147	66897	N(alpha)-acetyltransferase 16, NatA auxiliary subunit	IRepG	Mostafavi et al 2016
Rbm26		ENSMUSG00000022119	MGI:1921463	74213	RNA binding motif protein 26	IRepG	Mostafavi et al 2016
Gpr183		ENSMUSG00000051212	MGI:2442034	321019	G protein-coupled receptor 183	IRepG	Mostafavi et al 2016
Mtdh		ENSMUSG00000022255	MGI:1914404	67154	metadherin	IRepG	Mostafavi et al 2016
Phf20l1		ENSMUSG00000072501	MGI:2444412	239510	PHD finger protein 20-like 1	IRepG	Mostafavi et al 2016
Dennd3		ENSMUSG00000036661	MGI:2146009	105841	DENN/MADD domain containing 3	ISG and IRepG	Mostafavi et al 2016 ; Dolken et al 2008
Cyth4		ENSMUSG00000018008	MGI:2441702	72318	cytohesin 4	IRepG	Mostafavi et al 2016
Prr5		ENSMUSG00000036106	MGI:1924714	109270	proline rich 5 (renal)	IRepG	Mostafavi et al 2016
AW549877		ENSMUSG00000041935	MGI:2146232	106064	expressed sequence AW549877	IRepG	Mostafavi et al 2016
Card6		ENSMUSG00000041849	MGI:3032959	239319	caspase recruitment domain family, member 6	IRepG	Mostafavi et al 2016
Ptger4		ENSMUSG00000039942	MGI:104311	19219	prostaglandin E receptor 4 (subtype EP4)	IRepG	Dolken et al., RNA (2008); Trilling et al., NAR (2013)
Il7r		ENSMUSG00000003882	MGI:96562	16197	interleukin 7 receptor	IRepG	Mostafavi et al 2016
Zhx1		ENSMUSG00000022361	MGI:109271	22770	zinc fingers and homeoboxes 1	IRepG	Mostafavi et al 2016
Fbxo32		ENSMUSG00000022358	MGI:1914981	67731	F-box protein 32	IRepG	Mostafavi et al 2016
Tmem71		ENSMUSG00000036944	MGI:2146049	213068	transmembrane protein 71	IRepG	Mostafavi et al 2016
Mfng		ENSMUSG00000018169	MGI:1095404	17305	MFNG O-fucosylpeptide 3-beta-N-acetylglucosaminyltransferase	IRepG	Mostafavi et al 2016
Cbx7		ENSMUSG00000053411	MGI:1196439	52609	chromobox 7	IRepG	Mostafavi et al 2016
Pdgfb		ENSMUSG00000000489	MGI:97528	18591	platelet derived growth factor, B polypeptide	IRepG	Mostafavi et al 2016
Nfam1		ENSMUSG00000058099	MGI:1921289	74039	Nfat activating molecule with ITAM motif 1	IRepG	Mostafavi et al 2016
Ttll1		ENSMUSG00000022442	MGI:2443047	319953	tubulin tyrosine ligase-like 1	IRepG	Mostafavi et al 2016
Mapk11		ENSMUSG00000053137	MGI:1338024	19094	mitogen-activated protein kinase 11	IRepG	Mostafavi et al 2016
Racgap1		ENSMUSG00000023015	MGI:1349423	26934	Rac GTPase-activating protein 1	IRepG	Mostafavi et al 2016
Galnt6		ENSMUSG00000037280	MGI:1891640	207839	polypeptide N-acetylgalactosaminyltransferase 6	IRepG	Mostafavi et al 2016
Krt80		ENSMUSG00000037185	MGI:1921377	74127	keratin 80	IRepG	Mostafavi et al 2016
Rarg		ENSMUSG00000001288	MGI:97858	19411	retinoic acid receptor, gamma	IRepG	Mostafavi et al 2016
Atf7		ENSMUSG00000099083	MGI:2443472	223922	activating transcription factor 7	IRepG	Mostafavi et al 2016
Klhl24		ENSMUSG00000062901	MGI:1923035	75785	kelch-like 24	IRepG	Mostafavi et al 2016
Dvl3		ENSMUSG00000003233	MGI:108100	13544	dishevelled segment polarity protein 3	IRepG	Mostafavi et al 2016
Ndufa11		ENSMUSG00000002379	MGI:1917125	69875	NADH:ubiquinone oxidoreductase subunit A11	IRepG	Mostafavi et al 2016
St6gal1		ENSMUSG00000022885	MGI:108470	20440	beta galactoside alpha 2,6 sialyltransferase 1	IRepG	Mostafavi et al 2016
Cd200r1		ENSMUSG00000022667	MGI:1889024	57781	CD200 receptor 1	IRepG	Mostafavi et al 2016
Orai2		ENSMUSG00000039747	MGI:2443195	269717	ORAI calcium release-activated calcium modulator 2	IRepG	Mostafavi et al 2016
Dnajc28		ENSMUSG00000039763	MGI:2181053	246738	DnaJ heat shock protein family (Hsp40) member C28	IRepG	Mostafavi et al 2016
Zfp52		ENSMUSG00000051341	MGI:99199	22710	zinc finger protein 52	IRepG	Mostafavi et al 2016
Zfp760		ENSMUSG00000067928	MGI:2679257	240034	zinc finger protein 760	IRepG	Mostafavi et al 2016
Abca3		ENSMUSG00000024130	MGI:1351617	27410	ATP-binding cassette, sub-family A (ABC1), member 3	IRepG	Mostafavi et al 2016
Ubash3a		ENSMUSG00000042345	MGI:1926074	328795	ubiquitin associated and SH3 domain containing, A	IRepG	Mostafavi et al 2016
Cyp39a1		ENSMUSG00000023963	MGI:1927096	56050	cytochrome P450, family 39, subfamily a, polypeptide 1	IRepG	Mostafavi et al 2016
Lbh		ENSMUSG00000024063	MGI:1925139	77889	limb-bud and heart	IRepG	Mostafavi et al 2016
Rhoq		ENSMUSG00000024143	MGI:1931553	104215	ras homolog family member Q	IRepG	Mostafavi et al 2016
Phf10		ENSMUSG00000023883	MGI:1919307	72057	PHD finger protein 10	IRepG	Mostafavi et al 2016
Zfp40		ENSMUSG00000002617	MGI:99185	22700	zinc finger protein 40	IRepG	Mostafavi et al 2016
D330041H03Rik		ENSMUSG00000073437	MGI:3603827	654822	RIKEN cDNA D330041H03 gene	IRepG	Mostafavi et al 2016
Rab40c		ENSMUSG00000025730	MGI:2183454	224624	Rab40C, member RAS oncogene family	IRepG	Mostafavi et al 2016
Snrpg		ENSMUSG00000057278	MGI:1915261	68011	small nuclear ribonucleoprotein polypeptide G	IRepG	Mostafavi et al 2016
Sik1		ENSMUSG00000024042	MGI:104754	17691	salt inducible kinase 1	IRepG	Mostafavi et al 2016
Zfp763		ENSMUSG00000067430	MGI:1920701	73451	zinc finger protein 763	IRepG	Mostafavi et al 2016
Atat1		ENSMUSG00000024426	MGI:1913869	73242	alpha tubulin acetyltransferase 1	IRepG	Mostafavi et al 2016
Rpl7l1		ENSMUSG00000063888	MGI:1913479	66229	ribosomal protein L7-like 1	IRepG	Mostafavi et al 2016
Satb1		ENSMUSG00000023927	MGI:105084	20230	special AT-rich sequence binding protein 1	IRepG	Mostafavi et al 2016
Pot1b		ENSMUSG00000024174	MGI:1920086	72836	protection of telomeres 1B	IRepG	Mostafavi et al 2016
Mllt1		ENSMUSG00000024212	MGI:1927238	64144	myeloid/lymphoid or mixed-lineage leukemia; translocated to, 1	IRepG	Mostafavi et al 2016
Cdc42ep3		ENSMUSG00000036533	MGI:2384718	260409	CDC42 effector protein (Rho GTPase binding) 3	IRepG	Mostafavi et al 2016
Thumpd2		ENSMUSG00000024246	MGI:1919417	72167	THUMP domain containing 2	IRepG	Mostafavi et al 2016
Zfp36l2		ENSMUSG00000045817	MGI:107945	12193	zinc finger protein 36, C3H type-like 2	IRepG	Mostafavi et al 2016
Rnf125		ENSMUSG00000033107	MGI:1914914	67664	ring finger protein 125	IRepG	Mostafavi et al 2016
Mapre2		ENSMUSG00000024277	MGI:106271	212307	microtubule-associated protein, RP/EB family, member 2	IRepG	Mostafavi et al 2016
Zfp397		ENSMUSG00000024276	MGI:1916506	69256	zinc finger protein 397	IRepG	Mostafavi et al 2016
Cxxc5		ENSMUSG00000046668	MGI:1914643	67393	CXXC finger 5	IRepG	Mostafavi et al 2016
Malt1		ENSMUSG00000032688	MGI:2445027	240354	MALT1 paracaspase	IRepG	Mostafavi et al 2016
Smad7		ENSMUSG00000025880	MGI:1100518	17131	SMAD family member 7	IRepG	Mostafavi et al 2016
Mbp		ENSMUSG00000041607	MGI:96925	17196	myelin basic protein	IRepG	Mostafavi et al 2016
Klhl14		ENSMUSG00000042514	MGI:1921249	225266	kelch-like 14	IRepG	Mostafavi et al 2016
Ndst1		ENSMUSG00000054008	MGI:104719	15531	N-deacetylase/N-sulfotransferase (heparan glucosaminyl) 1	IRepG	Mostafavi et al 2016
Adrb2		ENSMUSG00000045730	MGI:87938	11555	adrenergic receptor, beta 2	IRepG	Mostafavi et al 2016
Cpt1a		ENSMUSG00000024900	MGI:1098296	12894	carnitine palmitoyltransferase 1a, liver	IRepG	Mostafavi et al 2016
Chka		ENSMUSG00000024843	MGI:107760	12660	choline kinase alpha	ISG and IRepG	Mostafavi et al 2016 ; Dolken et al 2008
Clcf1		ENSMUSG00000040663	MGI:1930088	56708	cardiotrophin-like cytokine factor 1	IRepG	Dolken et al., RNA (2008); Trilling et al., NAR (2013)
Atg2a		ENSMUSG00000024773	MGI:1916291	329015	autophagy related 2A	IRepG	Mostafavi et al 2016
Rasgrp2		ENSMUSG00000032946	MGI:1333849	19395	RAS, guanyl releasing protein 2	IRepG	Mostafavi et al 2016
Pten		ENSMUSG00000013663	MGI:109583	19211	phosphatase and tensin homolog	ISG and IRepG	Mostafavi et al 2016 ; Dolken et al 2008
Hhex		ENSMUSG00000024986	MGI:96086	15242	hematopoietically expressed homeobox	IRepG	Mostafavi et al 2016
Frat1		ENSMUSG00000067199	MGI:109450	14296	frequently rearranged in advanced T cell lymphomas	IRepG	Mostafavi et al 2016
Marveld1		ENSMUSG00000044345	MGI:2147570	277010	MARVEL (membrane-associating) domain containing 1	IRepG	Mostafavi et al 2016
Scd2		ENSMUSG00000025203	MGI:98240	20250	stearoyl-Coenzyme A desaturase 2	IRepG	Mostafavi et al 2016
Sfxn3		ENSMUSG00000025212	MGI:2137679	94280	sideroflexin 3	IRepG	Mostafavi et al 2016
Add3		ENSMUSG00000025026	MGI:1351615	27360	adducin 3 (gamma)	IRepG	Mostafavi et al 2016
Sipa1		ENSMUSG00000056917	MGI:107576	20469	signal-induced proliferation associated gene 1	IRepG	Mostafavi et al 2016
Cd5		ENSMUSG00000024669	MGI:88340	12507	CD5 antigen	IRepG	Mostafavi et al 2016
Gcnt1		ENSMUSG00000038843	MGI:95676	14537	glucosaminyl (N-acetyl) transferase 1, core 2	IRepG	Mostafavi et al 2016
Sgms1		ENSMUSG00000040451	MGI:2444110	208449	sphingomyelin synthase 1	ISG and IRepG	Mostafavi et al 2016 ; Dolken et al 2008
Exosc1		ENSMUSG00000034321	MGI:1913833	66583	exosome component 1	IRepG	Mostafavi et al 2016
Cyp17a1		ENSMUSG00000003555	MGI:88586	13074	cytochrome P450, family 17, subfamily a, polypeptide 1	IRepG	Mostafavi et al 2016
Pdcd11		ENSMUSG00000025047	MGI:1341788	18572	programmed cell death 11	IRepG	Mostafavi et al 2016
Sh3pxd2a		ENSMUSG00000053617	MGI:1298393	14218	SH3 and PX domains 2A	IRepG	Mostafavi et al 2016
Pdzd8		ENSMUSG00000074746	MGI:2677270	107368	PDZ domain containing 8	IRepG	Mostafavi et al 2016
Itih5		ENSMUSG00000025780	MGI:1925751	209378	inter-alpha (globulin) inhibitor H5	IRepG	Mostafavi et al 2016
Acbd5		ENSMUSG00000026781	MGI:1921409	74159	acyl-Coenzyme A binding domain containing 5	IRepG	Mostafavi et al 2016
Setx		ENSMUSG00000043535	MGI:2443480	269254	senataxin	IRepG	Mostafavi et al 2016
Rapgef1		ENSMUSG00000039844	MGI:104580	107746	Rap guanine nucleotide exchange factor (GEF) 1	IRepG	Mostafavi et al 2016
Lrrc8a		ENSMUSG00000007476	MGI:2652847	241296	leucine rich repeat containing 8A VRAC subunit A	IRepG	Mostafavi et al 2016
Abl1		ENSMUSG00000026842	MGI:87859	11350	c-abl oncogene 1, non-receptor tyrosine kinase	IRepG	Mostafavi et al 2016
Tax1bp3		ENSMUSG00000040158	MGI:1923531	76281	Tax1 (human T cell leukemia virus type I) binding protein 3	IRepG	Mostafavi et al 2016
Wdr76		ENSMUSG00000027242	MGI:1926186	241627	WD repeat domain 76	IRepG	Mostafavi et al 2016
Bcl2l11		ENSMUSG00000027381	MGI:1197519	12125	BCL2-like 11 (apoptosis facilitator)	IRepG	Mostafavi et al 2016
Polr1b		ENSMUSG00000027395	MGI:108014	20017	polymerase (RNA) I polypeptide B	IRepG	Mostafavi et al 2016
Cdc25b		ENSMUSG00000027330	MGI:99701	12531	cell division cycle 25B	IRepG	Mostafavi et al 2016
Tm9sf4		ENSMUSG00000068040	MGI:2139220	99237	transmembrane 9 superfamily member 4	IRepG	Mostafavi et al 2016
Cbfa2t2		ENSMUSG00000038533	MGI:1333833	12396	CBFA2/RUNX1 translocation partner 2	IRepG	Mostafavi et al 2016
Mmp9		ENSMUSG00000017737	MGI:97011	17395	matrix metallopeptidase 9	IRepG	Mostafavi et al 2016
Eya2		ENSMUSG00000017897	MGI:109341	14049	EYA transcriptional coactivator and phosphatase 2	IRepG	Mostafavi et al 2016
Arfgef2		ENSMUSG00000074582	MGI:2139354	99371	ADP-ribosylation factor guanine nucleotide-exchange factor 2 (brefeldin A-inhibited)	IRepG	Mostafavi et al 2016
Spo11		ENSMUSG00000005883	MGI:1349669	26972	SPO11 initiator of meiotic double stranded breaks	IRepG	Mostafavi et al 2016
Rbm38		ENSMUSG00000027510	MGI:1889294	56190	RNA binding motif protein 38	IRepG	Mostafavi et al 2016
Slco4a1		ENSMUSG00000038963	MGI:1351866	108115	solute carrier organic anion transporter family, member 4a1	IRepG	Mostafavi et al 2016
Slc25a36		ENSMUSG00000032449	MGI:1924909	192287	solute carrier family 25, member 36	IRepG	Mostafavi et al 2016
C1ql3		ENSMUSG00000049630	MGI:2387350	227580	C1q-like 3	IRepG	Mostafavi et al 2016
Hnmt		ENSMUSG00000026986	MGI:2153181	140483	histamine N-methyltransferase	IRepG	Mostafavi et al 2016
Sec16a		ENSMUSG00000026924	MGI:2139207	227648	SEC16 homolog A, endoplasmic reticulum export factor	IRepG	Mostafavi et al 2016
Surf1		ENSMUSG00000015790	MGI:98443	20930	surfeit gene 1	IRepG	Mostafavi et al 2016
Trub2		ENSMUSG00000039826	MGI:2442186	227682	TruB pseudouridine (psi) synthase family member 2	IRepG	Mostafavi et al 2016
Qrfp		ENSMUSG00000043102	MGI:3630329	227717	pyroglutamylated RFamide peptide	IRepG	Mostafavi et al 2016
Strbp		ENSMUSG00000026915	MGI:104626	20744	spermatid perinuclear RNA binding protein	IRepG	Mostafavi et al 2016
Qser1		ENSMUSG00000074994	MGI:2138986	99003	glutamine and serine rich 1	IRepG	Mostafavi et al 2016
Cd93		ENSMUSG00000027435	MGI:106664	17064	CD93 antigen	IRepG	Mostafavi et al 2016
Sla2		ENSMUSG00000027636	MGI:1925049	77799	Src-like-adaptor 2	IRepG	Mostafavi et al 2016
Prex1		ENSMUSG00000039621	MGI:3040696	277360	phosphatidylinositol-3,4,5-trisphosphate-dependent Rac exchange factor 1	IRepG	Mostafavi et al 2016
Elf2		ENSMUSG00000037174	MGI:1916507	69257	E74-like factor 2	IRepG	Mostafavi et al 2016
Tmem154		ENSMUSG00000056498	MGI:2444725	320782	transmembrane protein 154	IRepG	Mostafavi et al 2016
Mef2d		ENSMUSG00000001419	MGI:99533	17261	myocyte enhancer factor 2D	IRepG	Mostafavi et al 2016
Trim33		ENSMUSG00000033014	MGI:2137357	94093	tripartite motif-containing 33	IRepG	Mostafavi et al 2016
Lef1		ENSMUSG00000027985	MGI:96770	16842	lymphoid enhancer binding factor 1	IRepG	Mostafavi et al 2016
Zzz3		ENSMUSG00000039068	MGI:1920453	108946	zinc finger, ZZ domain containing 3	IRepG	Mostafavi et al 2016
Nhlrc3		ENSMUSG00000042997	MGI:2444520	212114	NHL repeat containing 3	IRepG	Mostafavi et al 2016
Ecm1		ENSMUSG00000028108	MGI:103060	13601	extracellular matrix protein 1	IRepG	Mostafavi et al 2016
Rprd2		ENSMUSG00000028106	MGI:1922387	75137	regulation of nuclear pre-mRNA domain containing 2	IRepG	Mostafavi et al 2016
Cd160		ENSMUSG00000038304	MGI:1860383	54215	CD160 antigen	IRepG	Mostafavi et al 2016
Bcl9		ENSMUSG00000038256	MGI:1924828	77578	B cell CLL/lymphoma 9	IRepG	Mostafavi et al 2016
Dclre1b		ENSMUSG00000027845	MGI:2156057	140917	DNA cross-link repair 1B	IRepG	Mostafavi et al 2016
Dennd2d		ENSMUSG00000027901	MGI:2181193	72121	DENN/MADD domain containing 2D	IRepG	Mostafavi et al 2016
Gstm4		ENSMUSG00000027890	MGI:95862	14865	glutathione S-transferase, mu 4	IRepG	Mostafavi et al 2016
S1pr1		ENSMUSG00000045092	MGI:1096355	13609	sphingosine-1-phosphate receptor 1	IRepG	Mostafavi et al 2016
Bank1		ENSMUSG00000037922	MGI:2442120	242248	B cell scaffold protein with ankyrin repeats 1	ISG and IRepG	Mostafavi et al 2016 ; Hallmark Interferon Gamma Response
Rpf1		ENSMUSG00000028187	MGI:1917535	70285	ribosome production factor 1 homolog	IRepG	Mostafavi et al 2016
Acadm		ENSMUSG00000062908	MGI:87867	11364	acyl-Coenzyme A dehydrogenase, medium chain	IRepG	Mostafavi et al 2016
Gxylt1		ENSMUSG00000036197	MGI:2684933	223827	glucoside xylosyltransferase 1	IRepG	Mostafavi et al 2016
Pde4b		ENSMUSG00000028525	MGI:99557	18578	phosphodiesterase 4B, cAMP specific	ISG and IRepG	Mostafavi et al 2016 ; Dolken et al 2008; Hallmark Interferon Gamma Response
Kti12		ENSMUSG00000073775	MGI:1923547	100087	KTI12 homolog, chromatin associated	IRepG	Mostafavi et al 2016
Lrrc41		ENSMUSG00000028703	MGI:2441984	230654	leucine rich repeat containing 41	IRepG	Mostafavi et al 2016
Mycbp		ENSMUSG00000028647	MGI:1891750	56309	MYC binding protein	IRepG	Mostafavi et al 2016
Paqr7		ENSMUSG00000037348	MGI:1919154	71904	progestin and adipoQ receptor family member VII	IRepG	Mostafavi et al 2016
Cnr2		ENSMUSG00000062585	MGI:104650	12802	cannabinoid receptor 2 (macrophage)	IRepG	Mostafavi et al 2016
Id3		ENSMUSG00000007872	MGI:96398	15903	inhibitor of DNA binding 3	IRepG	Mostafavi et al 2016
Usp48		ENSMUSG00000043411	MGI:2158502	170707	ubiquitin specific peptidase 48	IRepG	Mostafavi et al 2016
Dhrs3		ENSMUSG00000066026	MGI:1315215	20148	dehydrogenase/reductase (SDR family) member 3	IRepG	Mostafavi et al 2016
Srm		ENSMUSG00000006442	MGI:102690	20810	spermidine synthase	IRepG	Mostafavi et al 2016
Sit1		ENSMUSG00000028460	MGI:1889342	54390	suppression inducing transmembrane adaptor 1	IRepG	Mostafavi et al 2016
Gba2		ENSMUSG00000028467	MGI:2654325	230101	glucosidase beta 2	IRepG	Mostafavi et al 2016
Alg2		ENSMUSG00000039740	MGI:1914731	56737	asparagine-linked glycosylation 2 (alpha-1,3-mannosyltransferase)	IRepG	Mostafavi et al 2016
Szt2		ENSMUSG00000033253	MGI:3033336	230676	SZT2 subunit of KICSTOR complex	IRepG	Mostafavi et al 2016
Zfp69		ENSMUSG00000064141	MGI:107794	381549	zinc finger protein 69	IRepG	Mostafavi et al 2016
Nipal3		ENSMUSG00000028803	MGI:1921802	74552	NIPA-like domain containing 3	IRepG	Mostafavi et al 2016
Prdm2		ENSMUSG00000057637	MGI:107628	110593	PR domain containing 2, with ZNF domain	IRepG	Mostafavi et al 2016
Ube4b		ENSMUSG00000028960	MGI:1927086	63958	ubiquitination factor E4B	IRepG	Mostafavi et al 2016
H6pd		ENSMUSG00000028980	MGI:2140356	100198	hexose-6-phosphate dehydrogenase (glucose 1-dehydrogenase)	IRepG	Mostafavi et al 2016
Ube3c		ENSMUSG00000039000	MGI:2140998	100763	ubiquitin protein ligase E3C	IRepG	Mostafavi et al 2016
Fam193a		ENSMUSG00000037210	MGI:2447768	231128	family with sequence homology 193, member A	IRepG	Mostafavi et al 2016
Cpeb2		ENSMUSG00000039782	MGI:2442640	231207	cytoplasmic polyadenylation element binding protein 2	IRepG	Mostafavi et al 2016
Klf3		ENSMUSG00000029178	MGI:1342773	16599	Kruppel-like factor 3 (basic)	IRepG	Mostafavi et al 2016
N4bp2		ENSMUSG00000037795	MGI:2684414	333789	NEDD4 binding protein 2	IRepG	Mostafavi et al 2016
Ccng2		ENSMUSG00000029385	MGI:1095734	12452	cyclin G2	IRepG	Mostafavi et al 2016
Bmp2k		ENSMUSG00000034663	MGI:2155456	140780	BMP2 inducible kinase	IRepG	Mostafavi et al 2016
Lrrc8b		ENSMUSG00000070639	MGI:2141353	433926	leucine rich repeat containing 8 family, member B	IRepG	Mostafavi et al 2016
Lrrc8c		ENSMUSG00000054720	MGI:2140839	100604	leucine rich repeat containing 8 family, member C	IRepG	Mostafavi et al 2016
Vsig10		ENSMUSG00000066894	MGI:2448533	231668	V-set and immunoglobulin domain containing 10	IRepG	Mostafavi et al 2016
Hvcn1		ENSMUSG00000064267	MGI:1921346	74096	hydrogen voltage-gated channel 1	IRepG	Mostafavi et al 2016
Tmem120b		ENSMUSG00000054434	MGI:3603158	330189	transmembrane protein 120B	IRepG	Mostafavi et al 2016
Rabgef1		ENSMUSG00000025340	MGI:1929459	56715	RAB guanine nucleotide exchange factor (GEF) 1	IRepG	Mostafavi et al 2016
Sun1		ENSMUSG00000036817	MGI:1924303	77053	Sad1 and UNC84 domain containing 1	IRepG	Mostafavi et al 2016
Chst12		ENSMUSG00000036599	MGI:1929064	59031	carbohydrate sulfotransferase 12	IRepG	Mostafavi et al 2016
Lfng		ENSMUSG00000029570	MGI:1095413	16848	LFNG O-fucosylpeptide 3-beta-N-acetylglucosaminyltransferase	IRepG	Mostafavi et al 2016
Daglb		ENSMUSG00000039206	MGI:2442032	231871	diacylglycerol lipase, beta	IRepG	Mostafavi et al 2016
Cdk8		ENSMUSG00000029635	MGI:1196224	264064	cyclin-dependent kinase 8	IRepG	Mostafavi et al 2016
Uspl1		ENSMUSG00000041264	MGI:2442342	231915	ubiquitin specific peptidase like 1	IRepG	Mostafavi et al 2016
Rell1		ENSMUSG00000047881	MGI:2140767	100532	RELT-like 1	IRepG	Mostafavi et al 2016
Uba6		ENSMUSG00000035898	MGI:1913894	231380	ubiquitin-like modifier activating enzyme 6	IRepG	Mostafavi et al 2016
Vdac2		ENSMUSG00000021771	MGI:106915	22334	voltage-dependent anion channel 2	IRepG	Mostafavi et al 2016
Antxr2		ENSMUSG00000029338	MGI:1919164	71914	anthrax toxin receptor 2	IRepG	Mostafavi et al 2016
Unc119b		ENSMUSG00000046562	MGI:2147162	106840	unc-119 lipid binding chaperone B	IRepG	Mostafavi et al 2016
Tpcn1		ENSMUSG00000032741	MGI:2182472	252972	two pore channel 1	IRepG	Mostafavi et al 2016
Rhof		ENSMUSG00000029449	MGI:1345629	23912	ras homolog family member F (in filopodia)	IRepG	Mostafavi et al 2016
Slc15a4		ENSMUSG00000029416	MGI:2140796	100561	solute carrier family 15, member 4	IRepG	Mostafavi et al 2016
Hip1		ENSMUSG00000039959	MGI:1099804	215114	huntingtin interacting protein 1	IRepG	Mostafavi et al 2016
Tmem120a		ENSMUSG00000039886	MGI:2686991	215210	transmembrane protein 120A	IRepG	Mostafavi et al 2016
Agfg2		ENSMUSG00000029722	MGI:2443267	231801	ArfGAP with FG repeats 2	IRepG	Mostafavi et al 2016
Pilra		ENSMUSG00000046245	MGI:2450529	231805	paired immunoglobin-like type 2 receptor alpha	IRepG	Mostafavi et al 2016
Ttyh3		ENSMUSG00000036565	MGI:1925589	78339	tweety family member 3	IRepG	Mostafavi et al 2016
Tas2r143		ENSMUSG00000046652	MGI:2681310	387514	taste receptor, type 2, member 143	IRepG	Mostafavi et al 2016
Tas2r135		ENSMUSG00000056203	MGI:2681302	387512	taste receptor, type 2, member 135	IRepG	Mostafavi et al 2016
Lrrc61		ENSMUSG00000073096	MGI:2652848	243371	leucine rich repeat containing 61	IRepG	Mostafavi et al 2016
Eif2ak3		ENSMUSG00000031668	MGI:1341830	13666	eukaryotic translation initiation factor 2 alpha kinase 3	IRepG	Mostafavi et al 2016
Aup1		ENSMUSG00000068328	MGI:107789	11993	ancient ubiquitous protein 1	IRepG	Mostafavi et al 2016
Pcgf1		ENSMUSG00000069678	MGI:1917087	69837	polycomb group ring finger 1	IRepG	Mostafavi et al 2016
Tpra1		ENSMUSG00000002871	MGI:1345190	24100	transmembrane protein, adipocyte asscociated 1	IRepG	Mostafavi et al 2016
Zxdc		ENSMUSG00000034430	MGI:1933108	80292	ZXD family zinc finger C	IRepG	Mostafavi et al 2016
Thumpd3		ENSMUSG00000030264	MGI:1277973	14911	THUMP domain containing 3	IRepG	Mostafavi et al 2016
Setd5		ENSMUSG00000034269	MGI:1920145	72895	SET domain containing 5	IRepG	Mostafavi et al 2016
Mtmr14		ENSMUSG00000030269	MGI:1916075	97287	myotubularin related protein 14	IRepG	Mostafavi et al 2016
Rasgef1a		ENSMUSG00000030134	MGI:1917977	70727	RasGEF domain family, member 1A	IRepG	Mostafavi et al 2016
Cecr2		ENSMUSG00000071226	MGI:1923799	330409	CECR2, histone acetyl-lysine reader	IRepG	Mostafavi et al 2016
Foxj2		ENSMUSG00000003154	MGI:1926805	60611	forkhead box J2	IRepG	Mostafavi et al 2016
Clec4b2		ENSMUSG00000067767	MGI:3588267	381809	C-type lectin domain family 4, member b2	IRepG	Mostafavi et al 2016
Lpar5		ENSMUSG00000067714	MGI:2685918	381810	lysophosphatidic acid receptor 5	IRepG	Mostafavi et al 2016
Iffo1		ENSMUSG00000038271	MGI:2444516	320678	intermediate filament family orphan 1	IRepG	Mostafavi et al 2016
Clec12a		ENSMUSG00000053063	MGI:3040968	232413	C-type lectin domain family 12, member a	IRepG	Mostafavi et al 2016
Cdkn1b		ENSMUSG00000003031	MGI:104565	12576	cyclin-dependent kinase inhibitor 1B	IRepG	Mostafavi et al 2016
Rmnd5a		ENSMUSG00000002222	MGI:1915727	68477	required for meiotic nuclear division 5 homolog A	IRepG	Mostafavi et al 2016
Usp39		ENSMUSG00000056305	MGI:107622	28035	ubiquitin specific peptidase 39	IRepG	Mostafavi et al 2016
Srgap3		ENSMUSG00000030257	MGI:2152938	259302	SLIT-ROBO Rho GTPase activating protein 3	IRepG	Mostafavi et al 2016
Rassf4		ENSMUSG00000042129	MGI:2386853	213391	Ras association (RalGDS/AF-6) domain family member 4	IRepG	Mostafavi et al 2016
Mical3		ENSMUSG00000051586	MGI:2442733	194401	microtubule associated monooxygenase, calponin and LIM domain containing 3	IRepG	Mostafavi et al 2016
Slc2a3		ENSMUSG00000003153	MGI:95757	20527	solute carrier family 2 (facilitated glucose transporter), member 3	IRepG	Mostafavi et al 2016
Leng8		ENSMUSG00000035545	MGI:2142195	232798	leukocyte receptor cluster (LRC) member 8	IRepG	Mostafavi et al 2016
Zfp524		ENSMUSG00000051184	MGI:1916740	66056	zinc finger protein 524	IRepG	Mostafavi et al 2016
Zfp865		ENSMUSG00000074405	MGI:2442656	319748	zinc finger protein 865	IRepG	Mostafavi et al 2016
Prkd2		ENSMUSG00000041187	MGI:2141917	101540	protein kinase D2	IRepG	Mostafavi et al 2016
B3gnt8		ENSMUSG00000059479	MGI:2385269	232984	UDP-GlcNAc:betaGal beta-1,3-N-acetylglucosaminyltransferase 8	IRepG	Mostafavi et al 2016
Tgfb1		ENSMUSG00000002603	MGI:98725	21803	transforming growth factor, beta 1	IRepG	Dolken et al., RNA (2008)
Dyrk1b		ENSMUSG00000002409	MGI:1330302	13549	dual-specificity tyrosine-(Y)-phosphorylation regulated kinase 1b	IRepG	Mostafavi et al 2016
Tshz3		ENSMUSG00000021217	MGI:2442819	243931	teashirt zinc finger family member 3	IRepG	Mostafavi et al 2016
Chsy1		ENSMUSG00000032640	MGI:2681120	269941	chondroitin sulfate synthase 1	IRepG	Mostafavi et al 2016
Zfp710		ENSMUSG00000048897	MGI:1921747	209225	zinc finger protein 710	IRepG	Mostafavi et al 2016
Sytl2		ENSMUSG00000030616	MGI:1933366	83671	synaptotagmin-like 2	IRepG	Mostafavi et al 2016
Arrb1		ENSMUSG00000018909	MGI:99473	109689	arrestin, beta 1	IRepG	Mostafavi et al 2016
Pgm2l1		ENSMUSG00000030729	MGI:1918224	70974	phosphoglucomutase 2-like 1	IRepG	Mostafavi et al 2016
Smpd1		ENSMUSG00000037049	MGI:98325	20597	sphingomyelin phosphodiesterase 1, acid lysosomal	IRepG	Mostafavi et al 2016
Mical2		ENSMUSG00000038244	MGI:2444947	320878	microtubule associated monooxygenase, calponin and LIM domain containing 2	IRepG	Mostafavi et al 2016
Eef2k		ENSMUSG00000035064	MGI:1195261	13631	eukaryotic elongation factor-2 kinase	IRepG	Mostafavi et al 2016
Sbk1		ENSMUSG00000042978	MGI:2135937	104175	SH3-binding kinase 1	IRepG	Mostafavi et al 2016
Gdpd3		ENSMUSG00000030703	MGI:1915866	68616	glycerophosphodiester phosphodiesterase domain containing 3	IRepG	Mostafavi et al 2016
Tbx6		ENSMUSG00000030699	MGI:102539	21389	T-box 6	IRepG	Mostafavi et al 2016
AI467606		ENSMUSG00000045165	MGI:2141979	101602	expressed sequence AI467606	IRepG	Mostafavi et al 2016
Prr14		ENSMUSG00000030822	MGI:2384565	233895	proline rich 14	IRepG	Mostafavi et al 2016
Fbrs		ENSMUSG00000042423	MGI:104648	14123	fibrosin	IRepG	Mostafavi et al 2016
Srcap		ENSMUSG00000053877	MGI:2444036	100043597	Snf2-related CREBBP activator protein	IRepG	Mostafavi et al 2016
Orai3		ENSMUSG00000043964	MGI:3039586	269999	ORAI calcium release-activated calcium modulator 3	IRepG	Mostafavi et al 2016
Setd1a		ENSMUSG00000042308	MGI:2446244	233904	SET domain containing 1A	IRepG	Mostafavi et al 2016
Itgax		ENSMUSG00000030789	MGI:96609	16411	integrin alpha X	IRepG	Mostafavi et al 2016
Pira1		ENSMUSG00000081665	MGI:1195971	18722	paired-Ig-like receptor A1	IRepG	Mostafavi et al 2016
Lilra6		ENSMUSG00000030427	MGI:1195969	18726	leukocyte immunoglobulin-like receptor, subfamily A (with TM domain), member 6	IRepG	Mostafavi et al 2016
Ceacam1		ENSMUSG00000074272	MGI:1347245	26365	carcinoembryonic antigen-related cell adhesion molecule 1	IRepG	Mostafavi et al 2016
Gramd1a		ENSMUSG00000001248	MGI:105490	52857	GRAM domain containing 1A	IRepG	Mostafavi et al 2016
Tbc1d17		ENSMUSG00000038520	MGI:2449973	233204	TBC1 domain family, member 17	IRepG	Mostafavi et al 2016
Emp3		ENSMUSG00000040212	MGI:1098729	13732	epithelial membrane protein 3	IRepG	Mostafavi et al 2016
P2ry2		ENSMUSG00000032860	MGI:105107	18442	purinergic receptor P2Y, G-protein coupled 2	IRepG	Mostafavi et al 2016
Pycard		ENSMUSG00000030793	MGI:1931465	66824	PYD and CARD domain containing	IRepG	Mostafavi et al 2016
Bnip3		ENSMUSG00000078566	MGI:109326	12176	BCL2/adenovirus E1B interacting protein 3	ISG and IRepG	Mostafavi et al 2016 ; Dolken et al 2008
Myadm		ENSMUSG00000068566	MGI:1355332	50918	myeloid-associated differentiation marker	IRepG	Mostafavi et al 2016
Agpat5		ENSMUSG00000031467	MGI:1196345	52123	1-acylglycerol-3-phosphate O-acyltransferase 5 (lysophosphatidic acid acyltransferase, epsilon)	IRepG	Mostafavi et al 2016
Acsl1		ENSMUSG00000018796	MGI:102797	14081	acyl-CoA synthetase long-chain family member 1	IRepG	Mostafavi et al 2016
Aga		ENSMUSG00000031521	MGI:104873	11593	aspartylglucosaminidase	IRepG	Mostafavi et al 2016
Lyl1		ENSMUSG00000034041	MGI:96891	17095	lymphoblastomic leukemia 1	IRepG	Mostafavi et al 2016
Tnpo2		ENSMUSG00000031691	MGI:2384849	212999	transportin 2 (importin 3, karyopherin beta 2b)	IRepG	Mostafavi et al 2016
Herpud1		ENSMUSG00000031770	MGI:1927406	64209	homocysteine-inducible, endoplasmic reticulum stress-inducible, ubiquitin-like domain member 1	IRepG	Mostafavi et al 2016
Ctcf		ENSMUSG00000005698	MGI:109447	13018	CCCTC-binding factor	IRepG	Mostafavi et al 2016
Osgin1		ENSMUSG00000074063	MGI:1919089	71839	oxidative stress induced growth inhibitor 1	ISG and IRepG	Mostafavi et al 2016 ; Dolken et al 2008
6430548M08Rik		ENSMUSG00000031824	MGI:2443793	234797	RIKEN cDNA 6430548M08 gene	IRepG	Mostafavi et al 2016
Gnpat		ENSMUSG00000031985	MGI:1343460	14712	glyceronephosphate O-acyltransferase	IRepG	Mostafavi et al 2016
Cherp		ENSMUSG00000052488	MGI:106417	27967	calcium homeostasis endoplasmic reticulum protein	IRepG	Mostafavi et al 2016
Aktip		ENSMUSG00000031667	MGI:3693832	14339	AKT interacting protein	IRepG	Mostafavi et al 2016
Ranbp10		ENSMUSG00000037415	MGI:1921584	74334	RAN binding protein 10	IRepG	Mostafavi et al 2016
Snai3		ENSMUSG00000006587	MGI:1353563	30927	snail family zinc finger 3	IRepG	Mostafavi et al 2016
Cbfa2t3		ENSMUSG00000006362	MGI:1338013	12398	CBFA2/RUNX1 translocation partner 3	IRepG	Mostafavi et al 2016
Zfp846		ENSMUSG00000058192	MGI:1924012	244721	zinc finger protein 846	IRepG	Mostafavi et al 2016
Thy1		ENSMUSG00000032011	MGI:98747	21838	thymus cell antigen 1, theta	IRepG	Mostafavi et al 2016
Dpagt1		ENSMUSG00000032123	MGI:1196396	13478	dolichyl-phosphate (UDP-N-acetylglucosamine) acetylglucosaminephosphotransferase 1 (GlcNAc-1-P transferase)	IRepG	Mostafavi et al 2016
Ift46		ENSMUSG00000002031	MGI:1923818	76568	intraflagellar transport 46	IRepG	Mostafavi et al 2016
Myo9a		ENSMUSG00000039585	MGI:107735	270163	myosin IXa	IRepG	Mostafavi et al 2016
Aagab		ENSMUSG00000037257	MGI:1914189	66939	alpha- and gamma-adaptin binding protein	IRepG	Mostafavi et al 2016
Dusp7		ENSMUSG00000053716	MGI:2387100	235584	dual specificity phosphatase 7	IRepG	Mostafavi et al 2016
Als2cl		ENSMUSG00000044037	MGI:2447532	235633	ALS2 C-terminal like	IRepG	Mostafavi et al 2016
Fut4		ENSMUSG00000049307	MGI:95594	14345	fucosyltransferase 4	IRepG	Mostafavi et al 2016
Ubash3b		ENSMUSG00000032020	MGI:1920078	72828	ubiquitin associated and SH3 domain containing, B	IRepG	Mostafavi et al 2016
C2cd2l		ENSMUSG00000032120	MGI:1919014	71764	C2 calcium-dependent domain containing 2-like	IRepG	Mostafavi et al 2016
Trappc4		ENSMUSG00000032112	MGI:1926211	60409	trafficking protein particle complex 4	IRepG	Mostafavi et al 2016
Zbtb16		ENSMUSG00000066687	MGI:103222	235320	zinc finger and BTB domain containing 16	IRepG	Mostafavi et al 2016
Rpl10		ENSMUSG00000008682	MGI:105943	110954	ribosomal protein L10	IRepG	Mostafavi et al 2016
Snx33		ENSMUSG00000032733	MGI:2443239	235406	sorting nexin 33	IRepG	Mostafavi et al 2016
Smad3		ENSMUSG00000032402	MGI:1201674	17127	SMAD family member 3	IRepG	Mostafavi et al 2016
Pigb		ENSMUSG00000079469	MGI:1891825	55981	phosphatidylinositol glycan anchor biosynthesis, class B	IRepG	Mostafavi et al 2016
Tbc1d2b		ENSMUSG00000037410	MGI:1914266	67016	TBC1 domain family, member 2B	ISG and IRepG	Mostafavi et al 2016 ; Dolken et al 2008
BC043934		ENSMUSG00000056418	MGI:2679715	NA	cDNA sequence BC043934	IRepG	Mostafavi et al 2016
Nbeal2		ENSMUSG00000056724	MGI:2448554	235627	neurobeachin-like 2	IRepG	Mostafavi et al 2016
Tmie		ENSMUSG00000049555	MGI:2159400	20776	transmembrane inner ear	IRepG	Mostafavi et al 2016
Cx3cr1		ENSMUSG00000052336	MGI:1333815	13051	chemokine (C-X3-C motif) receptor 1	IRepG	Mostafavi et al 2016
Ear10		ENSMUSG00000090166	MGI:1890464	93725	eosinophil-associated, ribonuclease A family, member 10	IRepG	Mostafavi et al 2016
Wdr13		ENSMUSG00000031166	MGI:1914661	73447	WD repeat domain 13	IRepG	Mostafavi et al 2016
Zdhhc9		ENSMUSG00000036985	MGI:2444393	208884	zinc finger, DHHC domain containing 9	IRepG	Mostafavi et al 2016
Cxcr3		ENSMUSG00000050232	MGI:1277207	12766	chemokine (C-X-C motif) receptor 3	IRepG	Mostafavi et al 2016
Xkrx		ENSMUSG00000031258	MGI:3584011	331524	X-linked Kx blood group related, X-linked	IRepG	Mostafavi et al 2016
2310001H17Rik		ENSMUSG00000097354	MGI:1923682	76432	RIKEN cDNA 2310001H17 gene	ISG	Dolken et al 2008
2610507B11Rik		ENSMUSG00000010277	MGI:1919753	72503	RIKEN cDNA 2610507B11 gene	ISG	Dolken et al 2008
4933412E12Rik		ENSMUSG00000112627	MGI:1918336	71086	RIKEN cDNA 4933412E12 gene	ISG	Dolken et al 2008
4933438A12Rik		ENSMUSG00000086160	MGI:1918493	NA	RIKEN cDNA 4933438A12 gene	ISG	Dolken et al 2008
9430034N14Rik		ENSMUSG00000102964	MGI:2444791	NA	RIKEN cDNA 9430034N14 gene	ISG	Dolken et al 2008
AU020206		ENSMUSG00000097415	MGI:2142134	108167440	expressed sequence AU020206	ISG	Dolken et al 2008
Abca1		ENSMUSG00000015243	MGI:99607	11303	ATP-binding cassette, sub-family A (ABC1), member 1	ISG and IRepG	Dolken et al 2008
Acaa1a		ENSMUSG00000036138	MGI:2148491	113868	acetyl-Coenzyme A acyltransferase 1A	ISG	Dolken et al 2008
Ada		ENSMUSG00000017697	MGI:87916	11486	adenosine deaminase	ISG	Dolken et al 2008
Adgra2		ENSMUSG00000031486	MGI:1925810	78560	adhesion G protein-coupled receptor A2	ISG	Dolken et al 2008
Aebp2		ENSMUSG00000030232	MGI:1338038	11569	AE binding protein 2	ISG	Dolken et al 2008
Agfg1		ENSMUSG00000026159	MGI:1333754	15463	ArfGAP with FG repeats 1	ISG	Dolken et al 2008
Ak2		ENSMUSG00000028792	MGI:87978	11637	adenylate kinase 2	ISG	Dolken et al 2008
Ankrd17		ENSMUSG00000055204	MGI:1932101	81702	ankyrin repeat domain 17	ISG	Dolken et al 2008
Ap1ar		ENSMUSG00000074238	MGI:2384822	211556	adaptor-related protein complex 1 associated regulatory protein	ISG	Dolken et al 2008
Apol6		ENSMUSG00000033576	MGI:1919189	71939	apolipoprotein L 6	ISG	Dolken et al 2008; Hallmark Interferon Gamma Response
Apol7a		ENSMUSG00000010601	MGI:1923011	75761	apolipoprotein L 7a	ISG	Dolken et al 2008
Apol8		ENSMUSG00000056656	MGI:2444921	239552	apolipoprotein L 8	ISG and IRepG	Dolken et al 2008
Arl8b		ENSMUSG00000030105	MGI:1914416	67166	ADP-ribosylation factor-like 8B	ISG	Dolken et al 2008
Arxes2		ENSMUSG00000048040	MGI:1924226	76976	adipocyte-related X-chromosome expressed sequence 2	ISG	Dolken et al 2008
Atad2b		ENSMUSG00000052812	MGI:2444798	320817	ATPase family, AAA domain containing 2B	ISG	Dolken et al 2008
Atoh8		ENSMUSG00000037621	MGI:1918343	71093	atonal bHLH transcription factor 8	ISG and IRepG	Dolken et al 2008
Azin2		ENSMUSG00000028789	MGI:2442093	242669	antizyme inhibitor 2	ISG	Dolken et al 2008
Bcat1		ENSMUSG00000030268	MGI:104861	12035	branched chain aminotransferase 1, cytosolic	ISG	Dolken et al 2008
Brinp1		ENSMUSG00000028351	MGI:1928478	56710	bone morphogenic protein/retinoic acid inducible neural specific 1	ISG	Dolken et al 2008
Btg1		ENSMUSG00000036478	MGI:88215	12226	BTG anti-proliferation factor 1	ISG	Dolken et al 2008; Hallmark Interferon Gamma Response
Btg2		ENSMUSG00000020423	MGI:108384	12227	BTG anti-proliferation factor 2	ISG	Dolken et al 2008
C1s2		ENSMUSG00000079343	MGI:3644269	317677	complement component 1, s subcomponent 2	ISG	Dolken et al 2008
C4a		ENSMUSG00000015451	MGI:98320	625018	complement component 4A (Rodgers blood group)	ISG	Dolken et al 2008
Calhm5		ENSMUSG00000049872	MGI:2143897	103511	calcium homeostasis modulator family member 5	ISG	Dolken et al 2008
Cask		ENSMUSG00000031012	MGI:1309489	12361	calcium/calmodulin-dependent serine protein kinase (MAGUK family)	ISG	Dolken et al 2008
Casp12		ENSMUSG00000025887	MGI:1312922	12364	caspase 12	ISG	Dolken et al 2008
Casp7		ENSMUSG00000025076	MGI:109383	12369	caspase 7	ISG	Dolken et al 2008; Hallmark Interferon Gamma Response
Ccn4		ENSMUSG00000005124	MGI:1197008	22402	cellular communication network factor 4	ISG	Dolken et al 2008
Ccno		ENSMUSG00000042417	MGI:2145534	218630	cyclin O	ISG	Dolken et al 2008
Ccsap		ENSMUSG00000031971	MGI:1920670	73420	centriole, cilia and spindle associated protein	ISG	Dolken et al 2008
Cdk6		ENSMUSG00000040274	MGI:1277162	12571	cyclin-dependent kinase 6	ISG	Dolken et al 2008
Cebpd		ENSMUSG00000071637	MGI:103573	12609	CCAAT/enhancer binding protein (C/EBP), delta	ISG	Dolken et al 2008
Cep85		ENSMUSG00000037443	MGI:1917262	70012	centrosomal protein 85	ISG	Dolken et al 2008
Cfap69		ENSMUSG00000040473	MGI:2443778	207686	cilia and flagella associated protein 69	ISG	Dolken et al 2008
Cpd		ENSMUSG00000020841	MGI:107265	12874	carboxypeptidase D	ISG	Dolken et al 2008
Cped1		ENSMUSG00000062980	MGI:2444814	214642	cadherin-like and PC-esterase domain containing 1	ISG	Dolken et al 2008
Cstb		ENSMUSG00000005054	MGI:109514	13014	cystatin B	ISG	Dolken et al 2008
Cstf3		ENSMUSG00000027176	MGI:1351825	228410	cleavage stimulation factor, 3' pre-RNA, subunit 3	ISG	Dolken et al 2008
Cttnbp2nl		ENSMUSG00000062127	MGI:1933137	80281	CTTNBP2 N-terminal like	ISG	Dolken et al 2008
Cxcl1		ENSMUSG00000029380	MGI:108068	14825	chemokine (C-X-C motif) ligand 1	ISG	Dolken et al 2008
Cxcl12		ENSMUSG00000061353	MGI:103556	20315	chemokine (C-X-C motif) ligand 12	ISG	Dolken et al 2008
Cyp1b1		ENSMUSG00000024087	MGI:88590	13078	cytochrome P450, family 1, subfamily b, polypeptide 1	ISG	Dolken et al 2008
Cyp26b1		ENSMUSG00000063415	MGI:2176159	232174	cytochrome P450, family 26, subfamily b, polypeptide 1	ISG	Dolken et al 2008
Cytip		ENSMUSG00000026832	MGI:2183535	227929	cytohesin 1 interacting protein	ISG	Dolken et al 2008
Dab2		ENSMUSG00000022150	MGI:109175	13132	disabled 2, mitogen-responsive phosphoprotein	ISG	Dolken et al 2008
Dact1		ENSMUSG00000044548	MGI:1891740	59036	dishevelled-binding antagonist of beta-catenin 1	ISG	Dolken et al 2008
Dbp		ENSMUSG00000059824	MGI:94866	13170	D site albumin promoter binding protein	ISG	Dolken et al 2008
Dcn		ENSMUSG00000019929	MGI:94872	13179	decorin	ISG	Dolken et al 2008
Deptor		ENSMUSG00000022419	MGI:2146322	97998	DEP domain containing MTOR-interacting protein	ISG	Dolken et al 2008
Dexi		ENSMUSG00000038055	MGI:1926236	58239	dexamethasone-induced transcript	ISG	Dolken et al 2008
Dnaaf10		ENSMUSG00000078970	MGI:2144224	103784	dynein axonemal assembly factor 10	ISG	Dolken et al 2008
Dxo		ENSMUSG00000040482	MGI:1890444	112403	decapping exoribonuclease	ISG	Dolken et al 2008
Ebp		ENSMUSG00000031168	MGI:107822	13595	phenylalkylamine Ca2+ antagonist (emopamil) binding protein	ISG	Dolken et al 2008
Elmo2		ENSMUSG00000017670	MGI:2153045	140579	engulfment and cell motility 2	ISG	Dolken et al 2008
Enc1		ENSMUSG00000041773	MGI:109610	13803	ectodermal-neural cortex 1	ISG	Dolken et al 2008
Etv1		ENSMUSG00000004151	MGI:99254	14009	ets variant 1	ISG	Dolken et al 2008
Exoc3l4		ENSMUSG00000021280	MGI:1921363	74190	exocyst complex component 3-like 4	ISG	Dolken et al 2008
Fam43a		ENSMUSG00000046546	MGI:2676309	224093	family with sequence similarity 43, member A	ISG	Dolken et al 2008
Fam76a		ENSMUSG00000028878	MGI:2385211	230789	family with sequence similarity 76, member A	ISG	Dolken et al 2008
Fas		ENSMUSG00000024778	MGI:95484	14102	Fas (TNF receptor superfamily member 6)	ISG	Dolken et al 2008; Hallmark Interferon Gamma Response
Fblim1		ENSMUSG00000006219	MGI:1921452	74202	filamin binding LIM protein 1	ISG	Dolken et al 2008
Fbxl5		ENSMUSG00000039753	MGI:2152883	242960	F-box and leucine-rich repeat protein 5	ISG	Dolken et al 2008
Fem1b		ENSMUSG00000032244	MGI:1335087	14155	fem 1 homolog b	ISG	Dolken et al 2008
Fes		ENSMUSG00000053158	MGI:95514	14159	feline sarcoma oncogene	ISG	Dolken et al 2008
Flot2		ENSMUSG00000061981	MGI:103309	14252	flotillin 2	ISG	Dolken et al 2008
Fst		ENSMUSG00000021765	MGI:95586	14313	follistatin	ISG	Dolken et al 2008
Gab2		ENSMUSG00000004508	MGI:1333854	14389	growth factor receptor bound protein 2-associated protein 2	ISG	Dolken et al 2008
Gclm		ENSMUSG00000028124	MGI:104995	14630	glutamate-cysteine ligase, modifier subunit	ISG	Dolken et al 2008
Gdnf		ENSMUSG00000022144	MGI:107430	14573	glial cell line derived neurotrophic factor	ISG	Dolken et al 2008
Gk		ENSMUSG00000025059	MGI:106594	14933	glycerol kinase	ISG	Dolken et al 2008
Gm11772		ENSMUSG00000085501	MGI:3649468	NA	predicted gene 11772	ISG and IRepG	Dolken et al 2008
Gm14519		ENSMUSG00000082838	MGI:3646740	NA	predicted gene 14519	ISG	Dolken et al 2008
Gm15753		ENSMUSG00000082088	MGI:3783195	NA	predicted gene 15753	ISG	Dolken et al 2008
Gm17084		ENSMUSG00000091462	MGI:4937911	NA	predicted gene 17084	ISG	Dolken et al 2008
Gm20559		ENSMUSG00000106734	MGI:5295666	NA	predicted gene, 20559	ISG	Dolken et al 2008
Gm20661		ENSMUSG00000079323	MGI:5313108	NA	predicted gene 20661	ISG	Dolken et al 2008
Gm2619		ENSMUSG00000091199	MGI:3780787	NA	predicted gene 2619	ISG	Dolken et al 2008
Gm26620		ENSMUSG00000096968	MGI:5477114	NA	predicted gene, 26620	ISG	Dolken et al 2008
Gm28230		ENSMUSG00000100642	MGI:5578936	NA	predicted gene 28230	ISG	Dolken et al 2008
Gm29284		ENSMUSG00000099693	MGI:5579990	NA	predicted gene 29284	ISG	Dolken et al 2008
Gm36684		ENSMUSG00000117278	MGI:5595843	NA	predicted gene, 36684	ISG	Dolken et al 2008
Gm37788		ENSMUSG00000102326	MGI:5611016	NA	predicted gene, 37788	ISG	Dolken et al 2008
Gm42428		ENSMUSG00000105353	MGI:5662565	NA	predicted gene 42428	ISG	Dolken et al 2008
Gm42536		ENSMUSG00000105502	MGI:5662673	NA	predicted gene 42536	ISG	Dolken et al 2008
Gm42537		ENSMUSG00000105184	MGI:5662674	NA	predicted gene 42537	ISG	Dolken et al 2008
Gm43162		ENSMUSG00000104724	MGI:5663299	NA	predicted gene 43162	ISG	Dolken et al 2008
Gm43289		ENSMUSG00000104917	MGI:5663426	NA	predicted gene 43289	ISG	Dolken et al 2008
Gm43445		ENSMUSG00000104969	MGI:5663582	NA	predicted gene 43445	ISG	Dolken et al 2008
Gm43984		ENSMUSG00000108238	MGI:5690376	NA	predicted gene, 43984	ISG	Dolken et al 2008
Gm47324		ENSMUSG00000111425	MGI:6096209	NA	predicted gene, 47324	ISG	Dolken et al 2008
Gm48015		ENSMUSG00000112067	MGI:6097323	NA	predicted gene, 48015	ISG	Dolken et al 2008
Gm49730		ENSMUSG00000116639	MGI:6215212	NA	predicted gene, 49730	ISG	Dolken et al 2008
Gm50012		ENSMUSG00000117628	MGI:6275301	NA	predicted gene, 50012	ISG	Dolken et al 2008
Gm7592		ENSMUSG00000118607	MGI:3644077	101055758	predicted gene 7592	ISG	Dolken et al 2008
Gm9706		ENSMUSG00000117269	MGI:3780113	NA	predicted gene 9706	ISG	Dolken et al 2008
Gna13		ENSMUSG00000020611	MGI:95768	14674	guanine nucleotide binding protein, alpha 13	ISG	Dolken et al 2008
Gnb1		ENSMUSG00000029064	MGI:95781	14688	guanine nucleotide binding protein (G protein), beta 1	ISG	Dolken et al 2008
Golph3		ENSMUSG00000022200	MGI:1913879	66629	golgi phosphoprotein 3	ISG and IRepG	Dolken et al 2008
Gpat3		ENSMUSG00000029314	MGI:3603816	231510	glycerol-3-phosphate acyltransferase 3	ISG	Dolken et al 2008
Gpr155		ENSMUSG00000041762	MGI:1915776	68526	G protein-coupled receptor 155	ISG	Dolken et al 2008
Greb1l		ENSMUSG00000042942	MGI:3576497	381157	growth regulation by estrogen in breast cancer-like	ISG	Dolken et al 2008
Grina		ENSMUSG00000022564	MGI:1913418	66168	glutamate receptor, ionotropic, N-methyl D-aspartate-associated protein 1 (glutamate binding)	ISG	Dolken et al 2008
Gse1		ENSMUSG00000031822	MGI:1098275	382034	genetic suppressor element 1, coiled-coil protein	ISG and IRepG	Dolken et al 2008
H2-T-ps		ENSMUSG00000073405	MGI:2442805	667803	histocompatibility 2, T region locus, pseudogene	ISG	Dolken et al 2008
Has2		ENSMUSG00000022367	MGI:107821	15117	hyaluronan synthase 2	ISG	Dolken et al 2008
Hif1a		ENSMUSG00000021109	MGI:106918	15251	hypoxia inducible factor 1, alpha subunit	ISG	Dolken et al 2008; Hallmark Interferon Gamma Response
Hoxd3os1		ENSMUSG00000052371	MGI:1923875	NA	homeobox D3, opposite strand 1	ISG	Dolken et al 2008
Hoxd4		ENSMUSG00000101174	MGI:96208	15436	homeobox D4	ISG	Dolken et al 2008
Hoxd8		ENSMUSG00000027102	MGI:96209	15437	homeobox D8	ISG	Dolken et al 2008
Hoxd9		ENSMUSG00000043342	MGI:96210	15438	homeobox D9	ISG	Dolken et al 2008
Hs2st1		ENSMUSG00000040151	MGI:1346049	23908	heparan sulfate 2-O-sulfotransferase 1	ISG	Dolken et al 2008
Idnk		ENSMUSG00000050002	MGI:1922981	75731	idnK gluconokinase homolog (E. coli)	ISG	Dolken et al 2008
Ifi202b		ENSMUSG00000026535	MGI:1347083	26388	interferon activated gene 202B	ISG	Dolken et al 2008
Ifit1bl1		ENSMUSG00000079339	MGI:3650685	667373	interferon induced protein with tetratricpeptide repeats 1B like 1	ISG	Dolken et al 2008
Ifitm5		ENSMUSG00000025489	MGI:1934923	73835	interferon induced transmembrane protein 5	ISG	Dolken et al 2008
Il17rd		ENSMUSG00000040717	MGI:2159727	171463	interleukin 17 receptor D	ISG	Dolken et al 2008
Il18rap		ENSMUSG00000026068	MGI:1338888	16174	interleukin 18 receptor accessory protein	ISG	Dolken et al 2008
Itpkc		ENSMUSG00000003752	MGI:2442554	233011	inositol 1,4,5-trisphosphate 3-kinase C	ISG	Dolken et al 2008
Kcnk10		ENSMUSG00000033854	MGI:1919508	72258	potassium channel, subfamily K, member 10	ISG and IRepG	Dolken et al 2008
Khk		ENSMUSG00000029162	MGI:1096353	16548	ketohexokinase	ISG	Dolken et al 2008
Kitl		ENSMUSG00000019966	MGI:96974	17311	kit ligand	ISG	Dolken et al 2008
Lama4		ENSMUSG00000019846	MGI:109321	16775	laminin, alpha 4	ISG and IRepG	Dolken et al 2008
Lipa		ENSMUSG00000024781	MGI:96789	16889	lysosomal acid lipase A	ISG	Dolken et al 2008
Lmo4		ENSMUSG00000028266	MGI:109360	16911	LIM domain only 4	ISG	Dolken et al 2008
Lnpk		ENSMUSG00000009207	MGI:1918115	69605	lunapark, ER junction formation factor	ISG	Dolken et al 2008
Lpar4		ENSMUSG00000049929	MGI:1925384	78134	lysophosphatidic acid receptor 4	ISG	Dolken et al 2008
Lrrtm2		ENSMUSG00000071862	MGI:2389174	107065	leucine rich repeat transmembrane neuronal 2	ISG	Dolken et al 2008
Ly6c1		ENSMUSG00000079018	MGI:96882	17067	lymphocyte antigen 6 complex, locus C1	ISG	Dolken et al 2008
Ly6e		ENSMUSG00000022587	MGI:106651	17069	lymphocyte antigen 6 complex, locus E	ISG	Dolken et al 2008; Hallmark Interferon Alpha Response; Hallmark Interferon Gamma Response
Malat1		ENSMUSG00000092341	MGI:1919539	72289	metastasis associated lung adenocarcinoma transcript 1 (non-coding RNA)	ISG	Dolken et al 2008
Mgst1		ENSMUSG00000008540	MGI:1913850	56615	microsomal glutathione S-transferase 1	ISG	Dolken et al 2008
Mindy2		ENSMUSG00000042444	MGI:2443086	235461	MINDY lysine 48 deubiquitinase 2	ISG	Dolken et al 2008
Mir5129		ENSMUSG00000092679	MGI:4950454	100628598	microRNA 5129	ISG	Dolken et al 2008
Mknk1		ENSMUSG00000028708	MGI:894316	17346	MAP kinase-interacting serine/threonine kinase 1	ISG	Dolken et al 2008
Mkrn2		ENSMUSG00000000439	MGI:1914277	67027	makorin, ring finger protein, 2	ISG	Dolken et al 2008
Mllt6		ENSMUSG00000038437	MGI:1935145	246198	myeloid/lymphoid or mixed-lineage leukemia; translocated to, 6	ISG	Dolken et al 2008
Mob3c		ENSMUSG00000028709	MGI:2140623	100465	MOB kinase activator 3C	ISG	Dolken et al 2008
Mreg		ENSMUSG00000039395	MGI:2151839	381269	melanoregulin	ISG	Dolken et al 2008
Msrb3		ENSMUSG00000051236	MGI:2443538	320183	methionine sulfoxide reductase B3	ISG	Dolken et al 2008
Mt1		ENSMUSG00000031765	MGI:97171	17748	metallothionein 1	ISG	Dolken et al 2008
Mt4		ENSMUSG00000031757	MGI:99692	17752	metallothionein 4	ISG	Dolken et al 2008
Nacc2		ENSMUSG00000026932	MGI:1915241	67991	nucleus accumbens associated 2, BEN and BTB (POZ) domain containing	ISG	Dolken et al 2008
Nfkbiz		ENSMUSG00000035356	MGI:1931595	80859	nuclear factor of kappa light polypeptide gene enhancer in B cells inhibitor, zeta	ISG	Dolken et al 2008
Nfyb		ENSMUSG00000020248	MGI:97317	18045	nuclear transcription factor-Y beta	ISG	Dolken et al 2008
Nhsl1		ENSMUSG00000039835	MGI:106390	215819	NHS-like 1	ISG and IRepG	Dolken et al 2008
Nlgn2		ENSMUSG00000051790	MGI:2681835	216856	neuroligin 2	ISG	Dolken et al 2008
Nnmt		ENSMUSG00000032271	MGI:1099443	18113	nicotinamide N-methyltransferase	ISG	Dolken et al 2008
Noct		ENSMUSG00000023087	MGI:109382	12457	nocturnin	ISG	Dolken et al 2008
Nsg1		ENSMUSG00000029126	MGI:109149	18196	neuron specific gene family member 1	ISG	Dolken et al 2008
Nucks1		ENSMUSG00000026434	MGI:1934811	98415	nuclear casein kinase and cyclin-dependent kinase substrate 1	ISG	Dolken et al 2008
Nudt13		ENSMUSG00000021809	MGI:1914975	67725	nudix (nucleoside diphosphate linked moiety X)-type motif 13	ISG	Dolken et al 2008
Nudt21		ENSMUSG00000031754	MGI:1915469	68219	nudix (nucleoside diphosphate linked moiety X)-type motif 21	ISG	Dolken et al 2008
Nupr1		ENSMUSG00000030717	MGI:1891834	56312	nuclear protein transcription regulator 1	ISG	Dolken et al 2008
Osgin2		ENSMUSG00000041153	MGI:2384798	209212	oxidative stress induced growth inhibitor family member 2	ISG	Dolken et al 2008
Osmr		ENSMUSG00000022146	MGI:1330819	18414	oncostatin M receptor	ISG	Dolken et al 2008
Pak1		ENSMUSG00000030774	MGI:1339975	18479	p21 (RAC1) activated kinase 1	ISG	Dolken et al 2008
Pgs1		ENSMUSG00000017715	MGI:1921701	74451	phosphatidylglycerophosphate synthase 1	ISG	Dolken et al 2008
Phactr1		ENSMUSG00000054728	MGI:2659021	218194	phosphatase and actin regulator 1	ISG	Dolken et al 2008
Pik3ip1		ENSMUSG00000034614	MGI:1917016	216505	phosphoinositide-3-kinase interacting protein 1	ISG	Dolken et al 2008
Pim3		ENSMUSG00000035828	MGI:1355297	223775	proviral integration site 3	ISG	Dolken et al 2008
Pja2		ENSMUSG00000024083	MGI:2159342	224938	praja ring finger ubiquitin ligase 2	ISG	Dolken et al 2008
Pkdcc		ENSMUSG00000024247	MGI:2147077	106522	protein kinase domain containing, cytoplasmic	ISG	Dolken et al 2008
Pkig		ENSMUSG00000035268	MGI:1343086	18769	protein kinase inhibitor, gamma	ISG	Dolken et al 2008
Plekha4		ENSMUSG00000040428	MGI:1916467	69217	pleckstrin homology domain containing, family A (phosphoinositide binding specific) member 4	ISG	Dolken et al 2008
Plekhf1		ENSMUSG00000074170	MGI:1919537	72287	pleckstrin homology domain containing, family F (with FYVE domain) member 1	ISG	Dolken et al 2008
Plekhh2		ENSMUSG00000040852	MGI:2146813	213556	pleckstrin homology domain containing, family H (with MyTH4 domain) member 2	ISG	Dolken et al 2008
Plekhm1		ENSMUSG00000034247	MGI:2443207	353047	pleckstrin homology domain containing, family M (with RUN domain) member 1	ISG	Dolken et al 2008
Ppme1		ENSMUSG00000030718	MGI:1919840	72590	protein phosphatase methylesterase 1	ISG	Dolken et al 2008
Ppp1r3d		ENSMUSG00000049999	MGI:1917664	228966	protein phosphatase 1, regulatory subunit 3D	ISG	Dolken et al 2008
Prag1		ENSMUSG00000050271	MGI:1196223	244418	PEAK1 related kinase activating pseudokinase 1	ISG	Dolken et al 2008
Pros1		ENSMUSG00000022912	MGI:1095733	19128	protein S (alpha)	ISG	Dolken et al 2008
Prpf31		ENSMUSG00000008373	MGI:1916238	68988	pre-mRNA processing factor 31	ISG	Dolken et al 2008
Prune2		ENSMUSG00000039126	MGI:1925004	353211	prune homolog 2	ISG	Dolken et al 2008
Ptpn13		ENSMUSG00000034573	MGI:103293	19249	protein tyrosine phosphatase, non-receptor type 13	ISG	Dolken et al 2008
Pvt1		ENSMUSG00000097039	MGI:97824	19296	Pvt1 oncogene	ISG	Dolken et al 2008
Rasl11a		ENSMUSG00000029641	MGI:1916145	68895	RAS-like, family 11, member A	ISG	Dolken et al 2008
Rbfox2		ENSMUSG00000033565	MGI:1933973	93686	RNA binding protein, fox-1 homolog (C. elegans) 2	ISG	Dolken et al 2008
Repin1		ENSMUSG00000052751	MGI:1889817	58887	replication initiator 1	ISG	Dolken et al 2008
Ripk3		ENSMUSG00000022221	MGI:2154952	56532	receptor-interacting serine-threonine kinase 3	ISG	Dolken et al 2008
Rnd1		ENSMUSG00000054855	MGI:2444878	223881	Rho family GTPase 1	ISG	Dolken et al 2008
Rnd3		ENSMUSG00000017144	MGI:1921444	74194	Rho family GTPase 3	ISG	Dolken et al 2008
Rnf122		ENSMUSG00000039328	MGI:1916117	68867	ring finger protein 122	ISG	Dolken et al 2008
Rufy1		ENSMUSG00000020375	MGI:2429762	216724	RUN and FYVE domain containing 1	ISG	Dolken et al 2008
Runx1t1		ENSMUSG00000006586	MGI:104793	12395	RUNX1 translocation partner 1	ISG	Dolken et al 2008
Sbno2		ENSMUSG00000035673	MGI:2448490	216161	strawberry notch 2	ISG	Dolken et al 2008
Scarb2		ENSMUSG00000029426	MGI:1196458	12492	scavenger receptor class B, member 2	ISG	Dolken et al 2008
Sema7a		ENSMUSG00000038264	MGI:1306826	20361	sema domain, immunoglobulin domain (Ig), and GPI membrane anchor, (semaphorin) 7A	ISG	Dolken et al 2008
Serinc3		ENSMUSG00000017707	MGI:1349457	26943	serine incorporator 3	ISG	Dolken et al 2008
Serpina3i		ENSMUSG00000079014	MGI:2182841	628900	serine (or cysteine) peptidase inhibitor, clade A, member 3I	ISG	Dolken et al 2008
Serpina3n		ENSMUSG00000021091	MGI:105045	20716	serine (or cysteine) peptidase inhibitor, clade A, member 3N	ISG	Dolken et al 2008
Serpinb1a		ENSMUSG00000044734	MGI:1913472	66222	serine (or cysteine) peptidase inhibitor, clade B, member 1a	ISG	Dolken et al 2008
Serpinb1b		ENSMUSG00000051029	MGI:2445361	282663	serine (or cysteine) peptidase inhibitor, clade B, member 1b	ISG	Dolken et al 2008
Sgk2		ENSMUSG00000017868	MGI:1351318	27219	serum/glucocorticoid regulated kinase 2	ISG	Dolken et al 2008
Sh2d6		ENSMUSG00000052631	MGI:1918380	71130	SH2 domain containing 6	ISG	Dolken et al 2008
Sh3bgrl3		ENSMUSG00000028843	MGI:1920973	73723	SH3 domain binding glutamic acid-rich protein-like 3	ISG	Dolken et al 2008
Shb		ENSMUSG00000044813	MGI:98294	230126	src homology 2 domain-containing transforming protein B	ISG	Dolken et al 2008
Shisa5		ENSMUSG00000025647	MGI:1915044	66940	shisa family member 5	ISG	Dolken et al 2008
Slc10a6		ENSMUSG00000029321	MGI:1923000	75750	solute carrier family 10 (sodium/bile acid cotransporter family), member 6	ISG	Dolken et al 2008
Slc12a7		ENSMUSG00000017756	MGI:1342283	20499	solute carrier family 12, member 7	ISG	Dolken et al 2008
Slc25a15		ENSMUSG00000031482	MGI:1342274	18408	solute carrier family 25 (mitochondrial carrier ornithine transporter), member 15	ISG	Dolken et al 2008
Slc39a6		ENSMUSG00000024270	MGI:2147279	106957	solute carrier family 39 (metal ion transporter), member 6	ISG	Dolken et al 2008
Slc66a2		ENSMUSG00000034006	MGI:1914193	66943	solute carrier family 66 member 2	ISG	Dolken et al 2008
Slit2		ENSMUSG00000031558	MGI:1315205	20563	slit guidance ligand 2	ISG	Dolken et al 2008
Smoc1		ENSMUSG00000021136	MGI:1929878	64075	SPARC related modular calcium binding 1	ISG	Dolken et al 2008
Sod2		ENSMUSG00000006818	MGI:98352	20656	superoxide dismutase 2, mitochondrial	ISG	Dolken et al 2008; Hallmark Interferon Gamma Response
Steap1		ENSMUSG00000015652	MGI:1917608	70358	six transmembrane epithelial antigen of the prostate 1	ISG	Dolken et al 2008
Steap2		ENSMUSG00000015653	MGI:1921301	74051	six transmembrane epithelial antigen of prostate 2	ISG	Dolken et al 2008
Steap4		ENSMUSG00000012428	MGI:1923560	117167	STEAP family member 4	ISG	Dolken et al 2008
Sulf2		ENSMUSG00000006800	MGI:1919293	72043	sulfatase 2	ISG	Dolken et al 2008
Tceanc2		ENSMUSG00000028619	MGI:1913776	66526	transcription elongation factor A (SII) N-terminal and central domain containing 2	ISG	Dolken et al 2008
Tcirg1		ENSMUSG00000001750	MGI:1350931	27060	T cell, immune regulator 1, ATPase, H+ transporting, lysosomal V0 protein A3	ISG	Dolken et al 2008
Tgfbi		ENSMUSG00000035493	MGI:99959	21810	transforming growth factor, beta induced	ISG	Dolken et al 2008
Tgm2		ENSMUSG00000037820	MGI:98731	21817	transglutaminase 2, C polypeptide	ISG	Dolken et al 2008
Tnfaip2		ENSMUSG00000021281	MGI:104960	21928	tumor necrosis factor, alpha-induced protein 2	ISG	Dolken et al 2008; Hallmark Interferon Gamma Response
Tnfrsf1a		ENSMUSG00000030341	MGI:1314884	21937	tumor necrosis factor receptor superfamily, member 1a	ISG	Dolken et al 2008
Trappc11		ENSMUSG00000038102	MGI:2444585	320714	trafficking protein particle complex 11	ISG	Dolken et al 2008
Trib3		ENSMUSG00000032715	MGI:1345675	228775	tribbles pseudokinase 3	ISG	Dolken et al 2008
Trim11		ENSMUSG00000020455	MGI:2137355	94091	tripartite motif-containing 11	ISG	Dolken et al 2008
Trim34b		ENSMUSG00000090215	MGI:4821264	434218	tripartite motif-containing 34B	ISG	Dolken et al 2008
Tspan31		ENSMUSG00000006736	MGI:1914375	67125	tetraspanin 31	ISG	Dolken et al 2008
Tspan4		ENSMUSG00000025511	MGI:1928097	64540	tetraspanin 4	ISG	Dolken et al 2008
Tubb3		ENSMUSG00000062380	MGI:107813	22152	tubulin, beta 3 class III	ISG	Dolken et al 2008
Tvp23a		ENSMUSG00000050908	MGI:3665441	383103	trans-golgi network vesicle protein 23A	ISG	Dolken et al 2008
Txnip		ENSMUSG00000038393	MGI:1889549	56338	thioredoxin interacting protein	ISG	Dolken et al 2008; Hallmark Interferon Alpha Response; Hallmark Interferon Gamma Response
Ube2a		ENSMUSG00000016308	MGI:102959	22209	ubiquitin-conjugating enzyme E2A	ISG	Dolken et al 2008
Usp27x		ENSMUSG00000046269	MGI:1859645	54651	ubiquitin specific peptidase 27, X chromosome	ISG	Dolken et al 2008
Usp45		ENSMUSG00000040455	MGI:101850	77593	ubiquitin specific petidase 45	ISG	Dolken et al 2008
Vdr		ENSMUSG00000022479	MGI:103076	22337	vitamin D (1,25-dihydroxyvitamin D3) receptor	ISG and IRepG	Dolken et al 2008
Yars		ENSMUSG00000028811	MGI:2147627	107271	tyrosyl-tRNA synthetase	ISG	Dolken et al 2008
Zbed5		ENSMUSG00000034173	MGI:1919220	71970	zinc finger, BED type containing 5	ISG	Dolken et al 2008
Zfp36		ENSMUSG00000044786	MGI:99180	22695	zinc finger protein 36	ISG	Dolken et al 2008
Zfp429		ENSMUSG00000078994	MGI:1920057	72807	zinc finger protein 429	ISG	Dolken et al 2008
Zfp810		ENSMUSG00000066829	MGI:2384563	235050	zinc finger protein 810	ISG	Dolken et al 2008
Zfp862-ps		ENSMUSG00000107476	MGI:1889827	58894	zinc finger protein 862, pseudogene	ISG	Dolken et al 2008
Zfp945		ENSMUSG00000059142	MGI:2445132	240041	zinc finger protein 945	ISG	Dolken et al 2008
Zfyve21		ENSMUSG00000021286	MGI:1915770	68520	zinc finger, FYVE domain containing 21	ISG	Dolken et al 2008
Znhit3		ENSMUSG00000020526	MGI:3051596	448850	zinc finger, HIT type 3	ISG	Dolken et al 2008
Znrf1		ENSMUSG00000033545	MGI:2177308	170737	zinc and ring finger 1	ISG	Dolken et al 2008
Znrf2		ENSMUSG00000058446	MGI:1196246	387524	zinc and ring finger 2	ISG	Dolken et al 2008
9930012K11Rik		ENSMUSG00000044551	MGI:2145726	268759	RIKEN cDNA 9930012K11 gene	IRepG	Dolken et al., RNA (2008)
Ankrd1		ENSMUSG00000024803	MGI:1097717	107765	ankyrin repeat domain 1 (cardiac muscle)	IRepG	Dolken et al., RNA (2008); Trilling et al., NAR (2013)
Anp32a		ENSMUSG00000032249	MGI:108447	11737	acidic (leucine-rich) nuclear phosphoprotein 32 family, member A	IRepG	Dolken et al., RNA (2008)
Apcdd1		ENSMUSG00000071847	MGI:3513977	494504	adenomatosis polyposis coli down-regulated 1	IRepG	Dolken et al., RNA (2008); Trilling et al., NAR (2013)
Arid4b		ENSMUSG00000039219	MGI:2137512	94246	AT rich interactive domain 4B (RBP1-like)	IRepG	Dolken et al., RNA (2008)
Arl4c		ENSMUSG00000049866	MGI:2445172	320982	ADP-ribosylation factor-like 4C	IRepG	Dolken et al., RNA (2008); Trilling et al., NAR (2013)
Arl4d		ENSMUSG00000034936	MGI:1933155	80981	ADP-ribosylation factor-like 4D	IRepG	Dolken et al., RNA (2008); Trilling et al., NAR (2013)
Bnc1		ENSMUSG00000025105	MGI:1097164	12173	basonuclin 1	IRepG	Dolken et al., RNA (2008); Trilling et al., NAR (2013)
Cck		ENSMUSG00000032532	MGI:88297	12424	cholecystokinin	IRepG	Dolken et al., RNA (2008)
Ccnd1		ENSMUSG00000070348	MGI:88313	12443	cyclin D1	IRepG	Dolken et al., RNA (2008); Trilling et al., NAR (2013)
Cgref1		ENSMUSG00000029161	MGI:1915817	68567	cell growth regulator with EF hand domain 1	IRepG	Trilling et al., NAR (2013)
Cilk1		ENSMUSG00000009828	MGI:1934157	56542	ciliogenesis associated kinase 1	IRepG	Trilling et al., NAR (2013)
Cthrc1		ENSMUSG00000054196	MGI:1915838	68588	collagen triple helix repeat containing 1	IRepG	Dolken et al., RNA (2008)
Dlx2		ENSMUSG00000023391	MGI:94902	13392	distal-less homeobox 2	IRepG	Dolken et al., RNA (2008)
Dusp1		ENSMUSG00000024190	MGI:105120	19252	dual specificity phosphatase 1	IRepG	Dolken et al., RNA (2008); Trilling et al., NAR (2013)
Dusp10		ENSMUSG00000039384	MGI:1927070	63953	dual specificity phosphatase 10	IRepG	Dolken et al., RNA (2008); Trilling et al., NAR (2013)
Efnb2		ENSMUSG00000001300	MGI:105097	13642	ephrin B2	IRepG	Dolken et al., RNA (2008); Trilling et al., NAR (2013)
Enpp1		ENSMUSG00000037370	MGI:97370	18605	ectonucleotide pyrophosphatase/phosphodiesterase 1	IRepG	Trilling et al., NAR (2013)
Epha2		ENSMUSG00000006445	MGI:95278	13836	Eph receptor A2	IRepG	Dolken et al., RNA (2008)
Fam110c		ENSMUSG00000036136	MGI:1918813	104943	family with sequence similarity 110, member C	IRepG	Dolken et al., RNA (2008); Trilling et al., NAR (2013)
Fosb		ENSMUSG00000003545	MGI:95575	14282	FBJ osteosarcoma oncogene B	IRepG	Dolken et al., RNA (2008); Trilling et al., NAR (2013)
Foxs1		ENSMUSG00000074676	MGI:95546	14239	forkhead box S1	IRepG	Dolken et al., RNA (2008)
Glis1		ENSMUSG00000034762	MGI:2386723	230587	GLIS family zinc finger 1	IRepG	Dolken et al., RNA (2008)
Gls		ENSMUSG00000026103	MGI:95752	14660	glutaminase	IRepG	Dolken et al., RNA (2008)
Gm37101		ENSMUSG00000102448	MGI:5610329	NA	predicted gene, 37101	IRepG	Dolken et al., RNA (2008); Trilling et al., NAR (2013)
Gm45073		ENSMUSG00000109438	MGI:5753649	NA	predicted gene 45073	IRepG	Dolken et al., RNA (2008); Trilling et al., NAR (2013)
Gprc5b		ENSMUSG00000008734	MGI:1927596	64297	G protein-coupled receptor, family C, group 5, member B	IRepG	Dolken et al., RNA (2008)
Hes1		ENSMUSG00000022528	MGI:104853	15205	hes family bHLH transcription factor 1	IRepG	Dolken et al., RNA (2008); Trilling et al., NAR (2013)
Id4		ENSMUSG00000021379	MGI:99414	15904	inhibitor of DNA binding 4	IRepG	Dolken et al., RNA (2008); Trilling et al., NAR (2013)
Klhdc8a		ENSMUSG00000042115	MGI:2442630	213417	kelch domain containing 8A	IRepG	Dolken et al., RNA (2008); Trilling et al., NAR (2013)
Lhx9		ENSMUSG00000019230	MGI:1316721	16876	LIM homeobox protein 9	IRepG	Dolken et al., RNA (2008); Trilling et al., NAR (2013)
Lif		ENSMUSG00000034394	MGI:96787	16878	leukemia inhibitory factor	IRepG	Dolken et al., RNA (2008); Trilling et al., NAR (2013)
Limch1		ENSMUSG00000037736	MGI:1924819	77569	LIM and calponin homology domains 1	IRepG	Dolken et al., RNA (2008); Trilling et al., NAR (2013)
Lpl		ENSMUSG00000015568	MGI:96820	16956	lipoprotein lipase	IRepG	Dolken et al., RNA (2008)
Lrp1		ENSMUSG00000040249	MGI:96828	16971	low density lipoprotein receptor-related protein 1	IRepG	Dolken et al., RNA (2008); Trilling et al., NAR (2013)
Ltbp3		ENSMUSG00000024940	MGI:1101355	16998	latent transforming growth factor beta binding protein 3	IRepG	Dolken et al., RNA (2008); Trilling et al., NAR (2013)
Lurap1l		ENSMUSG00000048706	MGI:106510	52829	leucine rich adaptor protein 1-like	IRepG	Trilling et al., NAR (2013)
Meg3		ENSMUSG00000021268	MGI:1202886	17263	maternally expressed 3	IRepG	Dolken et al., RNA (2008)
Metrnl		ENSMUSG00000039208	MGI:2384806	210029	meteorin, glial cell differentiation regulator-like	IRepG	Dolken et al., RNA (2008); Trilling et al., NAR (2013)
Mir1898		ENSMUSG00000084592	MGI:3811421	100316684	microRNA 1898	IRepG	Trilling et al., NAR (2013)
Mir5114		ENSMUSG00000093315	MGI:4950434	100628619	microRNA 5114	IRepG	Dolken et al., RNA (2008)
Mn1		ENSMUSG00000070576	MGI:1261813	433938	meningioma 1	IRepG	Dolken et al., RNA (2008); Trilling et al., NAR (2013)
Mrgprf		ENSMUSG00000031070	MGI:2384823	211577	MAS-related GPR, member F	IRepG	Dolken et al., RNA (2008); Trilling et al., NAR (2013)
Mycn		ENSMUSG00000037169	MGI:97357	18109	v-myc avian myelocytomatosis viral related oncogene, neuroblastoma derived	IRepG	Dolken et al., RNA (2008); Trilling et al., NAR (2013)
Nfatc1		ENSMUSG00000033016	MGI:102469	18018	nuclear factor of activated T cells, cytoplasmic, calcineurin dependent 1	IRepG	Dolken et al., RNA (2008)
Nfib		ENSMUSG00000008575	MGI:103188	18028	nuclear factor I/B	IRepG	Trilling et al., NAR (2013)
Nid2		ENSMUSG00000021806	MGI:1298229	18074	nidogen 2	IRepG	Dolken et al., RNA (2008)
Npm3-ps1		ENSMUSG00000081669	MGI:894683	NA	nucleoplasmin 3, pseudogene 1	IRepG	Dolken et al., RNA (2008)
Npy1r		ENSMUSG00000036437	MGI:104963	18166	neuropeptide Y receptor Y1	IRepG	Dolken et al., RNA (2008)
Nr1d1		ENSMUSG00000020889	MGI:2444210	217166	nuclear receptor subfamily 1, group D, member 1	IRepG	Dolken et al., RNA (2008); Trilling et al., NAR (2013)
Oaf		ENSMUSG00000032014	MGI:94852	102644	out at first homolog	IRepG	Dolken et al., RNA (2008); Trilling et al., NAR (2013)
Pard6b		ENSMUSG00000044641	MGI:2135605	58220	par-6 family cell polarity regulator beta	IRepG	Dolken et al., RNA (2008)
Pdgfrb		ENSMUSG00000024620	MGI:97531	18596	platelet derived growth factor receptor, beta polypeptide	IRepG	Trilling et al., NAR (2013)
Per1		ENSMUSG00000020893	MGI:1098283	18626	period circadian clock 1	IRepG	Dolken et al., RNA (2008); Trilling et al., NAR (2013)
Ptn		ENSMUSG00000029838	MGI:97804	19242	pleiotrophin	IRepG	Dolken et al., RNA (2008); Trilling et al., NAR (2013)
Pwwp3b		ENSMUSG00000042515	MGI:2445062	245631	PWWP domain containing 3B	IRepG	Trilling et al., NAR (2013)
Ramp3		ENSMUSG00000041046	MGI:1860292	56089	receptor (calcitonin) activity modifying protein 3	IRepG	Dolken et al., RNA (2008)
Rbpms		ENSMUSG00000031586	MGI:1334446	19663	RNA binding protein gene with multiple splicing	IRepG	Trilling et al., NAR (2013)
Rcan2		ENSMUSG00000039601	MGI:1858219	53901	regulator of calcineurin 2	IRepG	Trilling et al., NAR (2013)
Rgs4		ENSMUSG00000038530	MGI:108409	19736	regulator of G-protein signaling 4	IRepG	Dolken et al., RNA (2008); Trilling et al., NAR (2013)
Six1		ENSMUSG00000051367	MGI:102780	20471	sine oculis-related homeobox 1	IRepG	Dolken et al., RNA (2008); Trilling et al., NAR (2013)
Six4		ENSMUSG00000034460	MGI:106034	20474	sine oculis-related homeobox 4	IRepG	Dolken et al., RNA (2008); Trilling et al., NAR (2013)
Snai1		ENSMUSG00000042821	MGI:98330	20613	snail family zinc finger 1	IRepG	Dolken et al., RNA (2008)
Spon2		ENSMUSG00000037379	MGI:1923724	100689	spondin 2, extracellular matrix protein	IRepG	Dolken et al., RNA (2008)
Spry4		ENSMUSG00000024427	MGI:1345144	24066	sprouty RTK signaling antagonist 4	IRepG	Dolken et al., RNA (2008)
Tbx3		ENSMUSG00000018604	MGI:98495	21386	T-box 3	IRepG	Dolken et al., RNA (2008); Trilling et al., NAR (2013)
Tle1		ENSMUSG00000008305	MGI:104636	21885	transducin-like enhancer of split 1	IRepG	Trilling et al., NAR (2013)
Tmem119		ENSMUSG00000054675	MGI:2385228	231633	transmembrane protein 119	IRepG	Dolken et al., RNA (2008); Trilling et al., NAR (2013)
Trim47		ENSMUSG00000020773	MGI:1917374	217333	tripartite motif-containing 47	IRepG	Trilling et al., NAR (2013)
Tslp		ENSMUSG00000024379	MGI:1855696	53603	thymic stromal lymphopoietin	IRepG	Dolken et al., RNA (2008); Trilling et al., NAR (2013)
U90926		ENSMUSG00000029409	MGI:1930915	57425	cDNA sequence U90926	IRepG	Dolken et al., RNA (2008); Trilling et al., NAR (2013)
Vangl1		ENSMUSG00000027860	MGI:2159344	229658	VANGL planar cell polarity 1	IRepG	Trilling et al., NAR (2013)
Zdhhc14		ENSMUSG00000034265	MGI:2653229	224454	zinc finger, DHHC domain containing 14	IRepG	Dolken et al., RNA (2008)
Cd74		ENSMUSG00000024610	MGI:96534	16149	CD74 antigen (invariant polypeptide of major histocompatibility complex, class II antigen-associated)	ISG	Hallmark Interferon Alpha Response; Hallmark Interferon Gamma Response
Mvb12a		ENSMUSG00000031813	MGI:1920961	73711	multivesicular body subunit 12A	ISG	Hallmark Interferon Alpha Response
Gmpr		ENSMUSG00000000253	MGI:1913605	66355	guanosine monophosphate reductase	ISG	Hallmark Interferon Alpha Response
Ifi44l		ENSMUSG00000039146	MGI:95975	15061	interferon-induced protein 44 like	ISG	Hallmark Interferon Alpha Response; Hallmark Interferon Gamma Response
Il7		ENSMUSG00000040329	MGI:96561	16196	interleukin 7	ISG	Hallmark Interferon Alpha Response; Hallmark Interferon Gamma Response
Procr		ENSMUSG00000027611	MGI:104596	19124	protein C receptor, endothelial	ISG	Hallmark Interferon Alpha Response
Slc25a28		ENSMUSG00000040414	MGI:2180509	246696	solute carrier family 25, member 28	ISG	Hallmark Interferon Alpha Response; Hallmark Interferon Gamma Response
Auts2		ENSMUSG00000029673	MGI:1919847	319974	autism susceptibility candidate 2	ISG	Hallmark Interferon Gamma Response
Bpgm		ENSMUSG00000038871	MGI:1098242	12183	2,3-bisphosphoglycerate mutase	ISG	Hallmark Interferon Gamma Response
Cd38		ENSMUSG00000029084	MGI:107474	12494	CD38 antigen	ISG	Hallmark Interferon Gamma Response
Cfh		ENSMUSG00000026365	MGI:88385	12628	complement component factor h	ISG	Hallmark Interferon Gamma Response
Csf2rb		ENSMUSG00000071713	MGI:1339759	12983	colony stimulating factor 2 receptor, beta, low-affinity (granulocyte-macrophage)	ISG	Hallmark Interferon Gamma Response
Fpr1		ENSMUSG00000045551	MGI:107443	14293	formyl peptide receptor 1	ISG	Hallmark Interferon Gamma Response
Gpr18		ENSMUSG00000050350	MGI:107859	110168	G protein-coupled receptor 18	ISG	Hallmark Interferon Gamma Response
Ido1		ENSMUSG00000031551	MGI:96416	15930	indoleamine 2,3-dioxygenase 1	ISG	Hallmark Interferon Gamma Response
Il2rb		ENSMUSG00000068227	MGI:96550	16185	interleukin 2 receptor, beta chain	ISG	Hallmark Interferon Gamma Response
Itgb7		ENSMUSG00000001281	MGI:96616	16421	integrin beta 7	ISG	Hallmark Interferon Gamma Response
Lcp2		ENSMUSG00000002699	MGI:1321402	16822	lymphocyte cytosolic protein 2	ISG	Hallmark Interferon Gamma Response
Marchf1		ENSMUSG00000036469	MGI:1920175	72925	membrane associated ring-CH-type finger 1	ISG	Hallmark Interferon Gamma Response
Mettl7b		ENSMUSG00000025347	MGI:1918914	71664	methyltransferase like 7B	ISG	Hallmark Interferon Gamma Response
Mthfd2		ENSMUSG00000005667	MGI:1338850	17768	methylenetetrahydrofolate dehydrogenase (NAD+ dependent), methenyltetrahydrofolate cyclohydrolase	ISG	Hallmark Interferon Gamma Response
Mvp		ENSMUSG00000030681	MGI:1925638	78388	major vault protein	ISG	Hallmark Interferon Gamma Response
Ncoa3		ENSMUSG00000027678	MGI:1276535	17979	nuclear receptor coactivator 3	ISG	Hallmark Interferon Gamma Response
Nfkb1		ENSMUSG00000028163	MGI:97312	18033	nuclear factor of kappa light polypeptide gene enhancer in B cells 1, p105	ISG	Hallmark Interferon Gamma Response
Nfkbia		ENSMUSG00000021025	MGI:104741	18035	nuclear factor of kappa light polypeptide gene enhancer in B cells inhibitor, alpha	ISG	Hallmark Interferon Gamma Response
Psma2		ENSMUSG00000015671	MGI:104885	19166	proteasome subunit alpha 2	ISG	Hallmark Interferon Gamma Response
Psmb2		ENSMUSG00000028837	MGI:1347045	26445	proteasome (prosome, macropain) subunit, beta type 2	ISG	Hallmark Interferon Gamma Response
Rbck1		ENSMUSG00000027466	MGI:1344372	24105	RanBP-type and C3HC4-type zinc finger containing 1	ISG	Hallmark Interferon Gamma Response
Selp		ENSMUSG00000026580	MGI:98280	20344	selectin, platelet	ISG	Hallmark Interferon Gamma Response
Serping1		ENSMUSG00000023224	MGI:894696	12258	serine (or cysteine) peptidase inhibitor, clade G, member 1	ISG	Hallmark Interferon Gamma Response
Sri		ENSMUSG00000003161	MGI:98419	109552	sorcin	ISG	Hallmark Interferon Gamma Response
Sspn		ENSMUSG00000030255	MGI:1353511	16651	sarcospan	ISG	Hallmark Interferon Gamma Response
St3gal5		ENSMUSG00000056091	MGI:1339963	20454	ST3 beta-galactoside alpha-2,3-sialyltransferase 5	ISG	Hallmark Interferon Gamma Response
St8sia4		ENSMUSG00000040710	MGI:106018	20452	ST8 alpha-N-acetyl-neuraminide alpha-2,8-sialyltransferase 4	ISG	Hallmark Interferon Gamma Response
Stat4		ENSMUSG00000062939	MGI:103062	20849	signal transducer and activator of transcription 4	ISG	Hallmark Interferon Gamma Response
Tnfaip3		ENSMUSG00000019850	MGI:1196377	21929	tumor necrosis factor, alpha-induced protein 3	ISG	Hallmark Interferon Gamma Response
Tnfaip6		ENSMUSG00000053475	MGI:1195266	21930	tumor necrosis factor alpha induced protein 6	ISG	Hallmark Interferon Gamma Response
Tor1b		ENSMUSG00000026848	MGI:1353605	30934	torsin family 1, member B	ISG	Hallmark Interferon Gamma Response
Vamp5		ENSMUSG00000073002	MGI:1858622	53620	vesicle-associated membrane protein 5	ISG	Hallmark Interferon Gamma Response
Vamp8		ENSMUSG00000050732	MGI:1336882	22320	vesicle-associated membrane protein 8	ISG	Hallmark Interferon Gamma Response
Ifit3b	I830012O16Rik	ENSMUSG00000062488	MGI:3698419	667370	interferon-induced protein with tetratricopeptide repeats 3B	ISG	Interferome; Mostafavi et al 2016; Dolken et al 2008
Ifi209	Pyhin1	ENSMUSG00000043263	MGI:2138243	236312	interferon activated gene 209	ISG	Interferome; GO IFN Response; Mostafavi et al 2016; Cridland et al 2012
Ifi213	Pydc4	ENSMUSG00000073491	MGI:3695276	623121	interferon activated gene 213	ISG	Interferome; Cridland et al 2012; Mostafavi et al 2016
Sting1	Tmem173	ENSMUSG00000024349	MGI:1919762	72512	stimulator of interferon response cGAMP interactor 1	ISG	Interferome; GO IFN Response; Dolken et al 2008
Calhm6	Fam26f	ENSMUSG00000046031	MGI:2443082	215900	calcium homeostasis modulator family member 6	ISG	Interferome; Mostafavi et al 2016
Hcar2	Niacr1	ENSMUSG00000045502	MGI:1933383	80885	hydroxycarboxylic acid receptor 2	ISG	Interferome; Mostafavi et al 2016
Acod1	Irg1	ENSMUSG00000022126	MGI:103206	16365	aconitate decarboxylase 1	ISG	Interferome; Mostafavi et al 2016; GO IFN Response
Tut7	Zcchc6	ENSMUSG00000035248	MGI:2387179	214290	terminal uridylyl transferase 7	ISG	Interferome; Mostafavi et al 2016
Irgm1	Irgm	ENSMUSG00000046879	MGI:107567	15944	immunity-related GTPase family M member 1	ISG	GO IFN Response; Interferome; Mostafavi et al 2016; Dolken et al 2008
Ifi211	Mnda	ENSMUSG00000026536	MGI:3041120	381308	interferon activated gene 211	ISG	GO IFN Response; Cridland et al 2012
Gbp2b	Gbp1	ENSMUSG00000040264	MGI:95666	14468	guanylate binding protein 2b	ISG	GO IFN Response; Reactome IFN Signalling; Mostafavi et al 2016; Interferome
Stx4a	Stx4	ENSMUSG00000030805	MGI:893577	20909	syntaxin 4A (placental)	ISG	GO IFN Response
Trim34a	Trim34	ENSMUSG00000056144	MGI:2137359	94094	tripartite motif-containing 34A	ISG	GO IFN Response; Reactome IFN Signalling; Mostafavi et al 2016
Herc6	Herc5	ENSMUSG00000029798	MGI:1914388	67138	hect domain and RLD 6	ISG	Reactome IFN Signalling; Interferome; Mostafavi et al 2016 ; Dolken et al 2008; Hallmark Interferon Alpha Response; Hallmark Interferon Gamma Response
Ifna6	Ifna8	ENSMUSG00000101252	MGI:107662	15969	interferon alpha 6	ISG	Reactome IFN Signalling
Ifi208	E430029J22Rik	ENSMUSG00000066677	MGI:2442822	100033459	interferon activated gene 208	ISG	Mostafavi et al 2016; Cridland et al 2012
Ifi214	BC094916	ENSMUSG00000070501	MGI:3584522	545384	interferon activated gene 214	ISG	Mostafavi et al 2016; Cridland et al 2012
Zup1	Zufsp	ENSMUSG00000039531	MGI:1919830	72580	zinc finger containing ubiquitin peptidase 1	ISG	Mostafavi et al 2016
Carmil1	Lrrc16a	ENSMUSG00000021338	MGI:1915982	68732	capping protein regulator and myosin 1 linker 1	ISG	Mostafavi et al 2016
Tent4a	Papd7	ENSMUSG00000034575	MGI:2682295	210106	terminal nucleotidyltransferase 4A	ISG	Mostafavi et al 2016
Phf11d	D14Ertd668e	ENSMUSG00000068245	MGI:1277133	219132	PHD finger protein 11D	ISG	Mostafavi et al 2016; Dolken et al 2008
Phf11c	Gm6907	ENSMUSG00000091144	MGI:3648476	628705	PHD finger protein 11C	ISG	Mostafavi et al 2016
Lacc1	9030625A04Rik	ENSMUSG00000044350	MGI:2445077	210808	laccase domain containing 1	ISG	Mostafavi et al 2016
Sinhcaf	Fam60a	ENSMUSG00000039985	MGI:1929091	56306	SIN3-HDAC complex associated factor	ISG	Mostafavi et al 2016
Plaat3	Pla2g16	ENSMUSG00000060675	MGI:2179715	225845	phospholipase A and acyltransferase 3	ISG	Mostafavi et al 2016; Dolken et al 2008
Ifit1bl2	2010002M12Rik	ENSMUSG00000067297	MGI:2148249	112419	interferon induced protein with tetratricopeptide repeats 1B like 2	ISG	Mostafavi et al 2016
Trim12c	9230105E10Rik	ENSMUSG00000057143	MGI:4821183	319236	tripartite motif-containing 12C	ISG	Mostafavi et al 2016
Trim30b	A530023O14Rik	ENSMUSG00000052749	MGI:4821256	102640171	tripartite motif-containing 30B	ISG	Mostafavi et al 2016
Gvin3	Gm1966	ENSMUSG00000073902	MGI:3584360	NA	GTPase, very large interferon inducible, family member 3	ISG	Mostafavi et al 2016
Jaml	Amica1	ENSMUSG00000048534	MGI:2685484	270152	junction adhesion molecule like	ISG	Mostafavi et al 2016
Tent5a	Fam46a	ENSMUSG00000032265	MGI:2670964	212943	terminal nucleotidyltransferase 5A	ISG	Mostafavi et al 2016; Dolken et al 2008; Hallmark Interferon Alpha Response
Mtfr2	Fam54a	ENSMUSG00000019992	MGI:1919054	71804	mitochondrial fission regulator 2	ISG	Mostafavi et al 2016; Dolken et al 2008
Adgrg7	Gpr128	ENSMUSG00000022755	MGI:2441732	239853	adhesion G protein-coupled receptor G7	ISG	Mostafavi et al 2016
Helz2	BC006779	ENSMUSG00000027580	MGI:2385169	229003	helicase with zinc finger 2, transcriptional coactivator	ISG	Mostafavi et al 2016; Interferome; Dolken et al 2008; Hallmark Interferon Alpha Response; Hallmark Interferon Gamma Response
Fam241a	5730508B09Rik	ENSMUSG00000050549	MGI:1917867	70617	family with sequence similarity 241, member A	ISG	Mostafavi et al 2016; Dolken et al 2008
Cgas	E330016A19Rik	ENSMUSG00000032344	MGI:2442261	214763	cyclic GMP-AMP synthase	ISG	Mostafavi et al 2016; Dolken et al 2008
Smim3	2010002N04Rik	ENSMUSG00000038059	MGI:1917088	106878	small integral membrane protein 3	ISG	Mostafavi et al 2016
Mfsd12	F630110N24Rik	ENSMUSG00000034854	MGI:3604804	73822	major facilitator superfamily domain containing 12	ISG	Mostafavi et al 2016
Wfdc18	Expi	ENSMUSG00000000983	MGI:107506	14038	WAP four-disulfide core domain 18	ISG	Mostafavi et al 2016
Zfas1	1500012F01Rik	ENSMUSG00000074578	MGI:1916199	68949	zinc finger, NFX1-type containing 1, antisense RNA 1	ISG	Mostafavi et al 2016
Zfand4	Anubl1	ENSMUSG00000042213	MGI:1914742	67492	zinc finger, AN1-type domain 4	ISG	Mostafavi et al 2016
Ist1	2400003C14Rik	ENSMUSG00000031729	MGI:1919205	71955	increased sodium tolerance 1 homolog (yeast)	ISG	Mostafavi et al 2016
Zc2hc1a	Fam164a	ENSMUSG00000043542	MGI:1914556	67306	zinc finger, C2HC-type containing 1A	ISG	Mostafavi et al 2016
Dubr	5330426P16Rik	ENSMUSG00000022639	MGI:1915440	NA	Dppa2 upstream binding RNA	ISG	Mostafavi et al 2016
Sppl2a	2010106G01Rik	ENSMUSG00000027366	MGI:1913802	66552	signal peptide peptidase like 2A	ISG	Mostafavi et al 2016; Dolken et al 2008; Hallmark Interferon Gamma Response
Nsd3	Whsc1l1	ENSMUSG00000054823	MGI:2142581	234135	nuclear receptor binding SET domain protein 3	ISG	Mostafavi et al 2016
Gsap	Pion	ENSMUSG00000039934	MGI:2442259	212167	gamma-secretase activating protein	ISG	Mostafavi et al 2016
Plpp5	Ppapdc1b	ENSMUSG00000031570	MGI:1919160	71910	phospholipid phosphatase 5	ISG	Mostafavi et al 2016
H2aw	Hist3h2a	ENSMUSG00000078851	MGI:2448458	319162	H2A.W histone	ISG	Mostafavi et al 2016
Gpr141b	A530099J19Rik	ENSMUSG00000047462	MGI:2441809	319293	G protein-coupled receptor 141B	ISG	Mostafavi et al 2016
Spryd7	6330409N04Rik	ENSMUSG00000021930	MGI:1913924	66674	SPRY domain containing 7	ISG	Mostafavi et al 2016
Plgrkt	5033414D02Rik	ENSMUSG00000016495	MGI:1915009	67759	plasminogen receptor, C-terminal lysine transmembrane protein	ISG	Mostafavi et al 2016
Rbm12b2	C430048L16Rik	ENSMUSG00000052137	MGI:1924854	77604	RNA binding motif protein 12 B2	ISG	Mostafavi et al 2016
Desi2	Pppde1	ENSMUSG00000026502	MGI:1926075	78825	desumoylating isopeptidase 2	ISG	Mostafavi et al 2016
Lilrb4b	Gp49a	ENSMUSG00000112023	MGI:102702	14727	leukocyte immunoglobulin-like receptor, subfamily B, member 4B	ISG	Mostafavi et al 2016
Lilrb4a	Lilrb4	ENSMUSG00000112148	MGI:102701	14728	leukocyte immunoglobulin-like receptor, subfamily B, member 4A	ISG	Mostafavi et al 2016
Ercc6l2	0610007P08Rik	ENSMUSG00000021470	MGI:1923501	76251	excision repair cross-complementing rodent repair deficiency, complementation group 6 like 2	ISG	Mostafavi et al 2016
Shfl	A230050P20Rik	ENSMUSG00000038884	MGI:2441788	319278	shiftless antiviral inhibitor of ribosomal frameshifting	ISG	Mostafavi et al 2016; GO IFN Response
Cfap126	1700009P17Rik	ENSMUSG00000026649	MGI:1922722	75472	cilia and flagella associated protein 126	ISG	Mostafavi et al 2016
Nectin4	Pvrl4	ENSMUSG00000006411	MGI:1918990	71740	nectin cell adhesion molecule 4	ISG	Mostafavi et al 2016
Scimp	A430084P05Rik	ENSMUSG00000057135	MGI:3610314	327957	SLP adaptor and CSK interacting membrane protein	ISG	Mostafavi et al 2016
Slirp	1810035L17Rik	ENSMUSG00000021040	MGI:1916394	380773	SRA stem-loop interacting RNA binding protein	ISG	Mostafavi et al 2016
Mcur1	Ccdc90a	ENSMUSG00000021371	MGI:1923387	76137	mitochondrial calcium uniporter regulator 1	ISG	Mostafavi et al 2016
Ilrun	D17Wsu92e	ENSMUSG00000056692	MGI:106281	224647	inflammation and lipid regulator with UBA-like and NBR1-like domains	ISG	Mostafavi et al 2016
Cemip2	Tmem2	ENSMUSG00000024754	MGI:1890373	83921	cell migration inducing hyaluronidase 2	ISG	Mostafavi et al 2016
Garre1	4931406P16Rik	ENSMUSG00000066571	MGI:1924311	233103	granule associated Rac and RHOG effector 1	ISG	Mostafavi et al 2016
Usb1	AA960436	ENSMUSG00000031792	MGI:2142454	101985	U6 snRNA biogenesis 1	ISG	Mostafavi et al 2016; Dolken et al 2008
Tbc1d32	D630037F22Rik	ENSMUSG00000038122	MGI:2442827	544696	TBC1 domain family, member 32	ISG	Mostafavi et al 2016
Susd6	4933426M11Rik	ENSMUSG00000021133	MGI:2444661	217684	sushi domain containing 6	ISG	Mostafavi et al 2016; Dolken et al 2008
Cmtr1	Ftsjd2	ENSMUSG00000024019	MGI:1921407	74157	cap methyltransferase 1	ISG	Mostafavi et al 2016; Dolken et al 2008; Hallmark Interferon Alpha Response; Hallmark Interferon Gamma Response
Stxbp3	Stxbp3a	ENSMUSG00000027882	MGI:107362	20912	syntaxin binding protein 3	ISG	Mostafavi et al 2016; GO IFN Response
Selenot	2810407C02Rik	ENSMUSG00000075700	MGI:1916477	69227	selenoprotein T	ISG	Mostafavi et al 2016
Tmem243	4930420K17Rik	ENSMUSG00000079659	MGI:3606159	652925	transmembrane protein 243, mitochondrial	ISG	Mostafavi et al 2016
Cep57l1	2410017P07Rik	ENSMUSG00000019813	MGI:1915511	103268	centrosomal protein 57-like 1	ISG	Mostafavi et al 2016
Cntrl	Cep110	ENSMUSG00000057110	MGI:1889576	26920	centriolin	ISG	Mostafavi et al 2016
Tut4	Zcchc11	ENSMUSG00000034610	MGI:2445126	230594	terminal uridylyl transferase 4	ISG	Mostafavi et al 2016
Dnai4	Wdr78	ENSMUSG00000035126	MGI:2385328	242584	dynein axonemal intermediate chain 4	ISG	Mostafavi et al 2016
Resf1	2810474O19Rik	ENSMUSG00000032712	MGI:1914496	67246	retroelement silencing factor 1	ISG	Mostafavi et al 2016; Dolken et al 2008
Tespa1	5830405N20Rik	ENSMUSG00000034833	MGI:1914846	67596	thymocyte expressed, positive selection associated 1	ISG	Mostafavi et al 2016
Svbp	Ccdc23	ENSMUSG00000028643	MGI:1916466	69216	small vasohibin binding protein	ISG	Mostafavi et al 2016
Selenow	Sepw1	ENSMUSG00000041571	MGI:1100878	20364	selenoprotein W	ISG	Mostafavi et al 2016
Jade1	Phf17	ENSMUSG00000025764	MGI:1925835	269424	jade family PHD finger 1	ISG and IRepG	Mostafavi et al 2016; Dolken et al., RNA (2008); Trilling et al., NAR (2013)
Nxpe2	Fam55b	ENSMUSG00000032028	MGI:1925502	78252	neurexophilin and PC-esterase domain family, member 2	ISG	Mostafavi et al 2016
Washc4	A230046K03Rik	ENSMUSG00000034560	MGI:2441787	319277	WASH complex subunit 4	ISG	Mostafavi et al 2016
Cers6	Lass6	ENSMUSG00000027035	MGI:2442564	241447	ceramide synthase 6	ISG	Mostafavi et al 2016
Themis2	BC013712	ENSMUSG00000037731	MGI:2446213	230787	thymocyte selection associated family member 2	ISG	Mostafavi et al 2016; Interferome
Tfec	Tcfec	ENSMUSG00000029553	MGI:1333760	21426	transcription factor EC	ISG	Mostafavi et al 2016
Pclaf	2810417H13Rik	ENSMUSG00000040204	MGI:1915276	68026	PCNA clamp associated factor	ISG	Mostafavi et al 2016
Diaph2	Diap2	ENSMUSG00000034480	MGI:1858500	54004	diaphanous related formin 2	ISG	Mostafavi et al 2016
Rab29	Rab7l1	ENSMUSG00000026433	MGI:2385107	226422	RAB29, member RAS oncogene family	ISG	Mostafavi et al 2016
Snord3a	Rnu3a	ENSMUSG00000106147	MGI:97977	19850	small nucleolar RNA, C/D box 3A	ISG	Mostafavi et al 2016
Pramel39	A430089I19Rik	ENSMUSG00000094560	MGI:2683305	331195	PRAME like 39	ISG	Mostafavi et al 2016
Kat6a	Myst3	ENSMUSG00000031540	MGI:2442415	244349	K(lysine) acetyltransferase 6A	ISG	Mostafavi et al 2016
Inka1	6230427J02Rik	ENSMUSG00000042106	MGI:1915426	68176	inka box actin regulator 1	ISG	Mostafavi et al 2016
Tceal9	Wbp5	ENSMUSG00000042712	MGI:109567	22381	transcription elongation factor A like 9	ISG	Mostafavi et al 2016
Macir	D1Ertd622e	ENSMUSG00000044768	MGI:1277184	52392	macrophage immunometabolism regulator	ISG	Mostafavi et al 2016
Snord3b1	Rnu3b1	ENSMUSG00000119262	MGI:97985	19858	small nucleolar RNA, C/D box 3B1	ISG	Mostafavi et al 2016
Snhg17	9430008C03Rik	ENSMUSG00000085385	MGI:1915358	68108	small nucleolar RNA host gene 17	ISG	Mostafavi et al 2016
Tasor2	BC016423	ENSMUSG00000033799	MGI:2145274	105203	transcription activation suppressor family member 2	ISG	Mostafavi et al 2016; Dolken et al 2008
Tasl	5430427O19Rik	ENSMUSG00000025058	MGI:1918648	71398	TLR adaptor interacting with endolysosomal SLC15A4	ISG	Mostafavi et al 2016
Nemp2	Tmem194b	ENSMUSG00000043015	MGI:2444113	227094	nuclear envelope integral membrane protein 2	ISG	Mostafavi et al 2016
Cd244a	Cd244	ENSMUSG00000004709	MGI:109294	18106	CD244 molecule A	ISG	Mostafavi et al 2016
Cox20	Fam36a	ENSMUSG00000026500	MGI:1913609	66359	cytochrome c oxidase assembly protein 20	ISG	Mostafavi et al 2016
Mob3a	Mobkl2a	ENSMUSG00000003348	MGI:3050117	208228	MOB kinase activator 3A	ISG	Mostafavi et al 2016
Gid4	4933439F18Rik	ENSMUSG00000018415	MGI:1914021	66771	GID complex subunit 4, VID24 homolog	ISG	Mostafavi et al 2016
Rflnb	Fam101b	ENSMUSG00000020846	MGI:1923816	76566	refilin B	ISG	Mostafavi et al 2016
Cyria	Fam49a	ENSMUSG00000020589	MGI:1261783	76820	CYFIP related Rac1 interactor A	ISG	Mostafavi et al 2016
Prorp	1110008L16Rik	ENSMUSG00000021023	MGI:1913382	66132	protein only RNase P catalytic subunit	ISG	Mostafavi et al 2016
Ighg3	AI324046	ENSMUSG00000076615	MGI:2144790	NA	Immunoglobulin heavy constant gamma 3	ISG	Mostafavi et al 2016
H1f2	Hist1h1c	ENSMUSG00000036181	MGI:1931526	50708	H1.2 linker histone, cluster member	ISG	Mostafavi et al 2016
Pxdc1	1300014I06Rik	ENSMUSG00000021411	MGI:1914145	66895	PX domain containing 1	ISG and IRepG	Mostafavi et al 2016; Dolken et al., RNA (2008); Trilling et al., NAR (2013)
Card19	1110007C09Rik	ENSMUSG00000037960	MGI:1915730	68480	caspase recruitment domain family, member 19	ISG	Mostafavi et al 2016
Zswim8	2310021P13Rik	ENSMUSG00000021819	MGI:1919156	268721	zinc finger SWIM-type containing 8	ISG	Mostafavi et al 2016
Mrpl57	Mrp63	ENSMUSG00000021967	MGI:1915090	67840	mitochondrial ribosomal protein L57	ISG	Mostafavi et al 2016
Otulinl	Fam105a	ENSMUSG00000056069	MGI:2687281	223433	OTU deubiquitinase with linear linkage specificity like	ISG	Mostafavi et al 2016
Ago2	Eif2c2	ENSMUSG00000036698	MGI:2446632	239528	argonaute RISC catalytic subunit 2	ISG	Mostafavi et al 2016
Mrtfa	Mkl1	ENSMUSG00000042292	MGI:2384495	223701	myocardin related transcription factor A	ISG	Mostafavi et al 2016
Mrtfb	Mkl2	ENSMUSG00000009569	MGI:3050795	239719	myocardin related transcription factor B	ISG	Mostafavi et al 2016
Ubald1	Fam100a	ENSMUSG00000039568	MGI:1916255	207740	UBA-like domain containing 1	ISG	Mostafavi et al 2016
Paxbp1	Gcfc1	ENSMUSG00000022974	MGI:1914617	67367	PAX3 and PAX7 binding protein 1	ISG	Mostafavi et al 2016
Scaf8	Rbm16	ENSMUSG00000046201	MGI:1925212	106583	SR-related CTD-associated factor 8	ISG	Mostafavi et al 2016
Tfeb	Tcfeb	ENSMUSG00000023990	MGI:103270	21425	transcription factor EB	ISG	Mostafavi et al 2016
Zfp944	6330416L07Rik	ENSMUSG00000033972	MGI:2442394	319615	zinc finger protein 944	ISG	Mostafavi et al 2016
[truncated: 103 more rows]

## Sheet: Mammalian ISG
Human gene stable ID	Human gene name	Mouse gene stable ID	Mouse gene name	Reference
ENSG00000160710	ADAR	ENSMUSG00000027951	Adar	Shaw et al 2017
ENSG00000100342	APOL1	ENSMUSG00000050982	Apol10a	Shaw et al 2017
ENSG00000100342	APOL1	ENSMUSG00000050014	Apol10b	Shaw et al 2017
ENSG00000100342	APOL1	ENSMUSG00000091650	Apol11a	Shaw et al 2017
ENSG00000100342	APOL1	ENSMUSG00000091694	Apol11b	Shaw et al 2017
ENSG00000100342	APOL1	ENSMUSG00000010601	Apol7a	Shaw et al 2017
ENSG00000100342	APOL1	ENSMUSG00000068252	Apol7b	Shaw et al 2017
ENSG00000100342	APOL1	ENSMUSG00000044309	Apol7c	Shaw et al 2017
ENSG00000100342	APOL1	ENSMUSG00000071716	Apol7e	Shaw et al 2017
ENSG00000100342	APOL1	ENSMUSG00000056656	Apol8	Shaw et al 2017
ENSG00000100342	APOL1	ENSMUSG00000057346	Apol9a	Shaw et al 2017
ENSG00000100342	APOL1	ENSMUSG00000068246	Apol9b	Shaw et al 2017
ENSG00000128335	APOL2	ENSMUSG00000050982	Apol10a	Shaw et al 2017
ENSG00000128335	APOL2	ENSMUSG00000050014	Apol10b	Shaw et al 2017
ENSG00000128335	APOL2	ENSMUSG00000091650	Apol11a	Shaw et al 2017
ENSG00000128335	APOL2	ENSMUSG00000091694	Apol11b	Shaw et al 2017
ENSG00000128335	APOL2	ENSMUSG00000010601	Apol7a	Shaw et al 2017
ENSG00000128335	APOL2	ENSMUSG00000068252	Apol7b	Shaw et al 2017
ENSG00000128335	APOL2	ENSMUSG00000044309	Apol7c	Shaw et al 2017
ENSG00000128335	APOL2	ENSMUSG00000071716	Apol7e	Shaw et al 2017
ENSG00000128335	APOL2	ENSMUSG00000056656	Apol8	Shaw et al 2017
ENSG00000128335	APOL2	ENSMUSG00000057346	Apol9a	Shaw et al 2017
ENSG00000128335	APOL2	ENSMUSG00000068246	Apol9b	Shaw et al 2017
ENSG00000128284	APOL3	ENSMUSG00000050982	Apol10a	Shaw et al 2017
ENSG00000128284	APOL3	ENSMUSG00000050014	Apol10b	Shaw et al 2017
ENSG00000128284	APOL3	ENSMUSG00000091650	Apol11a	Shaw et al 2017
ENSG00000128284	APOL3	ENSMUSG00000091694	Apol11b	Shaw et al 2017
ENSG00000128284	APOL3	ENSMUSG00000010601	Apol7a	Shaw et al 2017
ENSG00000128284	APOL3	ENSMUSG00000068252	Apol7b	Shaw et al 2017
ENSG00000128284	APOL3	ENSMUSG00000044309	Apol7c	Shaw et al 2017
ENSG00000128284	APOL3	ENSMUSG00000071716	Apol7e	Shaw et al 2017
ENSG00000128284	APOL3	ENSMUSG00000056656	Apol8	Shaw et al 2017
ENSG00000128284	APOL3	ENSMUSG00000057346	Apol9a	Shaw et al 2017
ENSG00000128284	APOL3	ENSMUSG00000068246	Apol9b	Shaw et al 2017
ENSG00000100336	APOL4	ENSMUSG00000050982	Apol10a	Shaw et al 2017
ENSG00000100336	APOL4	ENSMUSG00000050014	Apol10b	Shaw et al 2017
ENSG00000100336	APOL4	ENSMUSG00000091650	Apol11a	Shaw et al 2017
ENSG00000100336	APOL4	ENSMUSG00000091694	Apol11b	Shaw et al 2017
ENSG00000100336	APOL4	ENSMUSG00000010601	Apol7a	Shaw et al 2017
ENSG00000100336	APOL4	ENSMUSG00000068252	Apol7b	Shaw et al 2017
ENSG00000100336	APOL4	ENSMUSG00000044309	Apol7c	Shaw et al 2017
ENSG00000100336	APOL4	ENSMUSG00000071716	Apol7e	Shaw et al 2017
ENSG00000100336	APOL4	ENSMUSG00000056656	Apol8	Shaw et al 2017
ENSG00000100336	APOL4	ENSMUSG00000057346	Apol9a	Shaw et al 2017
ENSG00000100336	APOL4	ENSMUSG00000068246	Apol9b	Shaw et al 2017
ENSG00000163512	AZI2	ENSMUSG00000039285	Azi2	Shaw et al 2017
ENSG00000166710	B2M	ENSMUSG00000060802	B2m	Shaw et al 2017
ENSG00000166278	C2	ENSMUSG00000024371	C2	Shaw et al 2017
ENSG00000064012	CASP8	ENSMUSG00000026029	Casp8	Shaw et al 2017
ENSG00000120217	CD274	ENSMUSG00000016496	Cd274	Shaw et al 2017
ENSG00000196776	CD47	ENSMUSG00000055447	Cd47	Shaw et al 2017
ENSG00000164430	CGAS	ENSMUSG00000032344	Cgas	Shaw et al 2017
ENSG00000134326	CMPK2	ENSMUSG00000020638	Cmpk2	Shaw et al 2017
ENSG00000137200	CMTR1	ENSMUSG00000024019	Cmtr1	Shaw et al 2017
ENSG00000108771	DHX58	ENSMUSG00000017830	Dhx58	Shaw et al 2017
ENSG00000138246	DNAJC13	ENSMUSG00000032560	Dnajc13	Shaw et al 2017
ENSG00000163840	DTX3L	ENSMUSG00000049502	Dtx3l	Shaw et al 2017
ENSG00000103966	EHD4	ENSMUSG00000027293	Ehd4	Shaw et al 2017
ENSG00000055332	EIF2AK2	ENSMUSG00000024079	Eif2ak2	Shaw et al 2017
ENSG00000164307	ERAP1	ENSMUSG00000021583	Erap1	Shaw et al 2017
ENSG00000102081	FMR1	ENSMUSG00000000838	Fmr1	Shaw et al 2017
ENSG00000138642	HERC6	ENSMUSG00000029798	Herc6	Shaw et al 2017
ENSG00000068079	IFI35	ENSMUSG00000010358	Ifi35	Shaw et al 2017
ENSG00000115267	IFIH1	ENSMUSG00000026896	Ifih1	Shaw et al 2017
ENSG00000119922	IFIT2	ENSMUSG00000045932	Ifit2	Shaw et al 2017
ENSG00000119917	IFIT3	ENSMUSG00000074896	Ifit3	Shaw et al 2017
ENSG00000134470	IL15RA	ENSMUSG00000023206	Il15ra	Shaw et al 2017
ENSG00000125347	IRF1	ENSMUSG00000018899	Irf1	Shaw et al 2017
ENSG00000185507	IRF7	ENSMUSG00000025498	Irf7	Shaw et al 2017
ENSG00000213928	IRF9	ENSMUSG00000002325	Irf9	Shaw et al 2017
ENSG00000187608	ISG15	ENSMUSG00000035692	Isg15	Shaw et al 2017
ENSG00000172183	ISG20	ENSMUSG00000039236	Isg20	Shaw et al 2017
ENSG00000168961	LGALS9	No ortholog in any rodent		Shaw et al 2017
ENSG00000159256	MORC3	ENSMUSG00000039456	Morc3	Shaw et al 2017
ENSG00000155363	MOV10	ENSMUSG00000002227	Mov10	Shaw et al 2017
ENSG00000157601	MX1	ENSMUSG00000000386	Mx1	Shaw et al 2017
ENSG00000172936	MYD88	ENSMUSG00000032508	Myd88	Shaw et al 2017
ENSG00000102921	N4BP1	ENSMUSG00000031652	N4bp1	Shaw et al 2017
ENSG00000140853	NLRC5	ENSMUSG00000074151	Nlrc5	Shaw et al 2017
ENSG00000123609	NMI	ENSMUSG00000026946	Nmi	Shaw et al 2017
ENSG00000013374	NUB1	ENSMUSG00000028954	Nub1	Shaw et al 2017
ENSG00000089127	OAS1	ENSMUSG00000052776	Oas1a	Shaw et al 2017
ENSG00000089127	OAS1	ENSMUSG00000029605	Oas1b	Shaw et al 2017
ENSG00000089127	OAS1	ENSMUSG00000001166	Oas1c	Shaw et al 2017
ENSG00000089127	OAS1	ENSMUSG00000032623	Oas1d	Shaw et al 2017
ENSG00000089127	OAS1	ENSMUSG00000066867	Oas1e	Shaw et al 2017
ENSG00000089127	OAS1	ENSMUSG00000053765	Oas1f	Shaw et al 2017
ENSG00000089127	OAS1	ENSMUSG00000066861	Oas1g	Shaw et al 2017
ENSG00000089127	OAS1	ENSMUSG00000001168	Oas1h	Shaw et al 2017
ENSG00000059378	PARP12	ENSMUSG00000038507	Parp12	Shaw et al 2017
ENSG00000173193	PARP14	ENSMUSG00000034422	Parp14	Shaw et al 2017
ENSG00000138496	PARP9	ENSMUSG00000022906	Parp9	Shaw et al 2017
ENSG00000140464	PML	ENSMUSG00000036986	Pml	Shaw et al 2017
ENSG00000138035	PNPT1	ENSMUSG00000020464	Pnpt1	Shaw et al 2017
ENSG00000143106	PSMA5	ENSMUSG00000068749	Psma5	Shaw et al 2017
ENSG00000008018	PSMB1	ENSMUSG00000014769	Psmb1	Shaw et al 2017
ENSG00000204264	PSMB8	ENSMUSG00000024338	Psmb8	Shaw et al 2017
ENSG00000240065	PSMB9	ENSMUSG00000096727	Psmb9	Shaw et al 2017
ENSG00000092010	PSME1	ENSMUSG00000022216	Psme1	Shaw et al 2017
ENSG00000100911	PSME2	ENSMUSG00000079197	Psme2	Shaw et al 2017
ENSG00000125826	RBCK1	ENSMUSG00000027466	Rbck1	Shaw et al 2017
ENSG00000143390	RFX5	ENSMUSG00000005774	Rfx5	Shaw et al 2017
ENSG00000164327	RICTOR	ENSMUSG00000050310	Rictor	Shaw et al 2017
ENSG00000124226	RNF114	ENSMUSG00000006418	Rnf114	Shaw et al 2017
ENSG00000116514	RNF19B	ENSMUSG00000028793	Rnf19b	Shaw et al 2017
ENSG00000173821	RNF213	ENSMUSG00000070327	Rnf213	Shaw et al 2017
ENSG00000092098	RNF31	ENSMUSG00000047098	Rnf31	Shaw et al 2017
ENSG00000134321	RSAD2	ENSMUSG00000020641	Rsad2	Shaw et al 2017
ENSG00000130066	SAT1	ENSMUSG00000025283	Sat1	Shaw et al 2017
ENSG00000197019	SERTAD1	ENSMUSG00000008384	Sertad1	Shaw et al 2017
ENSG00000155287	SLC25A28	ENSMUSG00000040414	Slc25a28	Shaw et al 2017
ENSG00000185338	SOCS1	ENSMUSG00000038037	Socs1	Shaw et al 2017
ENSG00000135899	SP110	ENSMUSG00000070034	Sp110	Shaw et al 2017
ENSG00000115415	STAT1	ENSMUSG00000026104	Stat1	Shaw et al 2017
ENSG00000170581	STAT2	ENSMUSG00000040033	Stat2	Shaw et al 2017
ENSG00000168394	TAP1	ENSMUSG00000037321	Tap1	Shaw et al 2017
ENSG00000204267	TAP2	ENSMUSG00000024339	Tap2	Shaw et al 2017
ENSG00000139192	TAPBPL	ENSMUSG00000038213	Tapbpl	Shaw et al 2017
ENSG00000196116	TDRD7	ENSMUSG00000035517	Tdrd7	Shaw et al 2017
ENSG00000164342	TLR3	ENSMUSG00000031639	Tlr3	Shaw et al 2017
ENSG00000121858	TNFSF10	ENSMUSG00000039304	Tnfsf10	Shaw et al 2017
ENSG00000135148	TRAFD1	ENSMUSG00000042726	Trafd1	Shaw et al 2017
ENSG00000132109	TRIM21	ENSMUSG00000030966	Trim21	Shaw et al 2017
ENSG00000121060	TRIM25	ENSMUSG00000000275	Trim25	Shaw et al 2017
ENSG00000182179	UBA7	ENSMUSG00000032596	Uba7	Shaw et al 2017
ENSG00000156587	UBE2L6	ENSMUSG00000027078	Ube2l6	Shaw et al 2017
ENSG00000184979	USP18	ENSMUSG00000030107	Usp18	Shaw et al 2017
ENSG00000155313	USP25	ENSMUSG00000022867	Usp25	Shaw et al 2017
ENSG00000132530	XAF1	ENSMUSG00000040483	Xaf1	Shaw et al 2017
ENSG00000141664	ZCCHC2	ENSMUSG00000038866	Zcchc2	Shaw et al 2017

## Sheet: Robust ISG
Human gene stable ID	Human gene name	Mouse gene stable ID	Mouse gene name	Reference
ENSG00000128284	APOL3	ENSMUSG00000050982	Apol10a	Levin et al. 2014
ENSG00000128284	APOL3	ENSMUSG00000050014	Apol10b	Levin et al. 2014
ENSG00000128284	APOL3	ENSMUSG00000091650	Apol11a	Levin et al. 2014
ENSG00000128284	APOL3	ENSMUSG00000091694	Apol11b	Levin et al. 2014
ENSG00000128284	APOL3	ENSMUSG00000010601	Apol7a	Levin et al. 2014
ENSG00000128284	APOL3	ENSMUSG00000068252	Apol7b	Levin et al. 2014
ENSG00000128284	APOL3	ENSMUSG00000044309	Apol7c	Levin et al. 2014
ENSG00000128284	APOL3	ENSMUSG00000071716	Apol7e	Levin et al. 2014
ENSG00000128284	APOL3	ENSMUSG00000056656	Apol8	Levin et al. 2014
ENSG00000128284	APOL3	ENSMUSG00000057346	Apol9a	Levin et al. 2014
ENSG00000128284	APOL3	ENSMUSG00000068246	Apol9b	Levin et al. 2014
ENSG00000137752	CASP1	ENSMUSG00000025888	Casp1	Levin et al. 2014
ENSG00000165806	CASP7	ENSMUSG00000025076	Casp7	Levin et al. 2014
ENSG00000120217	CD274	ENSMUSG00000016496	Cd274	Levin et al. 2014
ENSG00000243649	CFB	ENSMUSG00000090231	Cfb	Levin et al. 2014
ENSG00000134326	CMPK2	ENSMUSG00000020638	Cmpk2	Levin et al. 2014
ENSG00000107201	RIGI	ENSMUSG00000040296	Rigi	Levin et al. 2014	Was DDX58 in the original list
ENSG00000055332	EIF2AK2	ENSMUSG00000024079	Eif2ak2	Levin et al. 2014
ENSG00000010030	ETV7	No ortholog in Mouse		Levin et al. 2014
ENSG00000117228	GBP1	No ortholog in Mouse		Levin et al. 2014
ENSG00000162654	GBP4	ENSMUSG00000028268	Gbp3	Levin et al. 2014
ENSG00000162654	GBP4	ENSMUSG00000040253	Gbp7	Levin et al. 2014
ENSG00000138646	HERC5	No ortholog in Mouse		Levin et al. 2014
ENSG00000204642	HLA-F	ENSMUSG00000037334	H2-M1	Levin et al. 2014
ENSG00000204642	HLA-F	ENSMUSG00000037537	H2-M11	Levin et al. 2014
ENSG00000204642	HLA-F	ENSMUSG00000067201	H2-M9	Levin et al. 2014
ENSG00000204642	HLA-F	ENSMUSG00000053835	H2-T24	Levin et al. 2014
ENSG00000068079	IFI35	ENSMUSG00000010358	Ifi35	Levin et al. 2014
ENSG00000137965	IFI44	ENSMUSG00000028037	Ifi44	Levin et al. 2014
ENSG00000137959	IFI44L	ENSMUSG00000039146	Ifi44l	Levin et al. 2014
ENSG00000126709	IFI6	No ortholog in Mouse		Levin et al. 2014
ENSG00000115267	IFIH1	ENSMUSG00000026896	Ifih1	Levin et al. 2014
ENSG00000185745	IFIT1	ENSMUSG00000034459	Ifit1	Levin et al. 2014
ENSG00000119922	IFIT2	ENSMUSG00000045932	Ifit2	Levin et al. 2014
ENSG00000119917	IFIT3	ENSMUSG00000074896	Ifit3	Levin et al. 2014
ENSG00000185885	IFITM1	ENSMUSG00000025491	Ifitm1	Levin et al. 2014
ENSG00000136689	IL1RN	ENSMUSG00000026981	Il1rn	Levin et al. 2014
ENSG00000185507	IRF7	ENSMUSG00000025498	Irf7	Levin et al. 2014
ENSG00000213928	IRF9	ENSMUSG00000002325	Irf9	Levin et al. 2014
ENSG00000187608	ISG15	ENSMUSG00000035692	Isg15	Levin et al. 2014
ENSG00000172183	ISG20	ENSMUSG00000039236	Isg20	Levin et al. 2014
ENSG00000137745	MMP13	ENSMUSG00000050578	Mmp13	Levin et al. 2014
ENSG00000157601	MX1	ENSMUSG00000000386	Mx1	Levin et al. 2014
ENSG00000183486	MX2	ENSMUSG00000023341	Mx2	Levin et al. 2014
ENSG00000089127	OAS1	ENSMUSG00000052776	Oas1a	Levin et al. 2014
ENSG00000089127	OAS1	ENSMUSG00000029605	Oas1b	Levin et al. 2014
ENSG00000089127	OAS1	ENSMUSG00000001166	Oas1c	Levin et al. 2014
ENSG00000089127	OAS1	ENSMUSG00000032623	Oas1d	Levin et al. 2014
ENSG00000089127	OAS1	ENSMUSG00000066867	Oas1e	Levin et al. 2014
ENSG00000089127	OAS1	ENSMUSG00000053765	Oas1f	Levin et al. 2014
ENSG00000089127	OAS1	ENSMUSG00000066861	Oas1g	Levin et al. 2014
ENSG00000089127	OAS1	ENSMUSG00000001168	Oas1h	Levin et al. 2014
ENSG00000111335	OAS2	ENSMUSG00000032690	Oas2	Levin et al. 2014
ENSG00000188313	PLSCR1	ENSMUSG00000032369	Plscr1	Levin et al. 2014
ENSG00000138035	PNPT1	ENSMUSG00000020464	Pnpt1	Levin et al. 2014
ENSG00000240065	PSMB9	ENSMUSG00000096727	Psmb9	Levin et al. 2014
ENSG00000134321	RSAD2	ENSMUSG00000020641	Rsad2	Levin et al. 2014
ENSG00000136514	RTP4	ENSMUSG00000033355	Rtp4	Levin et al. 2014
ENSG00000205413	SAMD9	ENSMUSG00000047735	Samd9l	Levin et al. 2014
ENSG00000135899	SP110	ENSMUSG00000070034	Sp110	Levin et al. 2014
ENSG00000170581	STAT2	ENSMUSG00000040033	Stat2	Levin et al. 2014
ENSG00000168394	TAP1	ENSMUSG00000037321	Tap1	Levin et al. 2014
ENSG00000164342	TLR3	ENSMUSG00000031639	Tlr3	Levin et al. 2014
ENSG00000121858	TNFSF10	ENSMUSG00000039304	Tnfsf10	Levin et al. 2014
ENSG00000132274	TRIM22	ENSMUSG00000071089	Trim75	Levin et al. 2014
ENSG00000121060	TRIM25	ENSMUSG00000000275	Trim25	Levin et al. 2014
ENSG00000182179	UBA7	ENSMUSG00000032596	Uba7	Levin et al. 2014
ENSG00000156587	UBE2L6	ENSMUSG00000027078	Ube2l6	Levin et al. 2014
ENSG00000132530	XAF1	ENSMUSG00000040483	Xaf1	Levin et al. 2014

## Sheet: Tunable ISG
Human gene stable ID	Human gene name	Mouse gene stable ID	Mouse gene name	Reference
ENSG00000115009	CCL20	ENSMUSG00000026166	Ccl20	Levin et al. 2014
ENSG00000163823	CCR1	ENSMUSG00000025804	Ccr1	Levin et al. 2014
ENSG00000079385	CEACAM1	No ortholog in Mouse		Levin et al. 2014
ENSG00000169245	CXCL10	ENSMUSG00000034855	Cxcl10	Levin et al. 2014
ENSG00000169248	CXCL11	ENSMUSG00000060183	Cxcl11	Levin et al. 2014
ENSG00000081041	CXCL2	ENSMUSG00000058427	Cxcl2	Levin et al. 2014
ENSG00000133328	PLAAT2	No ortholog in Mouse		Levin et al. 2014	Was HRASL2 in the original list; No ortholog in Mouse
ENSG00000131203	IDO1	ENSMUSG00000031551	Ido1	Levin et al. 2014
ENSG00000188676	IDO2	ENSMUSG00000031549	Ido2	Levin et al. 2014
ENSG00000163565	IFI16	ENSMUSG00000026535	Ifi202b	Levin et al. 2014
ENSG00000163565	IFI16	ENSMUSG00000073489	Ifi204	Levin et al. 2014
ENSG00000163565	IFI16	ENSMUSG00000054203	Ifi205	Levin et al. 2014
ENSG00000163565	IFI16	ENSMUSG00000026536	Ifi211	Levin et al. 2014
ENSG00000163565	IFI16	ENSMUSG00000090272	Mndal	Levin et al. 2014
ENSG00000095752	IL11	ENSMUSG00000004371	Il11	Levin et al. 2014
ENSG00000136244	IL6	ENSMUSG00000025746	Il6	Levin et al. 2014
ENSG00000180871	CXCR2	ENSMUSG00000026180	Cxcr2	Levin et al. 2014	Was IL8 in the original list
ENSG00000125347	IRF1	ENSMUSG00000018899	Irf1	Levin et al. 2014
ENSG00000118503	TNFAIP3	ENSMUSG00000019850	Tnfaip3	Levin et al. 2014
ENSG00000104689	TNFRSF10A	No ortholog in Mouse		Levin et al. 2014
ENSG00000102524	TNFSF13B	ENSMUSG00000031497	Tnfsf13b	Levin et al. 2014
