# Supplementary material for: Cell-type-specific requirement for TYK2 in murine immune cells under steady state and challenged conditions
Source: Cell Mol Life Sci. 2025 Mar 2;82(1):98. doi: 10.1007/s00018-025-05625-9 (PMC11872851; doi:10.1007/s00018-025-05625-9)
Supplement: Supplementary file 6 — Supplementary file6 (XLSX 2513 KB) [file 18_2025_5625_MOESM6_ESM.xlsx]

## Sheet: Normalised counts
Gene ID	CD8_WT_Homeostatic	CD8_WT_IFN.beta_1.5h	Mac_WT_Homeostatic	Mac_WT_IFN.beta_1.5h	NK_WT_Homeostatic	NK_WT_IFN.beta_1.5h
Gnai3	147.24	374.01	198.85	863.73	47.69	53.03
Pbsn	0	0	0	0	0	0
Cdc45	0	0	10.06	0	8.09	25.34
H19	0	0	0	0	0	0
Scml2	0	0	0.18	0	1.34	0.09
Apoh	0	0	0.04	0	0	0.03
Narf	52.59	20.16	49.64	0.2	20.54	2.35
Cav2	0	0.04	3.89	0	0	0.09
Klf6	157.09	384.98	286.2	2594.99	151.78	93.01
Scmh1	0.95	4.06	12.89	0.14	8.97	3.48
Cox5a	129.86	96.84	100.41	116.6	294	1053.87
Tbx2	0	0	0	0	0	0
Tbx4	0	0	0	0	0	0
Zfy2	0	0	0	0	0	0
Ngfr	0	0	0.22	0	0.01	0
Wnt3	0	0	0.47	0	0	0
Wnt9a	0	0	0	0	0	0
Fer	0	0	10.48	0	15.06	5.44
Xpo6	34.1	84.4	57.62	187.73	75.37	123.14
Tfe3	16.93	4.96	75.16	0.27	14.7	10.53
Axin2	9.45	10.15	0.9	0	0.6	0.8
Brat1	19.6	12.87	28.32	75.28	13.63	6.69
Gna12	12.81	2.07	21.5	0	2.08	1.37
Slc22a18	0	0	2.95	0	0	0
Itgb2l	0	1.25	0.21	0	0.02	0
Igsf5	0	0	0.05	0	8.97	1.87
Pih1d2	0	0	0.09	0	0	0.74
Dlat	13.42	30.78	28.08	0.82	10.22	12.73
Sdhd	13.5	7.12	31.89	2.79	8.99	22.96
Fgf23	0	0	0	0	0	0
Fgf6	0	0	0.1	0	0	0
Ccnd2	1013.36	1421.79	187.93	1587.62	1757.29	6825.65
Gpr107	1.5	12	57.9	0.41	43.94	67.67
Nalcn	0	0	0.01	0	0	0
Btbd17	0	0	0.05	0	0	0
Slfn4	0	0.09	0.84	0	0	0.09
Th	0	0	0	0	0	0
Ins2	0	0	0	0	0	0
Scnn1g	0	0	1.99	0	0	0
Drp2	0	0	0.06	0	0	0.06
Tspan32	314.29	164.75	20.13	373.7	502.99	8.36
Lhx2	0	0	0.05	76.24	0	0
Clec2g	0	0	0.65	0	0.14	0.03
Gmpr	0	0	0.54	0	0.03	0.18
Glra1	0	0	0	0	0	0
Mid2	0	0	0.23	0.61	0.01	0.12
Trim25	25.79	119.2	33.93	782.46	19.31	94.44
Dgke	4.1	8.85	5.12	0.2	5.14	6.31
Scpep1	21.02	16.28	206.65	714.04	9.04	63.83
Mnt	12.49	0.47	4.3	0	10.33	0.15
Itgb2	291.99	181.46	1294.76	3.8	1706.76	802.3
Hddc2	60.44	45.25	14.29	0.41	35.19	44.08
Tpd52l1	0	0	0.21	0	0	0.18
Pemt	0.03	8.51	1.46	0.14	0.2	23.91
Cdh1	0	5.4	1.89	0	0.01	1.34
Cdh4	0.01	0	0.01	0	0.01	0
Ckmt1	0	0	0	0	0	0.06
Bcl6b	0	0	0.01	0	0	0
Clec10a	0	0	14.61	0	0	0.09
Alox12	0	0	0.52	0	2.44	0.59
ENSMUSG00000000325	0	0	3.81	0	1.35	0.8
Comt	7.48	16.54	91	86.22	79.52	164.6
Rtca	40.01	32.55	24.02	0.2	24.79	55.14
Dbt	5.3	7.21	16.37	0	5.19	3.24
Dazap2	1418.27	776.82	949.03	2419.08	1131.24	846.35
Mcts1	69.02	128.31	51.01	161.44	127.42	295.83
Rem1	0	0	7.65	0	0	0
Rnf17	0	0.26	0.61	0	0.56	0.39
Trappc10	1.97	1.73	4.43	0.14	13.75	4.49
Ccm2	179.99	130.82	88.3	260.16	79.67	43.31
Wap	0	0	0.05	0	0	0
Tbrg4	46.55	26.16	23.57	0	32.68	109.54
Tmprss2	0	0	0.18	0	0	0.09
Mx1	0.14	29.7	27.72	340.54	5.85	59.81
Fap	0	0	0.89	4.35	0	0
Gcg	0	0	0.35	0	0	0
Ndufa9	269.11	281.71	97.76	3.67	275.47	841.94
Egfl6	0	0	0.1	0	0	0
Lck	2918.36	1727.98	17.31	14.95	2274.28	1519.62
Tssk3	0	0	0	0.14	0	0
Cttnbp2	0	0	0.05	0	0	0.21
Galnt1	12.68	19.6	95.19	0.75	10.07	5.5
Myf5	0	0	0	0	0	0
Mkrn2	22.38	26.47	22.64	0.14	34.41	12.28
Pparg	0	0.04	83.78	3.74	0	0
Raf1	2.56	20.12	39.38	23.31	7.49	5.92
Septin1	87.15	76.07	9.77	6.25	227.83	362.54
Pdgfb	2.99	0	6.89	0.07	50.01	3.99
Acvrl1	2.04	9.41	88.26	0	0	0
Tamalin	4.5	0	3.32	27.59	1.52	0.3
Acvr1b	4.7	1.51	2.68	6.79	2.38	0.45
Tom1l2	12.9	13.77	16.37	0.27	10.67	5.44
Gpa33	0	0	0.03	0	0	0
Zfp385a	0.03	0	12.02	0.75	0.19	0
Itga5	0.56	0.17	13.77	11.48	16.31	4.55
Gabra2	0	0	0	0.14	0	0
Wdr77	25.04	11.27	17.36	0.2	10.53	14.9
Adora3	0.01	0	3.43	0	0	0.03
Atp5pb	325.77	325.83	221.29	445.66	273.3	466.58
Sox9	0	0	0.03	0	0	0
Hnrnpd	42.33	10.97	16.17	0.07	23.1	10.32
Dynlt1c	0.05	0	0.18	0	0.38	0
C1d	108.25	126.8	74.81	19.57	185.56	146.43
Gm2a	336.91	223.98	3484.96	510.95	27.76	8.63
Krit1	9.03	17.44	17.12	0.54	9.18	3.54
Clcn4	120	87.12	128.36	154.31	141.86	114.39
Vmn2r88	0	0	0	0	0	0
Grm6	0.02	0	0.05	22.9	0	0
Sema4f	9.25	33.24	5.21	0.2	0	0.12
Hk2	2.71	0.04	36.74	49.74	0.26	13.98
Myo18a	15.41	2.37	33.79	0	36.75	7.94
Sez6	0	0	0.01	0	0	0
Haao	20.88	14.59	69.45	0.34	35.1	49.05
Cd52	1583.34	843.27	876.27	1639.87	2209	2148.75
Abhd15	8.16	12.65	48.01	93.49	2.82	0.98
Hoxb6	0	0	0.01	0	0.01	0
Loxl3	0.02	0.22	12.48	0.07	0.01	0
Tcl1b5	0	0	0	0	0	0
Btn1a1	0	0	0	0	0	0
Kat2b	14.65	6.48	5.21	0	6.89	2.41
Rab5b	5.43	13.95	39.93	25.34	1.35	2.08
Cryba1	0	0.04	0.05	0	0.14	0
Dnmt3l	0	0	0.14	0	0	0
Aire	2.44	0	0.32	0	0	0.03
Icosl	0.03	0.09	21.85	29.08	2.17	2.62
Spg7	53.93	11.18	48.4	2.58	74.21	45.45
Sult5a1	0	0	0.04	0	0	0
Rpl13	1098.44	145.8	482.07	48.17	29.25	80.34
Chmp1a	161.18	232.79	176.98	1275.62	378.6	353.8
Rpa1	189.94	175.5	100.43	1.9	150.43	152.67
Serpinf1	0	0	4.71	0	0	0
Tubgcp3	42.26	33.24	23.57	9.65	14.94	7.2
Oprm1	0.24	0.09	0.18	0	0.11	0
Polr3d	21.1	6.09	10.87	0.07	9.95	17.37
Tcf7	371.37	181.76	7.55	2.17	29.75	5.47
Ddx3x	49.01	25.77	136.02	2.99	29.82	32.15
Il12rb1	8.42	6.3	0.96	0	32.34	192.68
Slc5a5	0	0	1.94	0	0	0
Kcnn3	0	0	0.03	0	0	0
Usp32	12.75	3.24	8.34	0.34	12.86	1.07
Car4	0	0	0	0	0	0
Txnrd3	0	0.52	4.46	0	3.37	8.12
Fasl	0.02	0	5.55	0	273.7	150.08
Zfp512b	10.73	0	3.65	0.07	4.72	0.86
Dnajc5	64.39	53.06	126.51	38.66	51.43	124.86
Tpd52l2	89.18	116.01	77.51	185.9	203.6	293.45
Fmr1	37.95	13.82	25.64	0.54	35.24	29.77
Bcl11a	0.01	0	43.17	0	0	0.15
Il4	0	0	0.14	0	0	0
Pxmp4	27.15	15.63	50.81	164.36	87.18	84.74
Dlg3	0	0.13	0.03	0	0.11	0
Gnb1l	23.64	14.64	6.88	0.41	51.46	117.49
Dbh	0	0	0.03	0	0	0
Mmp11	0.5	1.25	0.16	0	0	0.06
Smarcb1	70.43	16.66	71.05	149.21	85.08	173.46
Vpreb3	0	0	4.82	0.34	1	0
Hip1r	3.15	3.58	18	0.14	46.26	9.31
Nsun5	51.51	14.72	13.46	300.59	23.51	54.46
Top1mt	13	0.04	5.27	0.14	80.1	82.57
Hoxa10	0	0	0.05	0	0.56	0.45
Hoxa4	0	0	0	0	0	0
Gm38393	0	0	0	0	0	0
Mmp14	0	0.04	20.77	90.78	0	0.03
Slc7a7	0	0	130.21	92.75	0.84	1.67
Oxa1l	46.32	37.04	27.69	0.41	67.49	66.42
Heatr6	48.01	5.91	26.62	2.92	37.62	22.87
Ccl3	0	0.95	66.85	165.11	268.09	1456.03
Wfdc18	0	0	0.26	0	0	0.03
Icam4	0	0	0	0	0	0
Ilf2	63.13	79.31	43.46	0.82	56.43	88.9
Chtop	75.35	106.47	93.73	143.91	35.63	35.99
Snapin	87.19	48.74	69.54	27.72	83.11	40.75
S100a4	0.63	1.77	97.54	309.56	14.77	14.57
S100a3	0	0	0.58	0	0	0.15
S100a5	0	0	0.21	0	0.2	0
S100a6	11.68	7.99	164.68	619.53	597.1	1182.45
Scn4a	0	0	1.41	6.32	0	0
Icam2	192.66	188.28	34.74	1.36	236.79	74.36
Mapk7	1.33	4.75	55.2	0	8.86	2.68
Epn2	0	0	2.78	0	0	0
B9d1	0	0	0.81	0	0	1.07
Sec24b	25.73	37.82	77.64	0.54	116.44	37.45
N4bp3	16.05	5.14	24.87	0	20.53	10.74
Rmnd5b	195.73	41.06	82.59	1.02	103.14	109.31
Nhp2	258.7	144.72	80.16	74.2	268.3	1862.62
Vps9d1	5.94	0.6	38.46	0.2	8.74	2.59
Zfp276	24.89	23.87	25.86	0.14	21.47	3.72
C1ql4	0	0	0.04	0	0	0
Mfsd10	63.39	21.93	59.38	0.2	140.62	115.43
Luzp1	0.5	0	16.39	0.07	59.4	29.86
Slc13a2	0	0	3.12	0	0	0
Kctd10	36.38	115.1	77.45	338.85	51.08	49.4
Poldip2	31.74	74.26	51.39	1.43	56.91	159.99
Sebox	0	0	0.05	0	0	0
Ift20	111.13	75.17	40.9	106.13	360.69	244.61
Col6a1	0	0	0.01	0	0	0
Pcbp3	1.4	4.96	5.36	0.2	5.69	10.05
Lgals9	359.37	765.08	129.34	1522.53	662.74	1121.56
Araf	74.34	72.01	84.39	0.48	140.28	131.94
Cfp	19.39	0	1720.78	0.07	12.74	0.24
Timp1	0	0	0	0	0	0.24
Uxt	33.51	19.82	11.7	0.54	28.03	67.34
Cnnm3	14.25	1.04	3.13	0.07	15.1	2.8
Lman2l	33.63	16.97	42.84	92.61	15.68	24.63
Mcm3ap	35.94	5.01	16.62	0.14	14.11	3.03
Pcnt	70.46	4.88	13.91	0	33.85	8.24
Ftcd	0	0	0	0	0	0
Mxd1	18.66	16.23	66.8	503.27	64.56	875.23
Gmcl1	28.15	39.24	34.31	0.41	17.97	9.58
Snrnp27	87.53	55.78	39.38	1.02	87.57	63.47
Oas1c	13.33	16.88	4.3	0.34	25.72	21.68
Oas1h	0	0	0.03	0	0	0
Ocrl	0	0.47	9.8	11.48	1.06	0.77
Calm1	2019.03	806.83	1652.47	6006.55	1403.83	1866.31
Agpat3	133.34	80.09	37.77	156.34	352.15	724.76
Slc26a3	0	0	0.16	0.48	0	0
Sema6b	0.01	0	0.74	0	0	0
Uhrf1	0.86	4.75	35.12	0	3.73	65.47
Dpp9	38.64	54.49	57.8	0.88	37.79	34.12
Ramp2	0	0	0.14	0	0	0
Lsr	0	0	12.22	0	0.57	0.06
Gramd1a	560.19	111	50.87	1.83	280.06	108.03
Hpn	0	0	7.99	0	0.54	0
Gabrg1	0	0	0.01	0	0	0
Ckb	0	0	357.67	0	16.82	27.51
Sp1	7.85	0.73	4.27	0	7.35	2.5
Itgb7	878.59	697.56	337.98	3660.18	958.43	929.57
Myg1	100.04	71.28	26.99	0.54	54.47	77.21
Rarg	6.61	0.35	3.71	0	1.42	0.15
Pfdn5	330.04	797.63	148.65	818.75	587.57	1165.46
Efnb2	0	0	0.04	0	0	0
Rrp15	103.74	13.56	18.81	0.14	20.03	54.7
Rnd2	0	0	0.23	0	0	0.45
Srr	6.93	2.46	5.83	0	5.15	3.18
Sync	0	0	0	0	0	0
Fndc5	4.64	4.71	2.95	0	0.01	0.21
Acp5	702.18	483.41	394.56	3.94	214.73	6.42
Cnn1	0	0	0.09	0	0	0
Fbxo9	42.55	26.72	22.74	0.27	55.6	22.72
Vps50	5.87	0.35	30.32	1.77	12.17	4.43
Hars	112.45	31.86	64.08	0.2	205.33	371.08
Zmat2	67.47	100.72	70.99	111.36	149.96	253.47
Ube2c	4.25	3.32	18.5	0	19.25	25.07
Smg5	48.38	30.52	44.69	0.34	27.62	20.43
Cct3	182.83	193.81	217.34	441.1	133.94	500.07
Glmp	172.12	112.99	152.99	350.4	335.35	285.24
Mef2d	21.02	1.25	10.43	0	13.01	5.98
Tmem79	0	0	0.37	0	0.14	1.13
Snd1	157.87	102.71	195.98	426.97	97.75	283.87
Col18a1	0	0	0.16	0	0	0
Slc19a1	75.85	24.44	9.82	0.2	10.11	91.16
Kpnb1	59.65	5.01	13.66	0	28.85	13.68
Npepps	10.67	13.17	16.26	74.94	10.94	5.38
Tbx21	14.6	6.69	28.74	0.2	1206.79	695.49
Mrpl10	31.86	30.05	35.2	14.54	18.41	30.75
Cyp51	40.76	30.44	67.35	701.34	5.17	122.3
Tcf25	169.43	456.78	222.77	222.93	281.29	515.15
Tubb6	0.03	0.17	97.13	84.52	12	58.74
Def8	1.08	12.09	21.23	0.34	5.82	9.7
Meox1	0	0	0.03	0	0	0
Sost	0	0	0.05	0	0	0
Nkx2-1	0	0	0	0	0	0
Pax9	0	0	0	0	0	0
Irx2	0	0	0	0	0	0
Col1a1	0	0	0.21	0	0	0
Itga3	0	0.04	0.4	0	0.69	0.45
Sgca	0	0	0.13	0	0	0
Dlx3	0	0	0.01	0	0	0
Foxm1	0	0.09	2.2	0	0.11	0.65
Itfg2	9.07	16.97	11.47	0.2	18.18	14.9
Nrip2	1.57	0.43	0.22	0	0.06	0.06
Tulp3	0.15	0.04	0.13	0	0	0.65
Gtf2h4	8.15	9.28	15.94	0.2	7.44	13.71
Tubb5	3997.4	1587.06	560.28	1005.12	361.45	1352.22
Ell2	0	0.22	16.99	76.51	5.02	1.78
Jup	0.06	0	258.44	0.07	61.27	18.86
Fkbp10	0	0	0.1	0	20.44	1.64
Klhl10	0	0	0.03	0	0.76	0.15
Mnx1	0	0	0	0	0	0
Nom1	86.03	4.92	33.82	0	24.19	22.34
Ergic1	17.4	14.16	112.02	585.29	53.11	729.69
Tnk1	0	0	0	0	0	0
Acap1	202.97	29.19	42.67	7.68	551.78	520.54
Tcea3	0	0	5.31	0.54	0	0
Csn3	0	0	0.08	0	0	0
Ifrd1	33.04	77.28	84.03	668.79	38.82	65.32
Stk38l	13.26	3.28	9.39	0.2	2.78	2.35
Brpf1	19.44	12.52	53.79	56.73	20.09	12.79
Akr1b3	69.85	59.84	74.73	0.2	53.52	80.16
Hoxc13	0	0	0	0	0	0
Hoxc11	0	0	0	0	0	0
Hoxc8	0.01	0	0	0	0	0
Hoxc6	0	0	0	0	0	0
Gstt1	0	0	1.9	0	1.71	10.56
Gstt3	0	0	7.9	0.07	0	0.21
Ddt	5.82	8.63	10.29	3.74	8.36	9.04
Tat	0	0	0	18.55	0.01	0
Marveld3	0	0	0.04	0	0	0
Ddx18	32.33	18.82	30.34	10.19	25.75	27.75
Ubl3	23.26	138.98	300.97	330.69	37.01	59.31
Gramd3	351.51	444.17	50.31	184.88	55.22	47.29
Eef1e1	104.47	79.7	25.75	0.68	25.16	79.24
Akt1	61.3	17.01	58.95	1.22	26.18	14.34
Cldn15	0	0	1.06	0	0	0
Il16	255.14	197.73	260.85	1.43	280.56	35.99
Tcirg1	28.27	0.56	119.01	462.51	177.47	77.96
Naglu	6.74	42.01	69.56	191.13	29.08	31.86
Coasy	13.24	43.61	44.38	0.27	46.31	66.24
Smo	0	0	0.4	0	0	0
Tspan33	0	0.09	21.83	193.99	0	0
Crnkl1	64.07	54.36	46.64	0.61	30.36	11.21
Rin2	0	0	25.07	0	0	0
Folh1	0	0	0.06	0	0	0
Chordc1	175.63	73.05	80.53	2.79	43.98	60.35
Rtcb	352.27	181.5	128.54	43.76	118.61	195.41
Pwp1	88.94	89.93	61.25	88.94	31.28	58.71
Fbxo7	83.41	47.79	44.21	100.63	71.03	35.99
Capns1	34.35	10.71	10.45	0.82	95.01	43.87
Lrp3	0	0	0	0	0	0
Dsg4	0	0	0.01	0	0	0
Evx2	0	0	0	0	0	0
Hoxd13	0	0	0	0	0	0
Hoxd12	0.01	0	0	0	0	0
Folr1	0	0	0.3	0	0	0
Clpb	42.97	10.32	32.07	194.19	40.39	156.24
Septin7	189.84	207.41	256.64	848.44	307.92	241.78
Zdhhc4	33.77	64.41	36.43	1319.51	85.47	164.36
Rac1	220.4	458.85	528.82	1529.33	363.3	397.88
Nup214	42.64	67.91	39.58	0.68	61.96	51.78
Aif1l	0	0	0	0	1.37	1.81
Cpa3	2.7	0.82	5.08	0	1.86	0.03
Ltbp1	0	0	2.09	0	0	0
Ugp2	2.69	10.92	48.65	0	5.93	4.79
Kcnh6	0.18	0.56	0.23	0.07	3.04	0.06
Trmt1	56.22	81.34	27.15	202.21	20.32	60.62
Nacc1	0.41	0.13	2.99	0	7.19	2.44
Nfix	4.43	2.03	2.99	79.22	0.05	0.36
Slc1a5	64.84	38.77	54.55	0.2	116.17	137.47
Uba1	160.83	176.23	273.63	139.42	79.01	110.44
Vwf	0	0.09	9.84	0.07	0	0
Siae	22.52	37.69	49.78	0.34	26.3	13.98
Vsig2	0	0	0.16	0	0.01	0
Esam	0	0	84.55	1.9	0	0
Spa17	0.02	0	0.56	0	1.91	1.4
Fam50a	82.15	47.97	61.06	78.82	161.58	271.91
Emd	5.17	15.59	15.11	29.56	7.52	19.66
Taco1	0.12	1.21	3.89	0	7.47	13.59
Grik3	0	0	0.04	0	0.01	0
Gria3	6.56	1.21	0.87	0	0	0
Npas1	0	0	0.12	0	0	0.06
Sipa1l2	0.09	0.43	3.93	17.39	4.47	1.22
Ap4e1	10.9	1.17	10.51	0	6.06	2.05
Blvra	102.4	49.35	100.65	107.97	91.24	124.68
Pdzd4	0	0	0.06	0	0.01	0
Srpk3	0	0	4.15	0	0.57	1.01
Idh3g	282.56	243.33	203.74	174.15	440.57	670.68
Pnck	0	0	0.31	0	0.01	0.09
Ssr4	184.54	206.89	118.64	645.96	243.73	503.47
Bcap31	322.75	352.3	166.79	260.84	757.56	850.66
Fam98a	9.25	2.81	8.45	0.07	10.79	13.92
Ltbp2	0	0	4.02	0	0	0
Kmt2a	62.82	14.42	9.49	0.54	57.82	6.22
Ift46	54.61	28.49	17.35	0.34	39.65	25.07
Tmem25	0	0	1.12	0	0	0.36
Cd3g	1790	785.5	8.53	572.99	120.3	127.3
Trappc6a	148.31	101.46	32.49	182.3	137.27	182.15
Supt6	29.78	2.59	51.17	0	74.18	29.48
Spag5	0	0	3.53	0	0	0.39
Foxn1	0	0	0	0	0	0
Unc119	17.75	0	43.13	10.46	179.58	115.64
Rab34	0	0	4.23	0	0	0.06
Sdf2	18.97	18.18	30.34	101.99	21.14	16.12
Ccne1	5.72	9.84	6.41	0	1.98	8.18
Hsf2bp	0	0	0.19	0	0	0.18
Bbc3	0.44	11.92	20.88	201.19	5.92	8.06
Mybpc3	0	0	0.52	0	0	0
Psmc3	335.67	356.74	172.95	423.85	511.13	1544.33
Acp2	0.97	12.56	279.37	7.95	12.27	7.08
Rapsn	0	0	0.16	0	2.5	2.32
Slc39a13	6.87	2.07	19.26	0.2	18.07	3.39
Celf2	226.36	106.77	214.48	312.35	163.86	105.2
Nr1h3	0	0	190.54	0.2	3.68	0.03
Ddb2	34.85	27.76	5.61	0.2	17.49	6.22
Spi1	0	0.82	919.44	1507.24	0.59	0.45
Sf3a1	25.62	20.33	52.46	104.03	29.24	42.15
Stat6	90.53	78.19	201.1	56.4	59.73	19.27
Clgn	0.02	0	0.01	0	0	0
Napsa	0.76	0.43	835.76	346.25	57.48	60.97
Vrk3	128.2	123.82	73.18	0.68	123.28	51.19
Smg9	7.75	5.14	11.43	11.28	10.72	8.21
Paxip1	13.05	4.58	15.63	10.06	10.35	16.57
Rmnd5a	29.79	2.63	9.45	0.07	12.01	2.68
Mov10	16.22	313.7	28.2	325.32	19.12	128.19
Ppm1j	1.45	0	0.66	0	226.47	174.44
Rhoc	0.01	0.13	6.11	103.62	233.56	238.6
Prr27	0	0.04	0	0	0	0
Tead3	0	0	0	0	0	0
Ppard	3.06	0	0.5	0.07	1.02	0.27
Def6	182.26	75.47	62.03	0.88	405.06	142.44
Peg3	0	0	0	0	0	0
Zim1	0	0	0.01	17.46	0	0
Metrn	0.43	2.98	0.75	0	1.06	31.11
Lmf1	31.55	6.04	27.83	0.48	70	49.28
Ciao3	129.38	40.24	54.33	97.64	79.6	80.49
Angptl4	13.77	4.53	49.6	0.07	16.42	7.44
Dbf4	1.57	11.27	15.44	43.49	11.52	16.39
Daxx	57.33	361.36	44.34	254.12	14.17	130.45
Cd320	41.45	24.05	8.14	0.34	14.82	200.32
Ipo4	16.28	2.12	8.93	0	7.12	21.12
Tm9sf1	1.56	20.59	26.64	145.13	12.49	13.27
Rec8	0	0	0.43	0	0.46	0.42
Irf9	125.79	704.68	182.47	242.77	76.61	141.99
Gmpr2	23.42	24.74	25.3	66.25	33.71	43.75
Mdp1	107.74	171.31	72.82	75.49	214.94	228.87
Dhrs1	66.01	88.68	137.36	127.33	80.5	71.15
Ncan	0	0	0	0.41	0	0
Tmem161a	67.65	31.26	35.69	1.9	81.78	159.63
Armc6	0.03	13.73	7.15	0	1.4	24.48
Borcs8	39.58	24.74	33.6	655.68	109.99	125.37
Slc25a42	0.01	0.39	0.56	0	1.06	1.31
Snx9	0.63	0	55.43	0	3.08	5.65
Ranbp3	56.98	21.46	66.09	0.2	38.8	23.5
Ndufa11	151.31	112.6	58.3	228.91	267.79	839.74
Bmp8b	0	0	0.03	0	0	0
Nr2f6	0	0.04	9.24	0	6.08	5.23
Use1	291	658.79	97.2	953.42	284.22	263.05
Ocel1	22.21	16.49	26.19	42.74	31.77	84.98
Dyrk1b	1.57	0.56	3.71	0	4.89	0.36
Braf	1.48	0	6.7	0	9.58	0.24
Ndufb2	25.58	17.36	8.67	0.34	38.68	93.04
Hltf	9.27	0.22	47.7	0.14	30.8	7.55
Prpf6	118.58	65.71	73.65	214.84	55.11	35.6
Rgs19	412.32	133.23	242.85	167.28	166.46	112.64
Rgs20	0	0	0	0	0	0
Abhd3	0	0	0.61	0	0	0
Snrpd1	53.81	38.99	35.43	7.68	91.85	356.33
Tchp	15.05	11.44	6.57	0.07	25.79	6.45
Tiam1	0	0	2.68	0	0.12	2.41
Tsc2	16.44	45.03	52.43	526.65	94.83	32.87
Rpl3l	0	0	1.78	1.56	0	0
Slc9a3r2	0.03	0	3.03	0	17.76	3.21
Puf60	526.94	350.79	222.16	165.58	781.27	882.96
Golga2	25.25	0.09	26.95	0	26.69	5.23
Uck1	34.19	1.77	18.82	0.07	6.46	8.09
Scin	0	0.52	2.53	71.89	0	0
Ikzf4	0.22	46.71	0.88	2.85	0.01	3.15
Mien1	64.71	74.73	22.71	58.3	68.02	81.91
Pon1	0	0	0.06	0	0	0
Axl	5.59	0.09	1400.96	430.78	1.91	1.07
Tgfb1	0.82	3.28	7.07	0.14	0.76	8.83
Ccdc97	2.6	11.66	37.79	0.14	19.48	8.24
Zfp40	8.9	0	3.97	0	4.87	0.86
Akap8l	72.68	45.5	41.21	0.54	116.07	31.5
Shh	0	0	0	0	0	0
Pdcd2l	9.97	30.61	34.5	0.2	9.21	6.9
Gtf2f1	156.89	14.16	54.3	153.42	253.36	366.77
Clpp	105.47	46.37	35.5	0.41	104.41	251.15
Alkbh7	57.39	28.8	14.07	55.58	56.77	69.15
Pspn	0.48	0	0.12	0	0.08	0.03
Dennd1c	130.79	41.84	80.13	145.4	141.67	23.65
Med6	1.15	9.33	9.06	4.89	3.07	1.58
Prkd1	0	0	0	0	0	0
Lcp2	202.13	317.76	413.3	0.95	135.86	99.58
Cse1l	38.33	52.33	88.11	17.67	21.09	11.69
Naa20	8.99	36.65	20.72	262.2	4	6.07
Prkra	1.62	2.16	26.36	0.27	12.44	8.54
Fkbp7	0	0	2.24	0	4.14	0.77
Plekha3	6.98	8.63	4.15	0	7.42	1.81
Ykt6	16.77	5.57	17.45	89.21	41.14	64.81
Baz1b	23.53	6.22	44.11	4.96	40.11	25.85
Pex6	30.01	24.52	28.08	1.36	29.7	16.66
Mrpl2	53.11	38.25	28.12	143.91	31.42	76.98
Mea1	144.36	117.35	50.71	87.79	348.7	837.93
Gnmt	1.76	0.04	1.65	0.07	0.09	0.33
Grin2d	0	0.09	0.04	0	0.21	0
Kdelr1	6.13	31.39	36.46	66.45	3.72	8.86
Tmem143	0.89	0.04	0.78	0	2.54	1.1
Pdxk-ps	0	0.22	0.12	0	0.02	0.45
Ggct	36.74	14.2	30.42	0.14	140.5	150.59
Jag2	0.01	2.63	0.21	0	1.81	0.54
Btbd6	26.44	40.67	10.24	0.14	20.92	8.98
Nudt14	16.6	25.73	26.8	0.75	53.33	58.21
Epdr1	8.17	0	0.7	0	0.01	0
Flii	17.65	18	107.98	50.28	42.47	38.49
Top3a	24.61	62.13	24.08	44.84	10.66	10.74
Atg4d	48.61	88.29	29.97	0.75	121.53	77.81
Qtrt1	96.39	8.33	8.45	0.41	9.37	12.43
Plin4	0	0	0.45	0	0.27	0.83
Hdgfl2	52.07	11.66	39.95	0.75	32.13	43.22
Chaf1a	4.39	0	10.72	0	2.97	10.26
Adprh	59.9	110.65	129.96	317.71	118.77	110.5
Tmem39a	0.22	43.56	37.57	158.79	41.89	44.67
Timmdc1	21.4	7.38	6.54	21.34	7.05	10.08
Pla1a	0	0	0.62	54.02	0.72	0.98
Mcm2	154.08	56.38	70.18	0.27	66.14	246.78
Tpra1	19.19	13.43	50.37	1.02	24.85	9.07
Nab1	18.98	14.68	32.19	0.2	34.62	12.55
Adgre5	52.41	79.14	424.57	160.28	341.61	98.69
Il17ra	145.29	947.4	360.53	6.52	169.85	190.03
Lamb1	0	0	0.14	0	1.2	0.33
Kcnn1	0	0	0.54	0	0	0
Arrdc2	16.42	3.67	55.23	218.72	10	1.9
Ppp1r17	0	0	0.04	0	0	0
Cd36	8.5	0.22	194.38	0	0.03	0
Map2k7	12.26	4.53	1.99	0.27	13.56	2.62
Timm44	77.59	51.29	46.36	166.6	145.53	163.53
Ap2a2	77.06	24.74	101.51	23.58	26.84	21.47
Pnkp	142.56	70.59	90.8	294.07	258.53	167.66
Med25	5.96	32.6	30.04	0.2	9.21	16.75
Bcam	0	0	1.03	0	0	0.09
Clptm1	77.97	81.38	269.17	746.05	53.81	90.18
Relb	56.08	14.46	311.22	523.79	28.02	37.68
Tomm40	55.19	20.64	54.81	7.88	28.68	127.75
Apoe	44.12	24.18	3838.31	2057.4	26.22	2.26
Apoc2	0	0	0	0	0	0
Hbp1	111.04	180.16	128.8	246.64	68.68	6.34
Prkar2b	1.08	0.99	19.97	0	1.51	2.59
Cdkn1b	20.32	71.54	27.78	1.83	46.7	16.03
Klf4	0	0	9.62	0.14	0.01	0.09
Ap1m1	316.57	210.99	147.17	307.46	206.1	287.29
Rab8a	594.23	470.63	402.9	912.78	741.5	527.05
Hmgn2	204.78	24	102.18	34.86	64.05	143.21
Fam32a	309.92	217.81	266.96	239.03	599.21	226.47
Elf3	0	0	0.09	0	0	0.09
Cyp2c29	0	0.52	0	0	0	0
Stard3nl	56.86	60.79	92.16	125.97	74.06	73.64
Stk11	26.16	8.63	12.69	94.31	23.89	18.83
Efna2	0	0	1.77	1.29	0	0.03
Atp5d	332.32	403.41	196.43	583.59	749.02	3507.57
Ppp5c	21.65	25.34	40.09	24.53	10.94	16.51
Cdk12	13.38	5.05	6.5	0	18.15	5.62
Lipe	0.38	2.94	61.29	99.27	8.81	2.08
Pafah1b2	74.39	62.77	75.02	21.81	65.07	69.18
Tbc1d8	0.45	0.3	157.69	221.16	0	0.39
Cnot11	8.48	16.23	16.41	0.07	6.52	11.75
Slc2a3	9.37	14.85	83.98	0.48	16.78	4.05
Foxj2	1.43	2.89	4.6	0	6.86	1.73
Sri	671.86	336.75	225.43	692.5	405.7	253.35
Dgcr2	50.6	16.58	42.91	52.59	36.17	27.69
Irf3	209.27	88.76	95.34	527.12	367.98	229.14
Bcl2l12	6.51	1.38	5.91	0.41	2.93	2.91
Zfp959	14.25	17.83	10.85	0.14	5.34	1.1
Mpnd	78.51	112.25	38.81	179.04	263.99	276.52
Sh3gl1	13.12	35.14	40.33	0.75	3.73	6.57
Ebi3	3.12	0	67.81	0	0	0.03
Yju2	51.19	9.67	25.08	0.2	25.24	69.45
Ranbp2	13.12	5.87	50.43	0.2	38.01	22.87
Edar	0	0	0.01	0	0	0
Grk5	0.27	1.47	8.84	0.07	1.51	1.01
Dvl3	1.11	0.09	2.9	0.07	2.85	1.67
Abcf3	136.92	83.54	65.18	1.36	149.94	66.57
Eif2b5	198.1	76.76	67.04	0.54	138.55	194.19
Cyth2	51.88	26.81	29.81	103.69	37.98	30.58
Sult2b1	7.47	0	0.69	0	7.93	14.37
Car11	0	0	0.45	0	0.01	0
Dlgap1	0.01	0	0.13	0	0	0
Plag1	0	0	0.27	0	0	0.06
Hck	0	0.65	674.34	933.98	0	0.21
Mrpl4	61.97	49.3	77.27	73.11	122.55	201.96
Keap1	34.62	117.65	55.21	145.4	49.27	139.23
Ap1m2	0.01	7.86	0.35	0.34	6.54	4.85
Glg1	56.15	17.27	122.49	237.61	52.88	31.26
Atp8b3	0	0	0.03	0	0	0
Btbd2	8.3	6.61	13.81	0.07	26.17	3.24
Csnk1g2	23.11	31	7.36	113.2	5.49	2.05
Abhd17a	6.56	7.68	24.16	0.27	8.78	11.9
Mob3a	67.63	25.82	88.46	54.02	200.55	95.09
Cacnb3	0	0.86	24.6	960.82	0	0
Ccdc65	0	0	0.04	0	0	0
Fkbp11	0.78	0	6.04	64.34	0.5	0.65
Ddx23	3.83	0.3	6.06	0	12.51	13.03
Pld3	520.58	263.01	698.06	149.41	619.73	1437.29
Grik5	0	0	0.47	0	2.01	0
Cd79a	3.62	3.45	120.07	1567.78	3.63	0.3
Rabac1	306.02	1031.93	134.96	636.92	575.15	907.44
Etv3	12.83	7.77	54.49	260.44	8.87	18.95
Prkcsh	34.84	22.32	67.11	0.34	52.8	92.17
Elavl3	0.02	0.04	0.05	0.27	0.06	0
Rab3b	0	0.47	0.27	0	0	0
St8sia6	1.95	62.69	151.85	1.09	0.16	0
Fcgrt	60.28	32.51	395.97	0.61	1.58	0.42
Nosip	90.24	67.35	54.37	0.54	107.07	154.9
Pih1d1	69.07	70.93	36.07	0.27	92.47	264.51
Rps11	748.58	1241.5	307.7	470.59	477.99	1174.48
Supt5	8.36	49.95	39.36	0.14	79.52	69.63
Dll3	0	0	0.12	0	0	0
Paf1	61.83	21.89	63.82	222.79	137.56	51.31
Timm50	208.17	100.94	64.47	303.17	203.63	1076.29
Med29	11.79	8.76	6.58	0.14	19.52	45.98
Bicd1	0	0.6	1.41	0.27	9.81	5.32
Ncstn	11.61	39.42	121.55	128.21	55.01	108.65
Pex19	38.49	46.5	55.58	0.61	70.29	76.38
Phyhip	0	0	0.01	0	0	0
Crhr2	0	0	0	0	0	0
Inmt	0	0	0	0	0	0
Cyp4f18	10.04	0.09	252.99	166.13	0.12	0
Impdh1	11.41	27.76	15.22	0.07	11.08	27.78
Psg18	0	0	0.03	0	0	0
Dusp3	0	0	30.52	6.39	2.97	10.35
Prodh	8.42	0	2.82	0	9.99	40.06
Ess2	141.35	37.69	41.25	1.43	136.71	96.43
Slc25a1	21.34	42.31	87.35	0.41	105.49	383.33
Dgcr6	19.03	9.07	8.21	0.2	11.76	37.74
Ddr1	0.01	5.09	56.74	0.2	0	0.06
Ier3	8.13	10.84	48.47	637.13	1.52	22.55
Fosb	0.99	0	11.43	0	0	0
Klc4	1.9	27.03	16.43	0.07	62.7	10.77
Ercc1	72.63	49	18.34	794.22	137.61	251.87
Cyp17a1	0	0	0.05	0	14.62	0
As3mt	13.11	10.75	22.75	0	185.52	9.64
Homer3	0.94	0.73	1.14	0	1.48	0.57
Crtc1	9.05	0.26	5.04	0	23.66	5.32
Rnf215	23.43	3.93	20.01	0.14	13.07	8.83
Sec14l2	1.03	0	0	0	0	0
Aven	21.99	36.7	1.18	0.07	3.42	3.57
Cp	0	0	6.24	0.07	0.01	0
Crot	100.44	102.23	54.9	29.9	87.17	14.9
Rps6ka1	78.29	96.49	395.84	1.49	151.31	103.89
Calb2	0	0	0	0	0	0
Snrnp200	47.7	7.6	60.57	0.41	17.18	11.01
Ciao1	7.41	44.38	39.65	58.77	36.37	29.03
Has1	0	0	0	0	0	0
Taf6l	70.64	51.98	106.82	135.21	55.86	68.53
Insig2	6.05	4.84	9.42	0	8.66	5.29
Kpna6	25.04	21.8	13.7	215.12	14.54	30.84
Man1a	11.98	9.2	41.11	64.21	9.52	3.6
Itpkc	0	2.2	2.61	0	0.52	0.45
Coq8b	9.23	16.66	18.71	0	23.17	19.84
Brd8	50.53	35.45	54.55	661.18	83.19	24.92
Kif20a	0.01	0	11.4	0.07	2.44	3.69
Farsa	93.05	99.64	49.33	0.82	149.31	568.07
Gcdh	29.99	17.74	21.33	0.27	35.97	54.16
Mast2	7.26	0	3.46	0.07	7.22	5.29
Dnase2a	0.03	4.96	126.28	110.82	2.51	2.97
Rad23a	1.95	8.72	48.22	2.85	15.02	68.02
Calr	21.4	27.85	184.53	49.12	73.52	87.33
Syce2	6.59	7.99	11.22	0.07	25.86	40.33
Nfat5	23.37	2.25	11.22	15.02	11.36	4.64
Nob1	25.69	35.23	22.68	0.41	11.01	28.82
Nqo1	0	0	0.81	0.61	0	12.73
Ppfia3	0	0	0.31	0	0	0.03
Gys1	14.26	16.66	18.06	0.07	7.78	24.66
Ruvbl2	81.27	32.73	44.63	7	41.74	122.42
Lin7b	0	0	0.05	0	0	0
Bax	78.59	72.57	64.55	314.32	155.14	785.88
Il7r	391.37	1099.72	11.05	257.51	60.66	5.21
Tfam	28.99	73.22	27.43	77.53	13.58	15.47
Zfp81	15.19	14.03	9.05	0	5.4	1.22
Efnb3	0	0	0.04	0	0.2	0
Mmd	0.86	3.93	11.93	110.41	8.77	3.54
Hlf	0	0	0	0	0	0
Fam162a	53.82	22.32	20.19	60.34	13.85	43.28
Rpl8	1125.76	5460.59	541.4	1499.43	1136.77	5345.74
Grm3	0	0	0	0	0	0
Ssbp2	196.42	159.57	9	1.09	136.95	43.4
Fancl	2.53	7.38	25.03	146.36	16.86	18.56
Brinp2	0	0	0.16	0	0	0
Gstm5	0	0	1.68	0	0	0.12
Gstm7	0	0	0.76	0	8	0.33
Gstm3	0	0	0	0	0.01	0
Stat3	100.53	118.12	219.86	371.39	102.68	94.49
Stat5a	38.01	30.96	43.93	504.84	20.71	15.23
Cavin1	0	0	0.04	0	0	0
Map3k11	4.73	18.82	41.7	0.61	24.75	12.88
Akt2	43.01	42.83	42.2	215.32	54.73	70.25
Dnaja3	60.2	16.92	45.31	97.5	12.36	18.08
Hmox2	104.54	90.84	121.34	841.78	111.52	122.16
Cdip1	53.86	17.31	30.6	170.14	24.65	17.37
Map3k20	0.01	0	7.15	0	0.01	0.39
Cwc15	94.82	104.95	86.06	37.23	136.25	98.3
Col5a3	0	0	0.01	0	0	0
Dnmt1	57.19	15.02	39.84	0.41	124.89	107.49
Ppan	118.11	45.85	32.34	0.2	90.93	267.12
Angptl2	0.01	0	2.39	0.07	0	0.03
Cacna1e	0.08	0	3.1	0.82	0	0
Cacna1b	0	0	0.03	0	0	0
Trmt10a	4.18	7.9	6.37	0.07	4.92	10.8
Etv1	0	0	4.56	0	0.62	0
Kifc2	1.06	1.73	1.43	0	0.67	0.27
Psap	8.79	605.98	5013.2	3126.39	402.84	468.4
Ikbkg	51.11	61.61	49.73	144.59	11.07	21.77
Pax2	0	0	0.01	0	0	0
Wars2	6.54	11.1	9.17	0.07	16.69	10.74
Atn1	0.2	0	0.22	0	0.38	0.03
Phb2	113.74	162.55	115.82	173.4	90.64	213.8
Ptpn6	431.6	226.53	1019.43	808.96	528.69	811.07
Eno2	0.05	1.3	1.34	405.7	0.01	0.06
Emg1	394.68	291.77	62.61	29.28	89.18	114.36
Lpcat3	54.99	27.59	56.3	0.34	55.32	58.68
Atp6v1f	288.65	174.59	140.67	467.47	201.24	124.65
Il12b	0	0.13	8.38	274.77	0	0
Clcn5	1.8	0	5.34	0	1.66	2.08
Clcn3	26.04	26.81	33.51	0.27	23.01	20.23
Hif3a	0	0	0.14	0.14	0	0.03
Gpx6	0	0	0	0	0	0
Gpx5	0	0	0	0	0	0
Pde1c	0	0	0.14	2.38	2.42	0.03
Utp20	12.81	2.37	6.5	0.07	5.91	5.71
Spic	8.68	0.26	506.17	801.63	2.26	0
9330159F19Rik	0	0	0.05	0.07	0	0
Cul3	29.41	7.04	9.63	0.61	17.93	2.8
Sst	0	0	0.04	0	0	0
Il11	0	0	0.05	0	0.02	0
Large1	0	0	1.72	0	0.56	0.27
Ddx56	220.08	79.44	52.52	0.34	134.19	595.19
Tmed4	73.67	54.18	60.86	169.12	81.43	31.41
Col26a1	0	0	0	0	0	0
Bid	110.05	32.34	80.59	74.74	118.36	134.95
Ralb	13.92	11.83	60.62	0	0.12	2.29
Ppp1cc	14.89	6.99	13.65	0.48	4.08	3.18
Dnajb11	174.86	39.5	148.18	152.4	145.27	154.75
Tbccd1	9.85	23.7	16.96	0.07	9.36	4.76
Clec11a	0	0	0.63	0	1.92	0.54
Zfp324	0.02	0	10.86	0.07	4.34	9.25
Gab2	0	0	52.67	1.9	17.91	8.51
Coro1c	25.97	24.74	138.61	172.24	45.72	158
Tax1bp1	222.55	121.32	197.06	48.11	287.64	111.95
Psg17	0	0	0	0	0	0
Psg19	0	0	0.03	0	0	0
Ctse	19.33	18.44	12.05	5.5	22.08	4.94
Ndrg2	11.76	19.3	0.7	0.2	14.65	1.78
Mettl17	8.05	10.71	14.75	0.14	32.91	8.06
Arhgef40	0.01	0	2.28	0.07	0.21	0
Pnpla6	7.24	0	15.02	0.14	4.35	2.65
Mcoln1	26.52	68.39	54.86	28.13	66.41	67.1
Arhgef18	45.05	8.38	3.81	0.14	83.96	1.78
Pkn2	32.4	40.11	45.92	89.35	68.21	29.51
Cd33	0	0	15.1	0	0.01	0
Etfb	30.04	15.5	29.22	29.96	80.35	184.05
Nkg7	2787.6	605.94	9.98	90.57	18778.1	19104
Stxbp2	197.51	62.56	217.12	202.61	345.01	359.18
Pcp2	0	0	0.05	0	0.48	0.21
Sgce	0	0	0.16	0	6.89	0.54
Chn2	0.01	0	74.66	0	66.33	46.52
Wwox	5.98	9.28	6.31	0	6.4	10.44
Slbp	42.48	58.54	65.72	124	214.45	175.55
Tyr	0	0	0.03	0	0	0
Ghrhr	0	0	0	0	0	0
Aqp1	0	0	0.72	0	0	0
Arid3b	32.67	4.06	18.37	0.75	32.29	13
Cnn2	1359.82	803.98	883.52	996.49	1542.33	1607.03
Polr2e	177.5	151.02	86.36	126.18	185.9	289.05
Abca13	0	0	0.88	0	0.01	0.09
Myo9b	30.77	34.97	63.68	0.14	42.52	17.04
Hdac9	0	2.25	22.65	0	0	0.06
Ly9	4.21	20.9	126.87	0.2	61.58	19.01
Cd244a	0	0	136.11	0.14	341.79	122.48
Adgre1	0	0.13	1143.19	1048	0	0.03
Mtfp1	11.6	5.35	2.7	0.07	5.86	8.15
Rab23	0.01	0.39	3.21	0	0.5	0.21
Rab11a	50.81	88.16	118.25	1346.14	196.61	235.45
Eif2b2	118.7	98.13	90.76	1.77	171.58	182.15
Dlst	38.12	92.18	144.3	1.43	63.57	115.11
Pgf	0	0	1.65	0.14	0	0
Ulk2	11.72	25.21	50.64	40.36	15.79	8.06
Ccl24	0	0	18.12	0	0	0
Dgkq	5.21	15.76	5.93	12.5	2.25	1.25
Tmed11	0	0	0	0	0	0
Grap	511.36	117.17	81.97	541.6	380.51	143.9
Pou1f1	0	0	0.1	0	0.01	0
Chmp2b	59.01	192.21	144.48	184.95	52.15	45.57
Plod3	8.08	12.82	109.99	217.02	4.12	22.52
Ap1s1	49.73	56.04	54.97	0.95	138.54	197.05
Mapk13	0.01	0	5.2	0	0	0
Srpk1	239.53	146.66	32.34	0.61	78.31	78.05
Pax3	0	0	0	0	0.01	0
Lbr	86.18	476.03	187.58	6.93	94.93	90.57
Crabp2	0	0	0	0	0	0
Nes	0.01	0	0.18	0	0	0
Bcan	0	0	0	0	0	0
Hapln2	0	0	0	0	0	0
Prcc	0.89	6.04	0.84	0	4.53	0.71
Rrnad1	13.98	0	10.87	0	7.15	4.31
Hdgf	88.93	54.74	84.74	1056.97	68.11	120.73
Slc25a18	0	0	0.17	0	0	0
Thop1	0.02	0.04	9.55	0	6.37	85.93
Apba3	0.01	1.73	8.26	0.14	2.94	1.16
Matk	17.87	70.8	46.14	0.41	0.86	6.28
Pias4	42.02	23.57	28.78	4.01	70.61	56.3
Map2k1	30.2	66.83	189.27	195.21	11.43	30.75
Sgta	221.05	67.05	106.41	356.58	209.96	328.28
Nmrk2	0	0	0	0	0	0
Tmem242	44.57	42.44	26.55	131.81	12.37	94.2
Dtx2	24.77	59.28	44.98	1.49	18.74	23.71
Zp3	0	0	0	0	0	0
Hspb1	0	0	0.62	0	0	0.06
Rasa4	0.02	1.42	154.01	279.94	14.31	12.85
Syt5	0	0	0	0	0	0.21
Hnrnpa2b1	408.44	169.41	400.25	252.89	466.34	550.61
Fxyd4	1.43	0.09	0.71	0	0.01	0.03
Ccdc130	67.04	11.44	21.33	0	67.5	30.72
Mri1	104.02	53.62	40	0.68	125.57	304.01
Prkacb	35.78	177.44	145.97	1.7	66.36	19.66
Sgsh	11.79	7.56	47.74	5.98	23.76	0.71
Chd5	0	0	0.22	0	0.16	0.12
Cstb	28.13	20.42	36.46	412.91	20.55	12.55
Sh2b2	0	0	11.1	5.91	0.03	0.45
Pex5	0.03	12.91	28.21	0.27	5.13	1.87
Jkamp	49.23	35.58	24.61	2.72	51.7	22.84
Cd44	7.97	3.93	578.68	178.36	41.39	20.08
Slc1a2	0	0.13	2.7	0	0.01	0
Eif2ak4	5.7	1.25	18.72	1.43	4.68	2.26
Wdr1	496.18	400.48	659.98	3261.74	511.79	527.29
Slc2a9	3.81	3.15	3.39	0	1.61	2.8
Ccn4	0	0	0.06	0	0	0
Ndrg1	0.01	4.1	13.29	878.68	7.27	5.89
4930550C14Rik	0	0	0.06	0	1.13	0.06
Man2b1	131.88	138.11	1363.75	1280.3	224.58	117.22
Klf5	0.01	0	0.79	0.07	0.12	0
Wdr83	64.83	18.22	15.58	0.34	71.46	66.86
Prdx2	102.92	181.29	117.59	28.54	171.67	261.12
Polr2a	46.72	39.63	37.27	1.16	103.89	26.38
Shbg	0	0	0.06	0	0	0
Senp3	3.5	2.63	10.89	3.6	0.72	2.47
Corin	0	0	0.27	0	0	0
Plekha8	0	0	1.42	0.07	0.55	0.92
G6pc2	0	0	0	0	0	0
Spc25	7.1	6.43	15.51	0.07	40.05	61.66
Dnah2	0	0.47	9.17	429.96	0.54	0
Ripk4	0	0	0.18	0	0	0.06
Ufd1	95.58	58.72	52.93	12.43	120.3	193.51
Zfp287	5.74	0.04	4.2	0	4.88	1.16
Prlr	0.01	0.04	0.89	0.07	0	0
Letm1	200.7	65.45	91.9	12.37	128.83	114.18
Ubqln1	56.02	85.61	179.09	32.41	48.23	77.06
Fgfr4	0	0	0	0	0	0
Cadm3	0	0	6.26	0.14	0.1	0
Fcer1a	0	0	0.76	0	0	0
Txn2	522.87	331.27	172.07	136.44	498.14	2178.61
Casp14	0	0	0.12	0	0	0
Slc1a6	0	0	0	0	0	0
Slc1a3	0	0	42.6	56.26	0	0
Crbn	53.02	161.9	41.87	170.34	44.51	18.92
Il5ra	0	0	3.5	0	0	0
Msh6	8.38	3.02	19.92	0.07	1.44	1.84
Fbxo11	9.06	0.52	6.83	0	1.13	0.59
Mlxipl	0	0	0.12	0	0	0
Tbl2	8.93	14.42	23.8	0	35.04	31.38
Bud23	113.24	26.29	53.56	0.14	85.86	139.2
Nid1	0	0.09	1.43	0.88	0	0
Mcm5	54.89	50.77	96.12	3.4	82.31	587.22
Hmox1	0.01	3.93	2481.6	803.32	9.7	92.89
Mprip	33.4	4.79	10.3	0.07	28.72	3.45
Cic	6.75	22.32	8.66	0.34	20.48	5.59
Pafah1b3	25.18	23.79	29.58	225.38	22.5	23.68
Il27ra	72.19	48.31	4.15	0.54	46.57	27.57
Prkaca	4.3	7.04	8.42	12.64	2.29	1.64
Asf1b	48.36	4.75	29.35	0.07	32.93	70.11
Myl10	0	0	0.05	0	0	0.48
Ddx39a	314.99	83.97	111.02	192.49	217.41	537.64
Dnajb1	543.33	277.56	191.63	719.48	231.52	242.91
Msh4	1.24	0.52	0.12	6.86	0	0.24
Usp40	6.02	2.07	10.96	0.2	10.79	1.78
Evx1	0	0	0	0	0	0
Kbtbd4	11.21	12.65	10.51	29.42	10.52	10.41
Celf1	36.72	70.55	71.66	0.41	49.08	21.65
Ndufs3	191.41	79.18	44.13	83.91	92.77	198.74
Por	17.15	28.75	216.08	209.48	103.46	145.03
Igf1r	15.87	3.5	1.85	0	1.08	0.24
Insr	4.03	31.43	19.08	210.77	11.45	8.98
Fcer2a	0.01	0.09	28.44	101.65	3.39	0.3
Cyp2a5	0	0	0	0	0	0
Atp4a	0	0	0.44	0	3.48	0.03
Trim28	94.82	20.03	47.72	0.2	72.72	51.25
Ube2m	0.31	2.25	2.84	0	5.15	4.07
Adcy9	0	0	0.59	0	0.93	0.12
Mef2c	0	0	114.51	0.68	58.4	23.59
Ctr9	45.8	11.01	53.05	0.2	34.51	24.21
Eif4g2	178.4	110.48	115.33	123.39	90.33	26.86
Irag1	0	0	1.68	0.07	0.59	0
Pcyt1a	2.59	0.13	50.55	431.59	12.83	3.57
Zfp592	37.49	40.84	52.05	53.81	36.45	20.67
Psmd4	439.07	293.97	190.62	777.44	441.85	1072.81
Tmod4	3.49	0	0.12	0	0.42	0
Insrr	0	0	0.04	0	0.92	1.1
Cabp5	0	0	0.04	0	0	0
Snx6	272.25	140.06	128.94	662.81	245.09	184.74
Mthfd2	26.03	22.41	93.78	489.21	13.78	811.1
Kit	0.04	1.21	110.98	343.74	34.95	11.39
Tomm40l	12.98	9.89	12.32	0.41	9.45	34.12
Nr1i3	0	1.77	0.1	0	0.04	0.03
Apoa2	1.59	0	0.22	0	0.9	1.1
Pan2	2.48	6.3	18.64	13.45	14.81	4.43
Cs	37.55	89.11	169.61	36.35	53.88	239.67
Ampd3	0.23	5.01	60.68	0	0.01	0.03
Bcas2	213.2	152.32	67.81	271.31	196.61	264.92
Sh2d1a	65.62	123.52	0.59	0.41	145.36	35.69
Ctcf	56.71	17.36	20.44	0.27	73.94	47.68
Pard6a	17.8	5.35	6.96	0.41	10.28	16.51
Agrp	1.74	0.39	0.16	0	0.62	0.06
Pvalb	0	0	0	0	0	0
Tfap4	0.03	0.47	0.21	0	0.01	0.03
Ranbp1	210.73	53.36	67.09	54.63	90.01	420.99
Cd247	616.34	835.75	4.72	5.23	440.18	245.56
Rfx5	7.93	0.22	19.04	0	2.47	1.43
Psmb4	129.78	233.61	99.61	1007.84	337.71	674.13
Mmp8	0	0	0.88	260.1	0	0
Slc30a4	0.07	29.83	3.79	0.2	0.18	0
Sqor	6.75	4.62	33.29	30.85	2.95	0.42
Bloc1s6	48.11	225.37	81.33	273.62	112.78	68.5
Metap1	49.06	27.42	41.67	1.16	25.99	41.08
Gpr108	77.58	86.39	118.66	2.45	241.16	219.27
Tnfsf14	1.05	0	10.92	0	16.35	7.85
Gata6	0	0	0.28	0	0.4	0
Rsl1d1	203.37	81.94	97.25	0.48	92.46	172.27
Cnga2	0	0	0	0	0	0.06
Apc	20.4	3.37	6.72	0.2	14.49	4.79
Reep5	124.27	332.7	470.99	397.48	895.84	2036.17
Ergic3	71.12	168.33	105.18	0.82	221.63	273.37
Uqcc1	67.03	60.87	54.15	0.41	60.54	41.76
Spo11	0.15	0	0.14	0	6.11	0.09
Ncoa2	32.37	8.29	29.1	40.84	35.67	7.58
Prl4a1	0	0	0	0	0	0
Trh	0	0	0	0	0	0
Nr2c2	10.97	4.49	4.95	0.07	12.3	1.7
Nr2c1	7.1	3.02	7.24	2.51	5.28	3.03
Smpd4	19.8	11.1	22.87	0.2	16.64	29.65
Pex1	9.16	3.89	5.84	144.18	5.4	4.22
Otx1	0	0	0	0	0	0
Kctd20	37.61	32.73	94.95	0.2	21.63	19.99
Itgae	13.64	56.04	3.18	0.88	6.14	0.68
Ctns	6.27	22.88	50.09	156.55	12.16	6.81
P2rx5	0	0.04	4.38	0.48	0	0
Shpk	2.07	12.26	6.85	0	3.56	0.39
Trpv1	0	0	0.03	0.41	0.01	0
Ephb3	0.01	0	0.35	0	0.01	0
Tuft1	0.01	0	7.6	0	0.15	1.37
Rcn1	48.45	47.06	20.52	0.2	101.68	153.33
Dnase1	0	0	0.19	0	0.93	0
Trap1	57.21	74.56	66.18	132.63	57.12	114.01
Naa60	81.69	56.64	81.34	1.22	52.79	36.52
1700037C18Rik	16.06	8.12	5.56	0	12.94	48.57
Ankrd13d	5.05	6.22	6.39	0	4.17	0.95
Tyrp1	0	0	0.05	0	0	0
Tpr	352.82	47.45	116.14	0.34	456.35	168.32
Pdc	0	0	0	0	0	0
Odr4	41.38	33.68	51.97	0.41	37.6	22.75
Prg4	1.4	0.04	7.25	0	0.29	0
Dhx34	14.41	24.7	39.49	0	22.97	17.73
Kptn	41.65	25.21	29.59	0.34	44.54	103.89
Napa	380.4	194.07	198.19	447.36	480.99	759.76
Sra1	469.89	179.56	74.35	193.24	344.38	534.25
Calcoco2	0	0	0	0	0	0
Atp5g1	127.75	3.84	35.4	2.51	6.99	34.86
Snf8	3.57	7.3	10.21	18.75	3.63	9.22
Tbcb	92.91	41.32	84.09	430.5	166.75	331.97
Inpp5k	98.68	140.06	107.29	732.93	109.86	85.72
Crkl	41.36	29.92	52.96	377.03	22.44	14.46
Upk3bl	0	0	0	0	0	0
Eps8l1	6.75	7.47	3.22	0.07	12.11	1.01
Clint1	73.16	10.45	26.11	0.2	18.01	12.11
Prss16	0	0	0.3	0	6.18	7.11
Cdkal1	20.16	18.39	27.11	0.41	35.12	25.04
Rhox6	0	0	0	0	0	0
Cdcp3	0	0	0.01	0.07	0	0
Htra1	0	0	2.15	0	0.58	1.37
Zbtb17	20.17	7.17	31.92	0.07	54.08	67.01
Clcnkb	0	0	0	0	0	0
Fam131c	0	0	0	0	0	0
Fblim1	0	0	5.61	0.14	0	0
Hspb7	0	0	0.03	0	0	0
Epor	0	0	20.41	0	0	0
Ccdc159	0	0	0.25	0	0.03	0.15
Mob1b	1.61	2.37	8.64	192.15	5.5	3.06
Atp6v1b1	0	0.39	0	0	0	0
Vax1	0	0	0	0	0	0
Atp6v1b2	102.59	62.82	161.47	15.9	37.7	26.03
Eps15l1	19.14	2.16	25.84	0	3.3	1.25
Tep1	29.4	42.09	161.48	17.73	71.23	27.87
Ttc5	149.29	41.84	60.04	152.13	57.02	22.46
Osgep	117.14	76.68	81.68	0.95	51.92	136.11
Aamp	178.55	67.87	143.85	568.03	95.78	53.98
Tmbim1	4.18	0.22	66.34	4.28	76.34	139.56
Arpc2	347.04	316.03	633.96	821.6	377.69	621.52
Kmt2b	21.13	6.43	3.93	0	25.09	5.98
Zbtb32	0.54	0	1.8	157.63	1.49	188.28
Etv2	0	0	0	0	0	0
Upk1a	0	0	0.05	0	0.15	1.99
Tmem147	77.92	59.45	63.14	1.29	133.22	684.42
Rps9	1007.76	2555.4	665.75	1241.23	334.06	636.18
Tfpt	43.11	12.65	13.26	0.2	33.07	25.52
Susd2	0	0	4.29	0	0.01	0.3
Ggt5	1.45	12.13	39.4	0.07	6.74	0.83
Ggt1	45.35	0	0.45	0	0	1.58
Crip2	0.03	3.93	148.4	0.14	6.61	14.93
Crip1	736.37	436.48	193.78	542.21	1207.55	847.77
Cbfa2t3	0	0.09	39.86	11.75	27.76	0.71
Fbln1	20	0	0.1	0.07	0	0
Pgrmc1	38.07	52.37	63.78	0.54	57.45	42.68
ENSMUSG00000006378	2.66	0.04	1.73	0	0.19	17.4
Tek	0	0	0	0	0	0
Mpl	0	0	0.17	0	0	0
Elovl1	149.74	60.87	147.84	308.2	398.38	731.45
Med8	105.55	37.95	50.4	274.91	86.81	65.41
Hyi	4.91	8.25	10.89	0	5.88	12.55
Cdc20	14.77	6.43	15.13	0	23.39	9.16
Adamts4	0	0	0.12	2.45	0	0
Nectin4	0.02	0	14.56	0.07	0.31	0.27
Pfdn2	60.96	36.44	23.5	73.38	49.15	97.17
Rnf114	113.59	508.97	172.92	1009.68	84.47	206.21
Steep1	1.92	13	24.19	0.14	2.8	1.19
Neurl1a	0	0	0.81	0	0	0
Srm	57.23	20.81	33.06	87.72	10.2	187.2
Epha2	0	0	0.37	0	0	0.09
Rbm14	1.51	24.57	34.62	190.25	17.88	35.81
Actn3	0	0	0.13	0	0	0.39
A530013C23Rik	0.01	0	0.54	0	0	0.65
Zdhhc24	5.89	5.83	16.06	0	18.82	9.49
Bbs1	0	0	0.58	0	0.21	0.03
Slc34a3	0	0	0	0	0	0
ENSMUSG00000006471	14.3	5.01	6.96	0.07	8.19	8.27
Nsmf	0	0	9.29	0	60.07	59.01
Prl7a1	0	0	0	0	0	0
Prl8a9	0	0	0	0	0	0
Pdk1	128.9	444.34	39.16	8.56	7.19	12.02
Ptbp1	60.88	133.97	202.63	333.07	32.93	140.12
Mvd	40.22	13.17	30.54	2.11	39.54	231.76
Cyba	401.28	355.88	910.1	1909.48	1083.76	1271.65
Itih3	0	0	0.01	0	0	0
Stimate	32.36	15.67	57.95	0.27	28	34.03
Sfmbt1	0.04	9.58	19.65	111.36	24.78	12.79
Itih1	0	0	0	0	0	0
Ihh	0	0	0.09	0	0	0
Prkag3	0	0	0.12	0	0	0
Cryba2	0	0	0	0	0	0
Atp7b	0	0	0.05	21.95	0	0
Defb2	0	0	0	0	0	0
Slc4a1	0	0	11.17	0	0	0
Rundc3a	0.05	0	0.47	44.91	0.8	0.39
Slc4a3	0	0	0.05	0	0	0
Cdt1	19.37	54.44	20.37	0.41	64.47	57.49
Runx1t1	0	0	0.04	0	0	0
Snai3	26.15	9.63	0.14	0	31.27	13.21
Aprt	127.95	101.8	45.27	0.68	89.42	408.76
Gtf2h1	29.98	16.06	38.99	172.51	21.16	21.42
Hfe	0.01	0.17	586.16	916.05	0	1.07
Abhd1	1.47	1.21	0.75	0	2.19	0.18
Slc5a6	22.91	0	8.14	0	5.39	2.71
Tcf23	0	0	0	0	0	0
Nphs1	0	0	0	0	0	0
Aplp1	0.01	0	1.15	0	2.82	0.74
Qrich1	172.12	63.38	102.58	252.96	56.78	38.37
P4htm	14.31	0	1.71	0	9.65	11.01
Usp19	23.46	13.64	22.87	0.88	33.34	6.25
Pola1	17.57	0.26	29.1	0.14	11.47	21.47
Cdc42	805.27	780.97	1436.35	2621.15	632.05	625.98
Pknox1	66.49	39.55	36.12	0.2	12.3	14.63
D130043K22Rik	0	0	0.01	0	0	0
Gmnn	1.54	15.02	20.28	1.16	25.12	77.3
Acot13	65.77	35.7	19.53	103.28	39.56	20.14
Zfp184	0	0	1.78	0	1.7	0.06
Cyp27b1	0	0	0.01	0	0	0
Cdk4	137.95	176.45	112.04	141.74	193.69	626.51
B4galnt1	557.33	226.23	365.32	127.06	511.84	565.96
Mettl1	13.67	2.89	4.16	0.14	1.68	9.76
Tspan31	23.78	24.7	97.41	0.48	0.65	12.46
Kif5b	191.87	47.28	125.86	1.36	213.05	124.95
Saal1	10.67	113.63	21.73	0.34	48.61	97.47
Tph2	0	0	0.01	0	0	0
Krt23	0	0	0	0	0	0
Cnp	489.77	1343.56	199.93	242.02	150.53	367.63
Odad4	0	0	0.23	0	0.01	0
Sulf2	0	0	114.77	0	64.03	82.92
Sod2	97.6	71.45	83.36	184.95	187.75	442.49
Tmco6	0.5	32.34	12.48	1.09	11.97	13.62
Stambp	44.75	35.1	46.31	247.32	56.57	29.12
Ezh1	91.25	101.54	62.01	1.36	87.1	20.28
Hap1	0	0	20.17	0	0.03	0.09
P3h4	3.67	3.41	0.57	0	3.65	0.45
Ctnnb1	20.51	81.34	55.64	93.49	19.92	13.5
Eif1b	66.37	71.11	56.89	36.15	252.57	230.33
Klk4	0	0	0.03	5.16	0	0
Chrd	0	0	0.16	0	0	0
Psmd2	258.35	97.23	173.71	616.61	99.98	127.12
Syngr3	0	0	0.12	0	0	0
Vars	78.01	65.02	138.39	1.16	31.49	92.89
Vwa7	0	0	0.03	0	0.06	0.39
Hspa1l	0.94	0	0.16	0	0	0
Slc44a4	0	0	0.01	0	0	0
Msh5	2.31	0	0.83	0	2.4	1.84
Abhd16a	32.72	14.16	63.53	0.2	7.71	7.26
Neu1	115.49	82.98	116.72	0.75	54.44	24.24
Ddah2	0.01	0.26	1.51	0	1.04	0.57
Clic1	411.57	404.8	568.39	1269.98	587.75	927.1
Lsm2	46.95	72.01	29.53	0.75	74.86	573.81
Pole	16.15	0.04	6.17	0	3.69	21.12
Atp1a2	0	0	0.04	0	0	0.06
Atp1a4	0	0	0	0	0	0.09
Casq1	0	0	0.05	1.9	0	0
Stx1a	0.2	0.04	0.23	0.48	0	0
Ceacam9	0	0	0	0	0	0
Zfp775	9.64	0.04	7.59	0.61	9.38	3.3
Scube2	0	0	0.05	0	0	0
Mrpl49	59.56	17.1	22.4	0.07	66.97	64.75
Dennd2c	0.24	8.51	5.03	0	0.93	0.12
Mark3	50.56	8.16	12.02	0.75	45.78	10.23
Gatad1	4.5	7.99	3.74	0.41	7.72	3.18
Pcdha10	0	0	0	0	0	0
2310003L06Rik	0	0	0	0	0	0
M6pr	68.14	71.11	435.83	583.38	43.41	34.71
Lrrc8a	5.74	0.17	1.63	0	0.44	0.03
Mc5r	0	0	0.01	0	0	0.27
Ppp2r1a	62.59	215.82	219.05	1175.26	209.82	314.6
Fance	34.62	16.97	19.74	0.07	16.86	16.72
Tinf2	44.9	92.26	61.76	0.68	89.02	123.94
Tssk4	7.88	0	0.26	0	0.49	0.18
Hapln4	0	0	0.13	0	0	0.03
Dus3l	54.06	20.03	38.07	93.83	37.81	19.01
Gtpbp3	2.5	2.25	9.05	0	2.51	1.52
Tgfbr1	6.83	14.12	123.79	1.7	27.96	3.51
Homer1	3.5	0	2.48	0.48	0.46	0.33
Rad51c	0.31	0	2.77	0.07	0.35	0.77
Gabrb2	0	0	0.01	0	0	0
Cav1	0	0	0.31	0	0	0
Arpp19	276.21	110.39	81.96	163.95	313.89	717.17
Bcl2l1	8.41	31.82	30.29	140.17	46.87	55.29
Khsrp	0.92	1.47	0.79	0.68	1.94	1.04
Dio2	0	0	0.03	0	0	0
Ccdc124	81.71	45.46	68.94	0.95	459.17	1584.04
Cct4	258.83	732.74	229.13	476.71	115.4	162.13
0610009B22Rik	9.52	11.14	14.36	0	10.69	2.74
Cpt1c	0	0.04	0.54	0.07	0	0
Twist2	0	0	0	0	0	0
Zfp655	59.99	88.89	60.8	1.43	63.38	27.84
Rhoa	62.82	294.88	407.18	1556.57	70.75	122.51
Zmiz1	23.95	0.04	33.09	0	62.13	12.19
Ankrd26	12.33	0	5.17	0	25.26	11.87
Aldh16a1	16.1	12.69	109.21	409.17	57.74	78.73
Hnrnpa0	15.56	1.81	1.81	0	3.29	1.61
Prrg2	0.68	0.09	12.11	217.36	3.99	5.65
Hnrnph1	99.65	17.23	92.04	0.68	49.42	23.17
Ift43	0	0.13	1.73	0	2.7	1.37
Id3	98.44	1.3	10.36	0.88	15.78	1.34
Tcap	0	0	0	0	0	0
Arid1a	97.32	29.62	22.39	0.27	90.03	19.51
Crlf1	0	0	0.03	0	0	0
Ctsd	341.98	460.53	1324.21	676.88	3094.49	6364.51
Rplp1	1017.43	1856.25	328.72	830.77	556.94	1408.91
Cabs1	0	0	0	0	0	0
Hmgcll1	0	0	0.03	0	0	0
Ttc9b	0	0	0.05	0	0	0
Phox2a	0	0	0.04	0	0	0
Abhd8	21.86	34.88	11.49	116.6	8.22	8.51
Ift22	10.22	6.17	16.37	86.09	17.73	41.31
Fzd3	0	0	0	28.2	0	0
1700008O03Rik	0.05	0	0.14	0	0.16	0.03
Mid1ip1	11.58	14.07	31.14	98.45	50.68	58.12
Ap2s1	211.52	128.35	139.06	406.86	557.22	1824.01
Fgfrl1	0	0	0.36	0	0	0.09
Brme1	0	0.04	1.75	0	0.91	3.63
Fhl2	1.16	8.51	0.19	0.27	66.91	139.26
Emc10	131.77	162.2	128.35	87.45	123.42	387.85
Clstn3	0	0	0.05	0	0	0
Fbxw9	0.01	12.43	7.67	0	11.2	17.49
Spib	0	0.04	96.69	0.54	0.03	0.03
Fnbp4	53.33	22.49	17.31	0	36.08	23.29
Cers4	43.23	28.8	5.39	0.14	115.76	79.36
Scrn3	0.01	0	6.52	0	3.75	2.65
Phax	73.48	60.53	52.73	0.75	71.23	54.28
Tle1	9.47	0.09	16.9	0.14	1.79	0.89
1700109H08Rik	1.55	0	0.25	0	0.47	0
Relt	96	47.36	146.22	69.1	72.67	16.48
Snrpb2	50.94	50.64	49.63	133.45	65.51	76.89
Ubc	168.16	74.39	407.26	332.87	349.36	397.43
Prpf31	83.16	84.36	56.96	0.61	140.59	530.56
Sertad1	5.14	110.83	28.83	121.28	67.55	156.15
Carhsp1	5.35	4.66	25.93	33.43	28.22	21.95
Elk3	7.22	2.37	8.43	0.2	7.78	2.83
Herpud2	31.27	76.03	68.19	73.11	48.72	45.69
Rdh13	23.66	5.79	6.57	0.14	0.67	10.38
Adam21	0	0	0.18	0	0	0.03
Nutf2	14.05	0.95	10.9	0.61	0.42	1.52
Fut1	0	0	3.3	0	0	0
Arpc5	993.75	945.07	795.78	2289.98	794.52	682.64
Rnf151	0	0	0.03	0	0	0.33
Elavl2	0	0	0.05	0	0	0
Pou2f2	12.16	0.26	14.52	4.89	1.66	0.36
Mgst1	0	0.04	48.96	64.21	0.04	0
Nfib	0	0	0.06	0	0	0
Htr3b	0	0	0	3.67	0	0
Rab25	0	0	0.1	0	0	0
Ubqln4	12.16	4.23	4.38	0.07	10.59	6.81
Rbfox1	0	0	0	0	0.01	0
Rps18	361.62	185.09	100.73	76.78	19.06	37.24
Rpl10	391.92	5.05	395.03	5.03	15.32	22.31
Rps15a	506.37	1203.77	189.21	317.31	247.61	802.92
Ncaph2	171.77	123.09	115.18	2.04	285.99	452.1
Hipk1	46.84	23.4	20.4	0.41	26.09	3.54
Gprc5b	2.73	1.04	0.66	0	0	0
Man1a2	56.34	42.48	25.09	17.6	72.19	54.43
Ceacam5	0	0	0.03	0	0	0
Tppp2	0	0	0	0	0	0
Acyp1	38.26	28.97	7.87	23.1	25.33	6.75
Cldn13	0	0	1.28	0	0	0
Cd163	0	0	116.67	0	2.2	0.59
Hdac5	15.61	5.4	40.84	0	9.41	1.96
Rala	113.75	53.58	88.21	1103.92	94.6	144.2
Clec3a	0	0	0	0	0	0
Vdac3	48.25	67.44	59.52	35.54	58.68	119.24
Slc1a7	0	0	0	0	0	0
Vps72	23.6	23.92	38.08	15.76	16.2	11.18
Gabpa	22.56	14.38	30.2	0.48	7.72	7.5
Bmp7	0.04	0	0.18	0.07	7.75	3.99
Dynll1	62.32	56.13	97.97	448.85	230.75	475.71
Pdcl	31.06	65.06	56.42	1.22	12.15	7.73
Tmem184b	7.53	60.96	77.49	63.94	13.53	83.76
Gm5965	0	0	0	0	0	0
Rsph14	0	0	0.03	0	0	0
Nf2	19.18	17.74	36.6	0.2	26.3	34.23
Cabp7	0	0	0	0	0.26	0
Zmat5	110.25	38.47	25.67	231.29	130.48	153.06
Ewsr1	63.93	35.7	141.05	69.1	26.66	35.96
Ap1b1	55.11	84.45	166.18	0.34	208.58	215.91
Derl3	0	0	21.34	0	0.85	1.1
Gstt4	0	0	0.01	0	0	0
Tbx1	0	0	0	0	0	0.06
Gnat2	0	0	0.28	0	0	0.12
Bcl2l13	10.11	16.71	33.66	0.2	6.41	6.34
2610028H24Rik	0	0	0.01	0	0	0
Spatc1l	0	0	0	0	0	0.24
Dqx1	0.76	0	0.09	0	1.58	0
Ccl8	0	0	0.09	0	0	0
Lnpk	6.66	17.92	14.85	34.04	6.12	8.3
Prr29	0	0	0.08	0	0	0
Mymk	0	0	0.01	0	0	0
Fam163b	0	0	0.08	0	0	0
Trpm5	0	0	0.08	0	0	0
Ascl2	0	0	0.19	0	0	0
Rarres2	0	0	0	0	0	0
Pttg1ip	84.66	192.73	174.34	170.07	202.14	66.63
Trpm2	7.43	0	86.56	0	0	0
Ube2g2	119.08	67.05	130.09	163.89	389.19	177.36
Mpo	0	0.04	1.51	0	0	0
Lpo	0	0	0.05	0	0	0
Met	0	0	3.75	0	0	0
Slc16a12	0	0	0	0	0	0
Syn2	0	0	0	0	0	0
Elk1	0.97	16.28	16.86	0.2	2.56	4.1
Nav1	0	0.17	87.64	0.27	0	0.03
Tnpo1	11.6	28.11	42.27	140.58	17.61	17.7
Myod1	0	0	0	0	0	0
Otog	0	0.6	0.1	0	0	0
Rnmt	88.71	88.12	34.37	65.02	19.98	15.64
Kcnq1	0	0	1.37	0	0	0
Srp14	274.24	222.95	119.11	84.93	305.65	275.6
6330409D20Rik	0	0	0.22	0	0.08	0
Cdk9	27.58	10.06	29.42	25.41	11.47	6.31
Tor2a	88.01	48.57	42.01	1.16	103.83	121.56
Fpgs	0.69	3.58	9.79	0	3.39	4.82
Mrtfb	38.16	0.04	16.03	30.24	46.41	23.53
Cbx5	16.9	4.58	14.48	0.34	23.18	44.53
Odam	0	0	0.01	0	0	0
Apobec3	90.39	455.65	284.05	165.18	180.62	140.86
St6galnac1	0	0	0.03	0	0	0
Taf7l	0	0	0	0	0	0
Sardh	2.7	0	0.23	0.07	0	0.12
Vav2	0.9	0.04	52.09	0.07	5.26	0.86
Tex15	0	0	0.59	0	0	0
Ppp2cb	0.26	1.94	2.26	0	1.45	0.18
G0s2	1.1	0.09	13.43	0	5.08	0.27
Dmap1	52.27	24.35	26.72	0.14	109.58	111.18
Pla2g12b	0	0	0.03	0	0.01	0
Mcu	0.93	7.73	6.39	0.2	2.63	1.34
Oit3	0.01	0	0.25	0	0	0.06
Tex11	0	0	0.05	0	0	0
Bcr	2.49	2.42	0.94	0	4.66	2.74
Fxyd5	1456.58	1431.2	401.61	392.25	2664.54	5609.5
Kcnd1	0	0	2.65	0	0	0
Tfcp2	0.01	0.04	5.57	0	2.73	5.23
Pou6f2	0	0	0	0	0	0
Pou6f1	2.99	4.75	1.84	0.27	17.85	3.75
Ubp1	31.04	22.49	22.66	571.97	61.39	29.98
Nuak2	12.38	1.47	101.83	180.87	38.76	14.93
Cilk1	0.24	0.35	2.95	0	1.6	0.54
Sdhb	193.17	107.63	132.73	1110.64	114.94	187.95
Cox4i2	0	0	0.62	0	0.21	0
Snap47	27.27	36.48	20.26	0.14	47.79	47.08
Wnt3a	0	0	0	0	0	0
Kdsr	18.5	82.38	14.41	187.26	12.13	9.1
Vps4b	87.85	127.1	136.44	1.22	35.02	18.71
Rps25	233.91	82.12	73.21	49.46	11.79	17.1
Nxf2	0.02	0	0.9	0	0.12	0.27
Tafazzin	120.54	155.47	108.9	2.58	245.73	179.2
Kif19a	0	0	1.96	0	6.31	5.68
Aldh3a2	10.69	26.21	67.04	0.27	12.34	8.98
Zmynd10	5.57	0.17	0.16	0	2.27	0.59
Tmem115	21.23	39.42	49.6	126.24	71.47	73.26
Hyal2	0.42	3.41	12.35	0.07	2.08	2.35
Ifrd2	13.22	4.49	7.51	0	0.98	17.55
Hyal1	2.05	1.21	3.26	0	1.35	0.65
Tusc2	57.22	104.95	44.28	230.34	105.53	147.26
Nprl2	94.33	31.95	17.85	17.05	148.08	90.06
Slc38a3	0	0	0.04	0	0	0
Cacna2d2	0	0	0.04	0.07	0	0
Rassf1	25.93	19.08	18.75	0.48	30.08	8.71
Epn3	0	0	0	0	0	0
Rnf112	0	0	0.05	0	0	0
Slc3a2	341.72	243.5	428.23	1294.5	507.62	3893.73
Nxf1	366.44	259.13	159.11	931.67	406.57	184.26
Stx5a	284.15	132.89	113.48	653.98	289.48	202.82
Slc47a1	0	0	0.05	1.63	0	0
Pifo	1.22	0	0.05	0	0	0.62
Tnfrsf13b	116.74	47.97	155.92	172.65	4.7	2.89
Spire2	0	0	0	6.45	0	0
Prox1	0	0	0.09	0	0	0
Raver1	0.5	11.83	11.58	0.14	7.62	15.91
2610507B11Rik	8.9	53.45	19.75	0.07	29.36	44.14
AI597479	2.2	6.17	10.59	0	1.72	2.44
Tmem86a	0.01	7.73	156.95	0.2	0.02	1.07
Optc	0	0	0.01	0	0	0
Tex14	0	0.04	1.84	40.43	0	0.09
Ifi35	287.65	633.31	80.05	621.3	304.91	1730.88
Rdm1	50.25	42.78	23.41	133.79	119.56	38.64
Nedd8	382.23	143.51	159.23	378.25	470.51	746.02
Gosr1	13.66	13.17	23.81	803.73	18.57	13.53
Mrpl52	55.91	94.08	47.42	144.18	163.06	584.64
Spaca7	0	0	0	0	0	0
Kansl3	13.76	14.77	31.07	0.2	41.43	16.45
Eya4	0	0.04	0.14	0	0	0
Ebf3	0	0	0	0	0	0
Uckl1os	0	0	0.84	0	0.98	0.21
Myt1	0	0	0.05	0.07	0	0
Faf1	87.7	38.51	58.92	0.88	27.54	36.35
Gm266	0	0	0	0	0	0
Tsacc	7.87	0.13	0.94	0.2	3.62	7.79
Mettl16	40.12	19.9	30.13	0.14	16.52	34.35
Dazl	0	0	0.28	0	0	0.12
Apol7a	0.02	0	0.13	0.54	0.01	0
Pigyl	70.62	38.6	19.71	0.61	58.79	71.56
Rbm25	297.42	32.29	102.53	55.99	343.15	227.71
Psen2	30.39	18.65	39.73	0.07	86.33	68.17
Acaa1b	0.04	0.09	0.17	0	0.03	0
Plcd1	0	0	1.2	0	0.02	0
Fads1	13.58	8.72	44.61	0	2.44	6.72
Lmbr1	1.9	4.53	3.3	0	0.61	1.19
Tnfrsf22	3.84	15.72	3.34	0.2	21.11	20.4
Cars	30.94	15.93	27.45	329.13	44.49	201.09
Phlda2	0	0	0.06	0	0	0
Asz1	0	0	0.05	0	0	0
Wnt2	0	0	0.9	0	0	0
Gabra1	0	0	0	0	0	0
Grid2ip	0	0	0	0	0	0
Kdelr3	0	0	0.65	0	0	0.03
Cfap97d1	0	0	0.16	0	0.06	0
Apip	18.45	24.57	23.15	181.69	19.93	56.81
Pdhx	38.71	18.26	24.52	0.34	18.64	21.86
Vac14	45	3.24	57.01	0.2	28.72	40.21
Mcoln2	10.59	23.4	9.45	0	16.05	8.36
Slc5a1	0	0	0	0	0	0
ENSMUSG00000011052	0	0	0.05	0	0	0
Akt1s1	2.48	20.08	22.57	12.16	6.57	26.68
Tbrg1	387.51	342.45	114.4	668.72	174.54	202.49
Panx3	0	0	0.03	0	0	0.03
Adssl1	0	0	111.45	27.99	41.42	110.02
Cfap161	0	0	0	0.07	0	0
Brf1	58.92	14.59	28.48	0.48	86.34	52.65
Vipr2	0	0	0.27	0	0	0.03
Odc1	11.05	25.82	31.52	59.66	7.27	123.11
Thg1l	8.53	9.8	4.15	0.07	0.5	5.15
Adam19	21.21	9.28	21.61	3.94	0.02	0.59
Pabpc4	9.4	1.42	1.16	0.07	3.32	1.22
Exoc3l2	0	0	0.54	0	1.34	0.15
Zfp296	3.41	0.04	23.02	10.33	5.65	17.46
Plin5	0	0	0	0	0	0
Sugp1	65.67	32.08	48.87	0.75	81.96	52.41
Dmrtc2	0	0	0	0	0	0
Gm5893	0	0	0.05	0	0	0.09
Dhdh	0.1	0	4.12	0	0.27	0.62
Zfp790	7.97	22.1	16.73	0	4.96	2.71
Cpb1	0	0	0.61	0	0.15	0
Slc25a41	0	0	0	0	0	0
Fsd1	0	0	0.01	0	0	0
Pinlyp	0	0	0.01	0	0	0
Fuz	0	0.91	1.41	0	0.33	0.62
Sptbn4	0.04	0	0.43	0	0.17	0.03
Pgam1	22.6	2.59	26.06	15.56	8.36	28.43
Evi5	0.01	0	12.06	0	0.09	0.03
Evi5l	6.85	0.13	11.2	0.07	8.82	7.61
Snapc2	38.59	33.8	32.67	38.59	38.99	48.07
Git1	15.19	1.86	4.24	0.14	5.79	2.86
Gltp	246.04	192.17	335.87	188.41	58.04	29.39
Bnip2	38.82	134.36	173.1	268.25	82.38	82.98
Ccnt1	14.8	32.21	36.3	50.14	20.52	18.11
Scarf2	0	0	1.15	0	8.49	1.87
4930579F01Rik	0	0	0.01	0	0	0
Brms1l	0.26	0.82	8.93	0.07	2.49	2.11
Med15	10.65	17.96	67.73	0.54	114.23	90.72
Dhdds	10.72	42.31	39.11	4.42	34.95	114.81
Crybg2	11.47	0.99	0.54	2.85	4.24	10.29
Ubxn11	59.84	23.96	1.77	0.41	63.58	82.66
Mogat1	0	0	1.85	0	0.01	0
Tex22	0.03	0	0.04	0	0.01	0
Wnt8a	0	0	0.01	0	0	0
Tjap1	3.49	2.25	12.55	0	1.41	2.29
Ehf	0	0.09	37.5	0.14	0	0
Nanog	0	0	0	0	0	0
Rpl15	616.86	47.88	166.92	13.59	13.32	46.64
Tmem167	154.55	139.32	96.09	255.48	184.41	267.12
Steap4	0	0	0.18	0	0	0
Mplkip	41.82	31.34	26.23	22.49	47.3	21.59
Kif11	10.2	0.3	11.27	0	3.3	4.73
Rpa3	5.75	1.99	8.43	0.2	1.25	0.59
Mlkl	0	0	9.59	0	11.98	82.06
Phox2b	0	0	0	0	0	0
Tnpo3	34.11	33.59	63.84	16.99	35.11	15.53
Ttll5	1.56	2.85	8.27	28.54	26.67	14.96
Zfp715	11.35	6.95	29.37	0.34	3.17	2.94
Retn	0	0	0.16	24.26	0	0
Acp4	0.25	0	0.1	0.14	0	0
Cdh23	7.25	3.32	4.98	0.48	1.33	0.62
Rps5	1656.23	3338.4	388.57	2868.47	1030.63	2881.83
Podnl1	1.14	0	0.36	0	7.57	0.89
Adgrl1	1.51	0.04	0.14	0.07	1.5	0.71
Amotl1	0	0	0.05	0	0	0.21
2200002J24Rik	0.01	0	0.16	0	0	0
Etv5	0.09	0	29.16	0.27	1.25	1.4
Tmem190	0	0	0.19	0	0	0.03
Gfod2	6.08	13.08	0.81	0	0.35	5.03
Enkd1	0	3.71	2.34	0.2	2.71	20.64
4933405L10Rik	0	0	0	0	0.35	0
Atp6v0d1	13.61	1.77	14.52	5.84	14.83	5.47
Ptprs	1.93	1.34	17.62	0	4.92	2.38
Slc41a1	2.32	25.34	11.69	0	1.42	6.16
Fer1l4	0	0	0.05	0	0	0
4931406B18Rik	0	0	0.04	0	0	0
Iglon5	0	0	0.01	0	0	0
Igf2bp1	0	0	0.01	0	0	0
B4galnt2	0	0.04	0.76	0	0.09	0.45
Zfp651	0	0.35	0.14	0	0.11	0
Nelfb	88.22	99.17	92.56	243.25	62.36	39.83
Card14	0	0	0.14	0.14	0	0
Tmem175	44.66	23.05	41.26	0.68	69.54	40.72
Bcas1	0	0	5.04	0	0	0.18
Tango2	48.09	23.57	29.23	127.6	56.96	37.74
4833413E03Rik	0	0	0	0	0	0
Aldh1a2	0	0.13	6.86	53	0	0
Ndufs2	224.23	426.51	203.88	549.89	481.94	962.49
Snx31	0	0	11.08	0	0.01	0
Atraid	115.89	166.48	68.35	1.02	165.52	218.82
Cad	22.9	6.3	16.97	0.41	30.6	42.59
Lypd8	0	0	0	0	0	0
Sh3bp5l	2.16	9.07	13.5	0.2	2.17	1.37
1810065E05Rik	0	0	0.01	0	0	0
Atad1	21.24	88.33	69.36	106.13	16.45	12.88
Pten	8	12.17	20.35	0.14	15.09	3.57
4933402N03Rik	0	0	0	0	0	0
Pea15a	111.59	127.49	157.28	159.6	104.32	67.76
Timm23	35.32	8.16	11.57	14.27	7.25	18.29
Tnfaip8l2	100.81	445.94	168.64	1366.12	313.63	113.56
Trnt1	46.34	42.48	32.55	0.61	12.93	14.16
Ly6g6e	0	0	0.05	0	0	0
Ehmt2	11.73	7.08	28.73	0.2	39.2	12.52
Elof1	105.76	85.83	63.77	546.22	249.87	417.57
Med16	60.19	25.04	62.29	0.2	48.66	48.51
St3gal1	19.66	15.24	58.39	130.12	39.88	13.18
Tmem259	8.24	2.89	3.4	0	11.13	12.91
Rnf170	9.06	2.59	4.41	20.66	3.26	1.4
Clip3	0	0	0.09	0	1.57	0.39
1700020L13Rik	0	0.35	0.25	0	0	0
Myl2	0	0	0.01	0	0	0
Dedd	4.53	6.48	4.98	2.58	8.24	11.96
Mcemp1	0	0.09	127.61	111.36	0	0
Nit1	5.01	18.44	19.37	0.68	3.99	20.58
Pax5	0.09	0	2.83	0.41	0.01	0.03
Prdm15	16.61	1.12	8.42	0	7.06	1.1
Rnf168	14.18	20.55	31.34	0.2	33.51	17.19
Dynlt2b	0	4.1	55.32	116.73	0.92	0.74
Chp1	54.51	78.45	79.34	445.59	30.56	18.32
Sval2	0	0	0	0	0	0
Trpv4	2.29	0.04	6.04	0.2	0	0.09
Klhl3	9.85	1.55	0.09	0	0.48	0
Tvp23b	94.26	93.47	50.52	0.34	61.07	39.02
Dnajc7	194.23	90.97	135.2	312.55	74.79	118.47
Zfp385c	0.02	0	0.81	1.02	0	0
Cacybp	108.89	101.11	77.09	126.79	85.34	180.99
Cluap1	26.67	8.25	6.61	0	6.54	6.1
Zswim7	21.6	4.92	7.39	0.88	11.14	80.9
Pigl	7.88	2.16	9.31	0	10.13	13.77
Ndufa2	301.98	251.14	110.19	306.91	493.27	1001.84
Pam16	22.7	0.35	6.57	12.77	1.33	8.71
Glis2	0	0	0.61	0	0.03	0
Cox6c	144.63	85.35	69.98	68.69	145.76	178.04
Bicc1	0	0	0	0	0	0
Ube2z	26.55	4.49	4.55	0.07	28.25	8.77
Gip	0	0	0	0	0	0
Tmem87b	27.09	45.12	31.87	0	23.56	7.29
Anapc1	58	16.58	43.35	0.34	32.97	12.28
Mertk	0	0	323.68	0.82	0	0.03
Tsg101	87.65	48.31	61.88	313.43	69.67	45.42
Hps5	4.6	18.52	53.48	6.79	11.88	3.03
Map3k4	13.93	9.15	15.73	0.27	20.54	12.79
Piezo1	2.8	4.49	23.83	0.07	11.88	17.82
Blk	0.02	3.32	13.55	109.94	0	0.03
Rnf166	255.41	212.98	167.43	471.14	527.36	176.41
Ankrd28	0.44	2.94	2.71	0.07	1	0.8
Ankrd52	0	3.07	6.4	0	4.29	7.08
Pkd2l2	1.42	0.86	3.61	0	0.74	0.24
Srp19	53.58	38.29	35.86	0.41	101.03	115.79
Tmbim7	0	0	0.01	0	0	0
Clec4f	0	0	0.03	0	0	0
Klra17	0	0	7.64	0.48	2.27	0.65
Wdfy2	1.46	0.22	54.41	0.14	5.91	2.41
Rbsn	14.35	5.53	18.32	0.48	9.49	9.87
Mrps25	32.48	8.42	23.3	0.2	29.27	63.2
Dguok	151.21	79.09	76.6	0.54	131.76	58.27
Camta1	13.81	9.97	5.03	0	12	5.62
Csf1	0	0.69	1.38	0	0.01	8.09
Strip1	119.36	18.61	49.76	0.41	54.1	26.38
Kif1a	0	0	1.86	0	0	0
Alx3	0	0	0.01	0	0	0
Slc25a11	171.38	163.46	245.56	81.81	234.07	231.34
Chrne	0	0.04	0.22	0.07	46.74	14.43
Cmc2	21.98	32.55	12.64	293.53	64.25	251.33
Chfr	62.68	76.98	60.68	1.29	69.81	25.49
Ceacam16	0	0	1.19	0	0	0.09
Hoxa2	0	0	0.08	0	0.13	0
Adam28	0	0	0.03	0.14	0	0
Ankrd53	0	0	0.04	0	1.02	0
Tex261	78.15	280.8	160.9	1245.72	364.75	847.89
Fam120b	42.97	66.49	60.41	132.83	58.4	14.75
Tbp	63.99	58.2	35.05	0.48	43.35	25.25
Psmb1	335.39	511.65	178.74	502.73	232.76	275.3
Pdcd2	0	0	0	0	0	0
Dll1	0	0	0.36	0	0.23	0.95
Nol3	0	0	0.05	0	0	0
Fhod1	10	0	13.1	0	3.45	0.86
Plekhg4	0	0	0.3	0	0	0
Slc9a5	0	0	0.14	0	0.01	0.06
Elmo3	8.52	5.31	1.43	0	1.54	0.24
Stc1	0.01	0.13	0.31	0	0	0
4931428F04Rik	0	0.04	3.62	0	2.8	3.15
Tppp3	0	0	62.94	0	8.24	0.48
Msh3	21.41	4.27	8.13	0	13.15	6.45
Adamts13	0	0	2.21	1.36	0.08	0.06
Tmem208	180.96	76.89	55.51	1.43	258.62	507.93
E2f4	110.05	39.2	68.21	1.16	128.53	155.29
Surf4	77.45	300.23	437.04	787.63	219.82	557.78
Surf2	63.55	11.48	19.4	108.78	66.94	74.63
Dnajb9	69.69	76.63	116.97	333.41	8.29	6.1
Naf1	2.69	5.87	2.53	0	1.83	14.51
Yes1	0	0.3	0.19	0	0.12	0.03
Ppp1cb	55.23	26.47	63.81	336.81	17.95	6.28
Gorasp2	226.12	186.64	154.73	236.79	262.75	496.68
Tsen15	3.24	3.8	5.68	0.14	0.59	1.93
Oc90	0	0	0.04	0	0	0
Efr3a	87.12	262.19	144.28	480.85	78.51	35.1
Trappc2l	124.96	85.01	39.87	0.34	188.63	263.32
Acsf3	0	0.26	2.96	0	5.28	4.13
Ddx19a	1.67	0.56	2.43	10.8	7.62	8.45
Galns	23.56	3.45	21.06	0	34.32	57.82
Gata2	0	0	2.07	0	0	0
C8g	14.44	0	3.49	0	0.6	2.77
Entpd2	0	0	0.03	0	0	0.03
Rabl6	22.84	15.76	25.74	0.34	8.93	6.93
Ptgds	0	0	0	0	0	0
Edf1	296.45	118.94	132.68	571.22	313.44	521.67
Clic3	10.54	0	0.1	0	5.99	1.37
Npdc1	0.03	0	0.01	0	0	0.12
Fbxw5	144.71	39.33	80.38	0.75	102.84	102.88
Slc25a13	3	0.09	14.54	0	0.76	4.19
Ube2i	84.31	16.92	50.9	14.47	18.05	25.58
Tsr3	91.32	16.1	14.3	0.41	110.5	119.95
Unkl	6.79	0.73	4.37	50.21	4.94	1.61
Lrrk1	0	0	68.52	3.53	159.08	38.19
Aldh1a3	0	0	0.5	0	0	1.34
Actn1	15.36	11.92	3.87	0.2	0.01	0.03
Sirt2	30.91	30.91	79.65	0.48	74.13	41.94
Hnrnpl	18.73	30.01	16.91	0.75	28.2	18.86
Nolc1	152.13	29.01	45.45	0	48.54	155.32
Casd1	18.54	5.66	9.54	0	8.12	1.31
Cnksr3	0.76	1.81	17.17	0.48	1.93	0.15
Mtmr1	2.81	10.32	48.88	71.14	26.44	4.7
Hmgb3	1.63	0.3	1.2	0	0.74	1.84
Map2	0	0	0.09	0	0	0
Cyp2j9	0	0	0.16	0	0	0
Nipsnap3a	0	0	0.01	0	0	0
Abca1	0.66	0.09	35.73	0.95	36.79	3
Nipsnap3b	108.54	180.16	82.93	289.38	123.61	137.86
Lage3	33.95	21.24	16.68	0.34	74.95	108.18
Ubl4a	125.78	60.4	35.03	1.16	140.43	422.98
Gdi1	30.03	32.12	62.75	0.68	27.97	5.92
Sash1	0	0	138.95	0	3.93	0
Gadd45b	13.03	33.55	129.92	1682.41	31.41	40.39
Slamf6	264.41	432.86	51.48	392.73	43.14	6.57
Slamf1	22.67	21.59	3.12	1.29	3.56	0.39
Zdhhc12	29.05	3.11	20.06	0.41	43.54	12.64
Endog	12.18	19.9	6.18	0.2	21.11	57.11
Cybb	1.76	2.2	1458.05	2830.01	0.35	0.27
Golga7	20.44	27.16	45.07	42.19	9.14	9.82
Xk	0.24	2.59	2.24	0	6.2	4.07
Pcolce2	0	0	37.12	0	0	0
Cd48	74.11	76.33	207.97	18.21	68.43	14.84
Clpx	52.35	5.79	38.82	76.17	20.45	11.24
Trabd	9.5	45.72	66.01	38.05	52.57	55.68
Mov10l1	0	0	0	0	0	0
Dennd6b	7.49	0	5.34	0	15.7	3.51
Cd83	87.59	28.24	808.62	5589.91	6.13	12.05
Cltrn	0	0	0.88	0	0	0
Ace2	0	0	0.05	0	0	0
Gzmb	4.13	0.22	1.33	16.04	114.58	2942.89
Gzmf	0	0	0	0	0	0.33
Gzmn	0	0	0	0	0	0.03
C4a	0	0	0.36	0	0	0.12
Ager	0	0	0.12	9.51	2.64	0
Atf6b	9.71	8.72	61.69	0.82	16.77	26.44
Egfl8	1.38	0.04	1.19	0	0.37	0.12
Notch4	8.52	0	7.67	0	9.53	0.71
Ppt2	5.12	0.13	4.05	0	1.29	0.3
Prrt1	0.65	0	0.98	0.07	1.01	0.03
Rnf5	19.15	5.53	17.41	93.09	5.98	4.49
Fam163a	0	0	0.25	0	0	0
Cacfd1	40.98	31.04	42.2	105.25	52.64	45.63
Hivep2	3.67	12.09	7.25	0.14	27.2	9.37
2310057J18Rik	0	0	0	0	0	0
Arnt	7.53	9.89	28.26	0.14	3.43	3.27
Itga2	0.43	0	0.1	0	93.51	15.17
Mocs2	26.3	10.88	22.57	41.92	47.24	37.54
Nat9	9.77	0.69	16.53	15.02	45.51	80.54
Lpl	0	0.35	125.75	0	0	0.03
Atp6v0e	319.17	181.5	257.49	537.25	172.82	120.04
Nkx2-5	0	0	0	0	0	0
Zfp318	3.42	0.04	3	0	16.26	3.96
Ttbk1	0	0	0.1	0	0.99	0
Srf	20.74	0.13	1.59	0	5.85	1.96
Gata3	37.27	8.94	1.37	0.48	83.84	47.68
Gata5	0	0	0	0	0	0
Lama5	0	0.04	0.28	0	0.01	0.54
Steap1	0	0	0.03	0	0	0.09
Steap2	0	0	0	0	0	0
Hspa8	1920.32	241.08	784.15	735.31	179.18	697.27
Serac1	0	0.86	1.85	0	0.48	1.07
Awat1	0	0	0	0	0	0
Pdzd11	37.78	35.23	31.6	908.71	89.08	144.43
Psma2	258.73	257.88	150.15	114.56	101.39	95.8
Mrpl32	43.08	76.72	34.01	62.78	68.77	83.04
Setdb1	3.25	7.38	21.83	0.54	11.11	2.08
Anxa9	0	0	3.09	0	6.23	1.34
Arnt2	0	0	0.06	0	0	0.21
Prune1	1.02	0.43	14.62	0	6.04	2.26
Cers2	30.55	49.52	133.79	13.86	62.89	51.13
Nlrp5	0	0	0.03	0	0	0
Capza2	287.93	727.09	998.24	2061.75	190.88	243.21
Plekho1	2.75	12.09	24.19	35.26	0.91	0.27
Vps45	2.14	17.61	29.22	62.37	41.21	43.9
Prpf3	7.91	2.12	19.43	0	15.52	9.67
Anp32e	55.2	124.12	94.51	1.09	54.37	121.86
Aph1a	2.22	1.12	14.89	5.98	2.65	7.58
Tab2	45.1	10.58	17.52	0.14	52.81	11.36
Ppil4	65.62	80.95	98.42	123.46	137.56	53.81
Cnih1	23.68	70.33	52.42	49.74	40.81	67.67
Eps8	0	0	61.85	0.27	0	0.33
Med22	8.7	19.9	35.12	252.62	9.52	16.86
Abo	0	0	0	0	0	0
Surf1	90.77	48.87	30.06	67.54	101.98	38.34
Med28	504.01	373.32	126.94	442.46	473.92	706.61
Qdpr	72.9	120.41	57.73	0.82	107.41	292.2
Gnrh1	0	0	0.06	0	0	0
Tnr	0.04	0	0.27	0	0.01	0
Sqstm1	288.82	700.66	632.57	9891.97	565.42	1058.8
Nfe2l2	96.16	142.65	186.34	151.72	62.26	74.92
Rxrg	0	0	0.06	0	0	0
Rxra	0.66	9.11	29.58	0	13.15	3.81
Adamtsl4	3.83	25	2.07	0	0.04	0.3
Fcrls	0	0	0.83	0	0.69	0.18
Cd5l	0	0.43	457.24	1.09	1.11	0
Prpsap1	209.13	89.46	76.09	1.22	298.65	235.27
Fam184b	0	0	0.53	0	3.18	0.45
Ncapg	0	0	10.41	0	6.29	8.51
Lcorl	18.96	0.04	9.36	0	9.52	1.55
Lta4h	228.83	133.28	210.78	1.09	508.62	398
Amdhd1	4.85	0	0.21	0	0.45	0.18
Dstn	8.08	17.1	134.5	265.46	31.54	16.21
Macroh2a1	100.74	57.55	134.96	90.23	150.76	244.49
Gtf2ird2	14.72	14.42	6.96	0.88	16.45	11.27
Bola1	53.17	35.36	15.13	0.14	54.99	59.52
Castor2	0.45	1.51	10.43	0.14	4.82	0.92
Fcgr1	0	0.3	97.38	538	0.95	0
Ncf1	53.02	42.83	259.26	397.08	16.92	3.33
Wnt11	0	0	0.71	0	0	0
Adss	138.06	141.74	72.01	1.02	38.52	40.93
1700016C15Rik	0	0	0	0	0	0.03
Il17rb	0	0.17	0.5	0	0.14	0
Cacna1d	0.01	0	1.19	0	0	0.03
Chdh	0	0.04	0.18	0	0	0
Actr8	82.92	40.32	38.32	0.82	62.29	17.88
Lrrc27	0	4.53	0.32	0	0.33	15.23
Stk32c	0	0	3.03	0	14.92	5.83
Fnta	62.44	69.6	44.03	0.54	28.68	22.46
Mtrex	42.49	77.32	61.2	0.75	51.63	43.66
Lbp	4.58	0	0.89	0	0	0
Celsr1	1.77	3.76	0.54	0	2.87	2.32
Fli1	20.75	148.65	83.91	32.61	35.34	26.98
Stard13	0	0	0	0	0.01	0
Tenm1	0	0	0.16	0	0	0
Camk1g	0	0.04	0.03	0	0	0
Utp25	8.84	8.25	2.68	0	1.61	0.59
Hsd11b1	440.62	60.36	28.29	0.27	669.79	250.2
Syt14	0	0	0.03	1.29	0	0
H2-M3	141.33	120.2	164.35	521.69	109.3	74.86
Lonrf3	0	0	0.16	0	0.01	0.15
Atp5e	235.99	189.19	103.6	227.14	245.57	430.56
Nelfcd	120.68	33.93	63.66	0.95	162.92	178.88
Tubb1	0	0	0.69	0	0.25	0.03
Ctsz	72.66	46.97	1138.95	3922.04	120.87	350.97
Prelid3b	103.46	50.82	79	95.53	95.58	197.85
Sertad4	0	0	0	0	0	0
H2-M2	0.01	3.97	162.98	0.48	0.02	0
Ube2a	24.19	50.17	44.69	61.08	40.66	117.93
Slc25a5	919.63	198.34	470.8	150.7	144.82	321.5
Atp1b4	0	0	0.01	0	0	0
Ppdpf	186.65	41.88	65.67	358.41	118.44	121.32
Kcnq2	0	0	0	0	0	0
Eef1a2	0	0.04	0	0.14	0.01	0.03
Col20a1	5.85	0	0.45	0	2.89	0.06
Pls3	0	0	8.07	0.07	0.08	0.48
Mpped2	0	0.04	0.06	0.07	1.36	0.3
Nkap	34.83	17.31	33.57	1411.51	42.6	33.97
Ndufa1	50.59	31.3	37.05	9.24	50.52	91.04
Wt1	0	0	0.04	0	0	0
E2f3	0.64	0	2.26	0	0.98	8.89
Cr1l	85.57	106.85	74.63	386.68	53.15	52.47
Ppfibp1	3.47	0	7.36	0.07	2.15	1.25
Cd46	4.65	0	1.09	0	2.9	0.24
Cd34	0	0	5.21	0	0	0.12
Plgrkt	53.87	77.41	45.98	162.87	106.14	87.18
Cd274	0.43	110.61	51.14	200.3	3.74	34
Pdcd1lg2	0	0	33.75	11.35	7.51	13.47
Gtf3a	20.89	40.32	14.83	0.34	73.11	140.21
Mtif3	36.67	32.29	19.08	0.27	78.35	56.81
Lnx2	14.33	29.66	16.15	3.33	7.39	5.89
Il19	0	0	0.01	0	0	0
Dyrk3	0.01	0	4.05	0	0.01	1.19
Mapkapk2	0.9	0.78	25.11	0.14	4.63	2.17
Il10	0	0	1.96	0	0	0.3
Lamp2	14.78	137.9	308.85	1370.54	66.85	95.48
Atxn10	156.69	200.28	170.72	1657.81	243.57	508.25
Foxred2	0	1.68	4.18	0	3.95	2.97
Eif3d	84.28	138.28	79.03	1.43	137.78	254.57
H3f3b	1786.09	365.68	790.78	1703.27	1049.56	943.43
Nup50	119.5	49.26	46.58	0.95	121.57	97.44
Phf21b	7.9	0	0.03	0	1.26	0
Nlrp14	0	0	0	0	0	0
Ift27	23.26	16.19	8.64	91.73	10.43	20.94
Pacsin2	4.5	19.38	117.25	137.66	65.2	75.13
Cmah	168.86	126.2	11.53	0.88	52.16	1.67
Ttll12	6.63	3.71	3.17	12.64	1.12	2.11
Bik	3.36	6.09	0.25	0.07	0	2.97
Scube1	0.01	0	0	0.34	0	0.24
Tox4	106.58	108.75	138.97	412.3	60.75	53.33
Mrps18c	58.53	33.72	15.72	295.02	60.47	141.01
Sulf1	0	0	0.48	0	0	0
Srsf6	168.13	36.74	180.04	0.54	150.01	226.7
Plcg1	56.42	147.26	17.81	192.02	5.33	0.8
Kctd2	6.01	0.09	4.42	0.07	28.78	7.61
Tmprss6	0	0	0.01	0	4.27	4.58
Kctd5	17.97	18.44	36.35	102.46	19.21	30.99
Pom121l2	0	0.04	0	0	0	0
Etaa1	33	36.05	18.59	0.95	22.94	17.07
Matn4	0	0	0	0	0	0
Svs4	0	0	0	0	0	0
Svs6	0	0	0	0	0	0
Slpi	7.97	1.6	482.77	43.42	2.04	1.67
Svs3a	0	0	0	0	0	0
Svs5	0	0	0.01	0	0	0
Rbpjl	0	0	0.03	0	0	0
Sdc4	1.71	8.94	50.04	944.72	9.36	5.47
Ccdc70	0	0	0.03	0	0	0
Il13ra1	0	0.09	179.63	404.48	0	0.03
Prl5a1	0	0	0.01	0	0	0
Nbr1	35.08	42.61	72.73	0.88	65.96	16.3
Cyth1	103.55	265.99	88.54	368.67	66.9	28.11
Rnd3	0	0.09	239.74	0.14	0	0
Brca1	8.41	0.22	2.64	49.87	0.15	1.64
Gast	0	0	0	0	0	0
Cntnap1	0	0	0.32	0	0	0
Nt5c3b	75.98	145.58	18.55	0.75	213.34	656.47
Coa3	374.47	163.97	71.21	50.14	345.8	512.03
Zpbp2	2.19	13.25	0.36	0	0.44	0.06
Gsdma	0	0	0.06	0	0	0
Med24	27.76	0.04	27.85	0.27	29.97	29.62
Gsdma2	0	0	0	0	0	0
Psmd3	69.82	104.95	108.36	479.77	94.9	184.65
Exosc10	164.86	77.37	67.11	165.11	84.46	112.28
Glod4	57.62	81.6	71.97	0.95	68.62	59.46
Vps53	20.63	32.55	50.07	107.69	30.44	22.43
Taok1	15.76	0.3	13.54	0.14	18.97	5.92
Dnttip1	10.1	5.91	7.29	49.53	7.61	4.76
Tnnc2	0	0	0	0	0	0
Acot8	27.42	21.76	20.23	0.14	55.31	55.38
Cd300lg	0	0	8.92	0	0.01	0
Spint4	0	0	0	0	0	0
Pyy	0	0	0	0	0	0
Mpp2	0	0	0.04	0	0	0.03
Ppy	0	0	0	0	0	0
Vtn	0	0	0.06	0	0	0
Nlk	6.72	5.31	1.89	0	10.45	1.99
Traf4	13.55	15.07	4.6	0.07	2.08	4.22
Aldoc	0	4.19	7.39	0	0.96	51.13
Stac2	0	0	0.13	0	0	0
Rpl19	264.6	16.54	189.3	22.63	9.49	40.45
Nek8	18.16	1.9	7.02	0.07	1.1	6.16
Cacnb4	0	0	3.62	0	4.55	0.27
Plxdc1	0.82	0.04	18.24	0	0.36	0.18
Arl5b	8.07	40.8	11.07	133.31	54.45	56.04
Zfp207	259.1	287.19	195.53	194.6	157.22	116.24
Psmd11	261.26	102.36	96.28	146.15	244.09	480.59
C1qtnf1	0	0	0.1	0	0	0
Pipox	0	0	0.22	0	0	0
Timp2	21.2	50.3	58.02	0.07	36.52	30.34
Zc3h18	7.94	9.02	24.73	0.07	3.92	6.81
Top2b	83.58	69.73	122.67	1.09	92.74	41.73
Rarb	0	0	0.22	0	0	0
Igfbp4	104.76	112.6	4.93	7.34	0	0.54
Cdc6	3.91	0	7.5	0	0.57	13.95
Suz12	19.51	7.3	3.88	6.73	6.99	1.4
Atad5	4.55	0	7.94	0	9.92	6.69
Crlf3	134.04	400.87	185.91	260.03	53.83	36.11
Krt27	0	0	0	0	0	0
Tns4	0.01	0	20.21	0	2.15	1.28
Tnfaip1	55	5.74	40.89	0.54	21.11	23.11
Abr	31.69	10.02	75.87	0.27	44.41	12.37
Rab11fip4	9.24	0.52	4.42	3.47	1.76	0.24
Cd40	3.66	0.52	76.82	1139.52	0	0.21
Slc35c2	18.05	61.48	339.85	91.52	105.33	295.71
Zfp334	0	0	0.3	0	0.01	0
Elmo2	52.52	87.17	234.47	40.29	288.28	325.01
Wsb1	38.19	203.65	200.86	1.97	24.82	22.43
Ttpal	18.14	16.66	35.18	0.61	35.7	62.64
Rhot1	81.14	48.27	60.49	237.74	14.6	14.07
Hnf4g	0	0	0.03	0	0	0
Rhbdl3	0.36	0.13	0.18	0	0.02	0.12
Ada	23.34	17.92	30.5	0	53.2	102.47
Serinc3	8.06	7.99	155.97	37.64	73.28	50.62
Tha1	35.06	57.9	10.82	0.2	28.92	28.23
Pgs1	65.42	128.79	45.83	1.22	84.59	138.19
Birc5	3.36	6.52	19.62	0	34.54	98.45
Afmid	18.89	5.22	7.3	0.07	36.23	8.71
Trp53tg5	0	0	0.26	0	0.21	0.12
Pigt	0.03	16.36	31.28	0.27	53.68	210.52
Wfdc2	0	6.86	0	0	1.41	0
Etv4	0	0	0.01	0	0	0
Eppin	0	0	0	0	0	0
Dbndd2	0	0	1.5	1.29	0.75	0.03
Mmp9	0	0	43.98	0	0	0.42
Slc12a5	0	0	0.23	0	0.52	0.06
Ghdc	0	7.99	10.7	0	3.35	2.94
Pltp	3.17	3.93	171.51	0.2	4.01	42.06
Slc12a7	27.14	86.43	30.75	0.48	35.93	13.65
Ctsa	404.61	298.76	945.16	339.32	843.46	679.9
Zswim1	91.86	17.92	26.54	0.27	77.41	63.47
Slc12a4	11.34	9.02	12.2	159.2	17.36	13.15
Spata25	0	0	0.04	0	0	0
Myo1c	0.54	0.22	99.98	1.22	11.76	6.75
Crk	32.91	53.23	122.73	1.9	23.68	21.39
Cox7c	46.23	5.4	26.54	4.89	10.11	3.27
Pitpna	163.33	46.54	107.12	1.22	110.66	64.28
Mlx	13.48	33.8	30.12	0.2	27.12	30.46
Retreg3	4.8	56.56	38.74	1.16	31.31	8.95
Jph2	0	0	0	0	0	0
Dhx58	35.6	210.99	74.67	401.7	14.2	131.82
Rab5a	186.69	126.11	78.79	103.96	21.71	25.67
Hspb9	0	0.95	0	0	0.01	0.89
Nkiras2	14.83	11.27	97.98	141.06	36.78	44.47
Ppp2r5c	46.51	124.99	127.83	425.41	59.61	35.51
Ift52	17.11	39.76	66.28	432.82	82.33	44.2
Mybl2	1.19	0	4.77	0	2.55	18.68
Sgk2	0	0	0.01	0	0.01	0
Eya2	14.4	0.09	0.47	0.2	54.66	17.85
Prl3c1	0	0	0	0	0	0
B4galt5	5.18	1.12	2.3	0	3.65	4.91
Gdap1l1	0	4.88	0.32	0.61	0	0
Hnf4a	0	0	0.04	0	0	0
Ptgis	0	0	43.64	0	3.02	12.73
Cadps2	0	0	0	0	0	0.09
Ddx27	126.77	74.91	47.47	0.54	59.49	87.86
Cyth3	21.99	45.2	88.85	1.9	4.48	1.96
Cyth4	217.05	47.84	574	165.86	593.49	199.37
Rac3	0	0	1.78	0	4.37	7.11
Rrp7a	150.72	38.08	53.25	0.41	48.18	77.57
Cyb5r3	119.21	39.76	438.96	373.36	400.37	230.81
Ints2	4.18	0	11.78	92.07	4.92	5.44
Med13l	17.06	8.59	13.24	0.07	37.79	8.92
H2bc4	0	2.37	17.81	12.43	7.39	3.09
Baiap2l2	0	0	0.04	0	0	0
Mafk	13.38	128.4	60.27	1442.63	7.84	21.15
Med1	12.6	16.45	38.28	0.88	23.63	20.28
Erbb3	3.04	0	10.81	0.07	1.2	0.62
Stard3	49.93	34.02	77.19	3.26	37.16	35.19
Ikzf3	39.84	48.1	28.34	0.34	189.76	118.29
Mfng	27.72	35.19	42.56	26.63	27.06	14.63
Vmp1	130.79	139.58	98.86	1.36	112.86	87.53
Uchl5	115.21	88.25	53.05	248.21	152.83	237.74
Glrx2	44.47	52.2	24.41	50.55	69.14	148.6
Ro60	0	0.26	8.04	0	2.13	0.42
Stk4	131.15	88.59	32.25	7.81	143.18	34.71
Wfdc15b	0	0	0	0	0	0
Pmp22	0.01	0.13	1.99	0	0	0
Gdf9	0	0	1.02	0	2	0.68
Zcchc10	41.98	13.6	11.8	87.04	15.71	22.49
Prl8a2	0	0	0.03	0	0	0
Tbx5	0	0.86	0	0	0	0
Psmb6	635.49	291.42	161.7	418.34	462.06	1060.2
Spag7	61.85	49.91	70.04	226.87	296.84	498.56
Pfn1	1708.63	617.34	1494.04	2121.61	1422.98	2159.51
Tomm34	87.26	24.91	96.16	58.23	78.8	46.28
Ywhab	385.27	177.92	424.28	380.02	375.89	593.32
Ksr1	6.03	0.26	1.33	0.88	15.36	2.17
Gpx3	0	0	13.07	0	0	0.12
Anxa6	735.69	342.37	533.95	2.11	1263.06	1646.62
Il12rb2	0.18	0.56	23.27	0	58.1	42.12
Zkscan6	35.99	102.06	42.65	0.54	91.52	51.96
Kpna2	17.67	1.34	24.78	1.83	2.11	2.38
Smurf2	9.53	0.3	8.48	0.14	12.36	2.32
Cep95	2.97	4.62	5.8	0.07	3.92	1.37
Vezf1	16.28	24.31	30.48	0	41.6	18.38
Cuedc1	0.01	3.76	0.28	0	9.76	1.75
Srsf1	23.14	13.86	30.94	2.92	19.43	12.37
Abi3	7.2	43.86	191.94	47.36	19.41	66.89
Shroom1	0	0	0.25	0	0	0
Kif3a	0.46	0.13	8.04	0.14	8.99	8.74
Septin8	0.02	0	7.82	0	0.34	0.06
Mtmr4	13.09	0.95	47.12	118.97	6.42	1.84
Mrm1	10.63	41.66	27.52	197.25	29.8	16.33
Mapt	0	0	0.26	0.2	0	0.45
Kansl1	20.83	30.83	36.93	0.48	29.99	6.34
Gid4	40.82	7.47	14.17	0.27	11.09	9.9
Myo1b	0	0.09	15.94	0	0	0.33
Dhx40	9.93	42.57	45.61	0.14	10.43	3.51
Ypel2	0.01	0.17	1.62	0	0.01	0.24
Akap1	0	0	1.02	0	0	0.21
Nol11	16.39	49.05	38.81	4.76	27.18	18.92
Derl2	144.29	120.54	87.99	221.3	197.02	198.98
C1qbp	226.65	88.85	86.36	101.99	104.66	570.45
Rpain	62.27	103.96	15.07	85.88	52.83	39.02
6330403K07Rik	0	0	0.03	0	0.56	0.39
Slc13a3	0	0	5.92	0	0.1	0
Kcnab3	0	0	0.72	8.97	0.09	0.21
Chd3	55.92	12.87	10.36	10.8	38.37	8.98
Kdm6b	42.88	1.99	15.24	0	9.46	2.02
1700125H20Rik	0	0	0	0	0	0
Appbp2	63.98	64.93	54.79	331.51	26.57	29.92
Wnt9b	0	0	0	0	0	0
Adora2b	0	0	18.19	0	0	21.18
Ncor1	313.68	32.47	56.84	0.75	234.24	50.41
Trpv2	89.75	34.93	128.27	0.48	70.73	92.59
Cenpv	1.92	0	1.32	0	0.52	0.45
Pcgf2	0	0	0.03	0	2.8	1.99
Cwc25	46.32	16.71	29.19	0.14	39.75	35.87
1700001P01Rik	0	0	0.04	0	0	0
Pip4k2b	3.47	0	2.64	0	4.75	3.51
Trim37	11.5	6.17	32.01	0.88	8.89	5.89
Ybx2	0	0	0	0	0	0
Ctdnep1	25.21	8.16	7.98	0.07	6.88	1.7
Elp5	67.27	82.59	55.05	130.73	104.29	315.76
Slc2a4	0	0	0.12	0	0	0
Gabarap	85.73	369.44	318.21	850.75	262.01	442.79
Cldn7	0	0	0.21	0	0	0.03
2810408A11Rik	4.49	0	1.42	0	2.61	2.89
Phf23	31.27	14.33	20.26	51.91	12.08	4.05
Acadvl	64.26	23.66	47.55	0.34	72.44	70.7
Dnah11	0.85	0	0.21	0	0.91	0.33
G3bp1	174.6	107.24	274.58	252.89	63.93	202.46
Atox1	82.65	83.15	325.14	980.8	242.78	322.51
Glra2	0	0	0	0	0	0
Sparc	0	0	0.78	0	0	0
Glra4	0	0	0.01	0	0	0
Mief2	11.54	1.47	4.01	0.07	5.67	2.17
Tbx3	0	0	0.14	0	0	0
Mmp20	0	0	0.03	0	0	0
Mmp7	0	0.09	0.78	0.07	0	0
Crhr1	0	0	0.03	0	0	0
Dusp14	0	0	1.11	78.68	0	0.09
Tada2a	7.31	10.23	6.84	0	3.75	7.08
Ikzf1	147.95	162.63	291.81	1.83	223.27	39.86
Tcaf3	0	0	0.04	0	0	0
Pnpo	52.83	130.25	94.37	0.82	77.26	120.73
Cog1	65.82	17.61	54.96	0.14	45.1	20.94
Cbx1	33.56	12.35	15.51	25	59.71	74.83
Cdk5rap3	221.54	80.39	86.18	0.41	327.02	319.8
Copz2	0	0	5.62	0	19.17	18.53
Slc25a39	155.53	166.13	174.56	608.79	331.37	1622.08
Sp2	15.11	14.77	12.29	0.14	4.58	7.26
Aatf	19.22	11.18	23.93	71.48	29.71	18.05
Lhx1	0	0	0.04	0	0	0
Dync1h1	112.21	40.15	40.09	0.61	100.91	26.44
Cpsf4l	0	0	0.06	0	0	0
Pex12	6.84	16.41	16.28	0.07	10.76	16.18
Ndel1	90	68.52	86.4	161.98	99.42	74.51
Slc25a35	0.03	1.51	12.33	0	5.97	3.84
Zbtb4	15.33	0.26	3.15	0	16.18	0.71
Tnfsfm13	0	0	0.57	0	0.74	0
Mpdu1	16.93	44.6	60.27	128.89	35.24	87.74
Fxr2	6.04	0	2.34	0.95	7.17	1.34
Atp5g3	108.27	198.56	130.23	170.61	127.03	321.26
Cd68	12.33	1.3	841.59	302.83	17.01	6.63
Slc35g3	0	0	0.01	0	0	0
Acsl1	12.34	4.1	45.56	5.71	0.77	3.36
Abca5	0	0	1.31	0.14	0.01	0.48
Smyd4	7.64	8.94	10.87	284.9	30.22	6.87
[truncated: 52,233 more rows]

## Sheet: Effector genes expression
					KOvsWT			KEvsWT			KOvsKE
Treatment	Cell type	Gene	Gene stable ID	Gene name	log2FC	padj	pvalue	log2FC	padj	pvalue	log2FC	padj	pvalue
Homeostatic	NK cell	Ccl1	ENSMUSG00000020702	chemokine (C-C motif) ligand 1	NA	NA	NA	NA	NA	NA	NA	NA	NA
Homeostatic	NK cell	Ccl2	ENSMUSG00000035385	chemokine (C-C motif) ligand 2	NA	NA	NA	NA	NA	NA	NA	NA	NA
Homeostatic	NK cell	Ccl22	ENSMUSG00000031779	chemokine (C-C motif) ligand 22	NA	NA	NA	NA	NA	NA	NA	NA	NA
Homeostatic	NK cell	Ccl3	ENSMUSG00000000982	chemokine (C-C motif) ligand 3	-0.584935	0.0203177	0.0011513	-0.497772	0.0450696	0.00242102	-0.00492127	1	0.827555
Homeostatic	NK cell	Ccl4	ENSMUSG00000018930	chemokine (C-C motif) ligand 4	-0.577124	0.0329358	0.00217452	-0.430649	0.112407	0.00991461	-0.0107655	1	0.626061
Homeostatic	NK cell	Ccl5	ENSMUSG00000035042	chemokine (C-C motif) ligand 5	-0.0185066	0.971004	0.882327	-0.0837602	0.829885	0.470389	0.0137287	1	0.566086
Homeostatic	NK cell	Ccl6	ENSMUSG00000018927	chemokine (C-C motif) ligand 6	0.101165	0.57366	0.22281	0.0522551	0.757975	0.366631	0.00360623	1	0.751188
Homeostatic	NK cell	Ccl9	ENSMUSG00000019122	chemokine (C-C motif) ligand 9	0.0748063	0.802571	0.491029	-0.00874988	0.981753	0.9115	0.00825432	1	0.423835
Homeostatic	NK cell	Ccr1	ENSMUSG00000025804	chemokine (C-C motif) receptor 1	NA	NA	NA	NA	NA	NA	NA	NA	NA
Homeostatic	NK cell	Ccr2	ENSMUSG00000049103	chemokine (C-C motif) receptor 2	-0.173211	0.642404	0.292249	-0.211264	0.523966	0.154051	0.00872718	1	0.70996
Homeostatic	NK cell	Ccr3	ENSMUSG00000035448	chemokine (C-C motif) receptor 3	-5.40454	0.00980386	0.000419721	-5.59948	0.0127469	0.000363501	0	1	1
Homeostatic	NK cell	Ccr4	ENSMUSG00000047898	chemokine (C-C motif) receptor 4	NA	NA	NA	NA	NA	NA	NA	NA	NA
Homeostatic	NK cell	Ccr5	ENSMUSG00000079227	chemokine (C-C motif) receptor 5	-0.288086	0.321127	0.0743483	-0.160962	0.667219	0.264059	-0.0163173	1	0.504291
Homeostatic	NK cell	Ccr6	ENSMUSG00000040899	chemokine (C-C motif) receptor 6	NA	NA	NA	NA	NA	NA	NA	NA	NA
Homeostatic	NK cell	Ccr7	ENSMUSG00000037944	chemokine (C-C motif) receptor 7	-0.106895	0.679151	0.326689	-0.115714	0.541457	0.163742	0.00394509	1	0.680358
Homeostatic	NK cell	Ccr8	ENSMUSG00000042262	chemokine (C-C motif) receptor 8	NA	NA	NA	NA	NA	NA	NA	NA	NA
Homeostatic	NK cell	Cd160	ENSMUSG00000038304	CD160 antigen	0.192831	0.543297	0.200288	0.267345	0.305711	0.0551005	-0.0157466	1	0.523962
Homeostatic	NK cell	Cd2	ENSMUSG00000027863	CD2 antigen	-0.103009	0.61324	0.257614	0.0841404	0.72978	0.334362	-0.0859188	0.563206	0.035971
Homeostatic	NK cell	Cd200	ENSMUSG00000022661	CD200 molecule	NA	NA	NA	NA	NA	NA	NA	NA	NA
Homeostatic	NK cell	Cd226	ENSMUSG00000034028	CD226 antigen	-0.106271	0.850903	0.579286	0.00232592	0.998082	0.988375	-0.0112505	1	0.569453
Homeostatic	NK cell	Cd244	ENSMUSG00000004709	CD244 molecule A	-0.361575	0.148677	0.0206445	-0.398152	0.0866208	0.00654235	0.00968118	1	0.685704
Homeostatic	NK cell	Cd27	ENSMUSG00000030336	CD27 antigen	0.318709	0.148896	0.0206924	0.54212	0.00290368	5.17788e-05	-0.0598258	0.760374	0.0830182
Homeostatic	NK cell	Cd33	ENSMUSG00000004609	CD33 antigen	NA	NA	NA	NA	NA	NA	NA	NA	NA
Homeostatic	NK cell	Cd40lg	ENSMUSG00000031132	CD40 ligand	0.0699255	NA	0.351719	0.126046	NA	0.136292	-0.0106055	NA	0.568792
Homeostatic	NK cell	Cd47	ENSMUSG00000055447	CD47 antigen (Rh-related antigen, integrin-associated signal transducer)	-0.0144381	0.977046	0.90436	0.132329	0.639341	0.2397	-0.0379531	0.94895	0.195043
Homeostatic	NK cell	Cd48	ENSMUSG00000015355	CD48 antigen	-0.138976	0.75191	0.415489	-0.0531448	0.934963	0.721775	-0.0106184	1	0.646836
Homeostatic	NK cell	Cd69	ENSMUSG00000030156	CD69 antigen	-0.707483	0.0191691	0.00105797	-0.251508	0.46045	0.117734	-0.0345851	0.775197	0.0870226
Homeostatic	NK cell	Cd7	ENSMUSG00000025163	CD7 antigen	-0.304714	0.222528	0.0398291	-0.178723	0.571536	0.185123	-0.0183707	1	0.465121
Homeostatic	NK cell	Cd70	ENSMUSG00000019489	CD70 antigen	NA	NA	NA	NA	NA	NA	NA	NA	NA
Homeostatic	NK cell	Cd72	ENSMUSG00000028459	CD72 antigen	-0.187365	0.651283	0.30004	0.0844861	0.88693	0.586981	-0.0417801	0.833272	0.114275
Homeostatic	NK cell	Cd80	ENSMUSG00000075122	CD80 antigen	1.0475	0.0691351	0.00643922	0.0916558	0.554604	0.171478	0.0309222	NA	0.149217
Homeostatic	NK cell	Cd84	ENSMUSG00000038147	CD84 antigen	-0.276595	0.240231	0.0453994	-0.25462	0.286166	0.0482888	-0.000613584	1	0.979035
Homeostatic	NK cell	Cd86	ENSMUSG00000022901	CD86 antigen	-0.0229919	0.9488	0.816651	-0.0411557	0.881179	0.572821	0.00313592	1	0.739916
Homeostatic	NK cell	Cd93	ENSMUSG00000027435	CD93 antigen	0.201645	0.303673	0.067376	0.0759321	0.630348	0.231498	0.00743961	1	0.522391
Homeostatic	NK cell	Cd96	ENSMUSG00000022657	CD96 antigen	-0.829516	9.2517e-05	1.11803e-06	-0.658399	0.0019066	2.96435e-05	-0.0169838	1	0.487711
Homeostatic	NK cell	Clec2d	ENSMUSG00000030157	C-type lectin domain family 2, member d	-0.053354	0.936546	0.782421	0.0849739	0.887564	0.590135	-0.0145804	1	0.41543
Homeostatic	NK cell	Clec2f	ENSMUSG00000089728	C-type lectin domain family 2, member f	0.0216089	NA	NA	0.21272	NA	NA	-0.0623596	NA	NA
Homeostatic	NK cell	Clec2g	ENSMUSG00000000248	C-type lectin domain family 2, member g	-0.0746393	NA	0.322428	0.0169009	NA	0.743393	-0.0319829	NA	0.192802
Homeostatic	NK cell	Clec2i	ENSMUSG00000030365	C-type lectin domain family 2, member i	0.555795	0.0647086	0.00583565	0.327835	0.295479	0.0512863	0.0163607	1	0.41904
Homeostatic	NK cell	Csf1r	ENSMUSG00000024621	colony stimulating factor 1 receptor	-0.0337013	NA	NA	-0.0836412	NA	NA	0.0148993	NA	NA
Homeostatic	NK cell	Ctla4	ENSMUSG00000026011	cytotoxic T-lymphocyte-associated protein 4	0.115594	NA	0.196254	0.00167535	NA	0.973263	0.0412844	NA	0.2086
Homeostatic	NK cell	Cx3cr1	ENSMUSG00000052336	chemokine (C-X3-C motif) receptor 1	-2.19	1.58522e-08	3.97153e-11	-0.96446	0.000491533	5.07072e-06	-0.0531939	0.586144	0.0402313
Homeostatic	NK cell	Cxcl1	ENSMUSG00000029380	chemokine (C-X-C motif) ligand 1	NA	NA	NA	NA	NA	NA	NA	NA	NA
Homeostatic	NK cell	Cxcl15	ENSMUSG00000029375	chemokine (C-X-C motif) ligand 15	NA	NA	NA	NA	NA	NA	NA	NA	NA
Homeostatic	NK cell	Cxcl2	ENSMUSG00000058427	chemokine (C-X-C motif) ligand 2	NA	NA	NA	NA	NA	NA	NA	NA	NA
Homeostatic	NK cell	Cxcr2	ENSMUSG00000026180	chemokine (C-X-C motif) receptor 2	NA	NA	NA	NA	NA	NA	NA	NA	NA
Homeostatic	NK cell	Cxcr3	ENSMUSG00000050232	chemokine (C-X-C motif) receptor 3	0.326017	0.190309	0.0312703	0.586707	0.00341933	6.29897e-05	-0.0637666	0.695535	0.0646718
Homeostatic	NK cell	Cxcr4	ENSMUSG00000045382	chemokine (C-X-C motif) receptor 4	0.0218309	NA	0.756022	0.0260834	NA	0.624351	-0.00209886	NA	0.858019
Homeostatic	NK cell	Cxcr5	ENSMUSG00000047880	chemokine (C-X-C motif) receptor 5	-0.044043	NA	NA	-0.00291218	NA	NA	-0.0107231	NA	NA
Homeostatic	NK cell	Cxcr6	ENSMUSG00000048521	chemokine (C-X-C motif) receptor 6	-0.124521	0.706926	0.355574	-0.0426562	0.917148	0.666279	-0.00514633	1	0.622253
Homeostatic	NK cell	Eomes	ENSMUSG00000032446	eomesodermin	-0.0261081	0.9605	0.850018	-0.181839	0.525768	0.155084	0.0353565	0.961124	0.217767
Homeostatic	NK cell	Ets1	ENSMUSG00000032035	E26 avian leukemia oncogene 1, 5' domain	0.0592495	0.882203	0.650187	0.184597	0.482987	0.129974	-0.0288758	1	0.288963
Homeostatic	NK cell	Fasl	ENSMUSG00000000817	Fas ligand (TNF superfamily, member 6)	-1.1044	3.40818e-10	3.76706e-13	-0.764675	1.51985e-05	6.49554e-08	-0.0664523	0.690715	0.0627844
Homeostatic	NK cell	Fcer1a	ENSMUSG00000005339	Fc receptor, IgE, high affinity I, alpha polypeptide	NA	NA	NA	NA	NA	NA	NA	NA	NA
Homeostatic	NK cell	Fcer1g	ENSMUSG00000058715	Fc receptor, IgE, high affinity I, gamma polypeptide	0.176573	0.505131	0.171702	0.196764	0.432474	0.103215	-0.00609189	1	0.79278
Homeostatic	NK cell	Fcer2a	ENSMUSG00000005540	Fc receptor, IgE, low affinity II, alpha polypeptide	-21.7323	NA	NA	-0.755448	NA	NA	-10.8493	NA	NA
Homeostatic	NK cell	Fcgr1	ENSMUSG00000015947	Fc receptor, IgG, high affinity I	-20.0104	NA	NA	-20.4604	NA	NA	0	NA	NA
Homeostatic	NK cell	Fcgr2b	ENSMUSG00000026656	Fc receptor, IgG, low affinity IIb	0.00254973	0.996828	0.989432	0.0245195	0.974521	0.874898	-0.0024241	1	0.885392
Homeostatic	NK cell	Fcgr3	ENSMUSG00000059498	Fc receptor, IgG, low affinity III	-0.558373	0.00148402	3.42273e-05	-0.311596	0.135925	0.013281	-0.0565379	0.791247	0.0954056
Homeostatic	NK cell	Fcgr4	ENSMUSG00000059089	Fc receptor, IgG, low affinity IV	NA	NA	NA	NA	NA	NA	NA	NA	NA
Homeostatic	NK cell	Fcgrt	ENSMUSG00000003420	Fc fragment of IgG receptor and transporter	0.13123	NA	NA	0.027201	NA	NA	0.00845918	NA	NA
Homeostatic	NK cell	Flt3	ENSMUSG00000042817	FMS-like tyrosine kinase 3	NA	NA	NA	NA	NA	NA	NA	NA	NA
Homeostatic	NK cell	Flt3l	ENSMUSG00000110206	FMS-like tyrosine kinase 3 ligand	0.26787	0.338973	0.0825679	0.263638	0.32863	0.0629607	-0.00290051	1	0.901933
Homeostatic	NK cell	Foxo1	ENSMUSG00000044167	forkhead box O1	-0.0969065	0.86501	0.612143	-0.0824252	0.8935	0.607035	0.000141449	1	0.994234
Homeostatic	NK cell	Gata3	ENSMUSG00000015619	GATA binding protein 3	-0.267408	0.409242	0.115467	-0.165208	0.67342	0.271039	-0.0110591	1	0.635825
Homeostatic	NK cell	Gzma	ENSMUSG00000023132	granzyme A	-0.171308	0.505831	0.172387	-0.189317	0.441166	0.107536	0.00561104	1	0.806618
Homeostatic	NK cell	Gzmb	ENSMUSG00000015437	granzyme B	-1.03777	4.0336e-06	2.85333e-08	-0.756353	0.000586834	6.37003e-06	-0.0260672	1	0.29919
Homeostatic	NK cell	Gzmc	ENSMUSG00000079186	granzyme C	-0.00915474	0.982634	0.931041	-0.13805	0.439039	0.106435	0.0225757	0.864078	0.126545
Homeostatic	NK cell	Gzmk	ENSMUSG00000042385	granzyme K	-0.254358	0.534587	0.193257	-0.0154106	0.982821	0.921161	-0.0219295	0.968458	0.229382
Homeostatic	NK cell	Gzmm	ENSMUSG00000054206	granzyme M (lymphocyte met-ase 1)	0.416753	0.157627	0.0231699	0.343679	0.239312	0.0351447	0.00359208	1	0.869668
Homeostatic	NK cell	Icam1	ENSMUSG00000037405	intercellular adhesion molecule 1	-0.915328	1.52425e-05	1.23549e-07	-0.771162	0.000190302	1.50043e-06	-0.0113656	1	0.632936
Homeostatic	NK cell	Icam2	ENSMUSG00000001029	intercellular adhesion molecule 2	0.351228	0.0527364	0.00434062	0.17113	0.49166	0.136197	0.041035	0.924123	0.173152
Homeostatic	NK cell	Icam5	ENSMUSG00000032174	Intercellular adhesion molecule 5, telencephalin	-0.099023	NA	NA	-0.278835	NA	NA	0.017768	NA	NA
Homeostatic	NK cell	Id2	ENSMUSG00000020644	inhibitor of DNA binding 2	0.205835	0.368452	0.0964094	0.289704	0.139317	0.013982	-0.0198949	1	0.426527
Homeostatic	NK cell	Ifnar1	ENSMUSG00000022967	interferon (alpha and beta) receptor 1	-0.0488418	0.94098	0.794842	-0.197893	0.583966	0.193465	0.016789	1	0.298282
Homeostatic	NK cell	Ifnar2	ENSMUSG00000022971	interferon (alpha and beta) receptor 2	0.303658	0.193692	0.0319989	0.143488	0.669062	0.266682	0.0279259	1	0.301297
Homeostatic	NK cell	Ifng	ENSMUSG00000055170	interferon gamma	-0.927313	6.32564e-05	6.80527e-07	-0.568749	0.0169805	0.00056806	-0.0421323	0.864078	0.128051
Homeostatic	NK cell	Ifngr1	ENSMUSG00000020009	interferon gamma receptor 1	-0.61469	0.00127967	2.81941e-05	-0.350356	0.112407	0.00990516	-0.0520328	0.820099	0.107718
Homeostatic	NK cell	Ifngr2	ENSMUSG00000022965	interferon gamma receptor 2	0.281763	NA	0.0604903	0.00167512	NA	0.973267	0.13253	NA	0.0654456
Homeostatic	NK cell	Ikzf1	ENSMUSG00000018654	IKAROS family zinc finger 1	-0.0374438	0.939101	0.791015	-0.10112	0.806717	0.43334	0.0126067	1	0.604203
Homeostatic	NK cell	Ikzf2	ENSMUSG00000025997	IKAROS family zinc finger 2	0.138865	0.725324	0.380882	0.147176	0.621495	0.223529	-0.00398619	1	0.733284
Homeostatic	NK cell	Ikzf3	ENSMUSG00000018168	IKAROS family zinc finger 3	-0.156352	0.624412	0.267373	-0.141722	0.675516	0.272707	-0.000291058	1	0.990094
Homeostatic	NK cell	Il10	ENSMUSG00000016529	interleukin 10	NA	NA	NA	NA	NA	NA	NA	NA	NA
Homeostatic	NK cell	Il10ra	ENSMUSG00000032089	interleukin 10 receptor, alpha	0.0508681	0.930698	0.763826	-0.290468	0.319493	0.0601271	0.0762102	0.517932	0.029261
Homeostatic	NK cell	Il10rb	ENSMUSG00000022969	interleukin 10 receptor, beta	-0.520335	0.0277705	0.00173937	-0.479266	0.038877	0.00194776	-0.000785928	1	0.973025
Homeostatic	NK cell	Il12rb1	ENSMUSG00000000791	interleukin 12 receptor, beta 1	-0.225474	0.595719	0.242325	0.00962937	0.990224	0.94953	-0.021364	0.961124	0.217814
Homeostatic	NK cell	Il12rb2	ENSMUSG00000018341	interleukin 12 receptor, beta 2	-0.29966	0.428285	0.126137	-0.416718	0.147848	0.0154376	0.0175664	1	0.372262
Homeostatic	NK cell	Il13ra1	ENSMUSG00000017057	interleukin 12 receptor, alpha 1	NA	NA	NA	NA	NA	NA	NA	NA	NA
Homeostatic	NK cell	Il15	ENSMUSG00000031712	interleukin 15	-0.33675	0.292882	0.0632419	-0.302978	0.235765	0.0343348	0.00338684	1	0.796158
Homeostatic	NK cell	Il15ra	ENSMUSG00000023206	interleukin 15 receptor, alpha chain	0.303651	0.42067	0.12139	0.250462	0.457378	0.116311	-0.000343188	1	0.983263
Homeostatic	NK cell	Il16	ENSMUSG00000001741	interleukin 16	-0.319362	0.138622	0.0186824	-0.158733	0.598061	0.203624	-0.0296355	1	0.279893
Homeostatic	NK cell	Il17ra	ENSMUSG00000002897	interleukin 17 receptor A	0.566204	3.22197e-06	2.113e-08	0.204582	0.232086	0.0332797	0.231697	0.0663481	0.000514094
Homeostatic	NK cell	Il17rb	ENSMUSG00000015966	interleukin 17 receptor B	0.0364061	0.860192	0.598921	0.0354347	0.847952	0.506917	-0.00176926	1	0.890379
Homeostatic	NK cell	Il17rc	ENSMUSG00000030281	interleukin 17 receptor C	0.86354	NA	NA	0.101874	NA	NA	0.024632	NA	NA
Homeostatic	NK cell	Il17rd	ENSMUSG00000040717	interleukin 17 receptor D	0.00371278	NA	0.953913	0.125528	NA	0.136996	-0.0567438	NA	0.153629
Homeostatic	NK cell	Il17re	ENSMUSG00000043088	interleukin 17 receptor E	NA	NA	NA	NA	NA	NA	NA	NA	NA
Homeostatic	NK cell	Il18rap	ENSMUSG00000026068	interleukin 18 receptor accessory protein	-0.458857	0.00992272	0.000428122	-0.238068	0.290581	0.0496596	-0.0508229	0.845221	0.118908
Homeostatic	NK cell	Il2	ENSMUSG00000027720	interleukin 2	-0.115281	0.77624	0.449748	-0.125158	0.67964	0.277856	0.00369579	1	0.742457
Homeostatic	NK cell	Il21r	ENSMUSG00000030745	interleukin 21 receptor	-0.125084	0.819241	0.517339	-0.190165	0.643342	0.242764	0.0099059	1	0.602703
Homeostatic	NK cell	Il23r	ENSMUSG00000049093	interleukin 23 receptor	NA	NA	NA	NA	NA	NA	NA	NA	NA
Homeostatic	NK cell	Il27ra	ENSMUSG00000005465	interleukin 27 receptor, alpha	-0.280365	0.476477	0.15329	-0.339377	0.269975	0.0434873	0.0109726	1	0.554665
Homeostatic	NK cell	Il2ra	ENSMUSG00000026770	interleukin 2 receptor, alpha chain	-0.252375	NA	NA	-0.122427	NA	NA	-0.00424301	NA	NA
Homeostatic	NK cell	Il2rb	ENSMUSG00000068227	interleukin 2 receptor, beta chain	0.0681309	0.80678	0.497665	0.127472	0.570465	0.183041	-0.0142194	1	0.513613
Homeostatic	NK cell	Il2rg	ENSMUSG00000031304	interleukin 2 receptor, gamma chain	-0.688675	9.41813e-06	7.35629e-08	-0.573017	0.000359592	3.41813e-06	-0.0182894	1	0.46023
Homeostatic	NK cell	Il4	ENSMUSG00000000869	interleukin 4	NA	NA	NA	NA	NA	NA	NA	NA	NA
Homeostatic	NK cell	Il4ra	ENSMUSG00000030748	interleukin 4 receptor, alpha	-0.0321215	0.963087	0.859913	-0.0276742	0.967279	0.845754	0.000254815	1	0.985607
Homeostatic	NK cell	Il5	ENSMUSG00000036117	interleukin 5	0.0037129	NA	0.953911	0.0884407	NA	0.210465	-0.0365924	NA	0.233194
Homeostatic	NK cell	Il6	ENSMUSG00000025746	interleukin 6	NA	NA	NA	NA	NA	NA	NA	NA	NA
Homeostatic	NK cell	Il6ra	ENSMUSG00000027947	Interleukin 6 receptor, alpha	NA	NA	NA	NA	NA	NA	NA	NA	NA
Homeostatic	NK cell	Il6st	ENSMUSG00000021756	interleukin 6 signal transducer	0.108302	0.700958	0.349592	0.650922	0.0514706	0.00296589	-0.0474942	0.591929	0.0410471
Homeostatic	NK cell	Il7r	ENSMUSG00000003882	interleukin 7 receptor	0.348501	0.303228	0.0671582	0.308108	0.329047	0.0632829	-0.000546625	1	0.978893
Homeostatic	NK cell	Il9r	ENSMUSG00000020279	interleukin 9 receptor	NA	NA	NA	NA	NA	NA	NA	NA	NA
Homeostatic	NK cell	Irf2	ENSMUSG00000031627	interferon regulatory factor 2	0.0276352	0.948381	0.814924	-0.0095853	0.985298	0.930563	0.00722332	1	0.748169
Homeostatic	NK cell	Irf8	ENSMUSG00000041515	interferon regulatory factor 8	-0.206368	0.413338	0.117653	-0.383073	0.0458515	0.00248668	0.0456358	0.893239	0.14427
Homeostatic	NK cell	Itga1	ENSMUSG00000042284	integrin alpha 1	0.334058	0.230727	0.0423677	0.0866813	0.823137	0.457636	0.0171568	0.949853	0.197571
Homeostatic	NK cell	Itga10	ENSMUSG00000090210	integrin alpha 10	0.111964	NA	NA	0.264227	NA	NA	-0.012665	NA	NA
Homeostatic	NK cell	Itga11	ENSMUSG00000032243	integrin alpha 11	0.0649092	NA	0.373484	0.0198556	NA	0.694986	0.00781253	NA	0.613026
Homeostatic	NK cell	Itga2	ENSMUSG00000015533	integrin alpha 2	0.0572099	0.92477	0.743716	-0.0769383	0.896408	0.613899	0.0196753	1	0.405805
Homeostatic	NK cell	Itga2b	ENSMUSG00000034664	integrin alpha 2b	3.28966	0.0151507	0.000759153	3.94972	0.015277	0.000490808	-0.00130839	1	0.889809
Homeostatic	NK cell	Itga3	ENSMUSG00000001507	integrin alpha 3	-0.0516552	0.825219	0.528659	-0.0430659	0.83399	0.478664	0.000776044	1	0.93763
Homeostatic	NK cell	Itga4	ENSMUSG00000027009	integrin alpha 4	-0.0855565	0.84726	0.572176	-0.156268	0.657534	0.256311	0.0139385	1	0.568551
Homeostatic	NK cell	Itga5	ENSMUSG00000000555	integrin alpha 5 (fibronectin receptor alpha)	-0.205829	0.610217	0.254501	0.0242132	0.970557	0.861006	-0.0201386	0.938535	0.188724
Homeostatic	NK cell	Itga6	ENSMUSG00000027111	integrin alpha 6	0.633939	0.0307241	0.00195832	0.624605	0.0172857	0.000584639	-0.00669033	1	0.73342
Homeostatic	NK cell	Itga7	ENSMUSG00000025348	integrin alpha 7	NA	NA	NA	NA	NA	NA	NA	NA	NA
Homeostatic	NK cell	Itga8	ENSMUSG00000026768	integrin alpha 8	NA	NA	NA	NA	NA	NA	NA	NA	NA
Homeostatic	NK cell	Itga9	ENSMUSG00000039115	integrin alpha 9	NA	NA	NA	NA	NA	NA	NA	NA	NA
Homeostatic	NK cell	Itgad	ENSMUSG00000070369	integrin, alpha D	0.234941	0.571615	0.220458	-0.0264371	0.970251	0.860293	0.0244719	0.913299	0.161251
Homeostatic	NK cell	Itgae	ENSMUSG00000005947	integrin alpha E, epithelial-associated	-0.0713956	0.888412	0.663609	-0.0404897	0.940184	0.745447	-0.00133759	1	0.912142
Homeostatic	NK cell	Itgal	ENSMUSG00000030830	integrin alpha L	0.670774	0.000286318	4.45163e-06	0.423424	0.0387044	0.00193365	0.0462619	0.88249	0.136519
Homeostatic	NK cell	Itgam	ENSMUSG00000030786	integrin alpha M	-0.3185	0.391249	0.106974	-0.191007	0.634022	0.234108	-0.00738494	1	0.672655
Homeostatic	NK cell	Itgav	ENSMUSG00000027087	integrin alpha V	-0.125722	0.817573	0.514123	-0.261663	0.451935	0.113891	0.018553	1	0.353514
Homeostatic	NK cell	Itgax	ENSMUSG00000030789	integrin alpha X	-0.509953	0.0317143	0.00204481	-0.395521	0.107763	0.00921917	-0.0114438	1	0.631051
Homeostatic	NK cell	Itgb1	ENSMUSG00000025809	integrin beta 1 (fibronectin receptor beta)	0.00903901	0.988197	0.955721	-0.0648295	0.912766	0.653412	0.0120104	1	0.613929
Homeostatic	NK cell	Itgb2	ENSMUSG00000000290	integrin beta 2	-0.67137	0.000184484	2.67746e-06	-0.535959	0.00416574	8.13442e-05	-0.0190689	1	0.450959
Homeostatic	NK cell	Itgb3	ENSMUSG00000020689	integrin beta 3	0.139802	0.637659	0.286573	0.0384749	0.923724	0.686786	0.0069553	1	0.507673
Homeostatic	NK cell	Itgb4	ENSMUSG00000020758	integrin beta 4	-0.58147	0.134932	0.0178372	-0.0358525	0.847089	0.505099	-0.0772991	0.758113	0.0813832
Homeostatic	NK cell	Itgb5	ENSMUSG00000022817	integrin beta 5	0.0037127	NA	0.953914	0.162109	NA	0.0993825	-0.0778153	NA	0.112386
Homeostatic	NK cell	Itgb6	ENSMUSG00000026971	integrin beta 6	NA	NA	NA	NA	NA	NA	NA	NA	NA
Homeostatic	NK cell	Itgb7	ENSMUSG00000001281	integrin beta 7	-0.0930832	0.768396	0.437279	-0.0590209	0.89071	0.596836	-0.00557341	1	0.804252
Homeostatic	NK cell	Itgb8	ENSMUSG00000025321	integrin beta 8	NA	NA	NA	NA	NA	NA	NA	NA	NA
Homeostatic	NK cell	Jun	ENSMUSG00000052684	jun proto-oncogene	0.904073	0.00992272	0.000430216	0.258456	0.308365	0.0561076	0.025404	0.816811	0.10696
Homeostatic	NK cell	Kdr	ENSMUSG00000062960	Kinase insert domain protein receptor	0.0956387	NA	0.248127	0.0136487	NA	0.78776	0.0205262	NA	0.381328
Homeostatic	NK cell	Klf2	ENSMUSG00000055148	Kruppel-like factor 2 (lung)	0.774297	2.19541e-05	1.89274e-07	0.329519	0.145713	0.0149782	0.146242	0.240113	0.00549119
Homeostatic	NK cell	Klra1	ENSMUSG00000079853	killer cell lectin-like receptor, subfamily A, member 1	-1.12916	5.57551e-09	1.19144e-11	-0.647912	0.00121775	1.67798e-05	-0.108842	0.384871	0.0131959
Homeostatic	NK cell	Klra10	ENSMUSG00000072718	killer cell lectin-like receptor subfamily A, member 10	-0.183789	0.695878	0.344701	-0.239324	0.506427	0.144484	0.00948049	1	0.607802
Homeostatic	NK cell	Klra17	ENSMUSG00000014543	killer cell lectin-like receptor, subfamily A, member 17	-0.0776019	NA	NA	-0.0513585	NA	NA	-0.00107522	NA	NA
Homeostatic	NK cell	Klra2	ENSMUSG00000030187	killer cell lectin-like receptor, subfamily A, member 2	-0.0388862	NA	0.566362	0.0218574	NA	0.668944	-0.0252727	NA	0.322029
Homeostatic	NK cell	Klra3	ENSMUSG00000067591	killer cell lectin-like receptor, subfamily A, member 3	-0.697395	0.00199696	5.17298e-05	-0.308276	0.264525	0.0422391	-0.0684493	0.606454	0.0437291
Homeostatic	NK cell	Klra4	ENSMUSG00000079852	killer cell lectin-like receptor, subfamily A, member 4	-0.240255	0.1767	0.0276684	-0.217723	0.243898	0.0362621	-0.00228233	1	0.913927
Homeostatic	NK cell	Klra5	ENSMUSG00000030173	killer cell lectin-like receptor, subfamily A, member 5	-0.128082	0.630341	0.276998	-0.0589208	0.84061	0.489649	-0.00385232	1	0.69192
Homeostatic	NK cell	Klra6	ENSMUSG00000061769	killer cell lectin-like receptor, subfamily A, member 6	-0.844869	0.00230636	6.30507e-05	-0.61136	0.0192633	0.000674237	-0.0122902	1	0.546941
Homeostatic	NK cell	Klra7	ENSMUSG00000067599	killer cell lectin-like receptor, subfamily A, member 7	-0.616038	0.00598737	0.000222359	-0.508751	0.0252213	0.00101844	-0.00963773	1	0.683955
Homeostatic	NK cell	Klra8	ENSMUSG00000089727	killer cell lectin-like receptor, subfamily A, member 8	-0.532135	0.00165797	4.04926e-05	-0.331781	0.0873578	0.00664125	-0.0424067	0.914061	0.164379
Homeostatic	NK cell	Klra9	ENSMUSG00000033024	killer cell lectin-like receptor subfamily A, member 9	-0.775435	0.000948084	1.90022e-05	-0.583399	0.0133476	0.000392659	-0.0174231	1	0.464489
Homeostatic	NK cell	Klrb1	ENSMUSG00000079299	killer cell lectin-like receptor subfamily B member 1	-0.620631	0.034765	0.00237727	-0.129452	0.798976	0.422091	-0.063385	0.49562	0.0253231
Homeostatic	NK cell	Klrb1a	ENSMUSG00000030361	killer cell lectin-like receptor subfamily B member 1A	0.125936	0.624412	0.26769	0.0132498	0.979844	0.900794	0.0253054	1	0.325306
Homeostatic	NK cell	Klrb1b	ENSMUSG00000079298	killer cell lectin-like receptor subfamily B member 1B	-0.137483	0.79041	0.472813	0.0508784	0.941476	0.750271	-0.0216643	1	0.300161
Homeostatic	NK cell	Klrb1c	ENSMUSG00000030325	killer cell lectin-like receptor subfamily B member 1C	-0.436678	0.0113883	0.000513539	-0.287964	0.14665	0.0151935	-0.0281761	1	0.295607
Homeostatic	NK cell	Klrb1f	ENSMUSG00000030154	killer cell lectin-like receptor subfamily B member 1F	-0.26857	0.209551	0.0361505	-0.200642	0.411405	0.0937448	-0.00985635	1	0.674961
Homeostatic	NK cell	Klrc1	ENSMUSG00000030167	killer cell lectin-like receptor subfamily C, member 1	0.109995	0.815546	0.510986	0.0554407	0.930163	0.706447	0.00649321	1	0.778964
Homeostatic	NK cell	Klrc2	ENSMUSG00000052736	killer cell lectin-like receptor subfamily C, member 2	-0.243831	0.38893	0.105694	-0.14788	0.67964	0.278114	-0.012993	1	0.593687
Homeostatic	NK cell	Klrc3	ENSMUSG00000033027	killer cell lectin-like receptor subfamily C, member 3	-0.438696	0.125859	0.0159514	-0.188671	0.626295	0.228163	-0.0298601	0.968458	0.228046
Homeostatic	NK cell	Klrd1	ENSMUSG00000030165	killer cell lectin-like receptor, subfamily D, member 1	-0.0670876	0.863752	0.608567	-0.0163258	0.977663	0.892135	-0.00887154	1	0.706544
Homeostatic	NK cell	Klre1	ENSMUSG00000050241	killer cell lectin-like receptor family E member 1	-0.297543	0.0240456	0.00142633	-0.350966	0.00561161	0.000117434	0.01365	1	0.50828
Homeostatic	NK cell	Klrg1	ENSMUSG00000030114	killer cell lectin-like receptor subfamily G, member 1	-1.23442	5.17038e-10	6.0958e-13	-0.943443	7.15295e-07	1.95018e-09	-0.0329052	0.968458	0.231007
Homeostatic	NK cell	Klri2	ENSMUSG00000043932	killer cell lectin-like receptor family I member 2	-0.669957	9.41813e-06	7.2871e-08	-0.600822	0.000102031	6.27114e-07	-0.00927098	1	0.687655
Homeostatic	NK cell	Klrk1	ENSMUSG00000030149	killer cell lectin-like receptor subfamily K, member 1	-0.59615	0.00262382	7.30827e-05	-0.477451	0.0206064	0.000747029	-0.0146264	1	0.552153
Homeostatic	NK cell	Lag3	ENSMUSG00000030124	lymphocyte-activation gene 3	-0.215695	0.345101	0.0856714	-0.0533788	0.863408	0.534859	-0.0124961	0.998683	0.271966
Homeostatic	NK cell	Lair1	ENSMUSG00000055541	leukocyte-associated Ig-like receptor 1	-0.312481	0.387424	0.105114	-0.125643	0.807759	0.434726	-0.0175205	1	0.401185
Homeostatic	NK cell	Lta	ENSMUSG00000024402	lymphotoxin A	0.038636	0.886993	0.660522	0.0175307	0.950105	0.784392	0.00157572	1	0.868466
Homeostatic	NK cell	Ltb	ENSMUSG00000024399	lymphotoxin B	0.437874	0.165064	0.0249642	0.379362	0.19977	0.0254957	0.000169801	1	0.993255
Homeostatic	NK cell	Ly9	ENSMUSG00000004707	lymphocyte antigen 9	-0.409467	0.179816	0.028408	-0.423479	0.125581	0.0117429	0.007071	1	0.743105
Homeostatic	NK cell	Ncr1	ENSMUSG00000062524	natural cytotoxicity triggering receptor 1	-0.306776	0.0346365	0.00236593	-0.302703	0.0387044	0.00193037	0.00121036	1	0.95158
Homeostatic	NK cell	Nfil3	ENSMUSG00000056749	nuclear factor, interleukin 3, regulated	0.184899	0.649764	0.298477	0.301669	0.317628	0.0595654	-0.0197828	1	0.398579
Homeostatic	NK cell	Nfkb1	ENSMUSG00000028163	nuclear factor of kappa light polypeptide gene enhancer in B cells 1, p105	-0.220436	0.56958	0.218452	-0.00638461	0.992979	0.966873	-0.0293089	0.968458	0.234426
Homeostatic	NK cell	Pdcd1	ENSMUSG00000026285	Programmed cell death 1	NA	NA	NA	NA	NA	NA	NA	NA	NA
Homeostatic	NK cell	Prdm1	ENSMUSG00000038151	PR domain containing 1, with ZNF domain	-0.25065	0.431739	0.128017	-0.139258	0.733952	0.340557	-0.0136141	1	0.569378
Homeostatic	NK cell	Prf1	ENSMUSG00000037202	perforin 1 (pore forming protein)	-0.971166	7.4085e-09	1.69231e-11	-0.724453	2.42021e-05	1.08786e-07	-0.0433855	0.910917	0.155859
Homeostatic	NK cell	Runx3	ENSMUSG00000070691	runt related transcription factor 3	0.318285	0.160851	0.023954	0.0512637	0.923762	0.687641	0.0667065	0.691744	0.0635035
Homeostatic	NK cell	S1pr1	ENSMUSG00000045092	sphingosine-1-phosphate receptor 1	0.640767	5.83001e-07	2.23388e-09	0.818518	1.52162e-11	8.96982e-15	-0.0633627	0.738986	0.0762724
Homeostatic	NK cell	S1pr4	ENSMUSG00000044199	sphingosine-1-phosphate receptor 4	-0.234077	0.370628	0.0971153	0.0169647	0.97842	0.894377	-0.062645	0.727042	0.0731893
Homeostatic	NK cell	S1pr5	ENSMUSG00000045087	sphingosine-1-phosphate receptor 5	-0.00556201	0.987547	0.9537	-0.0494588	0.88693	0.587959	0.00976069	1	0.62861
Homeostatic	NK cell	Sell	ENSMUSG00000026581	selectin, lymphocyte	-0.419922	0.00676449	0.0002577	-0.263972	0.148032	0.0155651	-0.034957	0.961124	0.216601
Homeostatic	NK cell	Sema3a	ENSMUSG00000028883	sema domain, immunoglobulin domain (Ig), short basic domain, secreted, (semaphorin) 3A	NA	NA	NA	NA	NA	NA	NA	NA	NA
Homeostatic	NK cell	Sema3b	ENSMUSG00000057969	sema domain, immunoglobulin domain (Ig), short basic domain, secreted, (semaphorin) 3B	NA	NA	NA	NA	NA	NA	NA	NA	NA
Homeostatic	NK cell	Sema3c	ENSMUSG00000028780	sema domain, immunoglobulin domain (Ig), short basic domain, secreted, (semaphorin) 3C	NA	NA	NA	NA	NA	NA	NA	NA	NA
Homeostatic	NK cell	Sema3d	ENSMUSG00000040254	sema domain, immunoglobulin domain (Ig), short basic domain, secreted, (semaphorin) 3D	-0.220691	NA	NA	-20.3575	NA	NA	9.76273	NA	NA
Homeostatic	NK cell	Sema3e	ENSMUSG00000063531	sema domain, immunoglobulin domain (Ig), short basic domain, secreted, (semaphorin) 3E	NA	NA	NA	NA	NA	NA	NA	NA	NA
Homeostatic	NK cell	Sema3f	ENSMUSG00000034684	sema domain, immunoglobulin domain (Ig), short basic domain, secreted, (semaphorin) 3F	NA	NA	NA	NA	NA	NA	NA	NA	NA
Homeostatic	NK cell	Sema3g	ENSMUSG00000021904	sema domain, immunoglobulin domain (Ig), short basic domain, secreted, (semaphorin) 3G	0.00371262	NA	NA	0.216585	NA	NA	-0.110435	NA	NA
Homeostatic	NK cell	Sema4a	ENSMUSG00000028064	sema domain, immunoglobulin domain (Ig), transmembrane domain (TM) and short cytoplasmic domain, (semaphorin) 4A	-0.0208937	0.978193	0.910945	-0.0244508	0.975357	0.877326	0.000876851	1	0.96611
Homeostatic	NK cell	Sema4b	ENSMUSG00000030539	sema domain, immunoglobulin domain (Ig), transmembrane domain (TM) and short cytoplasmic domain, (semaphorin) 4B	0.645294	0.0381809	0.00273278	1.50819	0.0115503	0.000320013	-0.00664193	1	0.541023
Homeostatic	NK cell	Sema4c	ENSMUSG00000026121	sema domain, immunoglobulin domain (Ig), transmembrane domain (TM) and short cytoplasmic domain, (semaphorin) 4C	0.1055	0.555942	0.209293	0.0111194	0.964387	0.835622	0.0164034	1	0.293901
Homeostatic	NK cell	Sema4d	ENSMUSG00000021451	sema domain, immunoglobulin domain (Ig), transmembrane domain (TM) and short cytoplasmic domain, (semaphorin) 4D	0.240851	0.560988	0.212685	-0.253032	0.474544	0.125603	0.112944	0.240113	0.00547912
Homeostatic	NK cell	Sema4f	ENSMUSG00000000627	sema domain, immunoglobulin domain (Ig), TM domain, and short cytoplasmic domain	8.84727	0.00129912	2.88141e-05	6.15452	0.00795223	0.000189935	0.00529661	1	0.603208
Homeostatic	NK cell	Sema4g	ENSMUSG00000025207	sema domain, immunoglobulin domain (Ig), transmembrane domain (TM) and short cytoplasmic domain, (semaphorin) 4G	0.641689	0.139535	0.018898	0.241428	0.304851	0.0548781	0.00702352	1	0.652632
Homeostatic	NK cell	Sema6a	ENSMUSG00000019647	sema domain, transmembrane domain (TM), and cytoplasmic domain, (semaphorin) 6A	-0.128095	0.495789	0.166022	-0.0420094	0.813302	0.442579	-0.0119052	NA	0.524555
Homeostatic	NK cell	Sema6b	ENSMUSG00000001227	sema domain, transmembrane domain (TM), and cytoplasmic domain, (semaphorin) 6B	0.146542	NA	0.144193	0.00167529	NA	0.973265	0.0566208	NA	0.154035
Homeostatic	NK cell	Sema6c	ENSMUSG00000038777	sema domain, transmembrane domain (TM), and cytoplasmic domain, (semaphorin) 6C	NA	NA	NA	NA	NA	NA	NA	NA	NA
Homeostatic	NK cell	Sema6d	ENSMUSG00000027200	sema domain, transmembrane domain (TM), and cytoplasmic domain, (semaphorin) 6D	0.0490147	NA	0.483285	0.0573617	NA	0.34006	-0.00433336	NA	0.801344
Homeostatic	NK cell	Sema7a	ENSMUSG00000038264	sema domain, immunoglobulin domain (Ig), and GPI membrane anchor, (semaphorin) 7A	NA	NA	NA	NA	NA	NA	NA	NA	NA
Homeostatic	NK cell	Slamf1	ENSMUSG00000015316	signaling lymphocytic activation molecule family member 1	-6.46251	0.00117877	2.54917e-05	-0.166098	0.335948	0.0654518	-0.20824	0.332686	0.00992209
Homeostatic	NK cell	Slamf6	ENSMUSG00000015314	SLAM family member 6	0.361851	0.306467	0.0688314	0.470977	0.0866246	0.00655541	-0.0163309	1	0.368641
Homeostatic	NK cell	Slamf7	ENSMUSG00000038179	SLAM family member 7	-0.611035	2.11263e-05	1.8058e-07	-0.602912	2.64401e-05	1.30535e-07	0.00128861	1	0.952927
Homeostatic	NK cell	Slamf8	ENSMUSG00000053318	SLAM family member 8	NA	NA	NA	NA	NA	NA	NA	NA	NA
Homeostatic	NK cell	Slamf9	ENSMUSG00000026548	SLAM family member 9	NA	NA	NA	NA	NA	NA	NA	NA	NA
Homeostatic	NK cell	Smad4	ENSMUSG00000024515	SMAD family member 4	0.0218083	0.977708	0.906582	-0.0155211	0.982893	0.921718	0.00450303	1	0.829363
Homeostatic	NK cell	Spi1	ENSMUSG00000002111	spleen focus forming virus (SFFV) proviral integration oncogene	0.0885257	0.719909	0.373614	0.043665	0.86709	0.543409	0.00265447	1	0.777715
Homeostatic	NK cell	Stat1	ENSMUSG00000026104	signal transducer and activator of transcription 1	-0.88879	0.00149666	3.47393e-05	-1.43492	1.11773e-05	4.57057e-08	0.0293564	0.93574	0.184021
Homeostatic	NK cell	Stat3	ENSMUSG00000004040	signal transducer and activator of transcription 3	-0.570066	0.0414226	0.0030645	-0.43615	0.113569	0.0100673	-0.00829993	1	0.697982
Homeostatic	NK cell	Stat4	ENSMUSG00000062939	signal transducer and activator of transcription 4	-0.487374	0.0173639	0.000918198	-0.431715	0.0381216	0.00188206	-0.00488599	1	0.836268
Homeostatic	NK cell	Stat5a	ENSMUSG00000004043	signal transducer and activator of transcription 5A	0.042196	0.9511	0.826002	0.0568526	0.934963	0.722276	-0.00259511	1	0.892236
Homeostatic	NK cell	Stat5b	ENSMUSG00000020919	signal transducer and activator of transcription 5B	0.23978	0.496265	0.16685	-0.0426999	0.948515	0.776576	0.0478599	0.79191	0.0958735
Homeostatic	NK cell	Tbx21	ENSMUSG00000001444	T-box 21	-0.315378	0.0974288	0.0106467	-0.318452	0.0889498	0.00684935	0.00338651	1	0.880837
Homeostatic	NK cell	Tcf7	ENSMUSG00000000782	transcription factor 7, T cell specific	0.49307	0.0581792	0.00500724	0.391125	0.139164	0.0139564	0.00800067	1	0.72733
Homeostatic	NK cell	Tgfb1	ENSMUSG00000002603	transforming growth factor, beta 1	0.202753	0.561222	0.213058	0.536149	0.0411707	0.00210237	-0.031448	0.704577	0.0666144
Homeostatic	NK cell	Tgfbr1	ENSMUSG00000007613	transforming growth factor, beta receptor I	0.351776	0.244064	0.046555	0.116447	0.81532	0.445539	0.0312815	0.963649	0.219739
Homeostatic	NK cell	Thy1	ENSMUSG00000032011	thymus cell antigen 1, theta	0.648997	0.0025597	7.09194e-05	0.595878	0.00517706	0.000104881	0.00221313	1	0.924727
Homeostatic	NK cell	Tigit	ENSMUSG00000071552	T cell immunoreceptor with Ig and ITIM domains	-0.766433	0.00778996	0.000313794	-0.367941	0.221571	0.0303834	-0.0311372	0.903319	0.149704
Homeostatic	NK cell	Tnf	ENSMUSG00000024401	tumor necrosis factor	-0.112874	0.708579	0.35797	-0.208948	0.264525	0.0422379	0.0127847	0.991457	0.265156
Homeostatic	NK cell	Tnfsf10	ENSMUSG00000039304	tumor necrosis factor (ligand) superfamily, member 10	0.00667659	0.991211	0.967984	0.0432835	0.936521	0.733359	-0.00372822	1	0.763865
Homeostatic	NK cell	Tnfsf11	ENSMUSG00000022015	tumor necrosis factor (ligand) superfamily, member 11	-0.0227015	NA	NA	-0.0777311	NA	NA	0.0149289	NA	NA
Homeostatic	NK cell	Tnfsf12	ENSMUSG00000097328	tumor necrosis factor (ligand) superfamily, member 12	-0.0137098	0.97954	0.917321	0.0723358	0.826575	0.465283	-0.00910191	1	0.405568
Homeostatic	NK cell	Tnfsf14	ENSMUSG00000005824	tumor necrosis factor (ligand) superfamily, member 14	0.435483	0.168911	0.0257766	0.246715	0.426687	0.100517	0.00869756	1	0.556962
Homeostatic	NK cell	Tox	ENSMUSG00000041272	thymocyte selection-associated high mobility group box	-0.0817726	0.892705	0.672696	-0.15093	0.73934	0.346925	0.00937689	1	0.604524
Homeostatic	NK cell	Trem1	ENSMUSG00000042265	Triggering receptor expressed on myeloid cells 1	NA	NA	NA	NA	NA	NA	NA	NA	NA
Homeostatic	NK cell	Trem2	ENSMUSG00000023992	Triggering receptor expressed on myeloid cells 2	NA	NA	NA	NA	NA	NA	NA	NA	NA
Homeostatic	NK cell	Trim21	ENSMUSG00000030966	tripartite motif-containing 21	-1.63119	0.00143197	3.28158e-05	-0.224254	0.436727	0.105553	-0.0835595	0.346023	0.0108287
Homeostatic	NK cell	Vcam1	ENSMUSG00000027962	Vascular cell adhesion molecule 1	-0.0953365	NA	0.24775	-0.105296	NA	0.170121	0.00399791	NA	0.8272
Homeostatic	NK cell	Xcl1	ENSMUSG00000026573	chemokine (C motif) ligand 1	-0.0242999	0.975652	0.899135	-0.00473122	0.994383	0.976358	-0.00186729	1	0.922648
Homeostatic	NK cell	Zeb2	ENSMUSG00000026872	zinc finger E-box binding homeobox 2	-0.356766	0.152325	0.0216292	-0.404713	0.0786306	0.00554488	0.0114663	1	0.634375
Homeostatic	CD8 T cell	Ccl1	ENSMUSG00000020702	chemokine (C-C motif) ligand 1	NA	NA	NA	NA	NA	NA	NA	NA	NA
Homeostatic	CD8 T cell	Ccl2	ENSMUSG00000035385	chemokine (C-C motif) ligand 2	NA	NA	NA	NA	NA	NA	NA	NA	NA
Homeostatic	CD8 T cell	Ccl22	ENSMUSG00000031779	chemokine (C-C motif) ligand 22	NA	NA	NA	NA	NA	NA	NA	NA	NA
Homeostatic	CD8 T cell	Ccl3	ENSMUSG00000000982	chemokine (C-C motif) ligand 3	20.7932	NA	NA	20.9898	NA	NA	-0.0037212	NA	NA
Homeostatic	CD8 T cell	Ccl4	ENSMUSG00000018930	chemokine (C-C motif) ligand 4	0.0802352	NA	NA	0.272577	NA	NA	-0.0367889	NA	NA
Homeostatic	CD8 T cell	Ccl5	ENSMUSG00000035042	chemokine (C-C motif) ligand 5	0.0172727	0.999646	0.588225	0.0262334	0.974048	0.33826	-0.00679113	1	0.67726
Homeostatic	CD8 T cell	Ccl6	ENSMUSG00000018927	chemokine (C-C motif) ligand 6	0.00545093	NA	NA	-1.08969	NA	NA	0.795576	NA	NA
Homeostatic	CD8 T cell	Ccl9	ENSMUSG00000019122	chemokine (C-C motif) ligand 9	NA	NA	NA	NA	NA	NA	NA	NA	NA
Homeostatic	CD8 T cell	Ccr1	ENSMUSG00000025804	chemokine (C-C motif) receptor 1	NA	NA	NA	NA	NA	NA	NA	NA	NA
Homeostatic	CD8 T cell	Ccr2	ENSMUSG00000049103	chemokine (C-C motif) receptor 2	NA	NA	NA	NA	NA	NA	NA	NA	NA
Homeostatic	CD8 T cell	Ccr3	ENSMUSG00000035448	chemokine (C-C motif) receptor 3	-0.643016	NA	NA	-0.615766	NA	NA	0	NA	NA
Homeostatic	CD8 T cell	Ccr4	ENSMUSG00000047898	chemokine (C-C motif) receptor 4	NA	NA	NA	NA	NA	NA	NA	NA	NA
Homeostatic	CD8 T cell	Ccr5	ENSMUSG00000079227	chemokine (C-C motif) receptor 5	-0.00289363	NA	0.978985	0.296895	NA	0.182332	-0.185788	NA	0.173511
Homeostatic	CD8 T cell	Ccr6	ENSMUSG00000040899	chemokine (C-C motif) receptor 6	NA	NA	NA	NA	NA	NA	NA	NA	NA
Homeostatic	CD8 T cell	Ccr7	ENSMUSG00000037944	chemokine (C-C motif) receptor 7	0.000171007	0.999646	0.993902	-0.00320939	0.999698	0.840934	0.00405597	1	0.834961
Homeostatic	CD8 T cell	Ccr8	ENSMUSG00000042262	chemokine (C-C motif) receptor 8	-0.982013	NA	NA	-0.0943421	NA	NA	-0.145873	NA	NA
Homeostatic	CD8 T cell	Cd160	ENSMUSG00000038304	CD160 antigen	0.0185803	0.999646	0.56335	0.102282	0.490487	0.0533109	-0.0255643	0.92555	0.175502
Homeostatic	CD8 T cell	Cd2	ENSMUSG00000027863	CD2 antigen	-0.00962285	0.999646	0.647432	-0.00452795	0.999698	0.760364	-0.00292144	1	0.878932
Homeostatic	CD8 T cell	Cd200	ENSMUSG00000022661	CD200 molecule	0.00602128	0.999646	0.890037	-0.000958773	0.999698	0.98212	0.00356929	1	0.872356
Homeostatic	CD8 T cell	Cd226	ENSMUSG00000034028	CD226 antigen	0.186318	0.338434	0.0214954	0.339239	0.168436	0.00802893	-0.00544404	1	0.724932
Homeostatic	CD8 T cell	Cd244	ENSMUSG00000004709	CD244 molecule A	0.0919368	0.970126	0.285342	10.867	0.000472879	3.77145e-06	-7.6944	0.0154881	0.000150027
Homeostatic	CD8 T cell	Cd27	ENSMUSG00000030336	CD27 antigen	-0.0168227	0.999646	0.505793	0.00327839	0.999698	0.837193	-0.0188282	1	0.383816
Homeostatic	CD8 T cell	Cd33	ENSMUSG00000004609	CD33 antigen	NA	NA	NA	NA	NA	NA	NA	NA	NA
Homeostatic	CD8 T cell	Cd40lg	ENSMUSG00000031132	CD40 ligand	0.897483	0.555623	0.0550753	0.000790899	0.999698	0.994396	0.577076	0.605656	0.0560151
Homeostatic	CD8 T cell	Cd47	ENSMUSG00000055447	CD47 antigen (Rh-related antigen, integrin-associated signal transducer)	-0.0559268	0.835363	0.177101	-0.00740828	0.999698	0.718507	-0.0197471	1	0.322529
Homeostatic	CD8 T cell	Cd48	ENSMUSG00000015355	CD48 antigen	0.0529357	0.850123	0.186345	0.0240928	0.994159	0.383043	0.00677605	1	0.653314
Homeostatic	CD8 T cell	Cd69	ENSMUSG00000030156	CD69 antigen	-0.00620153	0.999646	0.839955	-0.0293807	0.952388	0.303912	0.0137937	1	0.408726
Homeostatic	CD8 T cell	Cd7	ENSMUSG00000025163	CD7 antigen	0.00830067	0.999646	0.787609	0.054908	0.771146	0.141314	-0.0209235	0.991629	0.229534
Homeostatic	CD8 T cell	Cd70	ENSMUSG00000019489	CD70 antigen	NA	NA	NA	NA	NA	NA	NA	NA	NA
Homeostatic	CD8 T cell	Cd72	ENSMUSG00000028459	CD72 antigen	0.0404358	0.95394	0.271504	0.0424278	0.85134	0.199062	-0.00279253	1	0.853472
Homeostatic	CD8 T cell	Cd80	ENSMUSG00000075122	CD80 antigen	0.0642301	NA	0.593232	0.261399	NA	0.206116	-0.0534937	NA	0.463695
Homeostatic	CD8 T cell	Cd84	ENSMUSG00000038147	CD84 antigen	-0.00130095	0.999646	0.964073	0.00259504	0.999698	0.899006	-0.00307638	1	0.863467
Homeostatic	CD8 T cell	Cd86	ENSMUSG00000022901	CD86 antigen	-0.00894528	0.999646	0.767842	-0.013046	0.999698	0.622762	0.00268359	1	0.844004
Homeostatic	CD8 T cell	Cd93	ENSMUSG00000027435	CD93 antigen	NA	NA	NA	NA	NA	NA	NA	NA	NA
Homeostatic	CD8 T cell	Cd96	ENSMUSG00000022657	CD96 antigen	0.0035846	0.999646	0.895175	0.0112394	0.999698	0.580149	-0.00801937	1	0.673452
Homeostatic	CD8 T cell	Clec2d	ENSMUSG00000030157	C-type lectin domain family 2, member d	0.0315791	0.999646	0.592697	0.00396506	0.999698	0.940712	0.014043	1	0.645116
Homeostatic	CD8 T cell	Clec2f	ENSMUSG00000089728	C-type lectin domain family 2, member f	NA	NA	NA	NA	NA	NA	NA	NA	NA
Homeostatic	CD8 T cell	Clec2g	ENSMUSG00000000248	C-type lectin domain family 2, member g	NA	NA	NA	NA	NA	NA	NA	NA	NA
Homeostatic	CD8 T cell	Clec2i	ENSMUSG00000030365	C-type lectin domain family 2, member i	-0.0792027	0.704858	0.0988414	0.0177194	0.999698	0.502043	-0.103617	0.370111	0.0202592
Homeostatic	CD8 T cell	Csf1r	ENSMUSG00000024621	colony stimulating factor 1 receptor	-9.92754	0.000171097	1.01506e-06	-10.7027	6.59093e-05	4.15638e-07	0.00959424	1	0.729684
Homeostatic	CD8 T cell	Ctla4	ENSMUSG00000026011	cytotoxic T-lymphocyte-associated protein 4	-0.0477873	0.999646	0.374609	0.0215946	0.999698	0.622079	-0.0612643	0.909683	0.167488
Homeostatic	CD8 T cell	Cx3cr1	ENSMUSG00000052336	chemokine (C-X3-C motif) receptor 1	19.8813	NA	NA	-0.134542	NA	NA	24.118	NA	NA
Homeostatic	CD8 T cell	Cxcl1	ENSMUSG00000029380	chemokine (C-X-C motif) ligand 1	NA	NA	NA	NA	NA	NA	NA	NA	NA
Homeostatic	CD8 T cell	Cxcl15	ENSMUSG00000029375	chemokine (C-X-C motif) ligand 15	NA	NA	NA	NA	NA	NA	NA	NA	NA
Homeostatic	CD8 T cell	Cxcl2	ENSMUSG00000058427	chemokine (C-X-C motif) ligand 2	NA	NA	NA	NA	NA	NA	NA	NA	NA
Homeostatic	CD8 T cell	Cxcr2	ENSMUSG00000026180	chemokine (C-X-C motif) receptor 2	NA	NA	NA	NA	NA	NA	NA	NA	NA
Homeostatic	CD8 T cell	Cxcr3	ENSMUSG00000050232	chemokine (C-X-C motif) receptor 3	0.0586781	0.862047	0.193993	0.0137774	0.999698	0.634701	0.0134352	1	0.410078
Homeostatic	CD8 T cell	Cxcr4	ENSMUSG00000045382	chemokine (C-X-C motif) receptor 4	0.447197	0.725896	0.117464	0.529065	0.669681	0.1012	-0.00419912	1	0.938843
Homeostatic	CD8 T cell	Cxcr5	ENSMUSG00000047880	chemokine (C-X-C motif) receptor 5	-0.152186	0.777071	0.142226	-0.12164	0.831542	0.180914	-0.00303524	1	0.896869
Homeostatic	CD8 T cell	Cxcr6	ENSMUSG00000048521	chemokine (C-X-C motif) receptor 6	0.0103912	0.999646	0.734739	0.0298002	0.936009	0.287582	-0.0127204	1	0.46868
Homeostatic	CD8 T cell	Eomes	ENSMUSG00000032446	eomesodermin	-0.00133554	0.999646	0.965017	0.0165846	0.999698	0.521588	-0.01052	1	0.493475
Homeostatic	CD8 T cell	Ets1	ENSMUSG00000032035	E26 avian leukemia oncogene 1, 5' domain	0.0293968	0.999646	0.364872	0.0350155	0.85967	0.208618	-0.00668064	1	0.725373
Homeostatic	CD8 T cell	Fasl	ENSMUSG00000000817	Fas ligand (TNF superfamily, member 6)	NA	NA	NA	NA	NA	NA	NA	NA	NA
Homeostatic	CD8 T cell	Fcer1a	ENSMUSG00000005339	Fc receptor, IgE, high affinity I, alpha polypeptide	18.8832	NA	NA	10.5349	NA	NA	0.394322	NA	NA
Homeostatic	CD8 T cell	Fcer1g	ENSMUSG00000058715	Fc receptor, IgE, high affinity I, gamma polypeptide	0.0133227	0.999646	0.730746	0.081383	0.858436	0.204837	-0.0230669	1	0.355512
Homeostatic	CD8 T cell	Fcer2a	ENSMUSG00000005540	Fc receptor, IgE, low affinity II, alpha polypeptide	0.0253034	NA	NA	3.39419	NA	NA	-1.45078	NA	NA
Homeostatic	CD8 T cell	Fcgr1	ENSMUSG00000015947	Fc receptor, IgG, high affinity I	NA	NA	NA	NA	NA	NA	NA	NA	NA
Homeostatic	CD8 T cell	Fcgr2b	ENSMUSG00000026656	Fc receptor, IgG, low affinity IIb	19.3285	NA	NA	-0.19311	NA	NA	24.3121	NA	NA
Homeostatic	CD8 T cell	Fcgr3	ENSMUSG00000059498	Fc receptor, IgG, low affinity III	-0.026757	NA	NA	0.0295816	NA	NA	-0.0353027	NA	NA
Homeostatic	CD8 T cell	Fcgr4	ENSMUSG00000059089	Fc receptor, IgG, low affinity IV	-0.508481	0.705961	0.102703	-0.487791	NA	0.110246	0	NA	1
Homeostatic	CD8 T cell	Fcgrt	ENSMUSG00000003420	Fc fragment of IgG receptor and transporter	-0.0647507	0.767508	0.137209	-0.0207698	0.999698	0.447321	-0.0108859	1	0.467606
Homeostatic	CD8 T cell	Flt3	ENSMUSG00000042817	FMS-like tyrosine kinase 3	NA	NA	NA	NA	NA	NA	NA	NA	NA
Homeostatic	CD8 T cell	Flt3l	ENSMUSG00000110206	FMS-like tyrosine kinase 3 ligand	0.0585414	0.810042	0.159954	0.00540414	0.999698	0.826453	0.0201684	0.999308	0.235632
Homeostatic	CD8 T cell	Foxo1	ENSMUSG00000044167	forkhead box O1	-0.00123996	0.999646	0.966804	0.00513662	0.999698	0.812805	-0.00479112	1	0.780682
Homeostatic	CD8 T cell	Gata3	ENSMUSG00000015619	GATA binding protein 3	-0.0215124	0.999646	0.500762	0.0456698	0.809856	0.163707	-0.0593286	0.52717	0.0388265
Homeostatic	CD8 T cell	Gzma	ENSMUSG00000023132	granzyme A	0.037002	0.999646	0.521833	0.0070908	0.999698	0.887109	0.0142662	1	0.618087
Homeostatic	CD8 T cell	Gzmb	ENSMUSG00000015437	granzyme B	-0.189069	NA	NA	-0.0800346	NA	NA	-0.025561	NA	NA
Homeostatic	CD8 T cell	Gzmc	ENSMUSG00000079186	granzyme C	NA	NA	NA	NA	NA	NA	NA	NA	NA
Homeostatic	CD8 T cell	Gzmk	ENSMUSG00000042385	granzyme K	8.05328	0.00139968	1.18142e-05	-0.00251401	0.999698	0.949454	8.23828	0.00170496	9.50405e-06
Homeostatic	CD8 T cell	Gzmm	ENSMUSG00000054206	granzyme M (lymphocyte met-ase 1)	-0.0554326	NA	NA	-1.23994	NA	NA	0.104909	NA	NA
Homeostatic	CD8 T cell	Icam1	ENSMUSG00000037405	intercellular adhesion molecule 1	0.000897798	0.999646	0.976043	-0.000477769	0.999698	0.984968	0.000662049	1	0.961022
Homeostatic	CD8 T cell	Icam2	ENSMUSG00000001029	intercellular adhesion molecule 2	0.00387723	0.999646	0.898131	-0.20507	0.25904	0.0162361	0.114044	0.267107	0.0113543
Homeostatic	CD8 T cell	Icam5	ENSMUSG00000032174	Intercellular adhesion molecule 5, telencephalin	NA	NA	NA	NA	NA	NA	NA	NA	NA
Homeostatic	CD8 T cell	Id2	ENSMUSG00000020644	inhibitor of DNA binding 2	-0.0230072	0.999646	0.482875	-0.00720403	0.999698	0.747271	-0.00642759	1	0.704376
Homeostatic	CD8 T cell	Ifnar1	ENSMUSG00000022967	interferon (alpha and beta) receptor 1	-0.0104245	0.999646	0.733653	0.0452797	0.885591	0.227792	-0.0381072	0.809333	0.122032
Homeostatic	CD8 T cell	Ifnar2	ENSMUSG00000022971	interferon (alpha and beta) receptor 2	0.0147179	0.999646	0.634519	0.021242	0.999698	0.45548	-0.00370715	1	0.786427
Homeostatic	CD8 T cell	Ifng	ENSMUSG00000055170	interferon gamma	1.54781	NA	NA	-13.3342	NA	NA	22.9356	NA	NA
Homeostatic	CD8 T cell	Ifngr1	ENSMUSG00000020009	interferon gamma receptor 1	0.00104266	0.999646	0.952952	-0.0050287	0.999698	0.720026	0.0080396	1	0.676359
Homeostatic	CD8 T cell	Ifngr2	ENSMUSG00000022965	interferon gamma receptor 2	-0.00907684	0.999646	0.782849	0.00471791	0.999698	0.876661	-0.00686461	1	0.666606
Homeostatic	CD8 T cell	Ikzf1	ENSMUSG00000018654	IKAROS family zinc finger 1	0.184227	0.332639	0.0209242	0.0526597	0.630998	0.0887131	0.0122344	1	0.543851
Homeostatic	CD8 T cell	Ikzf2	ENSMUSG00000025997	IKAROS family zinc finger 2	-0.0257944	0.999646	0.433915	0.118884	0.508471	0.0569054	-0.317418	0.213495	0.00723813
Homeostatic	CD8 T cell	Ikzf3	ENSMUSG00000018168	IKAROS family zinc finger 3	0.0206708	0.999646	0.518246	-0.0103511	0.999698	0.695499	0.0170452	1	0.299532
Homeostatic	CD8 T cell	Il10	ENSMUSG00000016529	interleukin 10	NA	NA	NA	NA	NA	NA	NA	NA	NA
Homeostatic	CD8 T cell	Il10ra	ENSMUSG00000032089	interleukin 10 receptor, alpha	-0.123387	0.821691	0.166316	0.0101789	0.999698	0.816175	-0.107017	0.762355	0.105988
Homeostatic	CD8 T cell	Il10rb	ENSMUSG00000022969	interleukin 10 receptor, beta	-0.0425132	0.943202	0.256698	-0.015171	0.999698	0.540941	-0.00837628	1	0.601101
Homeostatic	CD8 T cell	Il12rb1	ENSMUSG00000000791	interleukin 12 receptor, beta 1	-0.936521	0.280856	0.0154699	0.0140976	0.999698	0.728269	-1.35954	0.187547	0.00567286
Homeostatic	CD8 T cell	Il12rb2	ENSMUSG00000018341	interleukin 12 receptor, beta 2	-0.264332	NA	0.198908	-0.162371	NA	0.315012	-0.017642	NA	0.787874
Homeostatic	CD8 T cell	Il13ra1	ENSMUSG00000017057	interleukin 12 receptor, alpha 1	NA	NA	NA	NA	NA	NA	NA	NA	NA
Homeostatic	CD8 T cell	Il15	ENSMUSG00000031712	interleukin 15	NA	NA	NA	NA	NA	NA	NA	NA	NA
Homeostatic	CD8 T cell	Il15ra	ENSMUSG00000023206	interleukin 15 receptor, alpha chain	-0.0317346	0.999646	0.396696	0.00184546	0.999698	0.949451	-0.0167343	1	0.36234
Homeostatic	CD8 T cell	Il16	ENSMUSG00000001741	interleukin 16	-0.0189568	0.999646	0.484115	0.0198052	0.979443	0.345435	-0.0455512	0.748928	0.100342
Homeostatic	CD8 T cell	Il17ra	ENSMUSG00000002897	interleukin 17 receptor A	-0.00396821	0.999646	0.896208	-0.0105237	0.999698	0.652009	0.00526571	1	0.748567
Homeostatic	CD8 T cell	Il17rb	ENSMUSG00000015966	interleukin 17 receptor B	NA	NA	NA	NA	NA	NA	NA	NA	NA
Homeostatic	CD8 T cell	Il17rc	ENSMUSG00000030281	interleukin 17 receptor C	NA	NA	NA	NA	NA	NA	NA	NA	NA
Homeostatic	CD8 T cell	Il17rd	ENSMUSG00000040717	interleukin 17 receptor D	NA	NA	NA	NA	NA	NA	NA	NA	NA
Homeostatic	CD8 T cell	Il17re	ENSMUSG00000043088	interleukin 17 receptor E	NA	NA	NA	NA	NA	NA	NA	NA	NA
Homeostatic	CD8 T cell	Il18rap	ENSMUSG00000026068	interleukin 18 receptor accessory protein	-0.0366863	0.999646	0.4628	-0.0079242	0.999698	0.84816	-0.0127022	1	0.587279
Homeostatic	CD8 T cell	Il2	ENSMUSG00000027720	interleukin 2	-0.00892283	0.999646	0.815278	-0.0132594	NA	0.728331	0.00215182	NA	0.908728
Homeostatic	CD8 T cell	Il21r	ENSMUSG00000030745	interleukin 21 receptor	0.00680806	0.999646	0.791058	-0.0130285	0.999698	0.506885	0.019747	1	0.353073
Homeostatic	CD8 T cell	Il23r	ENSMUSG00000049093	interleukin 23 receptor	NA	NA	NA	NA	NA	NA	NA	NA	NA
Homeostatic	CD8 T cell	Il27ra	ENSMUSG00000005465	interleukin 27 receptor, alpha	-0.0113452	0.999646	0.703934	-0.00413919	0.999698	0.841513	-0.00320527	1	0.857123
Homeostatic	CD8 T cell	Il2ra	ENSMUSG00000026770	interleukin 2 receptor, alpha chain	-1.39604	0.422557	0.0327738	-1.32968	0.39619	0.0357285	0	1	1
Homeostatic	CD8 T cell	Il2rb	ENSMUSG00000068227	interleukin 2 receptor, beta chain	-0.0526184	0.862047	0.194393	-0.00153276	0.999698	0.941606	-0.0247134	0.989103	0.220798
Homeostatic	CD8 T cell	Il2rg	ENSMUSG00000031304	interleukin 2 receptor, gamma chain	-0.0432477	0.928706	0.24194	-0.00364432	0.999698	0.847906	-0.0202677	1	0.327897
Homeostatic	CD8 T cell	Il4	ENSMUSG00000000869	interleukin 4	NA	NA	NA	NA	NA	NA	NA	NA	NA
Homeostatic	CD8 T cell	Il4ra	ENSMUSG00000030748	interleukin 4 receptor, alpha	0.0147267	0.999646	0.634949	-0.000893455	0.999698	0.971406	0.00724872	1	0.609621
Homeostatic	CD8 T cell	Il5	ENSMUSG00000036117	interleukin 5	NA	NA	NA	NA	NA	NA	NA	NA	NA
Homeostatic	CD8 T cell	Il6	ENSMUSG00000025746	interleukin 6	NA	NA	NA	NA	NA	NA	NA	NA	NA
Homeostatic	CD8 T cell	Il6ra	ENSMUSG00000027947	Interleukin 6 receptor, alpha	-0.164914	0.388025	0.0269748	-0.150847	0.290391	0.0199285	0.00222967	1	0.907475
Homeostatic	CD8 T cell	Il6st	ENSMUSG00000021756	interleukin 6 signal transducer	0.0139032	0.999646	0.656963	0.0314465	0.941485	0.292408	-0.00922582	1	0.54268
Homeostatic	CD8 T cell	Il7r	ENSMUSG00000003882	interleukin 7 receptor	-0.110781	0.554205	0.0546855	-0.0253189	0.893603	0.243668	-0.0159318	1	0.449981
Homeostatic	CD8 T cell	Il9r	ENSMUSG00000020279	interleukin 9 receptor	9.72084	NA	NA	21.2618	NA	NA	-2.16681	NA	NA
Homeostatic	CD8 T cell	Irf2	ENSMUSG00000031627	interferon regulatory factor 2	-0.00569578	0.999646	0.849912	-0.0196961	0.999698	0.478105	0.00735907	1	0.602964
Homeostatic	CD8 T cell	Irf8	ENSMUSG00000041515	interferon regulatory factor 8	-10.4575	0.00308716	2.98966e-05	-0.112053	0.874456	0.219283	-4.08806	0.100192	0.00212416
Homeostatic	CD8 T cell	Itga1	ENSMUSG00000042284	integrin alpha 1	NA	NA	NA	NA	NA	NA	NA	NA	NA
Homeostatic	CD8 T cell	Itga10	ENSMUSG00000090210	integrin alpha 10	NA	NA	NA	NA	NA	NA	NA	NA	NA
Homeostatic	CD8 T cell	Itga11	ENSMUSG00000032243	integrin alpha 11	19.2981	NA	NA	10.5102	NA	NA	0.507305	NA	NA
Homeostatic	CD8 T cell	Itga2	ENSMUSG00000015533	integrin alpha 2	-0.489465	0.710298	0.106916	-0.46968	NA	0.1147	0	NA	1
Homeostatic	CD8 T cell	Itga2b	ENSMUSG00000034664	integrin alpha 2b	0.817759	NA	NA	-0.0405421	NA	NA	1.11383	NA	NA
Homeostatic	CD8 T cell	Itga3	ENSMUSG00000001507	integrin alpha 3	NA	NA	NA	NA	NA	NA	NA	NA	NA
Homeostatic	CD8 T cell	Itga4	ENSMUSG00000027009	integrin alpha 4	0.0111534	0.999646	0.718705	-0.00552975	0.999698	0.806429	0.0102177	1	0.54503
Homeostatic	CD8 T cell	Itga5	ENSMUSG00000000555	integrin alpha 5 (fibronectin receptor alpha)	0.0621408	NA	NA	-0.397022	NA	NA	0.755844	NA	NA
Homeostatic	CD8 T cell	Itga6	ENSMUSG00000027111	integrin alpha 6	-0.0142328	0.999646	0.68814	-0.023858	0.999698	0.515265	0.0041133	1	0.803107
Homeostatic	CD8 T cell	Itga7	ENSMUSG00000025348	integrin alpha 7	-0.029608	NA	NA	0.445407	NA	NA	-0.478065	NA	NA
Homeostatic	CD8 T cell	Itga8	ENSMUSG00000026768	integrin alpha 8	NA	NA	NA	NA	NA	NA	NA	NA	NA
Homeostatic	CD8 T cell	Itga9	ENSMUSG00000039115	integrin alpha 9	NA	NA	NA	NA	NA	NA	NA	NA	NA
Homeostatic	CD8 T cell	Itgad	ENSMUSG00000070369	integrin, alpha D	-13.4824	NA	NA	1.42904	NA	NA	-22.8323	NA	NA
Homeostatic	CD8 T cell	Itgae	ENSMUSG00000005947	integrin alpha E, epithelial-associated	0.0200849	0.999646	0.576418	0.00993292	0.999698	0.757059	0.00397453	1	0.803146
Homeostatic	CD8 T cell	Itgal	ENSMUSG00000030830	integrin alpha L	-0.0560864	0.836613	0.177467	-0.0708375	0.62791	0.0877549	0.0063955	1	0.719726
Homeostatic	CD8 T cell	Itgam	ENSMUSG00000030786	integrin alpha M	0.0234127	0.999646	0.834169	0.859622	0.521337	0.0594681	-0.342472	0.73333	0.0956758
Homeostatic	CD8 T cell	Itgav	ENSMUSG00000027087	integrin alpha V	-0.00831698	0.999646	0.78357	0.0384176	0.919053	0.264609	-0.0286351	0.905736	0.164461
Homeostatic	CD8 T cell	Itgax	ENSMUSG00000030789	integrin alpha X	19.5214	NA	NA	-0.105457	NA	NA	23.2438	NA	NA
Homeostatic	CD8 T cell	Itgb1	ENSMUSG00000025809	integrin beta 1 (fibronectin receptor beta)	0.00634494	0.999646	0.835132	-0.0133513	0.999698	0.637995	0.0102795	1	0.497375
Homeostatic	CD8 T cell	Itgb2	ENSMUSG00000000290	integrin beta 2	0.0186876	0.999646	0.497084	0.00616164	0.999698	0.725214	0.00639449	1	0.743234
Homeostatic	CD8 T cell	Itgb3	ENSMUSG00000020689	integrin beta 3	-0.0718984	0.999646	0.461263	-0.0503886	0.999698	0.577597	-0.00790946	1	0.857226
Homeostatic	CD8 T cell	Itgb4	ENSMUSG00000020758	integrin beta 4	-0.618482	0.659588	0.0832772	-0.592446	NA	0.0896649	0	NA	1
Homeostatic	CD8 T cell	Itgb5	ENSMUSG00000022817	integrin beta 5	NA	NA	NA	NA	NA	NA	NA	NA	NA
Homeostatic	CD8 T cell	Itgb6	ENSMUSG00000026971	integrin beta 6	NA	NA	NA	NA	NA	NA	NA	NA	NA
Homeostatic	CD8 T cell	Itgb7	ENSMUSG00000001281	integrin beta 7	0.00376205	0.999646	0.877164	0.00813793	0.999698	0.647502	-0.00590349	1	0.762139
Homeostatic	CD8 T cell	Itgb8	ENSMUSG00000025321	integrin beta 8	NA	NA	NA	NA	NA	NA	NA	NA	NA
Homeostatic	CD8 T cell	Jun	ENSMUSG00000052684	jun proto-oncogene	-0.00515615	0.999646	0.906194	-0.0382964	0.999698	0.465589	0.0157049	1	0.540642
Homeostatic	CD8 T cell	Kdr	ENSMUSG00000062960	Kinase insert domain protein receptor	NA	NA	NA	NA	NA	NA	NA	NA	NA
Homeostatic	CD8 T cell	Klf2	ENSMUSG00000055148	Kruppel-like factor 2 (lung)	0.0554155	0.839237	0.180433	-0.0176299	0.999698	0.466606	0.0584038	0.52717	0.0386991
Homeostatic	CD8 T cell	Klra1	ENSMUSG00000079853	killer cell lectin-like receptor, subfamily A, member 1	NA	NA	NA	NA	NA	NA	NA	NA	NA
Homeostatic	CD8 T cell	Klra10	ENSMUSG00000072718	killer cell lectin-like receptor subfamily A, member 10	NA	NA	NA	NA	NA	NA	NA	NA	NA
Homeostatic	CD8 T cell	Klra17	ENSMUSG00000014543	killer cell lectin-like receptor, subfamily A, member 17	NA	NA	NA	NA	NA	NA	NA	NA	NA
Homeostatic	CD8 T cell	Klra2	ENSMUSG00000030187	killer cell lectin-like receptor, subfamily A, member 2	NA	NA	NA	NA	NA	NA	NA	NA	NA
Homeostatic	CD8 T cell	Klra3	ENSMUSG00000067591	killer cell lectin-like receptor, subfamily A, member 3	1.39039	NA	NA	4.84922	NA	NA	-0.0341276	NA	NA
Homeostatic	CD8 T cell	Klra4	ENSMUSG00000079852	killer cell lectin-like receptor, subfamily A, member 4	NA	NA	NA	NA	NA	NA	NA	NA	NA
Homeostatic	CD8 T cell	Klra5	ENSMUSG00000030173	killer cell lectin-like receptor, subfamily A, member 5	0.0234125	0.999646	0.83417	1.50299	0.365034	0.0307609	-0.616788	0.588818	0.0521935
Homeostatic	CD8 T cell	Klra6	ENSMUSG00000061769	killer cell lectin-like receptor, subfamily A, member 6	3.0996	0.150711	0.00554879	10.0034	0.00475911	6.53203e-05	-0.079596	0.925719	0.175788
Homeostatic	CD8 T cell	Klra7	ENSMUSG00000067599	killer cell lectin-like receptor, subfamily A, member 7	-0.068532	0.999646	0.415312	-0.0426525	0.999698	0.567249	-0.00868231	1	0.80838
Homeostatic	CD8 T cell	Klra8	ENSMUSG00000089727	killer cell lectin-like receptor, subfamily A, member 8	NA	NA	NA	NA	NA	NA	NA	NA	NA
Homeostatic	CD8 T cell	Klra9	ENSMUSG00000033024	killer cell lectin-like receptor subfamily A, member 9	0.000843734	0.999646	0.992527	-0.00671664	0.999698	0.942018	0.00419008	1	0.934567
Homeostatic	CD8 T cell	Klrb1	ENSMUSG00000079299	killer cell lectin-like receptor subfamily B member 1	NA	NA	NA	NA	NA	NA	NA	NA	NA
Homeostatic	CD8 T cell	Klrb1a	ENSMUSG00000030361	killer cell lectin-like receptor subfamily B member 1A	20.267	NA	NA	19.3946	NA	NA	0.0134677	NA	NA
Homeostatic	CD8 T cell	Klrb1b	ENSMUSG00000079298	killer cell lectin-like receptor subfamily B member 1B	NA	NA	NA	NA	NA	NA	NA	NA	NA
Homeostatic	CD8 T cell	Klrb1c	ENSMUSG00000030325	killer cell lectin-like receptor subfamily B member 1C	0.0282218	0.999646	0.591504	0.0679385	0.970432	0.324022	-0.0119383	1	0.652907
Homeostatic	CD8 T cell	Klrb1f	ENSMUSG00000030154	killer cell lectin-like receptor subfamily B member 1F	-0.752929	0.610713	0.0671075	-0.720153	0.56988	0.0724736	0	1	1
Homeostatic	CD8 T cell	Klrc1	ENSMUSG00000030167	killer cell lectin-like receptor subfamily C, member 1	-0.0793764	0.999646	0.494732	-1.70764	0.341449	0.0262191	0.280528	0.795799	0.116722
Homeostatic	CD8 T cell	Klrc2	ENSMUSG00000052736	killer cell lectin-like receptor subfamily C, member 2	0.784073	0.597631	0.0641324	0.000790959	0.999698	0.994395	0.499085	0.644588	0.0651983
Homeostatic	CD8 T cell	Klrc3	ENSMUSG00000033027	killer cell lectin-like receptor subfamily C, member 3	NA	NA	NA	NA	NA	NA	NA	NA	NA
Homeostatic	CD8 T cell	Klrd1	ENSMUSG00000030165	killer cell lectin-like receptor, subfamily D, member 1	0.0215021	0.999646	0.509914	0.00810506	0.999698	0.724994	0.00501534	1	0.758715
Homeostatic	CD8 T cell	Klre1	ENSMUSG00000050241	killer cell lectin-like receptor family E member 1	0.159717	0.94352	0.258241	5.30205	0.0991963	0.00340087	-0.387295	0.625305	0.059542
Homeostatic	CD8 T cell	Klrg1	ENSMUSG00000030114	killer cell lectin-like receptor subfamily G, member 1	0.037302	NA	NA	-0.461503	NA	NA	0.590603	NA	NA
Homeostatic	CD8 T cell	Klri2	ENSMUSG00000043932	killer cell lectin-like receptor family I member 2	19.3413	NA	NA	-0.100188	NA	NA	22.9546	NA	NA
Homeostatic	CD8 T cell	Klrk1	ENSMUSG00000030149	killer cell lectin-like receptor subfamily K, member 1	-0.013659	NA	NA	-0.585986	NA	NA	0.148771	NA	NA
Homeostatic	CD8 T cell	Lag3	ENSMUSG00000030124	lymphocyte-activation gene 3	-0.0435066	0.999646	0.569549	-0.0420455	0.999698	0.585277	-0.000842333	1	0.981663
Homeostatic	CD8 T cell	Lair1	ENSMUSG00000055541	leukocyte-associated Ig-like receptor 1	0.819525	0.297788	0.017251	0.116572	0.792283	0.152988	0.0259594	1	0.340152
Homeostatic	CD8 T cell	Lta	ENSMUSG00000024402	lymphotoxin A	0.00294442	0.999646	0.932816	0.0490391	0.947166	0.300043	-0.0217004	1	0.341053
Homeostatic	CD8 T cell	Ltb	ENSMUSG00000024399	lymphotoxin B	-0.0305362	0.999646	0.377016	-0.0486085	0.802605	0.158796	0.0087728	1	0.599066
Homeostatic	CD8 T cell	Ly9	ENSMUSG00000004707	lymphocyte antigen 9	0.00302596	0.999646	0.94065	0.00678888	0.999698	0.865908	-0.00192568	1	0.924781
Homeostatic	CD8 T cell	Ncr1	ENSMUSG00000062524	natural cytotoxicity triggering receptor 1	NA	NA	NA	NA	NA	NA	NA	NA	NA
Homeostatic	CD8 T cell	Nfil3	ENSMUSG00000056749	nuclear factor, interleukin 3, regulated	8.81318	0.020239	0.000354914	0.275708	0.737619	0.125196	0.572098	0.458762	0.0286505
Homeostatic	CD8 T cell	Nfkb1	ENSMUSG00000028163	nuclear factor of kappa light polypeptide gene enhancer in B cells 1, p105	-0.0282642	0.999646	0.400288	0.0214173	0.999698	0.434315	-0.0346099	0.758097	0.104608
Homeostatic	CD8 T cell	Pdcd1	ENSMUSG00000026285	Programmed cell death 1	-0.370536	0.602681	0.0653223	-0.0052492	0.999698	0.917882	-0.173949	0.696746	0.0818331
Homeostatic	CD8 T cell	Prdm1	ENSMUSG00000038151	PR domain containing 1, with ZNF domain	-13.4714	NA	NA	1.24169	NA	NA	-22.5657	NA	NA
Homeostatic	CD8 T cell	Prf1	ENSMUSG00000037202	perforin 1 (pore forming protein)	0.0348945	0.99044	0.31341	0.0183631	0.999698	0.41819	0.00367625	1	0.842673
Homeostatic	CD8 T cell	Runx3	ENSMUSG00000070691	runt related transcription factor 3	-0.0141492	0.999646	0.65132	-0.00121853	0.999698	0.956175	-0.00662613	1	0.691388
Homeostatic	CD8 T cell	S1pr1	ENSMUSG00000045092	sphingosine-1-phosphate receptor 1	-0.0258226	0.999646	0.350826	0.00239107	0.999698	0.877111	-0.0251622	1	0.276767
Homeostatic	CD8 T cell	S1pr4	ENSMUSG00000044199	sphingosine-1-phosphate receptor 4	0.0114338	0.999646	0.70227	0.00307842	0.999698	0.881587	0.00415399	1	0.815533
Homeostatic	CD8 T cell	S1pr5	ENSMUSG00000045087	sphingosine-1-phosphate receptor 5	NA	NA	NA	NA	NA	NA	NA	NA	NA
Homeostatic	CD8 T cell	Sell	ENSMUSG00000026581	selectin, lymphocyte	-0.0048147	0.999646	0.784237	-0.105562	0.365034	0.0305443	0.0670139	0.622363	0.0588637
Homeostatic	CD8 T cell	Sema3a	ENSMUSG00000028883	sema domain, immunoglobulin domain (Ig), short basic domain, secreted, (semaphorin) 3A	NA	NA	NA	NA	NA	NA	NA	NA	NA
Homeostatic	CD8 T cell	Sema3b	ENSMUSG00000057969	sema domain, immunoglobulin domain (Ig), short basic domain, secreted, (semaphorin) 3B	NA	NA	NA	NA	NA	NA	NA	NA	NA
Homeostatic	CD8 T cell	Sema3c	ENSMUSG00000028780	sema domain, immunoglobulin domain (Ig), short basic domain, secreted, (semaphorin) 3C	NA	NA	NA	NA	NA	NA	NA	NA	NA
Homeostatic	CD8 T cell	Sema3d	ENSMUSG00000040254	sema domain, immunoglobulin domain (Ig), short basic domain, secreted, (semaphorin) 3D	NA	NA	NA	NA	NA	NA	NA	NA	NA
Homeostatic	CD8 T cell	Sema3e	ENSMUSG00000063531	sema domain, immunoglobulin domain (Ig), short basic domain, secreted, (semaphorin) 3E	NA	NA	NA	NA	NA	NA	NA	NA	NA
Homeostatic	CD8 T cell	Sema3f	ENSMUSG00000034684	sema domain, immunoglobulin domain (Ig), short basic domain, secreted, (semaphorin) 3F	NA	NA	NA	NA	NA	NA	NA	NA	NA
Homeostatic	CD8 T cell	Sema3g	ENSMUSG00000021904	sema domain, immunoglobulin domain (Ig), short basic domain, secreted, (semaphorin) 3G	NA	NA	NA	NA	NA	NA	NA	NA	NA
Homeostatic	CD8 T cell	Sema4a	ENSMUSG00000028064	sema domain, immunoglobulin domain (Ig), transmembrane domain (TM) and short cytoplasmic domain, (semaphorin) 4A	0.280595	0.299554	0.0175204	0.0392485	0.894722	0.244262	0.0211942	0.989665	0.22574
Homeostatic	CD8 T cell	Sema4b	ENSMUSG00000030539	sema domain, immunoglobulin domain (Ig), transmembrane domain (TM) and short cytoplasmic domain, (semaphorin) 4B	-0.0183355	0.999646	0.560876	0.0056103	0.999698	0.826964	-0.0120093	1	0.423637
Homeostatic	CD8 T cell	Sema4c	ENSMUSG00000026121	sema domain, immunoglobulin domain (Ig), transmembrane domain (TM) and short cytoplasmic domain, (semaphorin) 4C	NA	NA	NA	NA	NA	NA	NA	NA	NA
Homeostatic	CD8 T cell	Sema4d	ENSMUSG00000021451	sema domain, immunoglobulin domain (Ig), transmembrane domain (TM) and short cytoplasmic domain, (semaphorin) 4D	-0.000195798	0.999646	0.99487	-0.00639631	0.999698	0.78147	0.0043514	1	0.7864
Homeostatic	CD8 T cell	Sema4f	ENSMUSG00000000627	sema domain, immunoglobulin domain (Ig), TM domain, and short cytoplasmic domain	0.0649728	0.884071	0.208253	-0.0328124	0.999698	0.392093	0.177131	0.500155	0.0345533
Homeostatic	CD8 T cell	Sema4g	ENSMUSG00000025207	sema domain, immunoglobulin domain (Ig), transmembrane domain (TM) and short cytoplasmic domain, (semaphorin) 4G	NA	NA	NA	NA	NA	NA	NA	NA	NA
Homeostatic	CD8 T cell	Sema6a	ENSMUSG00000019647	sema domain, transmembrane domain (TM), and cytoplasmic domain, (semaphorin) 6A	NA	NA	NA	NA	NA	NA	NA	NA	NA
Homeostatic	CD8 T cell	Sema6b	ENSMUSG00000001227	sema domain, transmembrane domain (TM), and cytoplasmic domain, (semaphorin) 6B	-0.029608	NA	NA	0.37777	NA	NA	-0.397631	NA	NA
Homeostatic	CD8 T cell	Sema6c	ENSMUSG00000038777	sema domain, transmembrane domain (TM), and cytoplasmic domain, (semaphorin) 6C	NA	NA	NA	NA	NA	NA	NA	NA	NA
Homeostatic	CD8 T cell	Sema6d	ENSMUSG00000027200	sema domain, transmembrane domain (TM), and cytoplasmic domain, (semaphorin) 6D	NA	NA	NA	NA	NA	NA	NA	NA	NA
Homeostatic	CD8 T cell	Sema7a	ENSMUSG00000038264	sema domain, immunoglobulin domain (Ig), and GPI membrane anchor, (semaphorin) 7A	NA	NA	NA	NA	NA	NA	NA	NA	NA
Homeostatic	CD8 T cell	Slamf1	ENSMUSG00000015316	signaling lymphocytic activation molecule family member 1	-0.0177148	0.999646	0.691403	-0.600259	0.36474	0.030037	0.143139	0.681941	0.076152
Homeostatic	CD8 T cell	Slamf6	ENSMUSG00000015314	SLAM family member 6	0.000794263	0.999646	0.975778	-0.126387	0.380508	0.0329235	0.0727275	0.472543	0.0305089
Homeostatic	CD8 T cell	Slamf7	ENSMUSG00000038179	SLAM family member 7	-22.6862	1.12954e-11	6.89827e-15	0.0224828	0.999698	0.738809	-24.1967	2.08728e-12	5.72223e-16
Homeostatic	CD8 T cell	Slamf8	ENSMUSG00000053318	SLAM family member 8	NA	NA	NA	NA	NA	NA	NA	NA	NA
Homeostatic	CD8 T cell	Slamf9	ENSMUSG00000026548	SLAM family member 9	NA	NA	NA	NA	NA	NA	NA	NA	NA
Homeostatic	CD8 T cell	Smad4	ENSMUSG00000024515	SMAD family member 4	-0.0128184	0.999646	0.676823	-0.232277	0.221469	0.0126838	0.0590795	0.524396	0.0378933
Homeostatic	CD8 T cell	Spi1	ENSMUSG00000002111	spleen focus forming virus (SFFV) proviral integration oncogene	NA	NA	NA	NA	NA	NA	NA	NA	NA
Homeostatic	CD8 T cell	Stat1	ENSMUSG00000026104	signal transducer and activator of transcription 1	-0.0386493	0.965353	0.280459	-0.21488	0.231506	0.0137374	0.0312445	0.908428	0.166051
Homeostatic	CD8 T cell	Stat3	ENSMUSG00000004040	signal transducer and activator of transcription 3	-0.0251268	0.999646	0.451446	0.00967408	0.999698	0.678893	-0.0213773	1	0.243219
Homeostatic	CD8 T cell	Stat4	ENSMUSG00000062939	signal transducer and activator of transcription 4	-0.0868717	0.680254	0.0900028	-0.00294683	0.999698	0.881134	-0.0364405	0.8094	0.122146
Homeostatic	CD8 T cell	Stat5a	ENSMUSG00000004043	signal transducer and activator of transcription 5A	-0.0153992	0.999646	0.621947	-0.0181707	0.999698	0.498465	0.00257746	1	0.854129
Homeostatic	CD8 T cell	Stat5b	ENSMUSG00000020919	signal transducer and activator of transcription 5B	0.0359235	0.99044	0.31111	-0.00699194	0.999698	0.77447	0.0232259	0.950849	0.193816
Homeostatic	CD8 T cell	Tbx21	ENSMUSG00000001444	T-box 21	-3.11892	0.135133	0.0046023	-0.0505457	0.999698	0.441293	-0.386176	0.525037	0.038086
Homeostatic	CD8 T cell	Tcf7	ENSMUSG00000000782	transcription factor 7, T cell specific	0.00975215	0.999646	0.690132	-0.000815122	0.999698	0.960405	0.00890766	1	0.653923
Homeostatic	CD8 T cell	Tgfb1	ENSMUSG00000002603	transforming growth factor, beta 1	0.054156	0.970645	0.286945	0.00663204	0.999698	0.848777	0.0196786	1	0.381891
Homeostatic	CD8 T cell	Tgfbr1	ENSMUSG00000007613	transforming growth factor, beta receptor I	0.0475666	0.949604	0.266799	0.067207	0.824564	0.17649	-0.00355846	1	0.80934
Homeostatic	CD8 T cell	Thy1	ENSMUSG00000032011	thymus cell antigen 1, theta	-0.00686086	0.999646	0.819697	-0.00962065	0.999698	0.667089	0.00346141	1	0.839745
Homeostatic	CD8 T cell	Tigit	ENSMUSG00000071552	T cell immunoreceptor with Ig and ITIM domains	0.217375	NA	NA	3.9678	NA	NA	-0.171663	NA	NA
Homeostatic	CD8 T cell	Tnf	ENSMUSG00000024401	tumor necrosis factor	0.0995604	0.895576	0.215807	0.0334293	0.999698	0.522814	0.0159887	1	0.549079
Homeostatic	CD8 T cell	Tnfsf10	ENSMUSG00000039304	tumor necrosis factor (ligand) superfamily, member 10	-0.0436075	NA	NA	0.0254739	NA	NA	-0.0561058	NA	NA
Homeostatic	CD8 T cell	Tnfsf11	ENSMUSG00000022015	tumor necrosis factor (ligand) superfamily, member 11	-21.5054	NA	NA	-21.3187	NA	NA	0	NA	NA
Homeostatic	CD8 T cell	Tnfsf12	ENSMUSG00000097328	tumor necrosis factor (ligand) superfamily, member 12	NA	NA	NA	NA	NA	NA	NA	NA	NA
Homeostatic	CD8 T cell	Tnfsf14	ENSMUSG00000005824	tumor necrosis factor (ligand) superfamily, member 14	-2.13291	0.201312	0.00872903	0.109561	0.858498	0.20688	-8.39622	0.0168674	0.000180342
Homeostatic	CD8 T cell	Tox	ENSMUSG00000041272	thymocyte selection-associated high mobility group box	0.00674776	0.999646	0.825396	0.0326941	0.919053	0.263883	-0.0156785	1	0.369876
Homeostatic	CD8 T cell	Trem1	ENSMUSG00000042265	Triggering receptor expressed on myeloid cells 1	NA	NA	NA	NA	NA	NA	NA	NA	NA
Homeostatic	CD8 T cell	Trem2	ENSMUSG00000023992	Triggering receptor expressed on myeloid cells 2	NA	NA	NA	NA	NA	NA	NA	NA	NA
Homeostatic	CD8 T cell	Trim21	ENSMUSG00000030966	tripartite motif-containing 21	7.15719	0.0139086	0.000221897	6.69197	0.0180345	0.000346206	0.00258871	1	0.903377
Homeostatic	CD8 T cell	Vcam1	ENSMUSG00000027962	Vascular cell adhesion molecule 1	-4.53581	NA	NA	-0.139029	NA	NA	-0.427109	NA	NA
Homeostatic	CD8 T cell	Xcl1	ENSMUSG00000026573	chemokine (C motif) ligand 1	-4.32959	0.0692299	0.0018093	0.0523976	0.970601	0.326787	-8.23785	0.00975637	7.57828e-05
Homeostatic	CD8 T cell	Zeb2	ENSMUSG00000026872	zinc finger E-box binding homeobox 2	0.0637914	NA	NA	0.199797	NA	NA	-0.0376863	NA	NA
Tumour	NK cell	Ccl2	ENSMUSG00000035385	chemokine (C-C motif) ligand 2	-1.44745	0.120363	0.00733011	-10.2155	6.81229e-05	6.43663e-07	1.73876	0.130006	0.0043622
Tumour	NK cell	Ccl3	ENSMUSG00000000982	chemokine (C-C motif) ligand 3	0.0826989	0.837529	0.319703	-0.049633	0.935993	0.408708	0.0676317	0.567551	0.0685869
Tumour	NK cell	Ccl4	ENSMUSG00000018930	chemokine (C-C motif) ligand 4	-0.0183735	0.994109	0.797817	-0.0517436	0.935993	0.407874	0.00883868	1	0.567681
Tumour	NK cell	Ccl5	ENSMUSG00000035042	chemokine (C-C motif) ligand 5	-0.0976748	0.86287	0.356873	-0.790359	0.00983443	0.000285521	0.132368	0.173035	0.00679143
Tumour	NK cell	Ccl6	ENSMUSG00000018927	chemokine (C-C motif) ligand 6	-1.40006	0.119851	0.00728865	-4.34227	0.0189178	0.00064836	0.0195219	1	0.462392
Tumour	NK cell	Ccl9	ENSMUSG00000019122	chemokine (C-C motif) ligand 9	-0.217178	0.480402	0.0928453	-7.48567	0.000149424	1.70704e-06	2.46268	0.0631498	0.00158153
Tumour	NK cell	Ccr1	ENSMUSG00000025804	chemokine (C-C motif) receptor 1	-3.46122	0.0177995	0.000507597	-10.0766	1.87543e-08	2.09419e-11	4.72012	0.0156571	0.000187775
Tumour	NK cell	Ccr2	ENSMUSG00000049103	chemokine (C-C motif) receptor 2	-0.0972021	0.861223	0.354786	0.0339326	0.97148	0.497651	-0.0162699	0.687065	0.108816
Tumour	NK cell	Ccr5	ENSMUSG00000079227	chemokine (C-C motif) receptor 5	-0.229931	0.366317	0.0457818	-0.0392914	0.94615	0.441503	-0.00706165	0.902596	0.219579
Tumour	NK cell	Ccr7	ENSMUSG00000037944	chemokine (C-C motif) receptor 7	0.291121	0.394394	0.0550837	0.0295977	0.999393	0.620065	0.0530156	0.803673	0.154737
Tumour	NK cell	Ccr8	ENSMUSG00000042262	chemokine (C-C motif) receptor 8	-0.0145962	0.998215	0.836478	1.24013	0.122089	0.00772588	-1.32207	0.126509	0.00419464
Tumour	NK cell	Cd160	ENSMUSG00000038304	CD160 antigen	1.62251	0.00184676	3.0271e-05	1.59106	0.002151	4.37887e-05	0.000530231	1	0.932504
Tumour	NK cell	Cd2	ENSMUSG00000027863	CD2 antigen	0.232316	0.355177	0.0428031	0.0848818	0.635339	0.149858	0.0021398	1	0.558244
Tumour	NK cell	Cd226	ENSMUSG00000034028	CD226 antigen	0.0643744	0.924301	0.461423	0.0388987	0.963463	0.479554	0.000227869	1	0.976528
Tumour	NK cell	Cd27	ENSMUSG00000030336	CD27 antigen	-0.0612718	0.951066	0.521269	0.00871394	0.999393	0.856696	-0.00597781	1	0.411095
Tumour	NK cell	Cd33	ENSMUSG00000004609	CD33 antigen	-0.059048	0.942592	0.505362	-9.24507	0.0026882	5.72777e-05	5.0451	0.0347289	0.00056044
Tumour	NK cell	Cd47	ENSMUSG00000055447	CD47 antigen (Rh-related antigen, integrin-associated signal transducer)	0.0552152	0.973187	0.598858	0.0597198	0.825673	0.269787	-0.00183161	1	0.563547
Tumour	NK cell	Cd48	ENSMUSG00000015355	CD48 antigen	0.0130765	0.999726	0.895356	0.0190145	0.999393	0.693954	-0.00131471	1	0.79333
Tumour	NK cell	Cd69	ENSMUSG00000030156	CD69 antigen	-1.33865	0.0114431	0.000285046	-0.305687	0.248659	0.0221362	-0.0157344	0.845442	0.179973
Tumour	NK cell	Cd7	ENSMUSG00000025163	CD7 antigen	0.640802	0.0225158	0.000691116	0.568126	0.0455006	0.00201278	0.00130829	1	0.760675
Tumour	NK cell	Cd72	ENSMUSG00000028459	CD72 antigen	-0.536544	0.0772594	0.00388221	-0.872829	0.0245123	0.000896838	0.00253154	1	0.664223
Tumour	NK cell	Cd80	ENSMUSG00000075122	CD80 antigen	0.475616	0.439068	0.0750256	-0.105081	0.944601	0.42305	0.98817	0.24332	0.012166
Tumour	NK cell	Cd84	ENSMUSG00000038147	CD84 antigen	0.0169651	0.99909	0.864041	-0.000226092	0.999393	0.996195	0.000886045	1	0.860297
Tumour	NK cell	Cd86	ENSMUSG00000022901	CD86 antigen	-0.401042	0.347179	0.0408559	-1.89075	0.0806654	0.00430973	0.0212806	1	0.414513
Tumour	NK cell	Cd93	ENSMUSG00000027435	CD93 antigen	-0.64738	0.313074	0.0336414	-0.244058	0.5681	0.11604	-0.0200148	1	0.579016
Tumour	NK cell	Cd96	ENSMUSG00000022657	CD96 antigen	0.0308982	0.992406	0.73374	0.0958059	0.657787	0.161594	-0.00958266	0.967167	0.289297
Tumour	NK cell	Clec2d	ENSMUSG00000030157	C-type lectin domain family 2, member d	-0.0112708	0.999726	0.875099	0.031213	0.999393	0.588076	-0.0110409	1	0.48464
Tumour	NK cell	Clec2i	ENSMUSG00000030365	C-type lectin domain family 2, member i	0.0578124	0.945932	0.510423	0.0891133	0.715525	0.190153	-0.00549339	1	0.514275
Tumour	NK cell	Csf1r	ENSMUSG00000024621	colony stimulating factor 1 receptor	-10.1116	1.13968e-09	8.68245e-13	-2.9706	0.0245123	0.000896945	-5.5357	0.00437659	3.3577e-05
Tumour	NK cell	Csf2	ENSMUSG00000018916	colony stimulating factor 2 (granulocyte-macrophage)	-0.767483	0.345619	0.0404637	0.0581316	0.999393	0.582681	-1.08573	0.2272	0.010576
Tumour	NK cell	Ctla4	ENSMUSG00000026011	cytotoxic T-lymphocyte-associated protein 4	-0.286189	0.395184	0.055805	-0.827416	0.167816	0.0120363	0.0113333	1	0.548755
Tumour	NK cell	Cx3cr1	ENSMUSG00000052336	chemokine (C-X3-C motif) receptor 1	-0.632349	0.196638	0.0156574	-2.7986	0.0284893	0.00108652	0.0170175	1	0.394108
Tumour	NK cell	Cxcl2	ENSMUSG00000058427	chemokine (C-X-C motif) ligand 2	-3.02646	0.0870905	0.00460812	-3.00556	0.0921038	0.00515028	0	1	1
Tumour	NK cell	Cxcr3	ENSMUSG00000050232	chemokine (C-X-C motif) receptor 3	0.370121	0.092312	0.00505091	0.272051	0.151767	0.0105796	0.000840292	1	0.804864
Tumour	NK cell	Cxcr4	ENSMUSG00000045382	chemokine (C-X-C motif) receptor 4	-0.0435675	0.974862	0.600762	-0.0132359	0.999393	0.798454	-0.0022683	1	0.788778
Tumour	NK cell	Cxcr5	ENSMUSG00000047880	chemokine (C-X-C motif) receptor 5	0.667947	0.39429	0.054866	0.379517	0.597204	0.128543	0.0283122	1	0.675794
Tumour	NK cell	Cxcr6	ENSMUSG00000048521	chemokine (C-X-C motif) receptor 6	0.030246	0.986998	0.678415	0.0446651	0.975429	0.50401	-0.00546454	1	0.799806
Tumour	NK cell	Eomes	ENSMUSG00000032446	eomesodermin	0.057073	0.964156	0.553011	0.0397268	0.947452	0.446522	-0.000978992	1	0.866539
Tumour	NK cell	Ets1	ENSMUSG00000032035	E26 avian leukemia oncogene 1, 5' domain	-0.643444	0.0568918	0.00252158	-0.653435	0.0622592	0.00309103	-0.000367372	1	0.950582
Tumour	NK cell	Fasl	ENSMUSG00000000817	Fas ligand (TNF superfamily, member 6)	0.0667218	0.954064	0.526806	0.063785	0.795087	0.245877	-0.00207126	1	0.597754
Tumour	NK cell	Fcer1g	ENSMUSG00000058715	Fc receptor, IgE, high affinity I, gamma polypeptide	-0.0969253	0.857296	0.348309	-0.129511	0.401832	0.049599	0.00357034	0.978787	0.305072
Tumour	NK cell	Fcgr1	ENSMUSG00000015947	Fc receptor, IgG, high affinity I	-0.738197	0.271504	0.0265201	-5.46601	0.0183514	0.000616339	0.0652174	0.909194	0.224226
Tumour	NK cell	Fcgr2b	ENSMUSG00000026656	Fc receptor, IgG, low affinity IIb	-0.109502	0.795611	0.271479	-0.509908	0.360722	0.0408996	0.0368812	0.99983	0.344588
Tumour	NK cell	Fcgr3	ENSMUSG00000059498	Fc receptor, IgG, low affinity III	-0.860715	0.0107972	0.000263646	-0.845625	0.0167717	0.000548875	-0.000919035	1	0.847352
Tumour	NK cell	Fcgr4	ENSMUSG00000059089	Fc receptor, IgG, low affinity IV	-0.119644	0.799076	0.276471	-9.31564	0.00146236	2.77599e-05	3.26439	0.0627795	0.00155402
Tumour	NK cell	Fcgrt	ENSMUSG00000003420	Fc fragment of IgG receptor and transporter	0.00341049	0.999726	0.968777	-4.58893	0.045032	0.00198818	3.15723	0.0678959	0.00176601
Tumour	NK cell	Flt3l	ENSMUSG00000110206	FMS-like tyrosine kinase 3 ligand	0.0907394	0.843709	0.331752	0.0877101	0.715525	0.189826	-0.00247005	1	0.733278
Tumour	NK cell	Foxo1	ENSMUSG00000044167	forkhead box O1	0.023486	0.992406	0.751267	0.0246837	0.999393	0.657079	-0.0014782	1	0.898935
Tumour	NK cell	Gata3	ENSMUSG00000015619	GATA binding protein 3	0.3755	0.147555	0.0100128	0.126297	0.488596	0.0851119	0.00511841	1	0.393372
Tumour	NK cell	Gzma	ENSMUSG00000023132	granzyme A	-0.287832	0.0971337	0.00540651	-0.55319	0.00142341	2.66154e-05	0.00574058	0.804971	0.155898
Tumour	NK cell	Gzmb	ENSMUSG00000015437	granzyme B	-1.75917	3.14066e-05	2.13118e-07	-1.93026	5.05257e-06	2.47377e-08	0.00209173	1	0.698208
Tumour	NK cell	Gzmc	ENSMUSG00000079186	granzyme C	-0.104339	0.780983	0.260283	-0.0213067	0.999393	0.734416	-0.0220967	1	0.431595
Tumour	NK cell	Gzme	ENSMUSG00000022156	granzyme E	-0.0367111	0.986217	0.669717	4.56985	0.0268024	0.00101067	-4.6661	0.0358426	0.000584733
Tumour	NK cell	Gzmk	ENSMUSG00000042385	granzyme K	-0.197235	0.44509	0.078805	-0.143738	0.537131	0.101773	-0.00121799	1	0.903667
Tumour	NK cell	Gzmm	ENSMUSG00000054206	granzyme M (lymphocyte met-ase 1)	-0.0548114	0.984885	0.64228	-0.00332074	0.999393	0.976204	-0.026534	1	0.663792
Tumour	NK cell	Icam1	ENSMUSG00000037405	intercellular adhesion molecule 1	-0.0557564	0.967017	0.561073	0.029263	0.995198	0.561028	-0.010164	0.928248	0.244995
Tumour	NK cell	Icam2	ENSMUSG00000001029	intercellular adhesion molecule 2	0.00776279	0.999726	0.92995	0.0216204	0.999393	0.669906	-0.0024018	1	0.735037
Tumour	NK cell	Id2	ENSMUSG00000020644	inhibitor of DNA binding 2	-0.0350735	0.992406	0.738377	0.0239689	0.999393	0.632907	-0.00300514	1	0.41699
Tumour	NK cell	Ifnar1	ENSMUSG00000022967	interferon (alpha and beta) receptor 1	-0.18768	0.484145	0.0946499	0.00759776	0.999393	0.874307	-0.0227682	0.567551	0.0673292
Tumour	NK cell	Ifnar2	ENSMUSG00000022971	interferon (alpha and beta) receptor 2	-0.0542596	0.973668	0.59925	-0.0506081	0.892519	0.337975	0.00195376	1	0.665032
Tumour	NK cell	Ifng	ENSMUSG00000055170	interferon gamma	0.0650262	0.90573	0.430956	0.0315578	0.99678	0.568031	0.00205014	1	0.82853
Tumour	NK cell	Ifngr1	ENSMUSG00000020009	interferon gamma receptor 1	-0.0733337	0.937316	0.488142	-0.0223528	0.999393	0.653525	-0.000773822	1	0.806935
Tumour	NK cell	Ifngr2	ENSMUSG00000022965	interferon gamma receptor 2	-0.211432	0.51063	0.104082	-8.0871	0.00028916	3.67598e-06	2.58199	0.0678959	0.00177224
Tumour	NK cell	Ikzf1	ENSMUSG00000018654	IKAROS family zinc finger 1	-0.0570265	0.968918	0.578378	0.00356052	0.999393	0.940257	-0.00318142	1	0.528246
Tumour	NK cell	Ikzf2	ENSMUSG00000025997	IKAROS family zinc finger 2	0.0177253	0.994109	0.802067	-0.0657102	0.898905	0.345756	0.0366721	0.914003	0.232739
Tumour	NK cell	Ikzf3	ENSMUSG00000018168	IKAROS family zinc finger 3	-0.113797	0.806412	0.28275	-0.115871	0.511882	0.0930814	0.00291884	1	0.544773
Tumour	NK cell	Il10ra	ENSMUSG00000032089	interleukin 10 receptor, alpha	-1.01172	0.00140883	2.21453e-05	-0.0578883	0.842637	0.284744	-0.34207	0.06253	0.00151086
Tumour	NK cell	Il10rb	ENSMUSG00000022969	interleukin 10 receptor, beta	-0.00992902	0.999726	0.923459	-0.0113998	0.999393	0.812338	0.000571942	1	0.887572
Tumour	NK cell	Il12rb1	ENSMUSG00000000791	interleukin 12 receptor, beta 1	-0.00462947	0.999726	0.954367	-0.00965669	0.999393	0.851926	0.00109664	1	0.896985
Tumour	NK cell	Il12rb2	ENSMUSG00000018341	interleukin 12 receptor, beta 2	-0.0971571	0.806256	0.28228	-0.0521824	0.917564	0.373792	-0.00154681	1	0.852629
Tumour	NK cell	Il13ra1	ENSMUSG00000017057	interleukin 13 receptor, alpha 1	-6.71029	0.0195946	0.000573936	-0.860768	0.30125	0.0302233	-0.144896	0.780115	0.142556
Tumour	NK cell	Il15	ENSMUSG00000031712	interleukin 15	0.0525137	0.96973	0.579953	-2.41513	0.116402	0.0071589	3.47806	0.0619963	0.00144877
Tumour	NK cell	Il15ra	ENSMUSG00000023206	interleukin 15 receptor, alpha chain	-0.0135876	0.99909	0.847102	-0.0294101	0.999393	0.628249	0.00544673	1	0.770749
Tumour	NK cell	Il16	ENSMUSG00000001741	interleukin 16	0.0632475	0.957022	0.532905	0.0564261	0.857687	0.300566	-0.00207095	1	0.68048
Tumour	NK cell	Il17ra	ENSMUSG00000002897	interleukin 17 receptor A	0.0448625	0.981029	0.617619	0.0941825	0.672974	0.169371	-0.00744581	1	0.381427
Tumour	NK cell	Il18rap	ENSMUSG00000026068	interleukin 18 receptor accessory protein	-0.138669	0.704775	0.2005	-0.00863393	0.999393	0.859165	-0.00573644	0.955131	0.270182
Tumour	NK cell	Il21r	ENSMUSG00000030745	interleukin 21 receptor	0.0378402	0.977796	0.610671	-0.0393009	0.975429	0.50405	0.0246384	0.919071	0.239169
Tumour	NK cell	Il27ra	ENSMUSG00000005465	interleukin 27 receptor, alpha	-0.411493	0.167563	0.0122011	-0.241262	0.321302	0.0336702	-0.00263138	1	0.702425
Tumour	NK cell	Il2ra	ENSMUSG00000026770	interleukin 2 receptor, alpha chain	-5.94268	0.00344141	6.50326e-05	-0.148068	0.61632	0.137349	-0.766571	0.211972	0.00951444
Tumour	NK cell	Il2rb	ENSMUSG00000068227	interleukin 2 receptor, beta chain	0.0756954	0.916517	0.447751	0.0394665	0.952137	0.45428	2.32275e-05	1	0.991351
Tumour	NK cell	Il2rg	ENSMUSG00000031304	interleukin 2 receptor, gamma chain	-0.0574264	0.970258	0.585972	0.0140501	0.999393	0.776369	-0.00321073	1	0.407249
Tumour	NK cell	Il4ra	ENSMUSG00000030748	interleukin 4 receptor, alpha	-0.137923	0.648288	0.170063	-0.0339368	0.979793	0.523645	-0.00614942	1	0.462837
Tumour	NK cell	Il6ra	ENSMUSG00000027947	interleukin 6 receptor, alpha	-8.2776	0.00593175	0.00012585	-0.699902	0.310247	0.0320854	-0.320889	0.517718	0.0494891
Tumour	NK cell	Il6st	ENSMUSG00000021756	interleukin 6 signal transducer	0.0575598	0.968918	0.577824	-0.0459289	0.999393	0.642388	0.0682376	0.980733	0.307602
Tumour	NK cell	Il7r	ENSMUSG00000003882	interleukin 7 receptor	0.150071	0.571479	0.13091	1.30468	0.048416	0.00218722	-0.0363859	0.720902	0.119951
Tumour	NK cell	Irf2	ENSMUSG00000031627	interferon regulatory factor 2	-0.0852243	0.884723	0.390237	-0.0223721	0.999393	0.648567	-0.00235608	1	0.686726
Tumour	NK cell	Irf8	ENSMUSG00000041515	interferon regulatory factor 8	-0.608606	0.0332544	0.00120826	-0.540369	0.0594408	0.00289494	-0.00117985	1	0.796314
Tumour	NK cell	Itga1	ENSMUSG00000042284	integrin alpha 1	0.766739	0.0566951	0.00249832	0.793681	0.0566557	0.00270577	0.000171034	1	0.980898
Tumour	NK cell	Itga2	ENSMUSG00000015533	integrin alpha 2	0.00379297	0.999726	0.959145	0.0174605	0.999393	0.748345	-0.00306352	1	0.787457
Tumour	NK cell	Itga3	ENSMUSG00000001507	integrin alpha 3	0.0163188	0.999726	0.894717	-0.377785	0.59875	0.129295	0.228972	0.667344	0.100257
Tumour	NK cell	Itga4	ENSMUSG00000027009	integrin alpha 4	0.0115195	0.999726	0.904995	0.00644475	0.999393	0.892542	-8.58172e-05	1	0.987434
Tumour	NK cell	Itga5	ENSMUSG00000000555	integrin alpha 5 (fibronectin receptor alpha)	-0.122716	0.673214	0.18191	-0.0276017	0.999393	0.623637	-0.0129501	1	0.398516
Tumour	NK cell	Itga6	ENSMUSG00000027111	integrin alpha 6	0.0625085	0.898094	0.421103	-1.53127	0.0921067	0.00515835	4.01724	0.0238632	0.000336694
Tumour	NK cell	Itga9	ENSMUSG00000039115	integrin alpha 9	-2.46385	0.112027	0.00667213	-1.13091	0.263169	0.0243006	-0.0257786	1	0.657586
Tumour	NK cell	Itgad	ENSMUSG00000070369	integrin, alpha D	0.110231	0.855024	0.346099	0.214718	0.682089	0.174243	-0.0191998	1	0.675409
Tumour	NK cell	Itgae	ENSMUSG00000005947	integrin alpha E, epithelial-associated	7.49067	0.00562195	0.000117828	7.01828	0.00767419	0.000208301	0.00422781	1	0.859672
Tumour	NK cell	Itgal	ENSMUSG00000030830	integrin alpha L	-0.00545581	0.999726	0.95717	-0.0411947	0.946027	0.433258	0.00202077	1	0.465376
Tumour	NK cell	Itgam	ENSMUSG00000030786	integrin alpha M	-2.08512	0.0254181	0.000829657	-0.473773	0.202366	0.0160614	-0.0139786	1	0.347484
Tumour	NK cell	Itgav	ENSMUSG00000027087	integrin alpha V	-0.0157662	0.998215	0.837481	-0.0763652	0.804987	0.251204	0.0123309	1	0.345967
Tumour	NK cell	Itgax	ENSMUSG00000030789	integrin alpha X	0.0463271	0.985548	0.648652	0.0238984	0.999393	0.624152	-0.000157347	1	0.97256
Tumour	NK cell	Itgb1	ENSMUSG00000025809	integrin beta 1 (fibronectin receptor beta)	0.217562	0.394595	0.0551841	0.318575	0.109849	0.00655772	-0.00327005	1	0.423016
Tumour	NK cell	Itgb2	ENSMUSG00000000290	integrin beta 2	-0.101748	0.841962	0.327398	0.00164893	0.999393	0.972254	-0.00663549	0.982216	0.310515
Tumour	NK cell	Itgb3	ENSMUSG00000020689	integrin beta 3	0.0970717	0.795074	0.270681	-0.0234945	0.999393	0.663029	0.0312034	0.731423	0.124285
Tumour	NK cell	Itgb5	ENSMUSG00000022817	integrin beta 5	-9.15806	0.000209479	2.15921e-06	-6.63944	0.0011638	1.99035e-05	-0.0805225	0.841056	0.177702
Tumour	NK cell	Itgb7	ENSMUSG00000001281	integrin beta 7	0.371867	0.0849075	0.00446344	0.0667312	0.767361	0.227707	0.0138089	0.66923	0.101624
Tumour	NK cell	Jun	ENSMUSG00000052684	jun proto-oncogene	0.100034	0.78337	0.26155	0.0379602	0.972735	0.499486	0.00427497	1	0.654565
Tumour	NK cell	Klf2	ENSMUSG00000055148	Kruppel-like factor 2 (lung)	-0.240154	0.388082	0.0513466	-0.0569269	0.891342	0.336324	-0.010085	0.988638	0.323552
Tumour	NK cell	Klra1	ENSMUSG00000079853	killer cell lectin-like receptor, subfamily A, member 1	-0.127331	0.717323	0.208265	-0.00733025	0.999393	0.880099	-0.0100028	0.952467	0.268097
Tumour	NK cell	Klra10	ENSMUSG00000072718	killer cell lectin-like receptor subfamily A, member 10	-0.0584901	0.922242	0.456606	0.0337198	0.99315	0.552878	-0.0280917	0.847616	0.181034
Tumour	NK cell	Klra2	ENSMUSG00000030187	killer cell lectin-like receptor, subfamily A, member 2	-0.0486965	0.963623	0.550398	-0.195751	0.615229	0.13664	0.0346414	1	0.372558
Tumour	NK cell	Klra3	ENSMUSG00000067591	killer cell lectin-like receptor, subfamily A, member 3	0.0804838	0.871677	0.366131	-0.0787415	0.7683	0.228801	0.0725774	0.437142	0.0351146
Tumour	NK cell	Klra4	ENSMUSG00000079852	killer cell lectin-like receptor, subfamily A, member 4	-0.0887622	0.883137	0.386687	0.0101902	0.999393	0.830679	-0.00757368	0.962572	0.28038
Tumour	NK cell	Klra5	ENSMUSG00000030173	killer cell lectin-like receptor, subfamily A, member 5	0.381348	0.304083	0.031918	0.124481	0.634289	0.149204	0.0121141	1	0.481614
Tumour	NK cell	Klra6	ENSMUSG00000061769	killer cell lectin-like receptor, subfamily A, member 6	-0.0803893	0.844734	0.332756	-0.0552118	0.939381	0.415306	-0.00293731	1	0.877637
Tumour	NK cell	Klra7	ENSMUSG00000067599	killer cell lectin-like receptor, subfamily A, member 7	0.0530628	0.976039	0.604091	-0.00577795	0.999393	0.903265	0.00326725	1	0.522134
Tumour	NK cell	Klra8	ENSMUSG00000089727	killer cell lectin-like receptor, subfamily A, member 8	0.112636	0.812139	0.28778	-0.0187983	0.999393	0.697462	0.0125321	0.786273	0.146577
Tumour	NK cell	Klra9	ENSMUSG00000033024	killer cell lectin-like receptor subfamily A, member 9	-0.122732	0.773982	0.253495	-0.0106909	0.999393	0.826941	-0.00409012	1	0.355897
Tumour	NK cell	Klrb1	ENSMUSG00000079299	killer cell lectin-like receptor subfamily B member 1	0.252352	0.478085	0.091494	0.185036	0.599953	0.130011	0.00429504	1	0.86165
Tumour	NK cell	Klrb1a	ENSMUSG00000030361	killer cell lectin-like receptor subfamily B member 1A	0.0707467	0.921882	0.456111	0.00740146	0.999393	0.878706	0.00407916	1	0.553427
Tumour	NK cell	Klrb1b	ENSMUSG00000079298	killer cell lectin-like receptor subfamily B member 1B	0.267954	0.319063	0.0350694	0.0493889	0.906932	0.357794	0.00990496	0.917061	0.234845
Tumour	NK cell	Klrb1c	ENSMUSG00000030325	killer cell lectin-like receptor subfamily B member 1C	0.238615	0.353939	0.0423933	0.245832	0.206851	0.016672	-0.00143001	1	0.715635
Tumour	NK cell	Klrb1f	ENSMUSG00000030154	killer cell lectin-like receptor subfamily B member 1F	0.135901	0.702126	0.197876	0.220113	0.309096	0.0318866	-0.00557815	1	0.390705
Tumour	NK cell	Klrc1	ENSMUSG00000030167	killer cell lectin-like receptor subfamily C, member 1	0.183327	0.50578	0.101964	0.160867	0.402768	0.0500644	-0.00146234	1	0.745805
Tumour	NK cell	Klrc2	ENSMUSG00000052736	killer cell lectin-like receptor subfamily C, member 2	0.0721857	0.92417	0.459586	0.107664	0.589405	0.125326	-0.00545063	1	0.427465
Tumour	NK cell	Klrc3	ENSMUSG00000033027	killer cell lectin-like receptor subfamily C, member 3	-0.0004529	0.999766	0.995737	0.0285878	0.999393	0.588077	-0.004484	1	0.584328
Tumour	NK cell	Klrd1	ENSMUSG00000030165	killer cell lectin-like receptor, subfamily D, member 1	0.118824	0.791649	0.268394	0.141872	0.409982	0.0536337	-0.00363694	1	0.41045
Tumour	NK cell	Klre1	ENSMUSG00000050241	killer cell lectin-like receptor family E member 1	0.172515	0.547157	0.119524	0.231036	0.265635	0.0246226	-0.00363048	1	0.48982
Tumour	NK cell	Klrg1	ENSMUSG00000030114	killer cell lectin-like receptor subfamily G, member 1	-2.05227	0.0254181	0.000824654	-0.566508	0.165025	0.0118078	-0.0113086	1	0.407556
Tumour	NK cell	Klri2	ENSMUSG00000043932	killer cell lectin-like receptor family I member 2	0.0442507	0.985548	0.658079	0.176137	0.392428	0.0469326	-0.0164773	0.725374	0.122485
Tumour	NK cell	Klrk1	ENSMUSG00000030149	killer cell lectin-like receptor subfamily K, member 1	0.0592683	0.968244	0.574463	0.0758945	0.703893	0.183501	-0.00303944	1	0.442126
Tumour	NK cell	Lag3	ENSMUSG00000030124	lymphocyte-activation gene 3	-0.345373	0.264234	0.0252127	-0.266594	0.331133	0.0354684	-0.00127007	1	0.892822
Tumour	NK cell	Lair1	ENSMUSG00000055541	leukocyte-associated Ig-like receptor 1	-1.22237	0.110436	0.00652638	-6.05853	0.00076694	1.25166e-05	0.0859173	0.658402	0.0963218
Tumour	NK cell	Lta	ENSMUSG00000024402	lymphotoxin A	-0.0220234	0.992406	0.763969	0.0123526	0.999393	0.845726	-0.0130042	1	0.620722
Tumour	NK cell	Ltb	ENSMUSG00000024399	lymphotoxin B	0.744931	0.0360452	0.00134063	0.306981	0.217926	0.0183258	0.00604047	1	0.396297
Tumour	NK cell	Ly9	ENSMUSG00000004707	lymphocyte antigen 9	0.19711	0.459424	0.0836213	0.0401163	0.946027	0.439014	0.00688145	0.997882	0.339017
Tumour	NK cell	Ncr1	ENSMUSG00000062524	natural cytotoxicity triggering receptor 1	0.491487	0.0460782	0.00189189	1.07306	0.000721239	1.13991e-05	-0.00871964	0.881725	0.199731
Tumour	NK cell	Nfil3	ENSMUSG00000056749	nuclear factor, interleukin 3, regulated	-0.0463517	0.984885	0.635357	-0.0272874	0.999393	0.582112	0.000410624	1	0.939303
Tumour	NK cell	Nfkb1	ENSMUSG00000028163	nuclear factor of kappa light polypeptide gene enhancer in B cells 1, p105	0.283981	0.305916	0.0323625	0.072948	0.775255	0.234528	0.00783393	0.998937	0.341524
Tumour	NK cell	Pdcd1	ENSMUSG00000026285	programmed cell death 1	0.290952	0.427546	0.0684736	-0.00498106	0.999393	0.935096	0.17937	0.545839	0.0571831
Tumour	NK cell	Prdm1	ENSMUSG00000038151	PR domain containing 1, with ZNF domain	-0.392401	0.209806	0.0172646	-0.257929	0.326386	0.0345411	-0.0022558	1	0.789395
Tumour	NK cell	Prf1	ENSMUSG00000037202	perforin 1 (pore forming protein)	-0.287082	0.280456	0.0281372	-0.240888	0.28414	0.0274055	5.49694e-05	1	0.991728
Tumour	NK cell	Runx3	ENSMUSG00000070691	runt related transcription factor 3	0.0927891	0.87573	0.373029	-0.0117698	0.999393	0.805478	0.00774437	0.939547	0.255517
Tumour	NK cell	S1pr1	ENSMUSG00000045092	sphingosine-1-phosphate receptor 1	0.621342	0.15142	0.0103271	0.180423	0.46852	0.0750951	0.0106975	1	0.432335
Tumour	NK cell	S1pr4	ENSMUSG00000044199	sphingosine-1-phosphate receptor 4	0.00582957	0.999726	0.948838	0.107372	0.60974	0.134561	-0.0169734	0.799743	0.151981
Tumour	NK cell	S1pr5	ENSMUSG00000045087	sphingosine-1-phosphate receptor 5	0.875738	0.07744	0.00389794	0.193611	0.433289	0.0612211	0.0132682	0.982172	0.309695
Tumour	NK cell	Sell	ENSMUSG00000026581	selectin, lymphocyte	0.164752	0.574104	0.132397	0.0733953	0.720743	0.194458	0.000675438	1	0.835892
Tumour	NK cell	Sema4a	ENSMUSG00000028064	sema domain, immunoglobulin domain (Ig), transmembrane domain (TM) and short cytoplasmic domain, (semaphorin) 4A	0.0404182	0.986998	0.679186	0.0231037	0.999393	0.637252	-0.000310243	1	0.953748
Tumour	NK cell	Sema4b	ENSMUSG00000030539	sema domain, immunoglobulin domain (Ig), transmembrane domain (TM) and short cytoplasmic domain, (semaphorin) 4B	-0.00011194	0.999776	0.998725	-0.141736	0.625524	0.143781	0.0616002	0.782129	0.144158
Tumour	NK cell	Sema4c	ENSMUSG00000026121	sema domain, immunoglobulin domain (Ig), transmembrane domain (TM) and short cytoplasmic domain, (semaphorin) 4C	0.332363	0.519231	0.10765	0.186513	0.750206	0.213624	0.0175739	1	0.710957
Tumour	NK cell	Sema4d	ENSMUSG00000021451	sema domain, immunoglobulin domain (Ig), transmembrane domain (TM) and short cytoplasmic domain, (semaphorin) 4D	-0.0830748	0.891534	0.40832	0.00750999	0.999393	0.87472	-0.00696769	0.98877	0.324866
Tumour	NK cell	Sema6a	ENSMUSG00000019647	sema domain, transmembrane domain (TM), and cytoplasmic domain, (semaphorin) 6A	0.0387854	0.992406	0.730996	-0.0263888	0.999393	0.812521	0.0364342	1	0.561465
Tumour	NK cell	Sema6d	ENSMUSG00000027200	sema domain, transmembrane domain (TM), and cytoplasmic domain, (semaphorin) 6D	-0.331958	0.440766	0.0758516	-0.00749763	0.999393	0.9141	-0.149586	0.654459	0.0952774
Tumour	NK cell	Slamf6	ENSMUSG00000015314	SLAM family member 6	-0.0636366	0.893711	0.41475	0.00261885	0.999393	0.96357	-0.0200083	1	0.389116
Tumour	NK cell	Slamf7	ENSMUSG00000038179	SLAM family member 7	-1.07305	0.00340141	6.35428e-05	-0.0567086	0.856389	0.298869	-0.253237	0.101978	0.00306952
Tumour	NK cell	Slamf8	ENSMUSG00000053318	SLAM family member 8	-0.0629147	0.963392	0.548792	-3.17419	0.0859747	0.00465986	0.645369	0.351868	0.0225423
Tumour	NK cell	Slamf9	ENSMUSG00000026548	SLAM family member 9	-0.373663	0.371267	0.0477326	-9.0664	3.57313e-05	3.03848e-07	3.51368	0.0468402	0.000909279
Tumour	NK cell	Smad4	ENSMUSG00000024515	SMAD family member 4	0.144869	0.585852	0.138757	0.0318881	0.999251	0.572285	0.0134612	1	0.359691
Tumour	NK cell	Spi1	ENSMUSG00000002111	spleen focus forming virus (SFFV) proviral integration oncogene	-0.430144	0.367293	0.0460178	-2.92444	0.0553502	0.00261965	0.0390766	0.980054	0.306419
Tumour	NK cell	Stat1	ENSMUSG00000026104	signal transducer and activator of transcription 1	-0.174742	0.537241	0.115967	-0.199293	0.306034	0.0310983	0.00275842	1	0.558969
Tumour	NK cell	Stat3	ENSMUSG00000004040	signal transducer and activator of transcription 3	-0.174015	0.531029	0.112415	-0.150322	0.464694	0.0729526	0.00122912	1	0.836935
Tumour	NK cell	Stat4	ENSMUSG00000062939	signal transducer and activator of transcription 4	0.114202	0.788166	0.266197	0.0880862	0.667359	0.166645	-0.00148016	1	0.786139
Tumour	NK cell	Tbx21	ENSMUSG00000001444	T-box 21	-0.0922703	0.879341	0.378602	-0.0253918	0.999393	0.604157	-0.00159828	1	0.71739
Tumour	NK cell	Tcf7	ENSMUSG00000000782	transcription factor 7, T cell specific	0.339466	0.201131	0.0161879	0.0521144	0.891076	0.335244	0.0144786	0.792689	0.149567
Tumour	NK cell	Tgfb1	ENSMUSG00000002603	transforming growth factor, beta 1	0.0396329	0.972298	0.591313	0.280085	0.436936	0.0628152	-0.05149	0.852359	0.183175
Tumour	NK cell	Tgfbr1	ENSMUSG00000007613	transforming growth factor, beta receptor I	-0.585171	0.136259	0.0087781	-0.125667	0.585196	0.122563	-0.0146438	0.962572	0.281439
Tumour	NK cell	Thy1	ENSMUSG00000032011	thymus cell antigen 1, theta	0.21632	0.416127	0.0639095	0.293174	0.199929	0.0157874	-0.00294231	1	0.574421
Tumour	NK cell	Tigit	ENSMUSG00000071552	T cell immunoreceptor with Ig and ITIM domains	-0.158704	0.590717	0.140976	-0.0517606	0.895914	0.341265	-0.00309859	1	0.602751
Tumour	NK cell	Tnf	ENSMUSG00000024401	tumor necrosis factor	0.0774985	0.84865	0.336524	0.0500364	0.942769	0.41981	0.00212161	1	0.877387
Tumour	NK cell	Tnfsf10	ENSMUSG00000039304	tumor necrosis factor (ligand) superfamily, member 10	0.16045	0.542197	0.117502	0.257439	0.339458	0.0368557	-0.00513931	1	0.601292
Tumour	NK cell	Tnfsf11	ENSMUSG00000022015	tumor necrosis factor (ligand) superfamily, member 11	0.593795	0.394595	0.0552665	2.85697	0.0979161	0.00562668	-0.0576769	1	0.352062
Tumour	NK cell	Tnfsf12	ENSMUSG00000097328	tumor necrosis factor (ligand) superfamily, member 12	-0.104302	0.7975	0.273452	-0.0586361	0.946027	0.432851	-0.00809455	1	0.755363
Tumour	NK cell	Tnfsf14	ENSMUSG00000005824	tumor necrosis factor (ligand) superfamily, member 14	-0.0188438	0.994109	0.800358	0.151254	0.527629	0.0985825	-0.0829632	0.545121	0.0568287
Tumour	NK cell	Tox	ENSMUSG00000041272	thymocyte selection-associated high mobility group box	-0.0701444	0.89089	0.407474	0.0348769	0.980688	0.528907	-0.0253582	0.782597	0.144873
Tumour	NK cell	Trem2	ENSMUSG00000023992	triggering receptor expressed on myeloid cells 2	-9.94267	0.000162637	1.55065e-06	-0.857024	0.20923	0.0170914	-1.97969	0.11489	0.00359665
Tumour	NK cell	Trim21	ENSMUSG00000030966	tripartite motif-containing 21	0.110697	0.841883	0.326964	0.0301521	0.999393	0.724136	0.028738	1	0.530074
Tumour	NK cell	Vcam1	ENSMUSG00000027962	vascular cell adhesion molecule 1	-1.05565	0.271504	0.0265627	-0.182658	0.796619	0.247067	-0.0947032	0.947418	0.262536
Tumour	NK cell	Xcl1	ENSMUSG00000026573	chemokine (C motif) ligand 1	0.0289531	0.992406	0.761755	0.0986343	0.625654	0.144134	-0.00988876	0.930484	0.247097
Tumour	NK cell	Zeb2	ENSMUSG00000026872	zinc finger E-box binding homeobox 2	-0.651409	0.0827233	0.00426606	-0.823853	0.055661	0.0026487	0.00111308	1	0.881166
Tumour	NK cell	Ccl1	ENSMUSG00000020702	chemokine (C-C motif) ligand 1	NA	NA	NA	NA	NA	NA	NA	NA	NA
Tumour	NK cell	Ccr3	ENSMUSG00000035448	chemokine (C-C motif) receptor 3	NA	NA	NA	NA	NA	NA	NA	NA	NA
Tumour	NK cell	Cd200	ENSMUSG00000022661	CD200 molecule	NA	NA	NA	NA	NA	NA	NA	NA	NA
Tumour	NK cell	Cd244	ENSMUSG00000004709	CD244 molecule A	0.0581677	0.969947	0.580941	0.0686435	0.755637	0.216577	-0.00240891	1	0.49409
Tumour	NK cell	Cd40lg	ENSMUSG00000031132	CD40 ligand	NA	NA	NA	NA	NA	NA	NA	NA	NA
Tumour	NK cell	Cd70	ENSMUSG00000019489	CD70 antigen	NA	NA	NA	NA	NA	NA	NA	NA	NA
Tumour	NK cell	Cxcl1	ENSMUSG00000029380	chemokine (C-X-C motif) ligand 1	NA	NA	NA	NA	NA	NA	NA	NA	NA
Tumour	NK cell	Fcer2a	ENSMUSG00000005540	Fc receptor, IgE, low affinity II, alpha polypeptide	NA	NA	NA	NA	NA	NA	NA	NA	NA
Tumour	NK cell	Gzmd	ENSMUSG00000059256	granzyme D	NA	NA	NA	NA	NA	NA	NA	NA	NA
Tumour	NK cell	Gzmf	ENSMUSG00000015441	granzyme F	NA	NA	NA	NA	NA	NA	NA	NA	NA
Tumour	NK cell	Icam5	ENSMUSG00000032174	Intercellular adhesion molecule 5, telencephalin	NA	NA	NA	NA	NA	NA	NA	NA	NA
Tumour	NK cell	Il10	ENSMUSG00000016529	interleukin 10	NA	NA	NA	NA	NA	NA	NA	NA	NA
Tumour	NK cell	Il17rc	ENSMUSG00000030281	interleukin 17 receptor C	NA	NA	NA	NA	NA	NA	NA	NA	NA
Tumour	NK cell	Il17rd	ENSMUSG00000040717	interleukin 17 receptor D	NA	NA	NA	NA	NA	NA	NA	NA	NA
Tumour	NK cell	Il2	ENSMUSG00000027720	interleukin 2	NA	NA	NA	NA	NA	NA	NA	NA	NA
Tumour	NK cell	Il21	ENSMUSG00000027718	interleukin 21	NA	NA	NA	NA	NA	NA	NA	NA	NA
Tumour	NK cell	Itga2b	ENSMUSG00000034664	integrin alpha 2b	NA	NA	NA	NA	NA	NA	NA	NA	NA
Tumour	NK cell	Itgb4	ENSMUSG00000020758	integrin beta 4	NA	NA	NA	NA	NA	NA	NA	NA	NA
Tumour	NK cell	Itgb8	ENSMUSG00000025321	integrin beta 8	NA	NA	NA	NA	NA	NA	NA	NA	NA
Tumour	NK cell	Klra17	ENSMUSG00000014543	killer cell lectin-like receptor, subfamily A, member 17	NA	NA	NA	NA	NA	NA	NA	NA	NA
Tumour	NK cell	Sema4f	ENSMUSG00000000627	sema domain, immunoglobulin domain (Ig), TM domain, and short cytoplasmic domain	NA	NA	NA	NA	NA	NA	NA	NA	NA
Tumour	NK cell	Sema4g	ENSMUSG00000025207	sema domain, immunoglobulin domain (Ig), transmembrane domain (TM) and short cytoplasmic domain, (semaphorin) 4G	NA	NA	NA	NA	NA	NA	NA	NA	NA
Tumour	NK cell	Sema6b	ENSMUSG00000001227	sema domain, transmembrane domain (TM), and cytoplasmic domain, (semaphorin) 6B	NA	NA	NA	NA	NA	NA	NA	NA	NA
Tumour	NK cell	Sema7a	ENSMUSG00000038264	sema domain, immunoglobulin domain (Ig), and GPI membrane anchor, (semaphorin) 7A	NA	NA	NA	NA	NA	NA	NA	NA	NA
Tumour	NK cell	Slamf1	ENSMUSG00000015316	signaling lymphocytic activation molecule family member 1	NA	NA	NA	NA	NA	NA	NA	NA	NA
Tumour	NK cell	Trem1	ENSMUSG00000042265	Triggering receptor expressed on myeloid cells 1	NA	NA	NA	NA	NA	NA	NA	NA	NA
Tumour	CD8 T cell	Ccl1	ENSMUSG00000020702	chemokine (C-C motif) ligand 1	0.0228526	0.999337	0.675018	0.501614	0.350132	0.0391164	-0.133044	0.671298	0.100186
Tumour	CD8 T cell	Ccl2	ENSMUSG00000035385	chemokine (C-C motif) ligand 2	-0.0305098	0.999337	0.566951	-0.0479048	0.967073	0.5338	0.00120564	1	0.960385
Tumour	CD8 T cell	Ccl3	ENSMUSG00000000982	chemokine (C-C motif) ligand 3	0.320462	0.260675	0.0148676	0.215957	0.427191	0.0631483	0.00682568	1	0.563607
Tumour	CD8 T cell	Ccl4	ENSMUSG00000018930	chemokine (C-C motif) ligand 4	0.125126	0.642175	0.123856	0.133813	0.691746	0.178481	0.00184981	1	0.846688
Tumour	CD8 T cell	Ccl5	ENSMUSG00000035042	chemokine (C-C motif) ligand 5	-0.0706597	0.994637	0.471846	-0.0966378	0.881878	0.357899	0.00120699	1	0.841566
Tumour	CD8 T cell	Ccl6	ENSMUSG00000018927	chemokine (C-C motif) ligand 6	-0.0315025	0.999337	0.565328	-0.0072121	0.998983	0.921517	-0.0139787	1	0.633758
Tumour	CD8 T cell	Ccl9	ENSMUSG00000019122	chemokine (C-C motif) ligand 9	0.0487085	0.944182	0.378541	1.931	0.0576936	0.00217614	-0.210068	0.398499	0.0287377
Tumour	CD8 T cell	Ccr1	ENSMUSG00000025804	chemokine (C-C motif) receptor 1	-1.09645	0.193866	0.00876204	-0.0299868	0.998511	0.708577	-0.475158	0.362897	0.0239692
Tumour	CD8 T cell	Ccr2	ENSMUSG00000049103	chemokine (C-C motif) receptor 2	-0.71701	0.0490291	0.00118297	-0.362046	0.21865	0.0162588	-0.00904966	1	0.400768
Tumour	CD8 T cell	Ccr3	ENSMUSG00000035448	chemokine (C-C motif) receptor 3	-0.15197	0.655926	0.129227	-4.92188	0.0290193	0.000802043	0.307299	0.48826	0.0454716
Tumour	CD8 T cell	Ccr5	ENSMUSG00000079227	chemokine (C-C motif) receptor 5	-1.81502	0.000983968	7.65567e-06	-0.383707	0.187345	0.0128038	-0.0499261	0.498447	0.0470153
Tumour	CD8 T cell	Ccr7	ENSMUSG00000037944	chemokine (C-C motif) receptor 7	0.0132986	0.999337	0.859854	0.0294747	0.998983	0.740904	-0.00143188	1	0.877538
Tumour	CD8 T cell	Ccr8	ENSMUSG00000042262	chemokine (C-C motif) receptor 8	0.0281223	0.999337	0.684942	0.0347052	0.995962	0.683819	-1.50892e-05	1	0.998783
Tumour	CD8 T cell	Cd160	ENSMUSG00000038304	CD160 antigen	0.374774	0.0963338	0.00291385	0.256703	0.32824	0.0341063	0.00710989	1	0.39091
Tumour	CD8 T cell	Cd2	ENSMUSG00000027863	CD2 antigen	-0.136053	0.757618	0.180281	-0.218807	0.397687	0.0530888	0.00352197	1	0.552327
Tumour	CD8 T cell	Cd200	ENSMUSG00000022661	CD200 molecule	4.88113	3.1118e-06	7.88899e-09	3.65616	0.000805793	8.61153e-06	0.0250283	0.832759	0.176747
Tumour	CD8 T cell	Cd226	ENSMUSG00000034028	CD226 antigen	-0.405524	0.0965985	0.00293874	-1.05541	0.00614194	0.000100389	0.00873539	1	0.359709
Tumour	CD8 T cell	Cd27	ENSMUSG00000030336	CD27 antigen	0.0587458	0.991938	0.46204	-0.0111049	0.998983	0.902812	0.00913485	1	0.391122
Tumour	CD8 T cell	Cd40lg	ENSMUSG00000031132	CD40 ligand	20.3367	8.02868e-10	6.31682e-13	20.3689	3.40931e-10	3.98033e-13	-0.00239008	1	0.943584
Tumour	CD8 T cell	Cd47	ENSMUSG00000055447	CD47 antigen (Rh-related antigen, integrin-associated signal transducer)	-0.132032	0.746239	0.174312	-0.251333	0.341794	0.0367473	0.0056901	1	0.465348
Tumour	CD8 T cell	Cd48	ENSMUSG00000015355	CD48 antigen	-0.111445	0.858419	0.265353	-0.0684463	0.956939	0.512685	-0.00277652	1	0.646118
Tumour	CD8 T cell	Cd69	ENSMUSG00000030156	CD69 antigen	-0.130087	0.675148	0.139399	-0.120505	0.76428	0.232407	-0.00243576	1	0.776509
Tumour	CD8 T cell	Cd7	ENSMUSG00000025163	CD7 antigen	-0.0223961	0.999337	0.777815	0.0810452	0.907754	0.393651	-0.0138606	0.940106	0.256364
Tumour	CD8 T cell	Cd72	ENSMUSG00000028459	CD72 antigen	-0.07288	0.830917	0.236876	-0.0123984	0.998983	0.862728	-0.0180665	0.976224	0.312513
Tumour	CD8 T cell	Cd80	ENSMUSG00000075122	CD80 antigen	0.00937361	0.999337	0.852373	-0.000207201	0.999456	0.997623	0.00284935	1	0.850049
Tumour	CD8 T cell	Cd84	ENSMUSG00000038147	CD84 antigen	-0.0751735	0.936308	0.360559	-0.0464622	0.985031	0.618158	-0.00376745	1	0.67753
Tumour	CD8 T cell	Cd86	ENSMUSG00000022901	CD86 antigen	-1.30645	0.0182462	0.000291902	-0.438955	0.166175	0.0107002	-0.0134786	0.958088	0.284286
Tumour	CD8 T cell	Cd96	ENSMUSG00000022657	CD96 antigen	-0.149789	0.641711	0.12308	0.00340757	0.998983	0.972951	-0.0229919	0.706413	0.115068
Tumour	CD8 T cell	Clec2d	ENSMUSG00000030157	C-type lectin domain family 2, member d	-0.077504	0.813535	0.218733	-0.102019	0.765675	0.234604	-0.000526406	1	0.966922
Tumour	CD8 T cell	Clec2i	ENSMUSG00000030365	C-type lectin domain family 2, member i	-0.158203	0.514782	0.0694508	-0.0736018	0.875435	0.350035	-0.0158347	1	0.378003
Tumour	CD8 T cell	Ctla4	ENSMUSG00000026011	cytotoxic T-lymphocyte-associated protein 4	-0.361383	0.0466966	0.00109812	-1.40018	2.6402e-11	1.65975e-14	0.722229	0.00154448	1.02641e-05
Tumour	CD8 T cell	Cx3cr1	ENSMUSG00000052336	chemokine (C-X3-C motif) receptor 1	-0.0732403	0.846191	0.250181	-0.139952	0.629146	0.144521	0.00366652	1	0.757122
Tumour	CD8 T cell	Cxcr3	ENSMUSG00000050232	chemokine (C-X-C motif) receptor 3	-0.157693	0.638236	0.120622	-0.425496	0.0695078	0.00284024	0.015767	0.792107	0.152049
Tumour	CD8 T cell	Cxcr4	ENSMUSG00000045382	chemokine (C-X-C motif) receptor 4	-0.0725509	0.846698	0.250832	0.0157496	0.998983	0.821625	-0.0569166	0.81989	0.169648
Tumour	CD8 T cell	Cxcr6	ENSMUSG00000048521	chemokine (C-X-C motif) receptor 6	-0.0724352	0.970181	0.4238	-0.0489341	0.985309	0.620842	-0.00234197	1	0.760222
Tumour	CD8 T cell	Eomes	ENSMUSG00000032446	eomesodermin	-0.0108564	0.999337	0.826839	-0.0113476	0.998983	0.871424	-0.00123855	1	0.954618
Tumour	CD8 T cell	Ets1	ENSMUSG00000032035	E26 avian leukemia oncogene 1, 5' domain	-0.865674	0.00274175	2.61256e-05	-0.503929	0.0477985	0.00157969	-0.00889161	0.964832	0.295788
Tumour	CD8 T cell	Fasl	ENSMUSG00000000817	Fas ligand (TNF superfamily, member 6)	-0.0739442	0.966611	0.413557	-0.0149953	0.998983	0.878415	-0.00565104	1	0.506273
Tumour	CD8 T cell	Fcer1g	ENSMUSG00000058715	Fc receptor, IgE, high affinity I, gamma polypeptide	0.0096656	0.999337	0.855921	0.220497	0.429491	0.0649926	-0.0521596	0.661731	0.0961734
Tumour	CD8 T cell	Fcgr2b	ENSMUSG00000026656	Fc receptor, IgG, low affinity IIb	0.0481338	0.964246	0.40713	0.062547	0.930541	0.441829	0.00150318	1	0.952249
Tumour	CD8 T cell	Fcgr3	ENSMUSG00000059498	Fc receptor, IgG, low affinity III	-0.0528056	0.936145	0.360251	-0.0460977	0.967785	0.537858	-0.00666547	1	0.76486
Tumour	CD8 T cell	Fcgr4	ENSMUSG00000059089	Fc receptor, IgG, low affinity IV	-0.0280953	0.999337	0.630957	0.0172525	0.998983	0.830869	-0.0286362	1	0.487761
Tumour	CD8 T cell	Fcgrt	ENSMUSG00000003420	Fc fragment of IgG receptor and transporter	6.7094	0.0146405	0.000214228	3.08921	0.0613699	0.00239525	0.0298386	1	0.446801
Tumour	CD8 T cell	Flt3l	ENSMUSG00000110206	FMS-like tyrosine kinase 3 ligand	0.00591624	0.999337	0.929846	0.0323618	0.998511	0.699971	-0.00305078	1	0.76627
Tumour	CD8 T cell	Foxo1	ENSMUSG00000044167	forkhead box O1	-0.0435695	0.981163	0.441648	-0.263927	0.378965	0.0466602	0.0240214	0.904584	0.222304
Tumour	CD8 T cell	Gata3	ENSMUSG00000015619	GATA binding protein 3	-0.0026774	0.999337	0.966097	0.0608962	0.943281	0.466939	-0.00931639	1	0.441341
Tumour	CD8 T cell	Gzma	ENSMUSG00000023132	granzyme A	-0.0719829	0.88073	0.286548	-0.225029	0.56371	0.112189	0.0164932	1	0.601173
Tumour	CD8 T cell	Gzmb	ENSMUSG00000015437	granzyme B	-1.42263	0.0144153	0.00020667	-1.06687	0.0284633	0.000775992	-0.00343615	1	0.726704
Tumour	CD8 T cell	Gzmc	ENSMUSG00000079186	granzyme C	-0.0282863	0.999337	0.590891	1.86237	0.0948227	0.0044367	-3.65351	0.0457574	0.000719822
Tumour	CD8 T cell	Gzmd	ENSMUSG00000059256	granzyme D	14.4429	0.0017879	1.5161e-05	19.1394	6.70111e-05	4.51355e-07	-0.0483304	1	0.451437
Tumour	CD8 T cell	Gzme	ENSMUSG00000022156	granzyme E	0.242696	0.544654	0.0831337	2.34307	0.0908177	0.00420853	-0.0779926	0.930648	0.245495
Tumour	CD8 T cell	Gzmf	ENSMUSG00000015441	granzyme F	0.449088	0.385775	0.032127	7.00019	0.0105243	0.000204258	-0.137335	0.700403	0.113222
Tumour	CD8 T cell	Gzmk	ENSMUSG00000042385	granzyme K	-0.996758	0.00398008	4.0013e-05	-1.78233	7.75768e-07	2.64744e-09	0.0358028	0.561559	0.0649563
Tumour	CD8 T cell	Gzmm	ENSMUSG00000054206	granzyme M (lymphocyte met-ase 1)	-0.0473363	0.999127	0.495875	-0.877132	0.258169	0.0215227	0.187555	0.661731	0.0961727
Tumour	CD8 T cell	Icam1	ENSMUSG00000037405	intercellular adhesion molecule 1	-0.0253962	0.999337	0.675786	-0.028741	0.998983	0.71525	-0.000584833	1	0.957404
Tumour	CD8 T cell	Icam2	ENSMUSG00000001029	intercellular adhesion molecule 2	0.00975253	0.999337	0.889431	0.0490967	0.97732	0.572504	-0.00432614	1	0.670644
Tumour	CD8 T cell	Id2	ENSMUSG00000020644	inhibitor of DNA binding 2	-0.145916	0.632235	0.117559	-0.169576	0.579189	0.119479	-6.24202e-05	1	0.993505
Tumour	CD8 T cell	Ifnar1	ENSMUSG00000022967	interferon (alpha and beta) receptor 1	-0.0750481	0.892892	0.29944	-0.00244875	0.998983	0.976803	-0.0126703	0.976224	0.313203
Tumour	CD8 T cell	Ifnar2	ENSMUSG00000022971	interferon (alpha and beta) receptor 2	0.00075287	0.999337	0.990698	0.0567603	0.952883	0.500482	-0.00757255	1	0.507973
Tumour	CD8 T cell	Ifng	ENSMUSG00000055170	interferon gamma	0.670697	0.0333498	0.000670487	1.02354	0.0104289	0.000201367	-0.00257143	1	0.752024
Tumour	CD8 T cell	Ifngr1	ENSMUSG00000020009	interferon gamma receptor 1	-0.287936	0.164542	0.00657362	-0.277882	0.189062	0.0129616	-0.000978371	1	0.815824
Tumour	CD8 T cell	Ikzf1	ENSMUSG00000018654	IKAROS family zinc finger 1	0.142894	0.698786	0.152198	-0.0223266	0.998983	0.828341	0.023931	0.669847	0.0992749
Tumour	CD8 T cell	Ikzf2	ENSMUSG00000025997	IKAROS family zinc finger 2	-0.00276588	0.999337	0.969429	-0.0385588	0.994687	0.659728	0.00398697	1	0.687756
Tumour	CD8 T cell	Ikzf3	ENSMUSG00000018168	IKAROS family zinc finger 3	-0.0258702	0.999337	0.739555	0.0193834	0.998983	0.830141	-0.00529016	1	0.584421
Tumour	CD8 T cell	Il10	ENSMUSG00000016529	interleukin 10	-0.209192	0.564709	0.0909782	-0.0256646	0.998983	0.75831	-0.100326	0.814045	0.165733
Tumour	CD8 T cell	Il10ra	ENSMUSG00000032089	interleukin 10 receptor, alpha	-0.861727	0.0542306	0.00135588	-2.6241	0.000553929	5.27315e-06	0.0210754	0.832759	0.17671
Tumour	CD8 T cell	Il10rb	ENSMUSG00000022969	interleukin 10 receptor, beta	0.0438699	0.999337	0.62797	0.193615	0.488012	0.085287	-0.0141944	0.896455	0.216467
Tumour	CD8 T cell	Il12rb1	ENSMUSG00000000791	interleukin 12 receptor, beta 1	0.0383364	0.994637	0.471662	-0.0321342	0.992692	0.651837	0.0366285	0.925559	0.241706
Tumour	CD8 T cell	Il12rb2	ENSMUSG00000018341	interleukin 12 receptor, beta 2	-0.0360731	0.999337	0.574917	-0.00182274	0.998983	0.981879	-0.00603987	1	0.590509
Tumour	CD8 T cell	Il15ra	ENSMUSG00000023206	interleukin 15 receptor, alpha chain	-0.0361701	0.999337	0.578747	-0.000613572	0.998983	0.993948	-0.00609759	1	0.583976
Tumour	CD8 T cell	Il16	ENSMUSG00000001741	interleukin 16	-0.114777	0.816527	0.220882	-0.157333	0.629725	0.144796	0.00170929	1	0.815062
Tumour	CD8 T cell	Il17ra	ENSMUSG00000002897	interleukin 17 receptor A	0.0531422	0.991944	0.466071	0.0503814	0.97626	0.566664	0.00150901	1	0.876094
Tumour	CD8 T cell	Il17rd	ENSMUSG00000040717	interleukin 17 receptor D	1.33941	0.171675	0.00712317	1.74181	0.131329	0.00710016	-4.66639e-05	1	0.999073
Tumour	CD8 T cell	Il18rap	ENSMUSG00000026068	interleukin 18 receptor accessory protein	0.0765238	0.943017	0.373032	0.17467	0.558996	0.10949	-0.0066427	1	0.477914
Tumour	CD8 T cell	Il21	ENSMUSG00000027718	interleukin 21	0.048207	0.999081	0.493632	-0.255208	0.60237	0.130035	0.436517	0.412453	0.0312628
Tumour	CD8 T cell	Il21r	ENSMUSG00000030745	interleukin 21 receptor	-0.130499	0.594792	0.102726	-0.00811261	0.998983	0.922821	-0.0275986	0.730263	0.124824
Tumour	CD8 T cell	Il27ra	ENSMUSG00000005465	interleukin 27 receptor, alpha	0.0233645	0.999337	0.769797	0.167409	0.576913	0.118199	-0.0168067	0.885147	0.204216
Tumour	CD8 T cell	Il2ra	ENSMUSG00000026770	interleukin 2 receptor, alpha chain	-0.0354366	0.999337	0.611057	0.115312	0.756255	0.223972	-0.0365116	0.626882	0.0846727
Tumour	CD8 T cell	Il2rb	ENSMUSG00000068227	interleukin 2 receptor, beta chain	0.0744006	0.97757	0.436567	0.142095	0.70117	0.184754	-0.00394804	1	0.583524
Tumour	CD8 T cell	Il2rg	ENSMUSG00000031304	interleukin 2 receptor, gamma chain	0.029374	0.999337	0.769611	0.0529306	0.984699	0.612888	-0.00110889	1	0.831288
Tumour	CD8 T cell	Il4ra	ENSMUSG00000030748	interleukin 4 receptor, alpha	-0.160241	0.497794	0.0607937	-0.0988192	0.791349	0.25535	-0.00960913	1	0.460413
Tumour	CD8 T cell	Il6ra	ENSMUSG00000027947	interleukin 6 receptor, alpha	-0.540053	0.232116	0.0122343	0.092987	0.799475	0.265798	-3.60145	0.0247242	0.000324632
Tumour	CD8 T cell	Il6st	ENSMUSG00000021756	interleukin 6 signal transducer	0.114707	0.633146	0.118466	0.249461	0.41039	0.058059	-0.00499575	1	0.738171
Tumour	CD8 T cell	Il7r	ENSMUSG00000003882	interleukin 7 receptor	-0.0315886	0.999337	0.653648	-0.0526193	0.969515	0.545837	0.00152851	1	0.876586
Tumour	CD8 T cell	Irf2	ENSMUSG00000031627	interferon regulatory factor 2	0.0120399	0.999337	0.889543	0.0280971	0.998983	0.770854	-0.00121044	1	0.878917
Tumour	CD8 T cell	Irf8	ENSMUSG00000041515	interferon regulatory factor 8	0.135928	0.636885	0.120206	0.33121	0.242502	0.0194699	-0.00787188	1	0.433907
Tumour	CD8 T cell	Itga1	ENSMUSG00000042284	integrin alpha 1	-0.00984542	0.999337	0.868899	0.10063	0.788585	0.253079	-0.0225664	0.861181	0.190937
Tumour	CD8 T cell	Itga2	ENSMUSG00000015533	integrin alpha 2	-0.0316463	0.999337	0.547705	2.84797	0.0441715	0.00139635	-4.48701	0.0235568	0.00030041
Tumour	CD8 T cell	Itga3	ENSMUSG00000001507	integrin alpha 3	-0.0128597	0.999337	0.842981	-0.0236315	0.998983	0.802845	0.00245742	1	0.95886
Tumour	CD8 T cell	Itga4	ENSMUSG00000027009	integrin alpha 4	-0.0091099	0.999337	0.894001	-0.172692	0.543225	0.103766	0.0258625	0.756232	0.135286
Tumour	CD8 T cell	Itga6	ENSMUSG00000027111	integrin alpha 6	0.147722	0.576003	0.0948676	0.156778	0.625331	0.142588	0.00402586	1	0.838109
Tumour	CD8 T cell	Itgae	ENSMUSG00000005947	integrin alpha E, epithelial-associated	-22.9671	1.34951e-13	1.17974e-17	-0.0178262	0.998983	0.816128	-22.6547	7.37714e-13	6.62518e-17
Tumour	CD8 T cell	Itgal	ENSMUSG00000030830	integrin alpha L	0.0641099	0.998342	0.486314	0.0224334	0.998983	0.821438	0.00360668	1	0.638016
Tumour	CD8 T cell	Itgam	ENSMUSG00000030786	integrin alpha M	-0.0454069	0.995051	0.475555	-1.65537	0.137105	0.00767098	0.32746	0.479226	0.04321
Tumour	CD8 T cell	Itgav	ENSMUSG00000027087	integrin alpha V	0.0134479	0.999337	0.854464	-0.058935	0.955874	0.51103	0.00938834	1	0.400595
Tumour	CD8 T cell	Itgax	ENSMUSG00000030789	integrin alpha X	0.236617	0.458445	0.045705	1.01986	0.146615	0.00860755	-0.0130001	1	0.526605
Tumour	CD8 T cell	Itgb1	ENSMUSG00000025809	integrin beta 1 (fibronectin receptor beta)	0.0313494	0.999337	0.755813	0.230975	0.352436	0.0396906	-0.0237059	0.618033	0.0808477
Tumour	CD8 T cell	Itgb2	ENSMUSG00000000290	integrin beta 2	-0.103715	0.85971	0.267479	-0.0438548	0.994687	0.661109	-0.00546212	1	0.50254
Tumour	CD8 T cell	Itgb3	ENSMUSG00000020689	integrin beta 3	0.00895614	0.999337	0.85652	0.0344463	0.987867	0.636304	-0.00659464	1	0.770239
Tumour	CD8 T cell	Itgb7	ENSMUSG00000001281	integrin beta 7	-0.310746	0.228511	0.0118139	-0.689285	0.0747874	0.00314323	0.00436085	1	0.662934
Tumour	CD8 T cell	Jun	ENSMUSG00000052684	jun proto-oncogene	0.0626571	0.932258	0.352224	-0.0386206	0.987867	0.638901	0.0237592	0.804949	0.161841
Tumour	CD8 T cell	Klf2	ENSMUSG00000055148	Kruppel-like factor 2 (lung)	0.0137857	0.999337	0.788368	-0.0759611	0.865124	0.337828	0.028302	0.899809	0.219961
Tumour	CD8 T cell	Klra1	ENSMUSG00000079853	killer cell lectin-like receptor, subfamily A, member 1	-0.458215	0.361305	0.0283637	-0.0119556	0.998983	0.873283	-0.292669	0.467217	0.0412919
Tumour	CD8 T cell	Klra2	ENSMUSG00000030187	killer cell lectin-like receptor, subfamily A, member 2	0.168648	0.671176	0.137479	0.171153	0.743531	0.210935	0.0110942	1	0.810691
Tumour	CD8 T cell	Klra3	ENSMUSG00000067591	killer cell lectin-like receptor, subfamily A, member 3	0.225274	0.484055	0.054334	2.979	0.0440354	0.00138019	-0.0493938	0.83872	0.181849
Tumour	CD8 T cell	Klra4	ENSMUSG00000079852	killer cell lectin-like receptor, subfamily A, member 4	-0.250555	0.448947	0.0440789	-0.0701029	0.893795	0.374409	-0.0345501	0.940436	0.256836
Tumour	CD8 T cell	Klra5	ENSMUSG00000030173	killer cell lectin-like receptor, subfamily A, member 5	0.135484	0.734435	0.168155	0.807412	0.269898	0.0236812	-0.0483077	1	0.354525
Tumour	CD8 T cell	Klra6	ENSMUSG00000061769	killer cell lectin-like receptor, subfamily A, member 6	-0.399475	0.401541	0.0354538	0.0448154	0.980806	0.58279	-1.00791	0.215625	0.00863661
Tumour	CD8 T cell	Klra7	ENSMUSG00000067599	killer cell lectin-like receptor, subfamily A, member 7	-0.00501978	0.999337	0.924033	4.97838	0.000150579	1.19003e-06	-5.09853	0.00016892	7.58509e-07
Tumour	CD8 T cell	Klra9	ENSMUSG00000033024	killer cell lectin-like receptor subfamily A, member 9	-0.19566	0.520078	0.0716257	0.0406536	0.980806	0.584033	-0.442995	0.327541	0.0191494
Tumour	CD8 T cell	Klrb1a	ENSMUSG00000030361	killer cell lectin-like receptor subfamily B member 1A	-0.0509903	0.966611	0.414056	-0.00623211	0.998983	0.935231	-0.0281431	1	0.4619
Tumour	CD8 T cell	Klrb1c	ENSMUSG00000030325	killer cell lectin-like receptor subfamily B member 1C	0.00457753	0.999337	0.925564	0.0193	0.998983	0.782815	-0.003688	1	0.855465
Tumour	CD8 T cell	Klrb1f	ENSMUSG00000030154	killer cell lectin-like receptor subfamily B member 1F	-4.96284	0.00171438	1.43876e-05	-3.56109	0.0112237	0.000229817	-0.0124184	1	0.472905
Tumour	CD8 T cell	Klrc1	ENSMUSG00000030167	killer cell lectin-like receptor subfamily C, member 1	-0.0564829	0.999337	0.562895	-0.241697	0.353031	0.0399126	0.0180074	0.761907	0.139928
Tumour	CD8 T cell	Klrc2	ENSMUSG00000052736	killer cell lectin-like receptor subfamily C, member 2	0.00761575	0.999337	0.888638	-0.0471775	0.967073	0.535736	0.0109187	1	0.447766
Tumour	CD8 T cell	Klrc3	ENSMUSG00000033027	killer cell lectin-like receptor subfamily C, member 3	0.0665485	0.897877	0.302903	0.0885499	0.858015	0.327542	0.00135832	1	0.958959
Tumour	CD8 T cell	Klrd1	ENSMUSG00000030165	killer cell lectin-like receptor, subfamily D, member 1	0.126548	0.795211	0.203547	0.0106811	0.998983	0.917486	0.0107764	0.927352	0.242854
Tumour	CD8 T cell	Klre1	ENSMUSG00000050241	killer cell lectin-like receptor family E member 1	-0.0474251	0.999337	0.557313	0.156916	0.613162	0.136675	-0.0580591	0.44918	0.0379997
Tumour	CD8 T cell	Klrg1	ENSMUSG00000030114	killer cell lectin-like receptor subfamily G, member 1	-0.0892254	0.769779	0.188206	-0.112891	0.749468	0.218323	-0.00162116	1	0.932257
Tumour	CD8 T cell	Klri2	ENSMUSG00000043932	killer cell lectin-like receptor family I member 2	0.0858734	0.767547	0.18483	0.82212	0.137335	0.00772085	-0.0330758	0.835803	0.179771
Tumour	CD8 T cell	Klrk1	ENSMUSG00000030149	killer cell lectin-like receptor subfamily K, member 1	-0.0349368	0.999337	0.719935	-0.00526348	0.998983	0.95919	-0.00191655	1	0.758564
Tumour	CD8 T cell	Lag3	ENSMUSG00000030124	lymphocyte-activation gene 3	-0.0397709	0.999337	0.621666	-0.105638	0.816036	0.28127	0.00554239	1	0.559242
Tumour	CD8 T cell	Lair1	ENSMUSG00000055541	leukocyte-associated Ig-like receptor 1	-0.256402	0.497794	0.0603963	-0.0336504	0.994687	0.666841	-0.0940711	0.779544	0.146668
Tumour	CD8 T cell	Lta	ENSMUSG00000024402	lymphotoxin A	0.0176521	0.999337	0.759182	0.0278728	0.998983	0.715798	-0.000660131	1	0.95414
Tumour	CD8 T cell	Ltb	ENSMUSG00000024399	lymphotoxin B	0.354274	0.0448282	0.00102675	0.261978	0.215792	0.0157944	0.00432079	1	0.384579
Tumour	CD8 T cell	Ly9	ENSMUSG00000004707	lymphocyte antigen 9	-0.0388404	0.999337	0.567896	-0.109417	0.772193	0.239293	0.00663746	1	0.544789
Tumour	CD8 T cell	Nfil3	ENSMUSG00000056749	nuclear factor, interleukin 3, regulated	0.0264992	0.999337	0.73326	0.161394	0.595117	0.126613	-0.0151827	0.9224	0.235344
Tumour	CD8 T cell	Nfkb1	ENSMUSG00000028163	nuclear factor of kappa light polypeptide gene enhancer in B cells 1, p105	0.0830844	0.816823	0.221579	0.229341	0.404145	0.0555677	-0.00835615	1	0.488837
Tumour	CD8 T cell	Pdcd1	ENSMUSG00000026285	programmed cell death 1	-0.0113578	0.999337	0.908906	-0.0490443	0.987867	0.638144	0.00204445	1	0.721943
Tumour	CD8 T cell	Prdm1	ENSMUSG00000038151	PR domain containing 1, with ZNF domain	-0.0102529	0.999337	0.901975	-0.0556646	0.975493	0.559461	0.00406024	1	0.645235
Tumour	CD8 T cell	Prf1	ENSMUSG00000037202	perforin 1 (pore forming protein)	-0.0448758	0.999337	0.555311	-0.11087	0.786463	0.251433	0.00554058	1	0.577494
Tumour	CD8 T cell	Runx3	ENSMUSG00000070691	runt related transcription factor 3	0.223928	0.355651	0.0271316	0.140116	0.687417	0.174326	0.00876308	1	0.394618
Tumour	CD8 T cell	S1pr1	ENSMUSG00000045092	sphingosine-1-phosphate receptor 1	0.0127487	0.999337	0.856872	0.0536406	0.968144	0.540612	-0.00437279	1	0.666115
Tumour	CD8 T cell	S1pr4	ENSMUSG00000044199	sphingosine-1-phosphate receptor 4	-0.0823285	0.789705	0.200101	-0.055791	0.943543	0.468201	-0.00758558	1	0.578251
Tumour	CD8 T cell	Sell	ENSMUSG00000026581	selectin, lymphocyte	-0.166344	0.503138	0.0625029	-0.00574969	0.998983	0.948346	-0.0383003	0.585575	0.0722043
Tumour	CD8 T cell	Sema4a	ENSMUSG00000028064	sema domain, immunoglobulin domain (Ig), transmembrane domain (TM) and short cytoplasmic domain, (semaphorin) 4A	0.161359	0.564709	0.0909833	0.469335	0.0982658	0.00463348	-0.012358	0.938776	0.253759
Tumour	CD8 T cell	Sema4b	ENSMUSG00000030539	sema domain, immunoglobulin domain (Ig), transmembrane domain (TM) and short cytoplasmic domain, (semaphorin) 4B	0.219523	0.505805	0.0653978	0.384151	0.386341	0.0494072	-0.00305607	1	0.901793
Tumour	CD8 T cell	Sema4d	ENSMUSG00000021451	sema domain, immunoglobulin domain (Ig), transmembrane domain (TM) and short cytoplasmic domain, (semaphorin) 4D	-0.0711163	0.991938	0.46403	-0.213305	0.426211	0.0623511	0.0105659	0.940817	0.257879
Tumour	CD8 T cell	Sema4f	ENSMUSG00000000627	sema domain, immunoglobulin domain (Ig), TM domain, and short cytoplasmic domain	1.52415	0.152756	0.00581425	0.00210777	0.998983	0.981898	1.31255	0.179391	0.00626699
Tumour	CD8 T cell	Sema6d	ENSMUSG00000027200	sema domain, transmembrane domain (TM), and cytoplasmic domain, (semaphorin) 6D	0.0542804	0.922617	0.337462	0.317478	0.362425	0.0422389	-0.0244812	0.957707	0.283472
Tumour	CD8 T cell	Slamf1	ENSMUSG00000015316	signaling lymphocytic activation molecule family member 1	-0.0575915	0.994637	0.470844	-0.182849	0.518679	0.09605	0.0104453	0.994842	0.345581
Tumour	CD8 T cell	Slamf6	ENSMUSG00000015314	SLAM family member 6	0.045055	0.999337	0.542256	0.1533	0.613675	0.137064	-0.00996972	1	0.380285
Tumour	CD8 T cell	Slamf7	ENSMUSG00000038179	SLAM family member 7	-0.148409	0.554978	0.0876204	-0.141562	0.671531	0.165365	-0.00298058	1	0.748307
Tumour	CD8 T cell	Slamf9	ENSMUSG00000026548	SLAM family member 9	0.12234	0.741059	0.171303	0.323894	0.469038	0.0781801	-0.0141816	1	0.687624
Tumour	CD8 T cell	Smad4	ENSMUSG00000024515	SMAD family member 4	0.0376562	0.998342	0.49003	0.0476968	0.961682	0.522196	0.000676475	1	0.959871
Tumour	CD8 T cell	Stat1	ENSMUSG00000026104	signal transducer and activator of transcription 1	-0.489063	0.0316054	0.000618901	-0.861453	0.00455284	6.78735e-05	0.00376994	1	0.575136
Tumour	CD8 T cell	Stat3	ENSMUSG00000004040	signal transducer and activator of transcription 3	0.00813652	0.999337	0.92386	-0.0955892	0.864977	0.335729	0.0116013	0.963091	0.28998
Tumour	CD8 T cell	Stat4	ENSMUSG00000062939	signal transducer and activator of transcription 4	-0.0885219	0.932258	0.353036	0.0557428	0.980806	0.584293	-0.0193077	0.762156	0.140042
Tumour	CD8 T cell	Tbx21	ENSMUSG00000001444	T-box 21	-0.0315451	0.999337	0.67904	-0.104936	0.80991	0.274832	0.00695212	1	0.497648
Tumour	CD8 T cell	Tcf7	ENSMUSG00000000782	transcription factor 7, T cell specific	0.0101533	0.999337	0.87494	0.0209079	0.998983	0.797603	-0.00102867	1	0.921096
Tumour	CD8 T cell	Tgfb1	ENSMUSG00000002603	transforming growth factor, beta 1	-0.04443	0.968138	0.416657	-0.0484138	0.956939	0.513636	-0.00310056	1	0.87338
Tumour	CD8 T cell	Tgfbr1	ENSMUSG00000007613	transforming growth factor, beta receptor I	-0.406533	0.346475	0.0254599	-0.0845554	0.852	0.319758	-0.0485098	0.895408	0.213257
Tumour	CD8 T cell	Thy1	ENSMUSG00000032011	thymus cell antigen 1, theta	0.0831419	0.959059	0.397742	0.228635	0.38366	0.0484417	-0.0101466	0.940817	0.259442
Tumour	CD8 T cell	Tigit	ENSMUSG00000071552	T cell immunoreceptor with Ig and ITIM domains	0.0521695	0.999337	0.554676	0.00577275	0.998983	0.952481	0.00444619	1	0.595305
Tumour	CD8 T cell	Tnf	ENSMUSG00000024401	tumor necrosis factor	0.427771	0.231841	0.01212	0.122843	0.68997	0.177101	0.0219431	0.930709	0.245654
Tumour	CD8 T cell	Tnfsf10	ENSMUSG00000039304	tumor necrosis factor (ligand) superfamily, member 10	0.00843209	0.999337	0.914364	-0.017436	0.998983	0.847776	0.0027262	1	0.764599
Tumour	CD8 T cell	Tnfsf11	ENSMUSG00000022015	tumor necrosis factor (ligand) superfamily, member 11	-0.021964	0.999337	0.676224	-0.0836397	0.834144	0.302569	0.00933415	1	0.539546
Tumour	CD8 T cell	Tnfsf14	ENSMUSG00000005824	tumor necrosis factor (ligand) superfamily, member 14	0.0435149	0.972524	0.428547	0.0129793	0.998983	0.854182	0.00951221	1	0.543264
Tumour	CD8 T cell	Tox	ENSMUSG00000041272	thymocyte selection-associated high mobility group box	0.0273508	0.999337	0.650615	-0.0125087	0.998983	0.872084	0.00740115	1	0.539278
Tumour	CD8 T cell	Trem2	ENSMUSG00000023992	triggering receptor expressed on myeloid cells 2	-0.140418	0.743351	0.173247	-0.0098145	0.998983	0.914482	-0.0962389	0.890813	0.208883
Tumour	CD8 T cell	Trim21	ENSMUSG00000030966	tripartite motif-containing 21	-0.0965177	0.803659	0.211611	-0.0520555	0.965294	0.529333	-0.0216308	1	0.534132
Tumour	CD8 T cell	Xcl1	ENSMUSG00000026573	chemokine (C motif) ligand 1	2.6822	0.000206185	1.35186e-06	4.99357	3.21764e-14	8.66899e-18	-1.69049	0.0146111	0.000163825
Tumour	CD8 T cell	Zeb2	ENSMUSG00000026872	zinc finger E-box binding homeobox 2	0.123571	0.597057	0.104508	0.0618183	0.935971	0.453472	0.0113694	1	0.382168
Tumour	CD8 T cell	Cd244	ENSMUSG00000004709	CD244 molecule A	0.0343158	0.999337	0.556186	0.362666	0.268471	0.0232739	-0.0448848	0.652504	0.0928555
Tumour	CD8 T cell	Cd33	ENSMUSG00000004609	CD33 antigen	NA	NA	NA	NA	NA	NA	NA	NA	NA
Tumour	CD8 T cell	Cd70	ENSMUSG00000019489	CD70 antigen	0.296343	0.514782	0.069129	0.00178799	NA	0.986396	0.245612	NA	0.0719037
Tumour	CD8 T cell	Cd93	ENSMUSG00000027435	CD93 antigen	NA	NA	NA	NA	NA	NA	NA	NA	NA
Tumour	CD8 T cell	Csf1r	ENSMUSG00000024621	colony stimulating factor 1 receptor	0.0690817	NA	0.341064	0.0565186	NA	0.53838	0.0134038	NA	0.733641
Tumour	CD8 T cell	Csf2	ENSMUSG00000018916	colony stimulating factor 2 (granulocyte-macrophage)	-0.0197546	NA	0.789324	0.195371	NA	0.196936	-0.172721	NA	0.116693
Tumour	CD8 T cell	Cxcl1	ENSMUSG00000029380	chemokine (C-X-C motif) ligand 1	NA	NA	NA	NA	NA	NA	NA	NA	NA
Tumour	CD8 T cell	Cxcl2	ENSMUSG00000058427	chemokine (C-X-C motif) ligand 2	0.164339	NA	0.157214	0.265926	NA	0.130418	-0.00562774	NA	0.918707
Tumour	CD8 T cell	Cxcr5	ENSMUSG00000047880	chemokine (C-X-C motif) receptor 5	NA	NA	NA	NA	NA	NA	NA	NA	NA
Tumour	CD8 T cell	Fcer2a	ENSMUSG00000005540	Fc receptor, IgE, low affinity II, alpha polypeptide	NA	NA	NA	NA	NA	NA	NA	NA	NA
Tumour	CD8 T cell	Fcgr1	ENSMUSG00000015947	Fc receptor, IgG, high affinity I	0.0388434	NA	0.574825	0.294365	NA	0.105471	-0.0732128	NA	0.265664
Tumour	CD8 T cell	Icam5	ENSMUSG00000032174	Intercellular adhesion molecule 5, telencephalin	0.0716937	NA	0.397795	0.261254	NA	0.133684	-0.042156	NA	0.500323
Tumour	CD8 T cell	Ifngr2	ENSMUSG00000022965	interferon gamma receptor 2	-0.0187262	NA	0.768808	-0.187512	NA	0.191735	0.0682232	NA	0.303903
Tumour	CD8 T cell	Il13ra1	ENSMUSG00000017057	interleukin 12 receptor, alpha 1	NA	NA	NA	NA	NA	NA	NA	NA	NA
Tumour	CD8 T cell	Il15	ENSMUSG00000031712	interleukin 15	NA	NA	NA	NA	NA	NA	NA	NA	NA
Tumour	CD8 T cell	Il17rc	ENSMUSG00000030281	interleukin 17 receptor C	0.0704427	NA	0.400429	-0.0525782	NA	0.631114	0.117996	NA	0.18956
Tumour	CD8 T cell	Il2	ENSMUSG00000027720	interleukin 2	0.0296975	NA	0.687241	0.058332	NA	0.593522	-0.00735949	NA	0.894684
Tumour	CD8 T cell	Itga2b	ENSMUSG00000034664	integrin alpha 2b	NA	NA	NA	NA	NA	NA	NA	NA	NA
Tumour	CD8 T cell	Itga5	ENSMUSG00000000555	integrin alpha 5 (fibronectin receptor alpha)	-0.0174084	NA	0.809097	0.0192209	NA	0.851666	-0.0250932	NA	0.66934
Tumour	CD8 T cell	Itga9	ENSMUSG00000039115	integrin alpha 9	NA	NA	NA	NA	NA	NA	NA	NA	NA
Tumour	CD8 T cell	Itgad	ENSMUSG00000070369	integrin, alpha D	NA	NA	NA	NA	NA	NA	NA	NA	NA
Tumour	CD8 T cell	Itgb4	ENSMUSG00000020758	integrin beta 4	-0.1442	NA	0.185979	-0.206048	NA	0.183989	0	NA	1
Tumour	CD8 T cell	Itgb5	ENSMUSG00000022817	integrin beta 5	NA	NA	NA	NA	NA	NA	NA	NA	NA
Tumour	CD8 T cell	Itgb8	ENSMUSG00000025321	integrin beta 8	-0.187786	0.660033	0.131614	0.00963848	NA	0.924435	-0.180599	NA	0.109933
Tumour	CD8 T cell	Klra10	ENSMUSG00000072718	killer cell lectin-like receptor subfamily A, member 10	-0.0322974	NA	0.663321	-0.118601	NA	0.347422	0.0309961	NA	0.613269
Tumour	CD8 T cell	Klra17	ENSMUSG00000014543	killer cell lectin-like receptor, subfamily A, member 17	NA	NA	NA	NA	NA	NA	NA	NA	NA
Tumour	CD8 T cell	Klra8	ENSMUSG00000089727	killer cell lectin-like receptor, subfamily A, member 8	-0.00262677	NA	0.962039	-0.00597495	NA	0.940257	0.000945129	NA	0.978198
Tumour	CD8 T cell	Klrb1	ENSMUSG00000079299	killer cell lectin-like receptor subfamily B member 1	0.00239449	NA	0.973736	0.090651	NA	0.442359	-0.0481052	NA	0.462226
Tumour	CD8 T cell	Klrb1b	ENSMUSG00000079298	killer cell lectin-like receptor subfamily B member 1B	-0.012478	NA	0.825666	0.00659142	NA	0.934993	-0.0111505	NA	0.762983
Tumour	CD8 T cell	Ncr1	ENSMUSG00000062524	natural cytotoxicity triggering receptor 1	0.00592924	NA	0.905318	-0.0151838	NA	0.83166	0.00815075	NA	0.740408
Tumour	CD8 T cell	S1pr5	ENSMUSG00000045087	sphingosine-1-phosphate receptor 5	-0.125681	NA	0.220136	-0.271971	NA	0.126368	0.0172528	NA	0.771205
Tumour	CD8 T cell	Sema4c	ENSMUSG00000026121	sema domain, immunoglobulin domain (Ig), transmembrane domain (TM) and short cytoplasmic domain, (semaphorin) 4C	-0.375856	NA	0.0461863	-0.00447415	NA	0.959146	-0.297975	NA	0.0516439
Tumour	CD8 T cell	Sema4g	ENSMUSG00000025207	sema domain, immunoglobulin domain (Ig), transmembrane domain (TM) and short cytoplasmic domain, (semaphorin) 4G	0.234073	NA	0.0970194	0.00178819	NA	0.986394	0.192751	NA	0.100665
Tumour	CD8 T cell	Sema6a	ENSMUSG00000019647	sema domain, transmembrane domain (TM), and cytoplasmic domain, (semaphorin) 6A	NA	NA	NA	NA	NA	NA	NA	NA	NA
Tumour	CD8 T cell	Sema6b	ENSMUSG00000001227	sema domain, transmembrane domain (TM), and cytoplasmic domain, (semaphorin) 6B	NA	NA	NA	NA	NA	NA	NA	NA	NA
Tumour	CD8 T cell	Sema7a	ENSMUSG00000038264	sema domain, immunoglobulin domain (Ig), and GPI membrane anchor, (semaphorin) 7A	0.0281952	NA	0.700246	0.0584954	NA	0.59152	-0.00847625	NA	0.878733
Tumour	CD8 T cell	Slamf8	ENSMUSG00000053318	SLAM family member 8	NA	NA	NA	NA	NA	NA	NA	NA	NA
Tumour	CD8 T cell	Spi1	ENSMUSG00000002111	spleen focus forming virus (SFFV) proviral integration oncogene	-0.141351	NA	0.190548	-0.129078	NA	0.315582	-0.0194277	NA	0.740648
Tumour	CD8 T cell	Tnfsf12	ENSMUSG00000097328	tumor necrosis factor (ligand) superfamily, member 12	NA	NA	NA	NA	NA	NA	NA	NA	NA
Tumour	CD8 T cell	Trem1	ENSMUSG00000042265	Triggering receptor expressed on myeloid cells 1	NA	NA	NA	NA	NA	NA	NA	NA	NA
Tumour	CD8 T cell	Vcam1	ENSMUSG00000027962	Vascular cell adhesion molecule 1	NA	NA	NA	NA	NA	NA	NA	NA	NA

## Sheet: JAK-STAT gene expression
					KOvsWT			KEvsWT			KOvsKE
Treatment	Cell type	Gene	Gene stable ID	Gene name	log2FC	padj	pvalue	log2FC	padj	pvalue	log2FC	padj	pvalue
Homeostatic	Macrophage	Cish	ENSMUSG00000032578	cytokine inducible SH2-containing protein	0.0542436	0.754537	0.0246857	0.0103514	0.999956	0.184486	3.14337e-05	1	0.353591
Homeostatic	Macrophage	Crebbp	ENSMUSG00000022521	CREB binding protein	0.00207585	0.999502	0.416578	0.00464951	0.999956	0.192959	-5.24499e-05	1	0.62732
Homeostatic	Macrophage	Csf3r	ENSMUSG00000028859	colony stimulating factor 3 receptor	-0.00472376	0.999502	0.409569	-0.00106753	0.999956	0.795322	-2.44314e-05	1	0.571818
Homeostatic	Macrophage	Ep300	ENSMUSG00000055024	E1A binding protein p300	-0.010297	0.98747	0.0813134	-0.000276154	0.999956	0.884673	-0.000184697	1	0.109815
Homeostatic	Macrophage	Ifnar1	ENSMUSG00000022967	interferon (alpha and beta) receptor 1	0.000556943	0.999502	0.821305	0.00524516	0.999956	0.194033	-9.85365e-05	1	0.283686
Homeostatic	Macrophage	Ifnar2	ENSMUSG00000022971	interferon (alpha and beta) receptor 2	-0.0027474	0.999502	0.142864	-0.0022888	0.999956	0.193494	-3.57984e-05	1	0.867652
Homeostatic	Macrophage	Ifnlr1	ENSMUSG00000062157	interferon lambda receptor 1	-0.00555145	0.999502	0.492155	-0.00679188	0.999956	0.386556	3.37193e-06	1	0.859607
Homeostatic	Macrophage	Il10ra	ENSMUSG00000032089	interleukin 10 receptor, alpha	-0.0013814	0.999502	0.462667	-0.000734588	0.999956	0.673734	-4.14688e-05	1	0.753881
Homeostatic	Macrophage	Il10rb	ENSMUSG00000022969	interleukin 10 receptor, beta	-0.0305789	0.672529	0.018632	-0.00461541	0.999956	0.152827	-0.000128199	1	0.355052
Homeostatic	Macrophage	Il11ra1	ENSMUSG00000073889	interleukin 11 receptor, alpha chain 1	-0.00115777	0.999502	0.567175	-0.00357423	0.999956	0.234516	7.12286e-05	1	0.542346
Homeostatic	Macrophage	Il12rb1	ENSMUSG00000000791	interleukin 12 receptor, beta 1	-0.0008714	0.999502	0.891237	-0.0113967	0.999956	0.194583	3.05618e-05	1	0.247083
Homeostatic	Macrophage	Il12rb2	ENSMUSG00000018341	interleukin 12 receptor, beta 2	0.00341396	0.999502	0.421408	0.00407011	0.999956	0.320443	-1.23492e-05	1	0.85038
Homeostatic	Macrophage	Il13ra1	ENSMUSG00000017057	interleukin 13 receptor, alpha 1	0.000692316	0.999502	0.805422	0.00529861	0.999956	0.20949	-8.27466e-05	1	0.313251
Homeostatic	Macrophage	Il20ra	ENSMUSG00000020007	interleukin 20 receptor, alpha	NA	NA	NA	NA	NA	NA	NA	NA	NA
Homeostatic	Macrophage	Il23r	ENSMUSG00000049093	interleukin 23 receptor	0.00488364	0.999502	0.554896	0.00298619	NA	0.681952	3.73438e-06	1	0.854386
Homeostatic	Macrophage	Il27ra	ENSMUSG00000005465	interleukin 27 receptor, alpha	0.00968772	0.999502	0.16076	0.00189467	0.999956	0.593764	5.25669e-05	1	0.38243
Homeostatic	Macrophage	Il31ra	ENSMUSG00000050377	interleukin 31 receptor A	-0.00180568	0.999502	0.693864	0.00158382	0.999956	0.68579	-3.89369e-05	1	0.424881
Homeostatic	Macrophage	Il4ra	ENSMUSG00000030748	interleukin 4 receptor, alpha	-0.00496098	0.999502	0.207927	-0.00261847	0.999956	0.36005	-3.44204e-05	1	0.730357
Homeostatic	Macrophage	Il6ra	ENSMUSG00000027947	interleukin 6 receptor, alpha	4.58963e-05	0.999502	0.981203	0.00289752	0.999956	0.305827	-0.000109718	1	0.317173
Homeostatic	Macrophage	Il6st	ENSMUSG00000021756	interleukin 6 signal transducer	0.00162704	0.999502	0.651474	0.00259294	0.999956	0.462885	-1.89486e-05	1	0.777757
Homeostatic	Macrophage	Irf1	ENSMUSG00000018899	interferon regulatory factor 1	-0.00130653	0.999502	0.485298	0.000224693	0.999956	0.893137	-0.000108777	1	0.405283
Homeostatic	Macrophage	Irf2	ENSMUSG00000031627	interferon regulatory factor 2	0.00073118	0.999502	0.62272	0.00203043	0.999956	0.326235	-7.08768e-05	1	0.627229
Homeostatic	Macrophage	Irf3	ENSMUSG00000003184	interferon regulatory factor 3	-0.000406572	0.999502	0.79276	-0.000584661	0.999956	0.729022	1.11468e-05	1	0.933625
Homeostatic	Macrophage	Irf4	ENSMUSG00000021356	interferon regulatory factor 4	0.00615923	0.999502	0.170397	0.0126792	0.946931	0.0652625	-4.61674e-05	1	0.637774
Homeostatic	Macrophage	Irf5	ENSMUSG00000029771	interferon regulatory factor 5	0.00204916	0.999502	0.483699	0.00321114	0.999956	0.322283	-2.62384e-05	1	0.772347
Homeostatic	Macrophage	Irf6	ENSMUSG00000026638	interferon regulatory factor 6	0.010502	0.999502	0.199467	-0.000625305	0.999956	0.890297	5.3529e-05	1	0.154534
Homeostatic	Macrophage	Irf7	ENSMUSG00000025498	interferon regulatory factor 7	-2.25217	1.04205e-24	7.95495e-28	-2.33289	9.3213e-27	7.87319e-30	3.53415e-05	1	0.694157
Homeostatic	Macrophage	Irf8	ENSMUSG00000041515	interferon regulatory factor 8	-0.000300931	0.999502	0.932916	-0.00379893	0.999956	0.349088	5.39016e-05	1	0.394128
Homeostatic	Macrophage	Irf9	ENSMUSG00000002325	interferon regulatory factor 9	-1.6139	2.8088e-27	1.57243e-30	-1.60334	3.51558e-27	2.75732e-30	-9.57994e-06	1	0.942497
Homeostatic	Macrophage	Jak1	ENSMUSG00000028530	Janus kinase 1	-0.000900618	0.999502	0.438975	0.000872353	0.999956	0.48731	-0.000289818	1	0.142024
Homeostatic	Macrophage	Jak2	ENSMUSG00000024789	Janus kinase 2	0.000639146	0.999502	0.833923	0.00124204	0.999956	0.670808	-1.625e-05	1	0.829706
Homeostatic	Macrophage	Jak3	ENSMUSG00000031805	Janus kinase 3	0.000751734	0.999502	0.767141	-0.00195816	0.999956	0.482136	9.03999e-05	1	0.317971
Homeostatic	Macrophage	Lifr	ENSMUSG00000054263	LIF receptor alpha	0.00247001	0.999502	0.549612	0.00177108	0.999956	0.611569	5.57753e-06	1	0.926859
Homeostatic	Macrophage	Osmr	ENSMUSG00000022146	oncostatin M receptor	0.00770434	NA	NA	0.0123997	NA	NA	-1.36664e-05	NA	NA
Homeostatic	Macrophage	Pias1	ENSMUSG00000032405	protein inhibitor of activated STAT 1	-0.000240297	0.999502	0.847382	0.00013737	0.999956	0.91992	-4.59768e-05	1	0.769525
Homeostatic	Macrophage	Pias2	ENSMUSG00000025423	protein inhibitor of activated STAT 2	-0.00149905	0.999502	0.505833	-0.000404624	0.999956	0.838182	-5.15692e-05	1	0.643796
Homeostatic	Macrophage	Pias3	ENSMUSG00000028101	protein inhibitor of activated STAT 3	0.00086269	0.999502	0.715063	0.00293241	0.999956	0.330954	-5.91932e-05	1	0.545035
Homeostatic	Macrophage	Pias4	ENSMUSG00000004934	protein inhibitor of activated STAT 4	0.000713735	0.999502	0.570452	-0.0213294	0.669544	0.0209967	0.000488981	1	0.00413293
Homeostatic	Macrophage	Ptpn1	ENSMUSG00000027540	protein tyrosine phosphatase, non-receptor type 1	-0.0139883	0.946097	0.0546468	-0.0024735	0.999956	0.325404	-0.000113339	1	0.34784
Homeostatic	Macrophage	Ptpn11	ENSMUSG00000043733	protein tyrosine phosphatase, non-receptor type 11	0.00148206	0.999502	0.660451	0.0062397	0.999956	0.192485	-6.20195e-05	1	0.388323
Homeostatic	Macrophage	Ptpn2	ENSMUSG00000024539	protein tyrosine phosphatase, non-receptor type 2	0.000161754	0.999502	0.900304	0.00211351	0.999956	0.302629	-0.000137437	1	0.36634
Homeostatic	Macrophage	Ptpn6	ENSMUSG00000004266	protein tyrosine phosphatase, non-receptor type 6	-0.000905137	0.999502	0.547002	-0.000747633	0.999956	0.631566	-1.83327e-05	1	0.902252
Homeostatic	Macrophage	Ptprc	ENSMUSG00000026395	protein tyrosine phosphatase, receptor type, C	-0.000592485	0.999502	0.7213	0.000832625	0.999956	0.646294	-0.000105127	1	0.414713
Homeostatic	Macrophage	Sh2b1	ENSMUSG00000030733	SH2B adaptor protein 1	0.000398191	0.999502	0.852126	0.0103232	0.984765	0.0802071	-0.000161464	1	0.119048
Homeostatic	Macrophage	Sh2b3	ENSMUSG00000042594	SH2B adaptor protein 3	-0.000291994	0.999502	0.75611	0.00566683	0.981003	0.0772667	-0.000425465	1	0.0379869
Homeostatic	Macrophage	Socs1	ENSMUSG00000038037	suppressor of cytokine signaling 1	-0.00397449	0.999502	0.417936	0.000142035	0.999956	0.967388	-4.64767e-05	1	0.39426
Homeostatic	Macrophage	Socs2	ENSMUSG00000020027	suppressor of cytokine signaling 2	-0.000229169	0.999502	0.955626	0.000136694	0.999956	0.969236	-5.00996e-06	1	0.924947
Homeostatic	Macrophage	Socs3	ENSMUSG00000053113	suppressor of cytokine signaling 3	0.00269564	0.999502	0.584183	0.0100212	0.999956	0.150964	-4.14607e-05	1	0.374343
Homeostatic	Macrophage	Socs4	ENSMUSG00000048379	suppressor of cytokine signaling 4	-4.2039e-05	0.999502	0.969248	0.000523069	0.999956	0.682776	-7.7595e-05	1	0.656225
Homeostatic	Macrophage	Socs5	ENSMUSG00000037104	suppressor of cytokine signaling 5	-0.042171	0.672529	0.0187063	-0.0147344	0.917008	0.0560385	-4.15916e-05	1	0.655142
Homeostatic	Macrophage	Socs6	ENSMUSG00000056153	suppressor of cytokine signaling 6	0.000519168	0.999502	0.809749	0.00230283	0.999956	0.391499	-6.33248e-05	1	0.53921
Homeostatic	Macrophage	Socs7	ENSMUSG00000038485	suppressor of cytokine signaling 7	-0.00325282	0.999502	0.491564	-0.00184889	0.999956	0.623812	-1.06496e-05	1	0.840621
Homeostatic	Macrophage	Stat1	ENSMUSG00000026104	signal transducer and activator of transcription 1	-1.47344	7.12749e-18	7.25481e-21	-1.34724	4.22688e-15	6.88541e-18	-9.17003e-05	1	0.437666
Homeostatic	Macrophage	Stat2	ENSMUSG00000040033	signal transducer and activator of transcription 2	-0.403397	0.0662069	0.000433856	-0.128498	0.229275	0.00305846	-5.19775e-05	1	0.57525
Homeostatic	Macrophage	Stat3	ENSMUSG00000004040	signal transducer and activator of transcription 3	-0.000407222	0.999502	0.769235	0.00109553	0.999956	0.519022	-0.000137343	1	0.348239
Homeostatic	Macrophage	Stat4	ENSMUSG00000062939	signal transducer and activator of transcription 4	-0.00152505	0.999502	0.678306	-0.00100956	0.999956	0.751457	-6.39091e-06	1	0.921515
Homeostatic	Macrophage	Stat5a	ENSMUSG00000004043	signal transducer and activator of transcription 5A	0.000793416	0.999502	0.587089	0.00408014	0.999956	0.160285	-0.000128696	1	0.391076
Homeostatic	Macrophage	Stat5b	ENSMUSG00000020919	signal transducer and activator of transcription 5B	0.000136784	0.999502	0.936547	0.00184897	0.999956	0.413132	-8.95237e-05	1	0.460458
Homeostatic	Macrophage	Stat6	ENSMUSG00000002147	signal transducer and activator of transcription 6	-4.06007e-05	0.999502	0.983041	0.00213026	0.999956	0.394306	-9.72415e-05	1	0.382737
Homeostatic	Macrophage	Tyk2	ENSMUSG00000032175	tyrosine kinase 2	-0.000755344	0.999502	0.617196	0.000501763	0.999956	0.74638	-0.000118437	1	0.410417
Homeostatic	NK cell	Cish	ENSMUSG00000032578	cytokine inducible SH2-containing protein	-0.158502	0.702423	0.351064	-0.0709857	0.885356	0.582713	-0.00484095	1	0.70159
Homeostatic	NK cell	Crebbp	ENSMUSG00000022521	CREB binding protein	-0.157547	0.703206	0.352458	-0.00833125	0.99166	0.955143	-0.0214036	1	0.382427
Homeostatic	NK cell	Csf3r	ENSMUSG00000028859	colony stimulating factor 3 receptor	NA	NA	NA	NA	NA	NA	NA	NA	NA
Homeostatic	NK cell	Ep300	ENSMUSG00000055024	E1A binding protein p300	-0.100282	0.830285	0.538083	-0.18943	0.588197	0.196773	0.0163963	1	0.499837
Homeostatic	NK cell	Ifnar1	ENSMUSG00000022967	interferon (alpha and beta) receptor 1	-0.0488418	0.94098	0.794842	-0.197893	0.583966	0.193465	0.016789	1	0.298282
Homeostatic	NK cell	Ifnar2	ENSMUSG00000022971	interferon (alpha and beta) receptor 2	0.303658	0.193692	0.0319989	0.143488	0.669062	0.266682	0.0279259	1	0.301297
Homeostatic	NK cell	Ifnlr1	ENSMUSG00000062157	interferon lambda receptor 1	NA	NA	NA	NA	NA	NA	NA	NA	NA
Homeostatic	NK cell	Il10ra	ENSMUSG00000032089	interleukin 10 receptor, alpha	0.0508681	0.930698	0.763826	-0.290468	0.319493	0.0601271	0.0762102	0.517932	0.029261
Homeostatic	NK cell	Il10rb	ENSMUSG00000022969	interleukin 10 receptor, beta	-0.520335	0.0277705	0.00173937	-0.479266	0.038877	0.00194776	-0.000785928	1	0.973025
Homeostatic	NK cell	Il11ra1	ENSMUSG00000073889	interleukin 11 receptor, alpha chain 1	0.0303943	0.942882	0.800233	0.0104131	0.980747	0.905998	0.00130841	1	0.892668
Homeostatic	NK cell	Il12rb1	ENSMUSG00000000791	interleukin 12 receptor, beta 1	-0.225474	0.595719	0.242325	0.00962937	0.990224	0.94953	-0.021364	0.961124	0.217814
Homeostatic	NK cell	Il12rb2	ENSMUSG00000018341	interleukin 12 receptor, beta 2	-0.29966	0.428285	0.126137	-0.416718	0.147848	0.0154376	0.0175664	1	0.372262
Homeostatic	NK cell	Il13ra1	ENSMUSG00000017057	interleukin 13 receptor, alpha 1	NA	NA	NA	NA	NA	NA	NA	NA	NA
Homeostatic	NK cell	Il20ra	ENSMUSG00000020007	interleukin 20 receptor, alpha	3.39272	0.0163002	0.000832366	2.85159	0.0252883	0.0010286	0.000656164	1	0.945682
Homeostatic	NK cell	Il23r	ENSMUSG00000049093	interleukin 23 receptor	NA	NA	NA	NA	NA	NA	NA	NA	NA
Homeostatic	NK cell	Il27ra	ENSMUSG00000005465	interleukin 27 receptor, alpha	-0.280365	0.476477	0.15329	-0.339377	0.269975	0.0434873	0.0109726	1	0.554665
Homeostatic	NK cell	Il31ra	ENSMUSG00000050377	interleukin 31 receptor A	NA	NA	NA	NA	NA	NA	NA	NA	NA
Homeostatic	NK cell	Il4ra	ENSMUSG00000030748	interleukin 4 receptor, alpha	-0.0321215	0.963087	0.859913	-0.0276742	0.967279	0.845754	0.000254815	1	0.985607
Homeostatic	NK cell	Il6ra	ENSMUSG00000027947	interleukin 6 receptor, alpha	NA	NA	NA	NA	NA	NA	NA	NA	NA
Homeostatic	NK cell	Il6st	ENSMUSG00000021756	interleukin 6 signal transducer	0.108302	0.700958	0.349592	0.650922	0.0514706	0.00296589	-0.0474942	0.591929	0.0410471
Homeostatic	NK cell	Irf1	ENSMUSG00000018899	interferon regulatory factor 1	0.0814165	0.865526	0.613082	0.0557662	0.927131	0.696472	0.00269572	1	0.90796
Homeostatic	NK cell	Irf2	ENSMUSG00000031627	interferon regulatory factor 2	0.0276352	0.948381	0.814924	-0.0095853	0.985298	0.930563	0.00722332	1	0.748169
Homeostatic	NK cell	Irf3	ENSMUSG00000003184	interferon regulatory factor 3	-0.519701	0.00400318	0.000128317	-0.310268	0.141924	0.0144214	-0.0419429	0.915623	0.166577
Homeostatic	NK cell	Irf4	ENSMUSG00000021356	interferon regulatory factor 4	-0.0540266	0.853698	0.583722	-0.0325344	0.912436	0.651039	-0.000889211	1	0.923745
Homeostatic	NK cell	Irf5	ENSMUSG00000029771	interferon regulatory factor 5	-0.179161	0.585231	0.233129	0.127188	0.661279	0.259135	-0.0619389	0.462607	0.0204588
Homeostatic	NK cell	Irf6	ENSMUSG00000026638	interferon regulatory factor 6	-0.133313	0.484897	0.158786	-0.843076	0.0734132	0.00501719	0.0283949	0.884459	0.13866
Homeostatic	NK cell	Irf7	ENSMUSG00000025498	interferon regulatory factor 7	-0.595349	0.0271249	0.0016787	-0.19736	0.60995	0.214101	-0.0544509	0.662946	0.057443
Homeostatic	NK cell	Irf8	ENSMUSG00000041515	interferon regulatory factor 8	-0.206368	0.413338	0.117653	-0.383073	0.0458515	0.00248668	0.0456358	0.893239	0.14427
Homeostatic	NK cell	Irf9	ENSMUSG00000002325	interferon regulatory factor 9	-1.02716	0.000974563	1.96765e-05	-1.36673	0.00020025	1.63789e-06	0.00932298	1	0.599554
Homeostatic	NK cell	Jak1	ENSMUSG00000028530	Janus kinase 1	0.0808891	0.834607	0.550911	0.0875122	0.836314	0.48197	-0.00248829	1	0.915004
Homeostatic	NK cell	Jak2	ENSMUSG00000024789	Janus kinase 2	-0.319656	0.383308	0.103149	-0.118757	0.82438	0.460587	-0.0176769	1	0.372378
Homeostatic	NK cell	Jak3	ENSMUSG00000031805	Janus kinase 3	-0.318829	0.284871	0.0600137	-0.428174	0.0873578	0.0066544	0.0203626	1	0.405279
Homeostatic	NK cell	Lifr	ENSMUSG00000054263	LIF receptor alpha	NA	NA	NA	NA	NA	NA	NA	NA	NA
Homeostatic	NK cell	Osmr	ENSMUSG00000022146	oncostatin M receptor	NA	NA	NA	NA	NA	NA	NA	NA	NA
Homeostatic	NK cell	Pias1	ENSMUSG00000032405	protein inhibitor of activated STAT 1	-0.808768	7.41949e-07	3.06952e-09	-0.638966	0.000136561	9.66023e-07	-0.027877	1	0.302223
Homeostatic	NK cell	Pias2	ENSMUSG00000025423	protein inhibitor of activated STAT 2	0.153637	0.761832	0.42838	-0.039874	0.954992	0.799193	0.0190189	1	0.295572
Homeostatic	NK cell	Pias3	ENSMUSG00000028101	protein inhibitor of activated STAT 3	-0.279198	0.478629	0.154706	-0.028592	0.969839	0.85743	-0.0249795	0.961124	0.213737
Homeostatic	NK cell	Pias4	ENSMUSG00000004934	protein inhibitor of activated STAT 4	-0.221175	0.612101	0.256337	-0.131709	0.793431	0.413069	-0.00588808	1	0.75152
Homeostatic	NK cell	Ptpn1	ENSMUSG00000027540	protein tyrosine phosphatase, non-receptor type 1	0.252749	0.38893	0.105673	0.283165	0.288539	0.0490502	-0.00832834	1	0.726265
Homeostatic	NK cell	Ptpn11	ENSMUSG00000043733	protein tyrosine phosphatase, non-receptor type 11	0.307433	0.327299	0.0771187	0.105715	0.837525	0.484082	0.0266922	1	0.285596
Homeostatic	NK cell	Ptpn2	ENSMUSG00000024539	protein tyrosine phosphatase, non-receptor type 2	0.193468	0.608499	0.252932	-0.0168954	0.981123	0.90903	0.0332737	0.958454	0.20863
Homeostatic	NK cell	Ptpn6	ENSMUSG00000004266	protein tyrosine phosphatase, non-receptor type 6	-0.572509	7.49718e-05	8.5076e-07	-0.182996	0.406417	0.0917636	-0.211895	0.106972	0.00120709
Homeostatic	NK cell	Ptprc	ENSMUSG00000026395	protein tyrosine phosphatase, receptor type, C	-0.155203	0.359606	0.0922134	-0.30131	0.0213893	0.000795931	0.0542541	0.788763	0.0948794
Homeostatic	NK cell	Sh2b1	ENSMUSG00000030733	SH2B adaptor protein 1	-0.1095	0.839777	0.559416	-0.165805	0.704206	0.303352	0.00926551	1	0.656154
Homeostatic	NK cell	Sh2b3	ENSMUSG00000042594	SH2B adaptor protein 3	0.296934	0.432509	0.128437	-0.0858949	0.888402	0.592168	0.0529808	0.58384	0.0398802
Homeostatic	NK cell	Socs1	ENSMUSG00000038037	suppressor of cytokine signaling 1	0.294724	0.335461	0.0803235	0.0648475	0.891332	0.598023	0.0165466	0.966638	0.221806
Homeostatic	NK cell	Socs2	ENSMUSG00000020027	suppressor of cytokine signaling 2	0.753712	0.00582091	0.000212968	0.59638	0.0213893	0.000794524	0.00723801	1	0.726458
Homeostatic	NK cell	Socs3	ENSMUSG00000053113	suppressor of cytokine signaling 3	0.950911	0.0384334	0.00276406	0.269999	0.170848	0.0199112	0.00689784	1	0.491877
Homeostatic	NK cell	Socs4	ENSMUSG00000048379	suppressor of cytokine signaling 4	0.116939	0.808604	0.500949	0.10428	0.809603	0.436613	-0.00136226	1	0.916481
Homeostatic	NK cell	Socs5	ENSMUSG00000037104	suppressor of cytokine signaling 5	-0.151937	0.765958	0.43306	-0.197172	0.624435	0.225921	0.00798127	1	0.669493
Homeostatic	NK cell	Socs6	ENSMUSG00000056153	suppressor of cytokine signaling 6	-0.00381292	0.99409	0.977624	-0.0858466	0.78202	0.398661	0.00900544	1	0.414691
Homeostatic	NK cell	Socs7	ENSMUSG00000038485	suppressor of cytokine signaling 7	0.0288992	0.961203	0.853173	-0.0840391	0.833039	0.477309	0.0109876	1	0.370693
Homeostatic	NK cell	Stat1	ENSMUSG00000026104	signal transducer and activator of transcription 1	-0.88879	0.00149666	3.47393e-05	-1.43492	1.11773e-05	4.57057e-08	0.0293564	0.93574	0.184021
Homeostatic	NK cell	Stat2	ENSMUSG00000040033	signal transducer and activator of transcription 2	0.0281442	0.970042	0.879061	-0.0566845	0.927316	0.697295	0.0080314	1	0.588539
Homeostatic	NK cell	Stat3	ENSMUSG00000004040	signal transducer and activator of transcription 3	-0.570066	0.0414226	0.0030645	-0.43615	0.113569	0.0100673	-0.00829993	1	0.697982
Homeostatic	NK cell	Stat4	ENSMUSG00000062939	signal transducer and activator of transcription 4	-0.487374	0.0173639	0.000918198	-0.431715	0.0381216	0.00188206	-0.00488599	1	0.836268
Homeostatic	NK cell	Stat5a	ENSMUSG00000004043	signal transducer and activator of transcription 5A	0.042196	0.9511	0.826002	0.0568526	0.934963	0.722276	-0.00259511	1	0.892236
Homeostatic	NK cell	Stat5b	ENSMUSG00000020919	signal transducer and activator of transcription 5B	0.23978	0.496265	0.16685	-0.0426999	0.948515	0.776576	0.0478599	0.79191	0.0958735
Homeostatic	NK cell	Stat6	ENSMUSG00000002147	signal transducer and activator of transcription 6	-0.338304	0.308631	0.0695222	-0.310215	0.316843	0.0588684	0.00157184	1	0.941134
Homeostatic	NK cell	Tyk2	ENSMUSG00000032175	tyrosine kinase 2	-0.196655	0.551242	0.205921	-0.31996	0.20777	0.0269934	0.0245478	1	0.343997
Homeostatic	CD8 T cell	Cish	ENSMUSG00000032578	cytokine inducible SH2-containing protein	6.09413	0.0360381	0.000741916	-0.0138204	0.999698	0.806189	6.6764	0.0315438	0.000438795
Homeostatic	CD8 T cell	Crebbp	ENSMUSG00000022521	CREB binding protein	0.0285546	0.999646	0.399015	0.0150699	0.999698	0.518747	0.00342155	1	0.842982
Homeostatic	CD8 T cell	Csf3r	ENSMUSG00000028859	colony stimulating factor 3 receptor	NA	NA	NA	NA	NA	NA	NA	NA	NA
Homeostatic	CD8 T cell	Ep300	ENSMUSG00000055024	E1A binding protein p300	-0.0164582	0.999646	0.610415	0.0406307	0.930988	0.279851	-0.0465983	0.781449	0.111829
Homeostatic	CD8 T cell	Ifnar1	ENSMUSG00000022967	interferon (alpha and beta) receptor 1	-0.0104245	0.999646	0.733653	0.0452797	0.885591	0.227792	-0.0381072	0.809333	0.122032
Homeostatic	CD8 T cell	Ifnar2	ENSMUSG00000022971	interferon (alpha and beta) receptor 2	0.0147179	0.999646	0.634519	0.021242	0.999698	0.45548	-0.00370715	1	0.786427
Homeostatic	CD8 T cell	Ifnlr1	ENSMUSG00000062157	interferon lambda receptor 1	NA	NA	NA	NA	NA	NA	NA	NA	NA
Homeostatic	CD8 T cell	Il10ra	ENSMUSG00000032089	interleukin 10 receptor, alpha	-0.123387	0.821691	0.166316	0.0101789	0.999698	0.816175	-0.107017	0.762355	0.105988
Homeostatic	CD8 T cell	Il10rb	ENSMUSG00000022969	interleukin 10 receptor, beta	-0.0425132	0.943202	0.256698	-0.015171	0.999698	0.540941	-0.00837628	1	0.601101
Homeostatic	CD8 T cell	Il11ra1	ENSMUSG00000073889	interleukin 11 receptor, alpha chain 1	0.805257	NA	NA	-13.3419	NA	NA	21.7371	NA	NA
Homeostatic	CD8 T cell	Il12rb1	ENSMUSG00000000791	interleukin 12 receptor, beta 1	-0.936521	0.280856	0.0154699	0.0140976	0.999698	0.728269	-1.35954	0.187547	0.00567286
Homeostatic	CD8 T cell	Il12rb2	ENSMUSG00000018341	interleukin 12 receptor, beta 2	-0.264332	NA	0.198908	-0.162371	NA	0.315012	-0.017642	NA	0.787874
Homeostatic	CD8 T cell	Il13ra1	ENSMUSG00000017057	interleukin 13 receptor, alpha 1	NA	NA	NA	NA	NA	NA	NA	NA	NA
Homeostatic	CD8 T cell	Il20ra	ENSMUSG00000020007	interleukin 20 receptor, alpha	NA	NA	NA	NA	NA	NA	NA	NA	NA
Homeostatic	CD8 T cell	Il23r	ENSMUSG00000049093	interleukin 23 receptor	NA	NA	NA	NA	NA	NA	NA	NA	NA
Homeostatic	CD8 T cell	Il27ra	ENSMUSG00000005465	interleukin 27 receptor, alpha	-0.0113452	0.999646	0.703934	-0.00413919	0.999698	0.841513	-0.00320528	1	0.857123
Homeostatic	CD8 T cell	Il31ra	ENSMUSG00000050377	interleukin 31 receptor A	NA	NA	NA	NA	NA	NA	NA	NA	NA
Homeostatic	CD8 T cell	Il4ra	ENSMUSG00000030748	interleukin 4 receptor, alpha	0.0147267	0.999646	0.634949	-0.000893455	0.999698	0.971406	0.00724872	1	0.609621
Homeostatic	CD8 T cell	Il6ra	ENSMUSG00000027947	interleukin 6 receptor, alpha	-0.164914	0.388025	0.0269748	-0.150847	0.290391	0.0199285	0.00222967	1	0.907475
Homeostatic	CD8 T cell	Il6st	ENSMUSG00000021756	interleukin 6 signal transducer	0.0139032	0.999646	0.656963	0.0314465	0.941485	0.292408	-0.00922582	1	0.54268
Homeostatic	CD8 T cell	Irf1	ENSMUSG00000018899	interferon regulatory factor 1	0.0312692	0.999646	0.36755	0.0367156	0.889485	0.234304	-0.00455528	1	0.773101
Homeostatic	CD8 T cell	Irf2	ENSMUSG00000031627	interferon regulatory factor 2	-0.00569578	0.999646	0.849912	-0.0196961	0.999698	0.478105	0.00735907	1	0.602964
Homeostatic	CD8 T cell	Irf3	ENSMUSG00000003184	interferon regulatory factor 3	0.000579723	0.999646	0.983259	0.00266235	0.999698	0.890498	-0.00215888	1	0.907103
Homeostatic	CD8 T cell	Irf4	ENSMUSG00000021356	interferon regulatory factor 4	NA	NA	NA	NA	NA	NA	NA	NA	NA
Homeostatic	CD8 T cell	Irf5	ENSMUSG00000029771	interferon regulatory factor 5	-21.179	NA	NA	-0.00328839	NA	NA	-21.9296	NA	NA
Homeostatic	CD8 T cell	Irf6	ENSMUSG00000026638	interferon regulatory factor 6	0.0300749	0.999646	0.622208	0.0402295	0.999698	0.537038	-0.00370116	1	0.900849
Homeostatic	CD8 T cell	Irf7	ENSMUSG00000025498	interferon regulatory factor 7	-0.035245	0.991045	0.319483	-0.174633	0.332162	0.0246103	0.0221679	0.973912	0.210393
Homeostatic	CD8 T cell	Irf8	ENSMUSG00000041515	interferon regulatory factor 8	-10.4575	0.00308716	2.99e-05	-0.112053	0.874456	0.219283	-4.08806	0.100192	0.00212416
Homeostatic	CD8 T cell	Irf9	ENSMUSG00000002325	interferon regulatory factor 9	-0.0252596	0.999646	0.443318	-0.0333543	0.930988	0.279891	0.00447403	1	0.753529
Homeostatic	CD8 T cell	Jak1	ENSMUSG00000028530	Janus kinase 1	0.0413886	0.94495	0.260293	0.0649406	0.654226	0.0960526	-0.0101462	1	0.590146
Homeostatic	CD8 T cell	Jak2	ENSMUSG00000024789	Janus kinase 2	0.00741666	0.999646	0.809096	-0.00435392	0.999698	0.873645	0.00572029	1	0.6887
Homeostatic	CD8 T cell	Jak3	ENSMUSG00000031805	Janus kinase 3	0.00530231	0.999646	0.862401	0.0314123	0.940699	0.291466	-0.0140692	1	0.377964
Homeostatic	CD8 T cell	Lifr	ENSMUSG00000054263	LIF receptor alpha	NA	NA	NA	NA	NA	NA	NA	NA	NA
Homeostatic	CD8 T cell	Osmr	ENSMUSG00000022146	oncostatin M receptor	NA	NA	NA	NA	NA	NA	NA	NA	NA
Homeostatic	CD8 T cell	Pias1	ENSMUSG00000032405	protein inhibitor of activated STAT 1	-0.00460805	0.999646	0.879759	-0.00737295	0.999698	0.747291	0.00278568	1	0.864267
Homeostatic	CD8 T cell	Pias2	ENSMUSG00000025423	protein inhibitor of activated STAT 2	0.003327	0.999646	0.911581	-0.0115516	0.999698	0.667957	0.00766871	1	0.589192
Homeostatic	CD8 T cell	Pias3	ENSMUSG00000028101	protein inhibitor of activated STAT 3	-0.0207883	0.999646	0.68076	-0.0134092	0.999698	0.783223	-0.00337869	1	0.891585
Homeostatic	CD8 T cell	Pias4	ENSMUSG00000004934	protein inhibitor of activated STAT 4	0.00366423	0.999646	0.903139	-0.00271062	0.999698	0.913175	0.00320193	1	0.817523
Homeostatic	CD8 T cell	Ptpn1	ENSMUSG00000027540	protein tyrosine phosphatase, non-receptor type 1	-0.00242398	0.999646	0.929455	0.00931961	0.999698	0.642119	-0.0106228	1	0.580069
Homeostatic	CD8 T cell	Ptpn11	ENSMUSG00000043733	protein tyrosine phosphatase, non-receptor type 11	-0.0236023	NA	NA	-0.00826757	NA	NA	-0.00731469	NA	NA
Homeostatic	CD8 T cell	Ptpn2	ENSMUSG00000024539	protein tyrosine phosphatase, non-receptor type 2	0.0228641	0.999646	0.479655	0.0229634	0.999698	0.421617	-0.0013209	1	0.922895
Homeostatic	CD8 T cell	Ptpn6	ENSMUSG00000004266	protein tyrosine phosphatase, non-receptor type 6	-0.0190685	0.999646	0.544551	-0.00917773	0.999698	0.67247	-0.00322016	1	0.854658
Homeostatic	CD8 T cell	Ptprc	ENSMUSG00000026395	protein tyrosine phosphatase, receptor type, C	0.00150355	0.999646	0.952699	0.0214195	0.974048	0.337289	-0.0189972	1	0.367999
Homeostatic	CD8 T cell	Sh2b1	ENSMUSG00000030733	SH2B adaptor protein 1	-0.0140818	0.999646	0.648769	-0.0180162	0.999698	0.508299	0.00283428	1	0.836746
Homeostatic	CD8 T cell	Sh2b3	ENSMUSG00000042594	SH2B adaptor protein 3	-0.00846783	0.999646	0.801543	-0.0915024	0.781963	0.144891	0.0305156	0.989665	0.22762
Homeostatic	CD8 T cell	Socs1	ENSMUSG00000038037	suppressor of cytokine signaling 1	0.000141843	0.999646	0.996264	0.0124284	0.999698	0.660598	-0.00621617	1	0.663923
Homeostatic	CD8 T cell	Socs2	ENSMUSG00000020027	suppressor of cytokine signaling 2	NA	NA	NA	NA	NA	NA	NA	NA	NA
Homeostatic	CD8 T cell	Socs3	ENSMUSG00000053113	suppressor of cytokine signaling 3	0.065117	0.8424	0.182302	0.0141853	0.999698	0.637527	0.0149747	1	0.388183
Homeostatic	CD8 T cell	Socs4	ENSMUSG00000048379	suppressor of cytokine signaling 4	0.0624608	0.792068	0.151545	0.0189037	0.999698	0.495435	0.0111356	1	0.451761
Homeostatic	CD8 T cell	Socs5	ENSMUSG00000037104	suppressor of cytokine signaling 5	-0.00801737	0.999646	0.893102	0.0315668	0.999698	0.630755	-0.0229811	1	0.538533
Homeostatic	CD8 T cell	Socs6	ENSMUSG00000056153	suppressor of cytokine signaling 6	0.0114291	0.999646	0.784224	-0.00486888	0.999698	0.903596	0.00855153	1	0.692894
Homeostatic	CD8 T cell	Socs7	ENSMUSG00000038485	suppressor of cytokine signaling 7	-0.101311	0.844726	0.183707	0.247746	0.56988	0.0719046	-2.9147	0.0921683	0.00185297
Homeostatic	CD8 T cell	Stat1	ENSMUSG00000026104	signal transducer and activator of transcription 1	-0.0386493	0.965353	0.280459	-0.21488	0.231506	0.0137374	0.0312445	0.908428	0.166051
Homeostatic	CD8 T cell	Stat2	ENSMUSG00000040033	signal transducer and activator of transcription 2	-0.00486447	0.999646	0.873716	-0.0402175	0.930988	0.27783	0.0157732	1	0.354284
Homeostatic	CD8 T cell	Stat3	ENSMUSG00000004040	signal transducer and activator of transcription 3	-0.0251268	0.999646	0.451446	0.00967408	0.999698	0.678893	-0.0213773	1	0.243219
Homeostatic	CD8 T cell	Stat4	ENSMUSG00000062939	signal transducer and activator of transcription 4	-0.0868717	0.680254	0.0900028	-0.00294684	0.999698	0.881134	-0.0364405	0.8094	0.122146
Homeostatic	CD8 T cell	Stat5a	ENSMUSG00000004043	signal transducer and activator of transcription 5A	-0.0153992	0.999646	0.621947	-0.0181707	0.999698	0.498465	0.00257746	1	0.854129
Homeostatic	CD8 T cell	Stat5b	ENSMUSG00000020919	signal transducer and activator of transcription 5B	0.0359235	0.99044	0.31111	-0.00699194	0.999698	0.77447	0.0232259	0.950849	0.193816
Homeostatic	CD8 T cell	Stat6	ENSMUSG00000002147	signal transducer and activator of transcription 6	-0.00987411	0.999646	0.749317	0.0462838	0.81868	0.170642	-0.0373933	0.72596	0.091085
Homeostatic	CD8 T cell	Tyk2	ENSMUSG00000032175	tyrosine kinase 2	-0.0456008	0.979015	0.294196	-0.0353013	0.989654	0.360818	-0.00206067	1	0.892501
Tumour	NK cell	Cish	ENSMUSG00000032578	cytokine inducible SH2-containing protein	0.144775	0.617871	0.154973	0.0853623	0.727639	0.199281	0.00100371	1	0.889843
Tumour	NK cell	Crebbp	ENSMUSG00000022521	CREB binding protein	-0.102679	0.841883	0.327162	-0.116781	0.514172	0.0938383	0.00361579	1	0.486323
Tumour	NK cell	Csf3r	ENSMUSG00000028859	colony stimulating factor 3 receptor (granulocyte)	-0.813328	0.345165	0.0402624	-0.820885	0.371912	0.0431586	0	1	1
Tumour	NK cell	Ep300	ENSMUSG00000055024	E1A binding protein p300	0.23973	0.388501	0.0515735	-0.0105693	0.999393	0.835637	0.0786279	0.413598	0.0312472
Tumour	NK cell	Ifnar1	ENSMUSG00000022967	interferon (alpha and beta) receptor 1	-0.18768	0.484145	0.0946499	0.00759776	0.999393	0.874307	-0.0227682	0.567551	0.0673292
Tumour	NK cell	Ifnar2	ENSMUSG00000022971	interferon (alpha and beta) receptor 2	-0.0542596	0.973668	0.59925	-0.0506081	0.892519	0.337975	0.00195376	1	0.665032
Tumour	NK cell	Il10ra	ENSMUSG00000032089	interleukin 10 receptor, alpha	-1.01172	0.00140883	2.21453e-05	-0.0578883	0.842637	0.284744	-0.34207	0.06253	0.00151086
Tumour	NK cell	Il10rb	ENSMUSG00000022969	interleukin 10 receptor, beta	-0.00992902	0.999726	0.923459	-0.0113998	0.999393	0.812338	0.000571942	1	0.887572
Tumour	NK cell	Il11ra1	ENSMUSG00000073889	interleukin 11 receptor, alpha chain 1	-0.182527	0.738421	0.223904	-0.0143162	0.999393	0.880219	-0.0758214	0.966328	0.286225
Tumour	NK cell	Il12rb1	ENSMUSG00000000791	interleukin 12 receptor, beta 1	-0.00462947	0.999726	0.954367	-0.00965669	0.999393	0.851926	0.00109664	1	0.896985
Tumour	NK cell	Il12rb2	ENSMUSG00000018341	interleukin 12 receptor, beta 2	-0.0971571	0.806256	0.28228	-0.0521824	0.917564	0.373792	-0.00154681	1	0.852629
Tumour	NK cell	Il13ra1	ENSMUSG00000017057	interleukin 13 receptor, alpha 1	-6.71029	0.0195946	0.000573936	-0.860768	0.30125	0.0302233	-0.144896	0.780115	0.142556
Tumour	NK cell	Il27ra	ENSMUSG00000005465	interleukin 27 receptor, alpha	-0.411493	0.167563	0.0122011	-0.241262	0.321302	0.0336702	-0.00263138	1	0.702425
Tumour	NK cell	Il4ra	ENSMUSG00000030748	interleukin 4 receptor, alpha	-0.137923	0.648288	0.170063	-0.0339368	0.979793	0.523645	-0.00614942	1	0.462837
Tumour	NK cell	Il6ra	ENSMUSG00000027947	interleukin 6 receptor, alpha	-8.2776	0.00593175	0.00012585	-0.699902	0.310247	0.0320854	-0.320889	0.517718	0.0494891
Tumour	NK cell	Il6st	ENSMUSG00000021756	interleukin 6 signal transducer	0.0575598	0.968918	0.577824	-0.0459289	0.999393	0.642388	0.0682376	0.980733	0.307602
Tumour	NK cell	Irf1	ENSMUSG00000018899	interferon regulatory factor 1	-0.0710897	0.932732	0.478462	-0.0275136	0.999393	0.577628	-0.00078094	1	0.879282
Tumour	NK cell	Irf2	ENSMUSG00000031627	interferon regulatory factor 2	-0.0852243	0.884723	0.390237	-0.0223721	0.999393	0.648567	-0.00235608	1	0.686726
Tumour	NK cell	Irf3	ENSMUSG00000003184	interferon regulatory factor 3	0.0885739	0.865835	0.359646	0.258188	0.288285	0.0280117	-0.0129438	0.881725	0.199937
Tumour	NK cell	Irf5	ENSMUSG00000029771	interferon regulatory factor 5	-0.123406	0.674073	0.182385	-1.0688	0.105449	0.00615922	0.0412908	0.807923	0.158748
Tumour	NK cell	Irf7	ENSMUSG00000025498	interferon regulatory factor 7	-2.3846	1.1915e-12	5.11723e-16	-1.86589	3.16774e-08	4.08144e-11	-0.0137046	0.74932	0.131202
Tumour	NK cell	Irf8	ENSMUSG00000041515	interferon regulatory factor 8	-0.608606	0.0332544	0.00120826	-0.540369	0.0594408	0.00289494	-0.00117985	1	0.796314
Tumour	NK cell	Irf9	ENSMUSG00000002325	interferon regulatory factor 9	-0.231461	0.394595	0.055178	-0.214076	0.353305	0.0395124	0.000870856	1	0.887287
Tumour	NK cell	Jak1	ENSMUSG00000028530	Janus kinase 1	0.0988339	0.860354	0.352421	0.0240085	0.999393	0.625188	0.0017487	1	0.658946
Tumour	NK cell	Jak2	ENSMUSG00000024789	Janus kinase 2	-0.00788652	0.999726	0.918783	0.014319	0.999393	0.787533	-0.00369891	1	0.710268
Tumour	NK cell	Jak3	ENSMUSG00000031805	Janus kinase 3	-0.102137	0.755585	0.240331	-0.0165701	0.999393	0.760597	-0.012589	1	0.384581
Tumour	NK cell	Lifr	ENSMUSG00000054263	LIF receptor alpha	-3.52034	0.0642122	0.0030349	-6.4099	0.0190881	0.000657476	0.0201422	1	0.689072
Tumour	NK cell	Pias1	ENSMUSG00000032405	protein inhibitor of activated STAT 1	-0.0415966	0.984885	0.640452	0.00988697	0.999393	0.842283	-0.00525118	1	0.505385
Tumour	NK cell	Pias2	ENSMUSG00000025423	protein inhibitor of activated STAT 2	-0.0207608	0.994602	0.823466	0.0817761	0.723801	0.197021	-0.0184352	0.74932	0.130165
Tumour	NK cell	Pias3	ENSMUSG00000028101	protein inhibitor of activated STAT 3	0.0218567	0.992835	0.779822	0.0163006	0.999393	0.759351	-0.000252557	1	0.978604
Tumour	NK cell	Pias4	ENSMUSG00000004934	protein inhibitor of activated STAT 4	0.377917	0.25009	0.022792	0.260012	0.352977	0.0394335	0.00223799	1	0.827869
Tumour	NK cell	Ptpn1	ENSMUSG00000027540	protein tyrosine phosphatase, non-receptor type 1	-1.03715	0.00445398	8.99061e-05	-0.0128766	0.999393	0.787686	-0.820487	0.0200551	0.000265279
Tumour	NK cell	Ptpn11	ENSMUSG00000043733	protein tyrosine phosphatase, non-receptor type 11	-0.0382177	0.977086	0.607726	-0.0347222	0.990474	0.548183	0.00109263	1	0.930485
Tumour	NK cell	Ptpn2	ENSMUSG00000024539	protein tyrosine phosphatase, non-receptor type 2	-0.107948	0.75676	0.241165	0.0274406	0.999393	0.608719	-0.0350143	0.64876	0.0921967
Tumour	NK cell	Ptpn6	ENSMUSG00000004266	protein tyrosine phosphatase, non-receptor type 6	-0.117734	0.750379	0.23513	0.0498673	0.91541	0.369372	-0.0535886	0.450231	0.0370811
Tumour	NK cell	Ptprc	ENSMUSG00000026395	protein tyrosine phosphatase, receptor type, C	-0.0174445	0.999722	0.867317	0.0443733	0.929731	0.395638	-0.00402203	0.982172	0.309379
Tumour	NK cell	Sh2b1	ENSMUSG00000030733	SH2B adaptor protein 1	0.122859	0.67543	0.183043	0.138393	0.55865	0.110271	-0.00285823	1	0.790327
Tumour	NK cell	Sh2b3	ENSMUSG00000042594	SH2B adaptor protein 3	0.0685569	0.883234	0.387137	0.00984888	0.999393	0.864753	0.0147498	1	0.487363
Tumour	NK cell	Socs1	ENSMUSG00000038037	suppressor of cytokine signaling 1	0.00500329	0.999726	0.957193	-0.00753753	0.999393	0.87589	0.00127901	1	0.83376
Tumour	NK cell	Socs2	ENSMUSG00000020027	suppressor of cytokine signaling 2	-0.138335	0.617802	0.154644	0.0177996	0.999393	0.737153	-0.0455779	0.604303	0.0786554
Tumour	NK cell	Socs3	ENSMUSG00000053113	suppressor of cytokine signaling 3	-0.0428465	0.967482	0.564468	-0.120963	0.636115	0.15015	0.0152701	1	0.388159
Tumour	NK cell	Socs4	ENSMUSG00000048379	suppressor of cytokine signaling 4	-0.0104311	0.999726	0.903522	-0.00468848	0.999393	0.925249	-0.000199899	1	0.978167
Tumour	NK cell	Socs5	ENSMUSG00000037104	suppressor of cytokine signaling 5	0.0262384	0.992406	0.717032	-0.0478004	0.963463	0.480216	0.0353276	0.965927	0.285434
Tumour	NK cell	Socs6	ENSMUSG00000056153	suppressor of cytokine signaling 6	0.00269539	0.999726	0.970072	-0.0431519	0.960287	0.470891	0.0120094	1	0.448092
Tumour	NK cell	Socs7	ENSMUSG00000038485	suppressor of cytokine signaling 7	-0.00527558	0.999726	0.941328	-0.144877	0.665998	0.166184	0.0602911	0.866319	0.189821
Tumour	NK cell	Stat1	ENSMUSG00000026104	signal transducer and activator of transcription 1	-0.174742	0.537241	0.115967	-0.199293	0.306034	0.0310983	0.00275842	1	0.558969
Tumour	NK cell	Stat2	ENSMUSG00000040033	signal transducer and activator of transcription 2	-0.0232261	0.992835	0.775776	-0.0517541	0.91913	0.378227	0.00555289	1	0.550851
Tumour	NK cell	Stat3	ENSMUSG00000004040	signal transducer and activator of transcription 3	-0.174015	0.531029	0.112415	-0.150322	0.464694	0.0729526	0.00122912	1	0.836935
Tumour	NK cell	Stat4	ENSMUSG00000062939	signal transducer and activator of transcription 4	0.114202	0.788166	0.266197	0.0880862	0.667359	0.166645	-0.00148016	1	0.786139
Tumour	NK cell	Stat5a	ENSMUSG00000004043	signal transducer and activator of transcription 5A	0.0771753	0.852959	0.342254	0.0667339	0.892715	0.338238	-0.000137272	1	0.993621
Tumour	NK cell	Stat5b	ENSMUSG00000020919	signal transducer and activator of transcription 5B	0.018343	0.994505	0.806042	-0.0137779	0.999393	0.798621	0.00596191	1	0.616606
Tumour	NK cell	Stat6	ENSMUSG00000002147	signal transducer and activator of transcription 6	-0.0599678	0.943803	0.506608	-0.0615155	0.857474	0.299991	0.00270415	1	0.709592
Tumour	NK cell	Tyk2	ENSMUSG00000032175	tyrosine kinase 2	0.0498034	0.969947	0.580999	0.0705424	0.805375	0.251985	-0.00447923	1	0.552633
Tumour	NK cell	Il20ra	ENSMUSG00000020007	interleukin 20 receptor, alpha	NA	NA	NA	NA	NA	NA	NA	NA	NA
Tumour	NK cell	Irf4	ENSMUSG00000021356	interferon regulatory factor 4	NA	NA	NA	NA	NA	NA	NA	NA	NA
Tumour	NK cell	Irf6	ENSMUSG00000026638	interferon regulatory factor 6	NA	NA	NA	NA	NA	NA	NA	NA	NA
Tumour	CD8 T cell	Cish	ENSMUSG00000032578	cytokine inducible SH2-containing protein	-0.124232	0.681033	0.142215	0.013069	0.998983	0.885717	-0.0280433	0.686756	0.10713
Tumour	CD8 T cell	Crebbp	ENSMUSG00000022521	CREB binding protein	-0.0347485	0.999337	0.643923	-0.0294238	0.998983	0.740294	-0.001221	1	0.895967
Tumour	CD8 T cell	Ep300	ENSMUSG00000055024	E1A binding protein p300	0.0462605	0.999337	0.546461	-0.0556567	0.968144	0.540671	0.0160467	0.906352	0.224515
Tumour	CD8 T cell	Ifnar1	ENSMUSG00000022967	interferon (alpha and beta) receptor 1	-0.0750481	0.892892	0.29944	-0.00244875	0.998983	0.976803	-0.0126703	0.976224	0.313203
Tumour	CD8 T cell	Ifnar2	ENSMUSG00000022971	interferon (alpha and beta) receptor 2	0.00075287	0.999337	0.990698	0.0567603	0.952883	0.500482	-0.00757255	1	0.507973
Tumour	CD8 T cell	Il10ra	ENSMUSG00000032089	interleukin 10 receptor, alpha	-0.861727	0.0542306	0.00135588	-2.6241	0.000553929	5.27315e-06	0.0210754	0.832759	0.17671
Tumour	CD8 T cell	Il10rb	ENSMUSG00000022969	interleukin 10 receptor, beta	0.0438699	0.999337	0.62797	0.193615	0.488012	0.085287	-0.0141944	0.896455	0.216467
Tumour	CD8 T cell	Il12rb1	ENSMUSG00000000791	interleukin 12 receptor, beta 1	0.0383364	0.994637	0.471662	-0.0321342	0.992692	0.651837	0.0366285	0.925559	0.241706
Tumour	CD8 T cell	Il12rb2	ENSMUSG00000018341	interleukin 12 receptor, beta 2	-0.0360731	0.999337	0.574917	-0.00182274	0.998983	0.981879	-0.00603987	1	0.590509
Tumour	CD8 T cell	Il27ra	ENSMUSG00000005465	interleukin 27 receptor, alpha	0.0233645	0.999337	0.769797	0.167409	0.576913	0.118199	-0.0168067	0.885147	0.204216
Tumour	CD8 T cell	Il4ra	ENSMUSG00000030748	interleukin 4 receptor, alpha	-0.160241	0.497794	0.0607937	-0.0988192	0.791349	0.25535	-0.00960913	1	0.460413
Tumour	CD8 T cell	Il6ra	ENSMUSG00000027947	interleukin 6 receptor, alpha	-0.540053	0.232116	0.0122343	0.092987	0.799475	0.265798	-3.60145	0.0247242	0.000324632
Tumour	CD8 T cell	Il6st	ENSMUSG00000021756	interleukin 6 signal transducer	0.114707	0.633146	0.118466	0.249461	0.41039	0.058059	-0.00499575	1	0.738171
Tumour	CD8 T cell	Irf1	ENSMUSG00000018899	interferon regulatory factor 1	-0.0571162	0.997771	0.484511	-0.0616408	0.956939	0.513222	-0.000391218	1	0.963913
Tumour	CD8 T cell	Irf2	ENSMUSG00000031627	interferon regulatory factor 2	0.0120399	0.999337	0.889543	0.0280971	0.998983	0.770854	-0.00121044	1	0.878917
Tumour	CD8 T cell	Irf3	ENSMUSG00000003184	interferon regulatory factor 3	0.0320859	0.999337	0.598625	0.111607	0.749468	0.216953	-0.00876234	1	0.478771
Tumour	CD8 T cell	Irf4	ENSMUSG00000021356	interferon regulatory factor 4	0.789458	0.0427067	0.000952024	0.312058	0.276089	0.0245964	0.0126955	0.963091	0.290318
Tumour	CD8 T cell	Irf5	ENSMUSG00000029771	interferon regulatory factor 5	1.00294	0.190159	0.00844488	6.93788	0.00467862	7.01687e-05	-0.0809351	0.745868	0.131093
Tumour	CD8 T cell	Irf6	ENSMUSG00000026638	interferon regulatory factor 6	-1.76617	0.130692	0.0045614	-0.00618192	0.998983	0.940424	-1.40989	0.168998	0.00562387
Tumour	CD8 T cell	Irf7	ENSMUSG00000025498	interferon regulatory factor 7	-2.39836	0.0105918	0.000130558	-0.8777	0.0784584	0.00339407	-0.0120638	1	0.369639
Tumour	CD8 T cell	Irf8	ENSMUSG00000041515	interferon regulatory factor 8	0.135928	0.636885	0.120206	0.33121	0.242502	0.0194699	-0.00787188	1	0.433907
Tumour	CD8 T cell	Irf9	ENSMUSG00000002325	interferon regulatory factor 9	-0.141862	0.547965	0.0844603	-0.142955	0.642917	0.151638	-0.00296616	1	0.770527
Tumour	CD8 T cell	Jak1	ENSMUSG00000028530	Janus kinase 1	-0.0137778	0.999337	0.886592	0.0481162	0.987867	0.640346	-0.00426004	1	0.541998
Tumour	CD8 T cell	Jak2	ENSMUSG00000024789	Janus kinase 2	-0.0827551	0.85971	0.267406	0.0147952	0.998983	0.862994	-0.0184896	0.878895	0.200041
Tumour	CD8 T cell	Jak3	ENSMUSG00000031805	Janus kinase 3	-0.0663305	0.909615	0.313463	-0.182546	0.5005	0.0893573	0.0082872	1	0.489575
Tumour	CD8 T cell	Pias1	ENSMUSG00000032405	protein inhibitor of activated STAT 1	0.0690402	0.915114	0.320667	0.0862722	0.861042	0.331411	0.000222302	1	0.982578
Tumour	CD8 T cell	Pias2	ENSMUSG00000025423	protein inhibitor of activated STAT 2	0.0289833	0.999337	0.645124	0.167265	0.551246	0.106889	-0.0169734	0.936704	0.249423
Tumour	CD8 T cell	Pias3	ENSMUSG00000028101	protein inhibitor of activated STAT 3	-0.0272142	0.999337	0.594653	-0.0330206	0.989469	0.643266	-0.0013013	1	0.945004
Tumour	CD8 T cell	Pias4	ENSMUSG00000004934	protein inhibitor of activated STAT 4	0.168325	0.503683	0.0638125	0.131612	0.663951	0.161304	0.00694078	1	0.649609
Tumour	CD8 T cell	Ptpn1	ENSMUSG00000027540	protein tyrosine phosphatase, non-receptor type 1	-0.0264683	0.999337	0.737211	0.0156329	0.998983	0.863577	-0.00479782	1	0.611922
Tumour	CD8 T cell	Ptpn11	ENSMUSG00000043733	protein tyrosine phosphatase, non-receptor type 11	0.114238	0.629278	0.116713	0.0420197	0.980806	0.58506	0.015874	0.970611	0.306375
Tumour	CD8 T cell	Ptpn2	ENSMUSG00000024539	protein tyrosine phosphatase, non-receptor type 2	-0.0964326	0.823464	0.226648	-0.0719878	0.929307	0.43534	-0.00411943	1	0.667937
Tumour	CD8 T cell	Ptpn6	ENSMUSG00000004266	protein tyrosine phosphatase, non-receptor type 6	0.0188257	0.999337	0.814936	0.13997	0.686491	0.17322	-0.0135695	0.940817	0.259392
Tumour	CD8 T cell	Ptprc	ENSMUSG00000026395	protein tyrosine phosphatase, receptor type, C	-0.130558	0.787474	0.198331	-0.225637	0.349393	0.0386413	0.00404544	1	0.43443
Tumour	CD8 T cell	Sh2b1	ENSMUSG00000030733	SH2B adaptor protein 1	-0.0574346	0.919466	0.331835	-0.0045636	0.998983	0.950116	-0.0141982	1	0.363978
Tumour	CD8 T cell	Sh2b3	ENSMUSG00000042594	SH2B adaptor protein 3	0.00835654	0.999337	0.867523	0.0348594	0.987867	0.638292	-0.0074969	1	0.761681
Tumour	CD8 T cell	Socs1	ENSMUSG00000038037	suppressor of cytokine signaling 1	0.0452047	0.999337	0.524934	0.260391	0.357663	0.0407641	-0.0224378	0.799301	0.158498
Tumour	CD8 T cell	Socs2	ENSMUSG00000020027	suppressor of cytokine signaling 2	0.0380808	0.994637	0.474069	0.00577654	0.998983	0.933438	0.0113261	1	0.527189
Tumour	CD8 T cell	Socs3	ENSMUSG00000053113	suppressor of cytokine signaling 3	-0.0198114	0.999337	0.717397	0.0304478	0.995664	0.682072	-0.0112135	1	0.440433
Tumour	CD8 T cell	Socs4	ENSMUSG00000048379	suppressor of cytokine signaling 4	-0.140392	0.533963	0.0791059	-0.60471	0.140969	0.00810083	0.0123534	1	0.37166
Tumour	CD8 T cell	Socs5	ENSMUSG00000037104	suppressor of cytokine signaling 5	0.159994	0.525044	0.0766521	0.0433445	0.972071	0.550331	0.0319874	0.924153	0.240419
Tumour	CD8 T cell	Socs6	ENSMUSG00000056153	suppressor of cytokine signaling 6	0.0791756	0.801776	0.208648	0.0825786	0.83782	0.30618	0.00349557	1	0.814759
Tumour	CD8 T cell	Socs7	ENSMUSG00000038485	suppressor of cytokine signaling 7	-0.0712457	0.838618	0.242517	-0.0688154	0.896452	0.377017	-0.00403503	1	0.775204
Tumour	CD8 T cell	Stat1	ENSMUSG00000026104	signal transducer and activator of transcription 1	-0.489063	0.0316054	0.000618901	-0.861453	0.00455284	6.78735e-05	0.00376994	1	0.575136
Tumour	CD8 T cell	Stat2	ENSMUSG00000040033	signal transducer and activator of transcription 2	-0.404577	0.209234	0.00999069	-1.52985	0.0324995	0.000922302	0.00938378	1	0.460348
Tumour	CD8 T cell	Stat3	ENSMUSG00000004040	signal transducer and activator of transcription 3	0.00813652	0.999337	0.92386	-0.0955892	0.864977	0.335729	0.0116013	0.963091	0.28998
Tumour	CD8 T cell	Stat4	ENSMUSG00000062939	signal transducer and activator of transcription 4	-0.0885219	0.932258	0.353036	0.0557428	0.980806	0.584293	-0.0193077	0.762156	0.140042
Tumour	CD8 T cell	Stat5a	ENSMUSG00000004043	signal transducer and activator of transcription 5A	0.0551863	0.967095	0.415447	0.0567765	0.952883	0.503311	0.00149207	1	0.884647
Tumour	CD8 T cell	Stat5b	ENSMUSG00000020919	signal transducer and activator of transcription 5B	-0.263266	0.295493	0.0185991	-0.0386739	0.992692	0.651959	-0.0487156	0.537303	0.0570721
Tumour	CD8 T cell	Stat6	ENSMUSG00000002147	signal transducer and activator of transcription 6	-0.0824824	0.892892	0.299015	0.00392737	0.998983	0.965029	-0.013127	0.956216	0.279119
Tumour	CD8 T cell	Tyk2	ENSMUSG00000032175	tyrosine kinase 2	0.000920427	0.999337	0.989925	-0.0566416	0.963436	0.525778	0.0067679	1	0.517639
Tumour	CD8 T cell	Csf3r	ENSMUSG00000028859	colony stimulating factor 3 receptor	NA	NA	NA	NA	NA	NA	NA	NA	NA
Tumour	CD8 T cell	Il11ra1	ENSMUSG00000073889	interleukin 11 receptor, alpha chain 1	-0.120169	NA	0.232119	-0.176189	NA	0.223912	0.00122544	NA	0.983142
Tumour	CD8 T cell	Il13ra1	ENSMUSG00000017057	interleukin 13 receptor, alpha 1	NA	NA	NA	NA	NA	NA	NA	NA	NA
Tumour	CD8 T cell	Il20ra	ENSMUSG00000020007	interleukin 20 receptor, alpha	NA	NA	NA	NA	NA	NA	NA	NA	NA
Tumour	CD8 T cell	Lifr	ENSMUSG00000054263	LIF receptor alpha	NA	NA	NA	NA	NA	NA	NA	NA	NA
					WT			KO			KE
Treatment	Cell type	Gene	Gene stable ID	Gene name	log2FC	padj	pvalue	log2FC	padj	pvalue	log2FC	padj	pvalue
IFNb 1.5h vs Untreated	Macrophage	Cish	ENSMUSG00000032578	cytokine inducible SH2-containing protein	8.32766	0.00234401	0.000127223	-0.342263	0.860437	0.478962	8.36508	0.00463591	0.000198262
IFNb 1.5h vs Untreated	Macrophage	Ep300	ENSMUSG00000055024	E1A binding protein p300	6.83318	0.0151692	0.0018931	8.86722	0.0033729	0.000220905	-3.51102	0.111889	0.020776
IFNb 1.5h vs Untreated	Macrophage	Ifnar1	ENSMUSG00000022967	interferon (alpha and beta) receptor 1	-3.05508	0.159878	0.0512946	-3.58544	0.123801	0.0283991	-3.86656	0.101736	0.0181322
IFNb 1.5h vs Untreated	Macrophage	Ifnar2	ENSMUSG00000022971	interferon (alpha and beta) receptor 2	1.0826	0.4704	0.226339	0.133344	0.98264	0.732649	-2.68801	0.168768	0.038492
IFNb 1.5h vs Untreated	Macrophage	Il10ra	ENSMUSG00000032089	interleukin 10 receptor, alpha	0.751001	0.557963	0.299553	7.47836	0.00400884	0.000281738	0.854665	0.517518	0.223682
IFNb 1.5h vs Untreated	Macrophage	Il10rb	ENSMUSG00000022969	interleukin 10 receptor, beta	-2.61649	0.159178	0.0507856	-0.493337	0.714092	0.32729	1.08322	0.451466	0.176264
IFNb 1.5h vs Untreated	Macrophage	Il13ra1	ENSMUSG00000017057	interleukin 13 receptor, alpha 1	0.513798	0.765007	0.521742	-0.474369	0.815618	0.419224	0.27965	0.883574	0.664263
IFNb 1.5h vs Untreated	Macrophage	Il4ra	ENSMUSG00000030748	interleukin 4 receptor, alpha	0.434155	0.74694	0.499827	6.44448	0.0128176	0.00146908	-6.70573	0.00871694	0.000529386
IFNb 1.5h vs Untreated	Macrophage	Il6st	ENSMUSG00000021756	interleukin 6 signal transducer	-6.74584	0.00144708	6.44457e-05	7.90911	0.000276942	6.32101e-06	-0.438172	0.692162	0.38088
IFNb 1.5h vs Untreated	Macrophage	Irf2	ENSMUSG00000031627	interferon regulatory factor 2	-0.412825	0.819569	0.595849	6.87867	0.0256189	0.00376921	-2.37497	0.236764	0.0631767
IFNb 1.5h vs Untreated	Macrophage	Irf3	ENSMUSG00000003184	interferon regulatory factor 3	5.89814	0.018071	0.002494	-3.10016	0.119276	0.0270867	1.23403	0.397973	0.143711
IFNb 1.5h vs Untreated	Macrophage	Irf4	ENSMUSG00000021356	interferon regulatory factor 4	5.07214	0.0602798	0.0133453	3.90934	0.128136	0.0299194	-0.0268848	0.987676	0.966761
IFNb 1.5h vs Untreated	Macrophage	Irf5	ENSMUSG00000029771	interferon regulatory factor 5	-3.97944	0.011718	0.00132222	-0.366923	0.516759	0.189394	-0.375523	0.661843	0.349539
IFNb 1.5h vs Untreated	Macrophage	Irf7	ENSMUSG00000025498	interferon regulatory factor 7	10.3399	7.14428e-18	1.27554e-21	6.25989	2.54491e-06	1.92227e-08	3.68435	0.00634435	0.000319652
IFNb 1.5h vs Untreated	Macrophage	Irf8	ENSMUSG00000041515	interferon regulatory factor 8	2.28124	0.0907126	0.0236135	-0.0849087	0.953186	0.6379	0.815186	0.404915	0.147393
IFNb 1.5h vs Untreated	Macrophage	Irf9	ENSMUSG00000002325	interferon regulatory factor 9	0.903378	0.417032	0.18778	5.86356	0.00618718	0.000554713	4.2242	0.0314832	0.00329508
IFNb 1.5h vs Untreated	Macrophage	Jak1	ENSMUSG00000028530	Janus kinase 1	-3.88135	0.0639054	0.0144746	0.169273	0.948435	0.622784	-5.53472	0.0201957	0.0017963
IFNb 1.5h vs Untreated	Macrophage	Jak2	ENSMUSG00000024789	Janus kinase 2	-6.57843	0.0167366	0.00222019	0.713222	0.623184	0.25879	0.204685	0.908258	0.725763
IFNb 1.5h vs Untreated	Macrophage	Pias1	ENSMUSG00000032405	protein inhibitor of activated STAT 1	5.58354	0.0190091	0.00266079	-0.124563	0.977235	0.710855	-0.333325	0.815753	0.542045
IFNb 1.5h vs Untreated	Macrophage	Pias2	ENSMUSG00000025423	protein inhibitor of activated STAT 2	1.87762	0.145093	0.0447117	0.138214	0.90155	0.534837	0.095401	0.947718	0.806869
IFNb 1.5h vs Untreated	Macrophage	Pias4	ENSMUSG00000004934	protein inhibitor of activated STAT 4	0.572443	0.700501	0.438986	4.63997	0.059666	0.0110906	0.369867	0.808803	0.533761
IFNb 1.5h vs Untreated	Macrophage	Ptpn1	ENSMUSG00000027540	protein tyrosine phosphatase, non-receptor type 1	2.02334	0.237993	0.0870217	-0.109922	0.996452	0.771473	-2.84455	0.14672	0.0315243
IFNb 1.5h vs Untreated	Macrophage	Ptpn11	ENSMUSG00000043733	protein tyrosine phosphatase, non-receptor type 11	0.680022	0.771112	0.528806	0.580232	0.870171	0.496383	1.85482	0.374989	0.130896
IFNb 1.5h vs Untreated	Macrophage	Ptpn2	ENSMUSG00000024539	protein tyrosine phosphatase, non-receptor type 2	-0.311798	0.842232	0.631712	3.0751	0.128136	0.0298365	8.99613	0.00108304	2.90445e-05
IFNb 1.5h vs Untreated	Macrophage	Ptpn6	ENSMUSG00000004266	protein tyrosine phosphatase, non-receptor type 6	-0.684713	0.551653	0.294059	2.126	0.157662	0.0389405	5.33373	0.0160604	0.00126211
IFNb 1.5h vs Untreated	Macrophage	Ptprc	ENSMUSG00000026395	protein tyrosine phosphatase, receptor type, C	1.83972	0.180769	0.06045	-0.189115	0.866369	0.490705	-0.549814	0.613415	0.303333
IFNb 1.5h vs Untreated	Macrophage	Sh2b1	ENSMUSG00000030733	SH2B adaptor protein 1	0.460488	0.78106	0.541461	8.86141	0.00403094	0.000287262	3.36617	0.118881	0.0228821
IFNb 1.5h vs Untreated	Macrophage	Socs1	ENSMUSG00000038037	suppressor of cytokine signaling 1	12.068	1.22164e-06	1.02512e-08	1.63754	0.253974	0.0713962	-0.279717	0.845298	0.593005
IFNb 1.5h vs Untreated	Macrophage	Socs2	ENSMUSG00000020027	suppressor of cytokine signaling 2	0.0524562	0.978258	0.908783	0.103633	0.965218	0.67101	1.08096	0.3652	0.125412
IFNb 1.5h vs Untreated	Macrophage	Socs4	ENSMUSG00000048379	suppressor of cytokine signaling 4	-0.391959	0.81329	0.58561	-8.15288	0.00776614	0.000749835	0.450324	0.780207	0.495799
IFNb 1.5h vs Untreated	Macrophage	Socs6	ENSMUSG00000056153	suppressor of cytokine signaling 6	1.87397	0.401204	0.177644	3.34437	0.219478	0.0592843	0.325552	0.888266	0.676472
IFNb 1.5h vs Untreated	Macrophage	Stat1	ENSMUSG00000026104	signal transducer and activator of transcription 1	5.07483	0.00371772	0.000238889	0.0124457	0.998578	0.938019	0.156514	0.886951	0.67265
IFNb 1.5h vs Untreated	Macrophage	Stat2	ENSMUSG00000040033	signal transducer and activator of transcription 2	-0.347398	0.81707	0.590665	0.830682	0.528967	0.195692	5.18443	0.0350212	0.00380298
IFNb 1.5h vs Untreated	Macrophage	Stat3	ENSMUSG00000004040	signal transducer and activator of transcription 3	2.38746	0.14182	0.0433993	-0.408034	0.692344	0.308201	0.101382	0.953809	0.825978
IFNb 1.5h vs Untreated	Macrophage	Stat4	ENSMUSG00000062939	signal transducer and activator of transcription 4	-1.4218	0.209606	0.0739102	-0.0376852	0.998578	0.83516	0.0809261	0.953952	0.830168
IFNb 1.5h vs Untreated	Macrophage	Stat5a	ENSMUSG00000004043	signal transducer and activator of transcription 5A	0.0104594	0.994829	0.985554	0.255236	0.883519	0.514008	-0.210771	0.895586	0.691644
IFNb 1.5h vs Untreated	Macrophage	Stat5b	ENSMUSG00000020919	signal transducer and activator of transcription 5B	-6.54804	0.0148149	0.00181715	-0.226059	0.940287	0.603235	0.429054	0.780953	0.497886
IFNb 1.5h vs Untreated	Macrophage	Stat6	ENSMUSG00000002147	signal transducer and activator of transcription 6	0.170996	0.898955	0.739098	-0.0983416	0.980825	0.721967	0.054485	0.969688	0.904374
IFNb 1.5h vs Untreated	Macrophage	Tyk2	ENSMUSG00000032175	tyrosine kinase 2	0.743052	0.649706	0.38349	0.070077	0.998578	0.877003	-7.43732	0.0142835	0.00108631
IFNb 1.5h vs Untreated	Macrophage	Crebbp	ENSMUSG00000022521	CREB binding protein	-4.69205	NA	NA	0.0221951	NA	NA	8.72825	NA	NA
IFNb 1.5h vs Untreated	Macrophage	Csf3r	ENSMUSG00000028859	colony stimulating factor 3 receptor	-7.27285	NA	NA	-4.89036	NA	NA	6.66379	NA	NA
IFNb 1.5h vs Untreated	Macrophage	Ifnlr1	ENSMUSG00000062157	interferon lambda receptor 1	NA	NA	NA	NA	NA	NA	NA	NA	NA
IFNb 1.5h vs Untreated	Macrophage	Il11ra1	ENSMUSG00000073889	interleukin 11 receptor, alpha chain 1	0.0341134	NA	NA	13.8391	NA	NA	-0.784046	NA	NA
IFNb 1.5h vs Untreated	Macrophage	Il12rb1	ENSMUSG00000000791	interleukin 12 receptor, beta 1	NA	NA	NA	NA	NA	NA	NA	NA	NA
IFNb 1.5h vs Untreated	Macrophage	Il12rb2	ENSMUSG00000018341	interleukin 12 receptor, beta 2	NA	NA	NA	NA	NA	NA	NA	NA	NA
IFNb 1.5h vs Untreated	Macrophage	Il20ra	ENSMUSG00000020007	interleukin 20 receptor, alpha	NA	NA	NA	NA	NA	NA	NA	NA	NA
IFNb 1.5h vs Untreated	Macrophage	Il23r	ENSMUSG00000049093	interleukin 23 receptor	NA	NA	NA	NA	NA	NA	NA	NA	NA
IFNb 1.5h vs Untreated	Macrophage	Il27ra	ENSMUSG00000005465	interleukin 27 receptor, alpha	1.15604	NA	NA	-7.57932	NA	NA	-0.980749	NA	NA
IFNb 1.5h vs Untreated	Macrophage	Il31ra	ENSMUSG00000050377	interleukin 31 receptor A	NA	NA	NA	NA	NA	NA	NA	NA	NA
IFNb 1.5h vs Untreated	Macrophage	Il6ra	ENSMUSG00000027947	interleukin 6 receptor, alpha	0.0319736	NA	NA	5.08301	NA	NA	1.12929	NA	NA
IFNb 1.5h vs Untreated	Macrophage	Irf1	ENSMUSG00000018899	interferon regulatory factor 1	4.0777	NA	NA	0.135587	NA	NA	4.44018	NA	NA
IFNb 1.5h vs Untreated	Macrophage	Irf6	ENSMUSG00000026638	interferon regulatory factor 6	0.509119	NA	NA	0.564848	NA	NA	0.481632	NA	NA
IFNb 1.5h vs Untreated	Macrophage	Jak3	ENSMUSG00000031805	Janus kinase 3	6.03463	NA	NA	-8.31009	NA	NA	-0.827386	NA	NA
IFNb 1.5h vs Untreated	Macrophage	Lifr	ENSMUSG00000054263	LIF receptor alpha	-2.86243	NA	NA	-1.92439	NA	NA	0.0949595	NA	NA
IFNb 1.5h vs Untreated	Macrophage	Osmr	ENSMUSG00000022146	oncostatin M receptor	NA	NA	NA	NA	NA	NA	NA	NA	NA
IFNb 1.5h vs Untreated	Macrophage	Pias3	ENSMUSG00000028101	protein inhibitor of activated STAT 3	-13.2089	NA	NA	-1.85827	NA	NA	3.10116	NA	NA
IFNb 1.5h vs Untreated	Macrophage	Sh2b3	ENSMUSG00000042594	SH2B adaptor protein 3	0.36929	NA	NA	-0.435227	NA	NA	-3.29437	NA	NA
IFNb 1.5h vs Untreated	Macrophage	Socs3	ENSMUSG00000053113	suppressor of cytokine signaling 3	2.46147	NA	NA	-0.883949	NA	NA	-0.0850571	NA	NA
IFNb 1.5h vs Untreated	Macrophage	Socs5	ENSMUSG00000037104	suppressor of cytokine signaling 5	0.36835	NA	NA	-3.15298	NA	NA	-0.391763	NA	NA
IFNb 1.5h vs Untreated	Macrophage	Socs7	ENSMUSG00000038485	suppressor of cytokine signaling 7	-0.0628317	NA	NA	4.36733	NA	NA	-2.91455	NA	NA
IFNb 20h vs Untreated	Macrophage	Cish	ENSMUSG00000032578	cytokine inducible SH2-containing protein	5.01563	0.0467519	0.00914131	-0.0783436	0.993965	0.87457	0.805778	0.605506	0.268277
IFNb 20h vs Untreated	Macrophage	Ep300	ENSMUSG00000055024	E1A binding protein p300	8.99231	0.00307446	0.000232506	3.47481	0.141581	0.0381036	-8.12665	0.00630648	0.00053443
IFNb 20h vs Untreated	Macrophage	Ifnar1	ENSMUSG00000022967	interferon (alpha and beta) receptor 1	-3.57695	0.137768	0.0355113	-9.55475	0.00646063	0.000647123	-0.341159	0.865695	0.538477
IFNb 20h vs Untreated	Macrophage	Ifnar2	ENSMUSG00000022971	interferon (alpha and beta) receptor 2	2.1956	0.217627	0.0637213	0.942771	0.575878	0.230067	0.579802	0.669302	0.320015
IFNb 20h vs Untreated	Macrophage	Il10ra	ENSMUSG00000032089	interleukin 10 receptor, alpha	2.90886	0.117717	0.0291997	0.0838312	0.993965	0.845882	4.92734	0.0344602	0.00517019
IFNb 20h vs Untreated	Macrophage	Il10rb	ENSMUSG00000022969	interleukin 10 receptor, beta	0.79075	0.536702	0.226287	-0.150651	0.993965	0.750738	0.282165	0.862177	0.533173
IFNb 20h vs Untreated	Macrophage	Il13ra1	ENSMUSG00000017057	interleukin 13 receptor, alpha 1	-0.118891	0.988464	0.81996	0.103723	0.993965	0.863049	1.18281	0.474221	0.180159
IFNb 20h vs Untreated	Macrophage	Il4ra	ENSMUSG00000030748	interleukin 4 receptor, alpha	0.124815	0.974905	0.740502	6.36908	0.0196111	0.00312039	-1.31932	0.342549	0.111827
IFNb 20h vs Untreated	Macrophage	Il6st	ENSMUSG00000021756	interleukin 6 signal transducer	-8.72985	4.7989e-05	7.94596e-07	0.116228	0.993965	0.719909	-8.64993	6.24964e-05	9.7432e-07
IFNb 20h vs Untreated	Macrophage	Irf2	ENSMUSG00000031627	interferon regulatory factor 2	-0.823544	0.614805	0.28073	6.73896	0.0339136	0.00654883	-1.23345	0.462555	0.173849
IFNb 20h vs Untreated	Macrophage	Irf3	ENSMUSG00000003184	interferon regulatory factor 3	6.5698	0.0126197	0.00167767	0.813449	0.607271	0.249974	-0.501247	0.692182	0.343047
IFNb 20h vs Untreated	Macrophage	Irf4	ENSMUSG00000021356	interferon regulatory factor 4	9.75463	0.00325337	0.000251215	0.362765	0.959323	0.620341	-0.296282	0.910825	0.617694
IFNb 20h vs Untreated	Macrophage	Irf5	ENSMUSG00000029771	interferon regulatory factor 5	0.138789	0.814619	0.467699	-0.0704148	0.993965	0.718042	0.0800238	0.927286	0.652488
IFNb 20h vs Untreated	Macrophage	Irf7	ENSMUSG00000025498	interferon regulatory factor 7	9.72666	3.12616e-15	4.97717e-19	9.94812	6.94793e-13	5.70437e-16	9.53334	1.03621e-14	1.75273e-18
IFNb 20h vs Untreated	Macrophage	Irf8	ENSMUSG00000041515	interferon regulatory factor 8	0.101181	0.915544	0.616213	0.105086	0.975655	0.657404	0.236525	0.723881	0.371246
IFNb 20h vs Untreated	Macrophage	Irf9	ENSMUSG00000002325	interferon regulatory factor 9	1.24883	0.263396	0.0816752	8.59126	0.000308462	7.34433e-06	5.44097	0.00928886	0.000872009
IFNb 20h vs Untreated	Macrophage	Jak1	ENSMUSG00000028530	Janus kinase 1	-1.59995	0.268584	0.0840438	-5.01561	0.0419953	0.00861502	-2.22442	0.181999	0.0468544
IFNb 20h vs Untreated	Macrophage	Jak2	ENSMUSG00000024789	Janus kinase 2	-3.33587	0.125661	0.0315903	-3.19273	0.161751	0.0453381	-0.139074	0.970052	0.76141
IFNb 20h vs Untreated	Macrophage	Pias1	ENSMUSG00000032405	protein inhibitor of activated STAT 1	8.33184	0.00121574	6.30998e-05	-0.00108158	0.999435	0.997922	-0.0725295	0.981331	0.84251
IFNb 20h vs Untreated	Macrophage	Pias2	ENSMUSG00000025423	protein inhibitor of activated STAT 2	9.17355	2.68637e-07	2.09572e-09	-0.0288374	0.993965	0.913505	-0.210654	0.818357	0.477707
IFNb 20h vs Untreated	Macrophage	Pias4	ENSMUSG00000004934	protein inhibitor of activated STAT 4	5.88196	0.0262999	0.00437077	6.09391	0.0311358	0.00580792	-3.12441	0.132491	0.030411
IFNb 20h vs Untreated	Macrophage	Ptpn1	ENSMUSG00000027540	protein tyrosine phosphatase, non-receptor type 1	1.83896	0.263901	0.0819605	0.00885379	0.995095	0.985127	-8.32471	0.0026339	0.00015504
IFNb 20h vs Untreated	Macrophage	Ptpn11	ENSMUSG00000043733	protein tyrosine phosphatase, non-receptor type 11	0.629171	0.84006	0.499407	-0.0370532	0.993965	0.968453	0.427562	0.899512	0.589582
IFNb 20h vs Untreated	Macrophage	Ptpn2	ENSMUSG00000024539	protein tyrosine phosphatase, non-receptor type 2	-4.49338	0.0580725	0.0121027	-0.568297	0.779666	0.375238	-0.195251	0.929688	0.659191
IFNb 20h vs Untreated	Macrophage	Ptpn6	ENSMUSG00000004266	protein tyrosine phosphatase, non-receptor type 6	-0.0588516	0.988464	0.840921	6.28996	0.0114533	0.00145	9.09371	6.34941e-05	1.02029e-06
IFNb 20h vs Untreated	Macrophage	Ptprc	ENSMUSG00000026395	protein tyrosine phosphatase, receptor type, C	2.04994	0.144424	0.0377557	-0.066223	0.993965	0.827758	-0.00550248	0.993809	0.983211
IFNb 20h vs Untreated	Macrophage	Sh2b1	ENSMUSG00000030733	SH2B adaptor protein 1	5.49384	0.0408037	0.0076722	0.0712251	0.993965	0.908398	6.24604	0.022604	0.00292873
IFNb 20h vs Untreated	Macrophage	Socs1	ENSMUSG00000038037	suppressor of cytokine signaling 1	1.03616	0.431876	0.161469	1.50954	0.328759	0.106509	0.24896	0.861433	0.53177
IFNb 20h vs Untreated	Macrophage	Socs2	ENSMUSG00000020027	suppressor of cytokine signaling 2	-0.0225006	0.988464	0.928661	0.00147967	0.998678	0.996054	0.112889	0.939557	0.685756
IFNb 20h vs Untreated	Macrophage	Socs4	ENSMUSG00000048379	suppressor of cytokine signaling 4	0.533192	0.72493	0.374804	-4.71529	0.0761383	0.0179781	10.8085	0.000278927	6.74672e-06
IFNb 20h vs Untreated	Macrophage	Socs6	ENSMUSG00000056153	suppressor of cytokine signaling 6	-13.0983	0.00130851	6.97899e-05	-0.110032	0.993965	0.905389	-4.63954	0.122019	0.0271771
IFNb 20h vs Untreated	Macrophage	Stat1	ENSMUSG00000026104	signal transducer and activator of transcription 1	1.85486	0.114831	0.0283009	0.0908037	0.988136	0.689086	1.41327	0.179171	0.0459443
IFNb 20h vs Untreated	Macrophage	Stat2	ENSMUSG00000040033	signal transducer and activator of transcription 2	0.504452	0.693711	0.346802	0.990622	0.537555	0.206283	7.18968	0.00699738	0.000610732
IFNb 20h vs Untreated	Macrophage	Stat3	ENSMUSG00000004040	signal transducer and activator of transcription 3	2.14491	0.161395	0.0434773	-0.269697	0.902161	0.513636	-0.383583	0.70953	0.35802
IFNb 20h vs Untreated	Macrophage	Stat4	ENSMUSG00000062939	signal transducer and activator of transcription 4	-1.04424	0.259712	0.0803822	-9.02401	1.46775e-05	1.54247e-07	-0.143836	0.872095	0.548894
IFNb 20h vs Untreated	Macrophage	Stat5a	ENSMUSG00000004043	signal transducer and activator of transcription 5A	-0.419691	0.734999	0.386524	0.36685	0.879718	0.479209	0.1887	0.920213	0.64087
IFNb 20h vs Untreated	Macrophage	Stat5b	ENSMUSG00000020919	signal transducer and activator of transcription 5B	-9.50912	0.00105304	5.1973e-05	0.114186	0.993965	0.824856	8.02964	0.00468351	0.000353323
IFNb 20h vs Untreated	Macrophage	Stat6	ENSMUSG00000002147	signal transducer and activator of transcription 6	-3.90145	0.0542315	0.0110604	-8.67079	0.00117586	4.82419e-05	0.179291	0.900824	0.592837
IFNb 20h vs Untreated	Macrophage	Tyk2	ENSMUSG00000032175	tyrosine kinase 2	0.470573	0.790037	0.440866	-5.63059	0.0543065	0.0118511	-0.253039	0.919182	0.634039
IFNb 20h vs Untreated	Macrophage	Crebbp	ENSMUSG00000022521	CREB binding protein	-6.01883	NA	NA	-0.150214	NA	NA	1.08814	NA	NA
IFNb 20h vs Untreated	Macrophage	Csf3r	ENSMUSG00000028859	colony stimulating factor 3 receptor	0.107752	NA	NA	3.48669	NA	NA	3.86063	NA	NA
IFNb 20h vs Untreated	Macrophage	Ifnlr1	ENSMUSG00000062157	interferon lambda receptor 1	NA	NA	NA	NA	NA	NA	NA	NA	NA
IFNb 20h vs Untreated	Macrophage	Il11ra1	ENSMUSG00000073889	interleukin 11 receptor, alpha chain 1	-0.95946	NA	NA	-1.97358	NA	NA	-0.490992	NA	NA
IFNb 20h vs Untreated	Macrophage	Il12rb1	ENSMUSG00000000791	interleukin 12 receptor, beta 1	NA	NA	NA	NA	NA	NA	NA	NA	NA
IFNb 20h vs Untreated	Macrophage	Il12rb2	ENSMUSG00000018341	interleukin 12 receptor, beta 2	NA	NA	NA	NA	NA	NA	NA	NA	NA
IFNb 20h vs Untreated	Macrophage	Il20ra	ENSMUSG00000020007	interleukin 20 receptor, alpha	NA	NA	NA	NA	NA	NA	NA	NA	NA
IFNb 20h vs Untreated	Macrophage	Il23r	ENSMUSG00000049093	interleukin 23 receptor	NA	NA	NA	NA	NA	NA	NA	NA	NA
IFNb 20h vs Untreated	Macrophage	Il27ra	ENSMUSG00000005465	interleukin 27 receptor, alpha	0.0628238	NA	NA	-8.33966	NA	NA	-0.421331	NA	NA
IFNb 20h vs Untreated	Macrophage	Il31ra	ENSMUSG00000050377	interleukin 31 receptor A	NA	NA	NA	NA	NA	NA	NA	NA	NA
IFNb 20h vs Untreated	Macrophage	Il6ra	ENSMUSG00000027947	interleukin 6 receptor, alpha	0.175701	NA	NA	-0.110848	NA	NA	5.44985	NA	NA
IFNb 20h vs Untreated	Macrophage	Irf1	ENSMUSG00000018899	interferon regulatory factor 1	0.148875	NA	NA	-0.676851	NA	NA	0.157827	NA	NA
IFNb 20h vs Untreated	Macrophage	Irf6	ENSMUSG00000026638	interferon regulatory factor 6	0.172034	NA	NA	-2.92826	NA	NA	0.0304361	NA	NA
IFNb 20h vs Untreated	Macrophage	Jak3	ENSMUSG00000031805	Janus kinase 3	-0.562227	NA	NA	-0.191226	NA	NA	0.153545	NA	NA
IFNb 20h vs Untreated	Macrophage	Lifr	ENSMUSG00000054263	LIF receptor alpha	13.7284	NA	NA	1.16388	NA	NA	1.45393	NA	NA
IFNb 20h vs Untreated	Macrophage	Osmr	ENSMUSG00000022146	oncostatin M receptor	NA	NA	NA	NA	NA	NA	NA	NA	NA
IFNb 20h vs Untreated	Macrophage	Pias3	ENSMUSG00000028101	protein inhibitor of activated STAT 3	3.30596	NA	NA	-6.93673	NA	NA	0.0685139	NA	NA
IFNb 20h vs Untreated	Macrophage	Sh2b3	ENSMUSG00000042594	SH2B adaptor protein 3	6.42882	NA	NA	0.483234	NA	NA	-4.08089	NA	NA
IFNb 20h vs Untreated	Macrophage	Socs3	ENSMUSG00000053113	suppressor of cytokine signaling 3	-6.91937	NA	NA	-1.79913	NA	NA	-0.711818	NA	NA
IFNb 20h vs Untreated	Macrophage	Socs5	ENSMUSG00000037104	suppressor of cytokine signaling 5	-0.375485	NA	NA	-3.27452	NA	NA	-0.157046	NA	NA
IFNb 20h vs Untreated	Macrophage	Socs7	ENSMUSG00000038485	suppressor of cytokine signaling 7	-0.465591	NA	NA	-0.249248	NA	NA	-5.21486	NA	NA
IFNb 1.5h vs Untreated	NK cell	Cish	ENSMUSG00000032578	cytokine inducible SH2-containing protein	0.5171	0.00775946	0.000289537	0.00104512	0.999867	0.273141	0.000373566	0.999959	0.456316
IFNb 1.5h vs Untreated	NK cell	Crebbp	ENSMUSG00000022521	CREB binding protein	0.00590586	0.999763	0.812346	0.000128123	0.999867	0.921455	5.73368e-05	0.999959	0.941424
IFNb 1.5h vs Untreated	NK cell	Ep300	ENSMUSG00000055024	E1A binding protein p300	-0.0198433	0.999763	0.608576	0.00354856	0.999867	0.286915	-0.000889739	0.999959	0.548658
IFNb 1.5h vs Untreated	NK cell	Ifnar1	ENSMUSG00000022967	interferon (alpha and beta) receptor 1	-0.0273253	0.957131	0.373482	-0.000978991	0.999867	0.499802	6.78442e-05	0.999959	0.925494
IFNb 1.5h vs Untreated	NK cell	Ifnar2	ENSMUSG00000022971	interferon (alpha and beta) receptor 2	0.000618037	0.999763	0.972582	-0.000570063	0.999867	0.600475	-0.000309122	0.999959	0.63206
IFNb 1.5h vs Untreated	NK cell	Il10ra	ENSMUSG00000032089	interleukin 10 receptor, alpha	3.04693	2.98092e-23	1.24371e-25	2.16871	2.57636e-11	1.01e-13	2.23138	1.13687e-11	2.79684e-14
IFNb 1.5h vs Untreated	NK cell	Il10rb	ENSMUSG00000022969	interleukin 10 receptor, beta	-0.112226	0.530023	0.085051	-0.000297527	0.999867	0.811376	0.000229259	0.999959	0.764896
IFNb 1.5h vs Untreated	NK cell	Il11ra1	ENSMUSG00000073889	interleukin 11 receptor, alpha chain 1	-0.0112056	0.999763	0.836305	0.00604177	0.999867	0.355343	0.00386274	0.999959	0.354196
IFNb 1.5h vs Untreated	NK cell	Il12rb1	ENSMUSG00000000791	interleukin 12 receptor, beta 1	0.87986	0.000358844	9.2656e-06	0.00394075	0.999867	0.0754599	0.00203414	0.999959	0.0905912
IFNb 1.5h vs Untreated	NK cell	Il12rb2	ENSMUSG00000018341	interleukin 12 receptor, beta 2	0.163959	0.312596	0.0348203	0.00324607	0.999867	0.127463	0.000139151	0.999959	0.804728
IFNb 1.5h vs Untreated	NK cell	Il27ra	ENSMUSG00000005465	interleukin 27 receptor, alpha	-0.0119831	0.999763	0.653336	-0.0357893	0.698658	0.0183147	7.76652e-05	0.999959	0.922539
IFNb 1.5h vs Untreated	NK cell	Il4ra	ENSMUSG00000030748	interleukin 4 receptor, alpha	-0.0123201	0.999763	0.645825	-0.000622496	0.999867	0.658812	0.000271923	0.999959	0.743574
IFNb 1.5h vs Untreated	NK cell	Il6ra	ENSMUSG00000027947	interleukin 6 receptor, alpha	-0.16866	0.565906	0.0969832	-0.0118641	0.999867	0.35161	-0.0103808	0.999959	0.299047
IFNb 1.5h vs Untreated	NK cell	Il6st	ENSMUSG00000021756	interleukin 6 signal transducer	2.6943	0.000856882	2.43656e-05	-0.00649596	0.999867	0.325244	-0.00165892	0.999959	0.603452
IFNb 1.5h vs Untreated	NK cell	Irf1	ENSMUSG00000018899	interferon regulatory factor 1	1.81944	2.19633e-09	2.48974e-11	0.402205	0.051062	0.000660156	0.0142757	0.971661	0.0200896
IFNb 1.5h vs Untreated	NK cell	Irf2	ENSMUSG00000031627	interferon regulatory factor 2	1.01218	1.38936e-05	2.5265e-07	0.012845	0.745482	0.0203952	0.00043846	0.999959	0.430732
IFNb 1.5h vs Untreated	NK cell	Irf3	ENSMUSG00000003184	interferon regulatory factor 3	-0.0107935	0.821323	0.221575	-0.000851599	0.999867	0.359557	-0.000827994	0.999959	0.179524
IFNb 1.5h vs Untreated	NK cell	Irf4	ENSMUSG00000021356	interferon regulatory factor 4	1.67063	0.00859758	0.000328255	0.00292014	0.999867	0.49998	0.000637382	0.999959	0.805923
IFNb 1.5h vs Untreated	NK cell	Irf5	ENSMUSG00000029771	interferon regulatory factor 5	0.133245	0.666733	0.134014	0.000282828	0.999867	0.94641	-0.000785561	0.999959	0.785724
IFNb 1.5h vs Untreated	NK cell	Irf7	ENSMUSG00000025498	interferon regulatory factor 7	5.45609	9.02957e-41	1.06623e-43	4.10988	4.94119e-23	6.18215e-26	4.29253	2.97294e-24	2.65956e-27
IFNb 1.5h vs Untreated	NK cell	Irf8	ENSMUSG00000041515	interferon regulatory factor 8	1.75217	0.000355298	9.13455e-06	0.00163841	0.999867	0.483885	0.000674241	0.999959	0.608088
IFNb 1.5h vs Untreated	NK cell	Irf9	ENSMUSG00000002325	interferon regulatory factor 9	2.84784	1.5511e-19	8.42525e-22	3.41688	1.04195e-26	9.56002e-30	3.64562	1.19332e-29	8.89607e-33
IFNb 1.5h vs Untreated	NK cell	Jak1	ENSMUSG00000028530	Janus kinase 1	0.0180185	0.972242	0.395245	-0.000906352	0.999867	0.423531	-0.000506252	0.999959	0.44765
IFNb 1.5h vs Untreated	NK cell	Jak2	ENSMUSG00000024789	Janus kinase 2	0.0572277	0.950928	0.364113	0.0071072	0.999867	0.282306	-0.00330648	0.999959	0.382982
IFNb 1.5h vs Untreated	NK cell	Jak3	ENSMUSG00000031805	Janus kinase 3	0.0233898	0.999763	0.578714	-0.000708556	0.999867	0.766008	0.00216757	0.999959	0.324207
IFNb 1.5h vs Untreated	NK cell	Pias1	ENSMUSG00000032405	protein inhibitor of activated STAT 1	0.00760942	0.999763	0.633554	0.000355479	0.999867	0.698881	-6.3419e-05	0.999959	0.904331
IFNb 1.5h vs Untreated	NK cell	Pias2	ENSMUSG00000025423	protein inhibitor of activated STAT 2	-0.0706539	0.781264	0.195311	-0.000191676	0.999867	0.911731	0.00191055	0.999959	0.279227
IFNb 1.5h vs Untreated	NK cell	Pias3	ENSMUSG00000028101	protein inhibitor of activated STAT 3	-0.773793	0.039505	0.00207119	0.000407381	0.999867	0.76579	-0.000201417	0.999959	0.805361
IFNb 1.5h vs Untreated	NK cell	Pias4	ENSMUSG00000004934	protein inhibitor of activated STAT 4	-0.0353203	0.902411	0.294147	-0.000308712	0.999867	0.799589	-0.000547819	0.999959	0.517206
IFNb 1.5h vs Untreated	NK cell	Ptpn1	ENSMUSG00000027540	protein tyrosine phosphatase, non-receptor type 1	0.210553	0.0907203	0.00606573	-0.00115736	0.999867	0.23752	-0.00968477	0.532485	0.00730411
IFNb 1.5h vs Untreated	NK cell	Ptpn11	ENSMUSG00000043733	protein tyrosine phosphatase, non-receptor type 11	0.000451746	0.999763	0.981843	6.06099e-05	0.999867	0.954779	-0.000631532	0.999959	0.434439
IFNb 1.5h vs Untreated	NK cell	Ptpn2	ENSMUSG00000024539	protein tyrosine phosphatase, non-receptor type 2	0.00629404	0.999763	0.618244	0.000572139	0.999867	0.521556	-0.000642073	0.999959	0.310341
IFNb 1.5h vs Untreated	NK cell	Ptpn6	ENSMUSG00000004266	protein tyrosine phosphatase, non-receptor type 6	-0.0604195	0.826257	0.224533	-0.000161221	0.999867	0.922512	-0.000190825	0.999959	0.8528
IFNb 1.5h vs Untreated	NK cell	Ptprc	ENSMUSG00000026395	protein tyrosine phosphatase, receptor type, C	0.0160341	0.880046	0.27286	0.000703695	0.999867	0.424459	7.73396e-05	0.999959	0.866731
IFNb 1.5h vs Untreated	NK cell	Sh2b1	ENSMUSG00000030733	SH2B adaptor protein 1	-0.232131	0.285365	0.0301004	-0.000275731	0.999867	0.821179	0.000385235	0.999959	0.625527
IFNb 1.5h vs Untreated	NK cell	Sh2b3	ENSMUSG00000042594	SH2B adaptor protein 3	-1.71229	1.73516e-06	2.58163e-08	-0.00231063	0.999867	0.245131	-0.0005439	0.999959	0.515533
IFNb 1.5h vs Untreated	NK cell	Socs1	ENSMUSG00000038037	suppressor of cytokine signaling 1	1.60064	1.90844e-06	2.86949e-08	0.00735995	0.999867	0.0737789	0.0013118	0.999959	0.246375
IFNb 1.5h vs Untreated	NK cell	Socs2	ENSMUSG00000020027	suppressor of cytokine signaling 2	-0.00244411	0.999763	0.89359	-0.00169267	0.999867	0.268317	-0.000317208	0.999959	0.620757
IFNb 1.5h vs Untreated	NK cell	Socs3	ENSMUSG00000053113	suppressor of cytokine signaling 3	0.238576	0.420577	0.0565493	0.00232365	0.999867	0.700447	0.00295916	0.999959	0.505789
IFNb 1.5h vs Untreated	NK cell	Socs4	ENSMUSG00000048379	suppressor of cytokine signaling 4	-0.00419105	0.999763	0.873051	0.00012524	0.999867	0.926703	0.000401114	0.999959	0.657142
IFNb 1.5h vs Untreated	NK cell	Socs5	ENSMUSG00000037104	suppressor of cytokine signaling 5	-0.106971	0.592553	0.106212	-0.0130172	0.999867	0.0598382	0.000133178	0.999959	0.883717
IFNb 1.5h vs Untreated	NK cell	Socs6	ENSMUSG00000056153	suppressor of cytokine signaling 6	-0.0218086	0.999763	0.659127	0.00122067	0.999867	0.726076	-4.09526e-05	0.999959	0.984637
IFNb 1.5h vs Untreated	NK cell	Socs7	ENSMUSG00000038485	suppressor of cytokine signaling 7	0.0193663	0.999763	0.688911	-0.00120334	0.999867	0.722605	0.00656706	0.999959	0.183238
IFNb 1.5h vs Untreated	NK cell	Stat1	ENSMUSG00000026104	signal transducer and activator of transcription 1	2.9681	2.68378e-21	1.30988e-23	2.43117	1.7054e-13	5.26314e-16	2.6317	3.47896e-15	5.18706e-18
IFNb 1.5h vs Untreated	NK cell	Stat2	ENSMUSG00000040033	signal transducer and activator of transcription 2	3.5998	5.74188e-13	4.9269e-15	0.98403	0.0295786	0.000352802	2.36224	6.87997e-05	3.74413e-07
IFNb 1.5h vs Untreated	NK cell	Stat3	ENSMUSG00000004040	signal transducer and activator of transcription 3	0.807524	0.0193647	0.000884161	0.00162503	0.999867	0.307568	0.000553128	0.999959	0.480555
IFNb 1.5h vs Untreated	NK cell	Stat4	ENSMUSG00000062939	signal transducer and activator of transcription 4	0.0391906	0.900756	0.293066	0.00010845	0.999867	0.934808	0.000577915	0.999959	0.53785
IFNb 1.5h vs Untreated	NK cell	Stat5a	ENSMUSG00000004043	signal transducer and activator of transcription 5A	-0.0164829	0.999763	0.580381	-9.61115e-05	0.999867	0.945878	0.00218814	0.999959	0.203944
IFNb 1.5h vs Untreated	NK cell	Stat5b	ENSMUSG00000020919	signal transducer and activator of transcription 5B	0.172105	0.394959	0.050695	0.000164567	0.999867	0.899734	0.000978549	0.999959	0.370452
IFNb 1.5h vs Untreated	NK cell	Stat6	ENSMUSG00000002147	signal transducer and activator of transcription 6	-0.0390159	0.838317	0.231374	-0.000770141	0.999867	0.517107	0.000210652	0.999959	0.742575
IFNb 1.5h vs Untreated	NK cell	Tyk2	ENSMUSG00000032175	tyrosine kinase 2	0.00474952	0.999763	0.853908	-0.000279743	0.999867	0.8383	-9.75142e-05	0.999959	0.905175
IFNb 1.5h vs Untreated	NK cell	Csf3r	ENSMUSG00000028859	colony stimulating factor 3 receptor	NA	NA	NA	NA	NA	NA	NA	NA	NA
IFNb 1.5h vs Untreated	NK cell	Ifnlr1	ENSMUSG00000062157	interferon lambda receptor 1	NA	NA	NA	NA	NA	NA	NA	NA	NA
IFNb 1.5h vs Untreated	NK cell	Il13ra1	ENSMUSG00000017057	interleukin 13 receptor, alpha 1	NA	NA	NA	NA	NA	NA	NA	NA	NA
IFNb 1.5h vs Untreated	NK cell	Il20ra	ENSMUSG00000020007	interleukin 20 receptor, alpha	-0.0102979	NA	0.819258	-0.00399134	NA	0.768391	0.00256533	NA	0.805245
IFNb 1.5h vs Untreated	NK cell	Il23r	ENSMUSG00000049093	interleukin 23 receptor	NA	NA	NA	NA	NA	NA	NA	NA	NA
IFNb 1.5h vs Untreated	NK cell	Il31ra	ENSMUSG00000050377	interleukin 31 receptor A	NA	NA	NA	NA	NA	NA	NA	NA	NA
IFNb 1.5h vs Untreated	NK cell	Irf6	ENSMUSG00000026638	interferon regulatory factor 6	0.0814772	NA	0.254992	-0.0112279	NA	0.479844	-0.0170318	NA	0.254773
IFNb 1.5h vs Untreated	NK cell	Lifr	ENSMUSG00000054263	LIF receptor alpha	NA	NA	NA	NA	NA	NA	NA	NA	NA
IFNb 1.5h vs Untreated	NK cell	Osmr	ENSMUSG00000022146	oncostatin M receptor	NA	NA	NA	NA	NA	NA	NA	NA	NA
IFNb 20h vs Untreated	NK cell	Cish	ENSMUSG00000032578	cytokine inducible SH2-containing protein	0.154911	0.498373	0.164316	0.00141057	0.999886	0.312356	0.00181634	0.999657	0.194045
IFNb 20h vs Untreated	NK cell	Crebbp	ENSMUSG00000022521	CREB binding protein	0.240477	0.445016	0.130843	0.00159193	0.999886	0.61831	-0.00591376	0.999657	0.193779
IFNb 20h vs Untreated	NK cell	Ep300	ENSMUSG00000055024	E1A binding protein p300	0.130105	0.733387	0.385518	0.000285282	0.999886	0.951069	0.00151212	0.999657	0.68923
IFNb 20h vs Untreated	NK cell	Ifnar1	ENSMUSG00000022967	interferon (alpha and beta) receptor 1	-0.0133454	0.984063	0.922517	0.000155793	0.999886	0.953454	0.000273367	0.999657	0.89309
IFNb 20h vs Untreated	NK cell	Ifnar2	ENSMUSG00000022971	interferon (alpha and beta) receptor 2	0.0156253	0.979264	0.906358	0.000461439	0.999886	0.825018	0.000182564	0.999657	0.90902
IFNb 20h vs Untreated	NK cell	Il10ra	ENSMUSG00000032089	interleukin 10 receptor, alpha	2.77571	1.18884e-19	6.37348e-22	1.59662	2.05343e-06	1.56105e-08	1.52465	1.1998e-05	7.40562e-08
IFNb 20h vs Untreated	NK cell	Il10rb	ENSMUSG00000022969	interleukin 10 receptor, beta	-0.180046	0.587001	0.230098	-0.00118733	0.999886	0.681332	-0.000885343	0.999657	0.689824
IFNb 20h vs Untreated	NK cell	Il11ra1	ENSMUSG00000073889	interleukin 11 receptor, alpha chain 1	0.0320758	0.951421	0.813849	0.00434001	0.999886	0.656275	0.00838283	0.999657	0.359128
IFNb 20h vs Untreated	NK cell	Il12rb1	ENSMUSG00000000791	interleukin 12 receptor, beta 1	1.7406	4.02559e-15	2.89811e-17	0.121299	0.181651	0.00432581	0.29438	0.0698795	0.000943536
IFNb 20h vs Untreated	NK cell	Il12rb2	ENSMUSG00000018341	interleukin 12 receptor, beta 2	1.03828	0.000117267	2.92786e-06	0.118557	0.24229	0.00646639	0.0306441	0.722545	0.0224041
IFNb 20h vs Untreated	NK cell	Il27ra	ENSMUSG00000005465	interleukin 27 receptor, alpha	0.0373718	0.942056	0.788066	-0.000534411	0.999886	0.856213	0.0034366	0.999657	0.315892
IFNb 20h vs Untreated	NK cell	Il4ra	ENSMUSG00000030748	interleukin 4 receptor, alpha	0.240585	0.447108	0.131968	0.00143607	0.999886	0.650836	0.0130223	0.999657	0.0901788
IFNb 20h vs Untreated	NK cell	Il6ra	ENSMUSG00000027947	interleukin 6 receptor, alpha	0.115014	0.716206	0.363256	-0.0162138	0.999886	0.356768	-0.0178584	0.999657	0.273798
IFNb 20h vs Untreated	NK cell	Il6st	ENSMUSG00000021756	interleukin 6 signal transducer	0.00686195	0.991414	0.959528	-0.00605087	0.999886	0.541391	-0.0288025	0.999657	0.103983
IFNb 20h vs Untreated	NK cell	Irf1	ENSMUSG00000018899	interferon regulatory factor 1	0.840428	0.00420363	0.000181255	0.00275521	0.999886	0.358679	0.00326769	0.999657	0.249723
IFNb 20h vs Untreated	NK cell	Irf2	ENSMUSG00000031627	interferon regulatory factor 2	0.541412	0.015168	0.000921209	0.00274621	0.999886	0.237448	0.00222056	0.999657	0.228752
IFNb 20h vs Untreated	NK cell	Irf3	ENSMUSG00000003184	interferon regulatory factor 3	-0.0716896	0.786094	0.455148	-0.000280208	0.999886	0.770744	-0.000322521	0.999657	0.696214
IFNb 20h vs Untreated	NK cell	Irf4	ENSMUSG00000021356	interferon regulatory factor 4	3.0685	2.32732e-05	4.88386e-07	0.0290138	0.999886	0.114919	0.826707	0.0738597	0.00101905
IFNb 20h vs Untreated	NK cell	Irf5	ENSMUSG00000029771	interferon regulatory factor 5	1.23754	0.0221292	0.00148297	0.00861165	0.999886	0.416143	0.0055265	0.999657	0.481152
IFNb 20h vs Untreated	NK cell	Irf7	ENSMUSG00000025498	interferon regulatory factor 7	7.39219	1.39589e-74	5.34535e-78	5.41991	7.88699e-40	5.05669e-43	5.48938	1.08879e-39	4.74384e-43
IFNb 20h vs Untreated	NK cell	Irf8	ENSMUSG00000041515	interferon regulatory factor 8	2.53628	3.04241e-07	4.6136e-09	0.105458	0.455367	0.0171003	0.0387833	0.928098	0.0405718
IFNb 20h vs Untreated	NK cell	Irf9	ENSMUSG00000002325	interferon regulatory factor 9	2.6809	1.74005e-17	1.06613e-19	2.78082	5.07952e-18	1.3492e-20	3.03347	1.68443e-20	2.93561e-23
IFNb 20h vs Untreated	NK cell	Jak1	ENSMUSG00000028530	Janus kinase 1	-0.0250468	0.961305	0.84773	-0.000837238	0.999886	0.669048	-0.000734322	0.999657	0.635917
IFNb 20h vs Untreated	NK cell	Jak2	ENSMUSG00000024789	Janus kinase 2	0.317566	0.337932	0.0801595	-3.25259e-05	0.999886	0.996936	-0.00840812	0.999657	0.348695
IFNb 20h vs Untreated	NK cell	Jak3	ENSMUSG00000031805	Janus kinase 3	0.154103	0.672757	0.314352	0.00268138	0.999886	0.634527	0.00683454	0.999657	0.279518
IFNb 20h vs Untreated	NK cell	Pias1	ENSMUSG00000032405	protein inhibitor of activated STAT 1	0.14241	0.647744	0.28917	2.73675e-05	0.999886	0.986993	0.000182449	0.999657	0.890442
IFNb 20h vs Untreated	NK cell	Pias2	ENSMUSG00000025423	protein inhibitor of activated STAT 2	-0.101253	0.804008	0.488181	-0.00306033	0.999886	0.514327	0.00051059	0.999657	0.867006
IFNb 20h vs Untreated	NK cell	Pias3	ENSMUSG00000028101	protein inhibitor of activated STAT 3	-0.0871303	0.835598	0.539169	-0.000583914	0.999886	0.846406	-0.00320008	0.999657	0.337872
IFNb 20h vs Untreated	NK cell	Pias4	ENSMUSG00000004934	protein inhibitor of activated STAT 4	0.266694	0.378586	0.0977297	0.00222432	0.999886	0.485912	0.00336172	0.999657	0.292323
IFNb 20h vs Untreated	NK cell	Ptpn1	ENSMUSG00000027540	protein tyrosine phosphatase, non-receptor type 1	0.271765	0.0972465	0.0113431	0.00084796	0.999886	0.442863	-0.000293728	0.999657	0.723733
IFNb 20h vs Untreated	NK cell	Ptpn11	ENSMUSG00000043733	protein tyrosine phosphatase, non-receptor type 11	0.134435	0.7001	0.341873	0.00495255	0.999886	0.233165	0.000686763	0.999657	0.711164
IFNb 20h vs Untreated	NK cell	Ptpn2	ENSMUSG00000024539	protein tyrosine phosphatase, non-receptor type 2	-0.046529	0.911402	0.705068	0.000684128	0.999886	0.646089	-0.000386191	0.999657	0.734942
IFNb 20h vs Untreated	NK cell	Ptpn6	ENSMUSG00000004266	protein tyrosine phosphatase, non-receptor type 6	0.51433	0.118156	0.0150207	0.032591	0.821468	0.0577089	0.0196534	0.999657	0.0747224
IFNb 20h vs Untreated	NK cell	Ptprc	ENSMUSG00000026395	protein tyrosine phosphatase, receptor type, C	0.329165	0.109615	0.0135078	0.00222271	0.999886	0.239897	0.000696913	0.999657	0.516175
IFNb 20h vs Untreated	NK cell	Sh2b1	ENSMUSG00000030733	SH2B adaptor protein 1	0.516712	0.0849608	0.00930489	0.00251583	0.999886	0.449488	0.00121643	0.999657	0.591223
IFNb 20h vs Untreated	NK cell	Sh2b3	ENSMUSG00000042594	SH2B adaptor protein 3	-0.224716	0.467885	0.145665	-0.0002314	0.999886	0.927464	-8.63435e-05	0.999657	0.965068
IFNb 20h vs Untreated	NK cell	Socs1	ENSMUSG00000038037	suppressor of cytokine signaling 1	0.431663	0.135121	0.0183687	0.00542983	0.999886	0.224836	0.00408607	0.999657	0.227968
IFNb 20h vs Untreated	NK cell	Socs2	ENSMUSG00000020027	suppressor of cytokine signaling 2	-0.560425	0.0481436	0.0042292	-0.0755485	0.38264	0.0126975	-0.00824647	0.999657	0.0996061
IFNb 20h vs Untreated	NK cell	Socs3	ENSMUSG00000053113	suppressor of cytokine signaling 3	-0.182915	0.581276	0.224061	-0.00982762	0.999886	0.453171	0.00290343	0.999657	0.731106
IFNb 20h vs Untreated	NK cell	Socs4	ENSMUSG00000048379	suppressor of cytokine signaling 4	0.0625948	0.892823	0.656699	-0.0152511	0.999886	0.105752	-0.000732487	0.999657	0.766008
IFNb 20h vs Untreated	NK cell	Socs5	ENSMUSG00000037104	suppressor of cytokine signaling 5	-0.0435656	0.930998	0.75698	-0.00386341	0.999886	0.393823	0.00654353	0.999657	0.200964
IFNb 20h vs Untreated	NK cell	Socs6	ENSMUSG00000056153	suppressor of cytokine signaling 6	-0.0422739	0.933709	0.763801	-0.00138851	0.999886	0.847014	0.00175001	0.999657	0.7561
IFNb 20h vs Untreated	NK cell	Socs7	ENSMUSG00000038485	suppressor of cytokine signaling 7	0.136628	0.715327	0.361703	-0.0260953	0.999886	0.128006	0.0113542	0.999657	0.237771
IFNb 20h vs Untreated	NK cell	Stat1	ENSMUSG00000026104	signal transducer and activator of transcription 1	4.30073	5.05526e-44	8.13053e-47	3.20812	7.45553e-24	1.22916e-26	3.4673	5.74421e-27	5.42261e-30
IFNb 20h vs Untreated	NK cell	Stat2	ENSMUSG00000040033	signal transducer and activator of transcription 2	3.03744	9.83853e-10	1.05491e-11	1.10489	0.0211878	0.000326025	2.16693	0.000138952	1.04938e-06
IFNb 20h vs Untreated	NK cell	Stat3	ENSMUSG00000004040	signal transducer and activator of transcription 3	0.802029	0.00838673	0.000425213	0.00153686	0.999886	0.562068	0.00828787	0.999657	0.112536
IFNb 20h vs Untreated	NK cell	Stat4	ENSMUSG00000062939	signal transducer and activator of transcription 4	0.0316258	0.953938	0.820166	0.000917093	0.999886	0.765292	0.00242365	0.999657	0.418228
IFNb 20h vs Untreated	NK cell	Stat5a	ENSMUSG00000004043	signal transducer and activator of transcription 5A	0.214015	0.512136	0.173954	0.000844327	0.999886	0.796467	0.0108107	0.999657	0.118461
IFNb 20h vs Untreated	NK cell	Stat5b	ENSMUSG00000020919	signal transducer and activator of transcription 5B	0.196704	0.55155	0.200466	0.00358172	0.999886	0.373061	0.00568778	0.999657	0.200499
IFNb 20h vs Untreated	NK cell	Stat6	ENSMUSG00000002147	signal transducer and activator of transcription 6	0.08725	0.825433	0.522729	0.000849079	0.999886	0.708055	0.00115628	0.999657	0.548437
IFNb 20h vs Untreated	NK cell	Tyk2	ENSMUSG00000032175	tyrosine kinase 2	0.148896	0.672759	0.31461	0.0016755	0.999886	0.617252	0.000699841	0.999657	0.769122
IFNb 20h vs Untreated	NK cell	Csf3r	ENSMUSG00000028859	colony stimulating factor 3 receptor	NA	NA	NA	NA	NA	NA	NA	NA	NA
IFNb 20h vs Untreated	NK cell	Ifnlr1	ENSMUSG00000062157	interferon lambda receptor 1	NA	NA	NA	NA	NA	NA	NA	NA	NA
IFNb 20h vs Untreated	NK cell	Il13ra1	ENSMUSG00000017057	interleukin 13 receptor, alpha 1	NA	NA	NA	NA	NA	NA	NA	NA	NA
IFNb 20h vs Untreated	NK cell	Il20ra	ENSMUSG00000020007	interleukin 20 receptor, alpha	-0.0158751	NA	0.808193	-0.0023413	NA	0.885571	-6.84864e-05	NA	0.99633
IFNb 20h vs Untreated	NK cell	Il23r	ENSMUSG00000049093	interleukin 23 receptor	NA	NA	NA	NA	NA	NA	NA	NA	NA
IFNb 20h vs Untreated	NK cell	Il31ra	ENSMUSG00000050377	interleukin 31 receptor A	NA	NA	NA	NA	NA	NA	NA	NA	NA
IFNb 20h vs Untreated	NK cell	Irf6	ENSMUSG00000026638	interferon regulatory factor 6	0.13984	NA	0.203795	-0.0407555	NA	0.13992	0.00357022	NA	0.821602
IFNb 20h vs Untreated	NK cell	Lifr	ENSMUSG00000054263	LIF receptor alpha	NA	NA	NA	NA	NA	NA	NA	NA	NA
IFNb 20h vs Untreated	NK cell	Osmr	ENSMUSG00000022146	oncostatin M receptor	NA	NA	NA	NA	NA	NA	NA	NA	NA
IFNb 1.5h vs Untreated	CD8 T cell	Cish	ENSMUSG00000032578	cytokine inducible SH2-containing protein	1.74967	0.0902547	0.00947846	-0.399851	0.365968	0.020073	1.71497	0.092236	0.00270415
IFNb 1.5h vs Untreated	CD8 T cell	Crebbp	ENSMUSG00000022521	CREB binding protein	0.155995	0.785784	0.446165	-0.0165453	0.999996	0.412705	0.0270402	0.999773	0.261957
IFNb 1.5h vs Untreated	CD8 T cell	Ep300	ENSMUSG00000055024	E1A binding protein p300	2.98796	0.0248621	0.00155402	-0.0554825	0.905408	0.157574	0.0313197	0.999773	0.285604
IFNb 1.5h vs Untreated	CD8 T cell	Ifnar1	ENSMUSG00000022967	interferon (alpha and beta) receptor 1	0.0479541	0.962367	0.803483	-0.00714399	0.999996	0.629686	-0.011464	0.999773	0.438593
IFNb 1.5h vs Untreated	CD8 T cell	Ifnar2	ENSMUSG00000022971	interferon (alpha and beta) receptor 2	0.680255	0.122824	0.0150392	0.00949607	0.999996	0.344651	0.0412029	0.594564	0.0569548
IFNb 1.5h vs Untreated	CD8 T cell	Il10ra	ENSMUSG00000032089	interleukin 10 receptor, alpha	0.524101	0.313803	0.0695422	0.000263797	0.999996	0.985758	-0.00563139	0.999773	0.684942
IFNb 1.5h vs Untreated	CD8 T cell	Il10rb	ENSMUSG00000022969	interleukin 10 receptor, beta	0.45609	0.255861	0.0500653	0.00021498	0.999996	0.97375	-0.0031296	0.999773	0.498679
IFNb 1.5h vs Untreated	CD8 T cell	Il12rb1	ENSMUSG00000000791	interleukin 12 receptor, beta 1	0.38914	0.484913	0.155638	0.00127503	0.999996	0.980908	-0.00125161	0.999773	0.983675
IFNb 1.5h vs Untreated	CD8 T cell	Il27ra	ENSMUSG00000005465	interleukin 27 receptor, alpha	0.301029	0.55319	0.204727	-0.00268117	0.999996	0.8817	0.0136316	0.999773	0.497519
IFNb 1.5h vs Untreated	CD8 T cell	Il4ra	ENSMUSG00000030748	interleukin 4 receptor, alpha	0.66211	0.047222	0.00367441	0.000385835	0.999996	0.924334	-0.00441938	0.999773	0.244249
IFNb 1.5h vs Untreated	CD8 T cell	Il6ra	ENSMUSG00000027947	interleukin 6 receptor, alpha	-0.330933	0.45709	0.138916	-0.0126207	0.999996	0.302231	0.000217594	0.999773	0.968524
IFNb 1.5h vs Untreated	CD8 T cell	Il6st	ENSMUSG00000021756	interleukin 6 signal transducer	0.85072	0.0501755	0.00397781	-0.116072	0.350843	0.0185041	0.00805903	0.999773	0.23159
IFNb 1.5h vs Untreated	CD8 T cell	Irf1	ENSMUSG00000018899	interferon regulatory factor 1	3.53035	1.15888e-27	1.06212e-30	0.6745	0.0329452	0.000556564	0.0119906	0.707774	0.0852898
IFNb 1.5h vs Untreated	CD8 T cell	Irf2	ENSMUSG00000031627	interferon regulatory factor 2	0.161409	0.772533	0.427155	0.000321888	0.999996	0.978158	-0.0117231	0.999773	0.36053
IFNb 1.5h vs Untreated	CD8 T cell	Irf3	ENSMUSG00000003184	interferon regulatory factor 3	-0.129576	0.827974	0.51016	0.0175529	0.955881	0.217334	0.000893695	0.999773	0.870871
IFNb 1.5h vs Untreated	CD8 T cell	Irf4	ENSMUSG00000021356	interferon regulatory factor 4	2.68092	0.0386355	0.00282215	-0.049722	0.955273	0.216577	0.0290238	0.999773	0.339761
IFNb 1.5h vs Untreated	CD8 T cell	Irf5	ENSMUSG00000029771	interferon regulatory factor 5	-0.036485	0.975973	0.852246	-0.00826898	0.999996	0.739378	0.0387494	0.999773	0.2771
IFNb 1.5h vs Untreated	CD8 T cell	Irf6	ENSMUSG00000026638	interferon regulatory factor 6	-5.94354	3.05674e-11	1.06458e-13	-0.00742583	0.999996	0.553409	0.00125902	0.999773	0.883142
IFNb 1.5h vs Untreated	CD8 T cell	Irf7	ENSMUSG00000025498	interferon regulatory factor 7	4.52594	6.71622e-07	6.0939e-09	3.13802	0.00260654	2.43737e-05	6.73955	1.09909e-13	1.46468e-16
IFNb 1.5h vs Untreated	CD8 T cell	Irf8	ENSMUSG00000041515	interferon regulatory factor 8	1.20379	0.125569	0.01557	-0.0042437	0.999996	0.825808	-0.00663606	0.999773	0.726434
IFNb 1.5h vs Untreated	CD8 T cell	Irf9	ENSMUSG00000002325	interferon regulatory factor 9	3.16358	3.14692e-16	5.76834e-19	3.48361	2.61677e-19	2.70653e-22	3.25147	7.33699e-17	7.82196e-20
IFNb 1.5h vs Untreated	CD8 T cell	Jak1	ENSMUSG00000028530	Janus kinase 1	-0.257294	0.572455	0.220057	0.000248251	0.999996	0.974741	0.0200378	0.849489	0.130412
IFNb 1.5h vs Untreated	CD8 T cell	Jak2	ENSMUSG00000024789	Janus kinase 2	0.0194672	0.995711	0.919149	0.0183348	0.999996	0.426033	-0.000463361	0.999773	0.979495
IFNb 1.5h vs Untreated	CD8 T cell	Jak3	ENSMUSG00000031805	Janus kinase 3	0.9977	0.160276	0.0237675	0.0136686	0.999996	0.527827	0.0114597	0.999773	0.576993
IFNb 1.5h vs Untreated	CD8 T cell	Pias1	ENSMUSG00000032405	protein inhibitor of activated STAT 1	-0.703665	0.103664	0.0115934	0.00547012	0.999996	0.497635	0.00362634	0.999773	0.473143
IFNb 1.5h vs Untreated	CD8 T cell	Pias2	ENSMUSG00000025423	protein inhibitor of activated STAT 2	-0.498708	0.282835	0.0587981	0.000936353	0.999996	0.926122	0.0213822	0.925943	0.172013
IFNb 1.5h vs Untreated	CD8 T cell	Pias3	ENSMUSG00000028101	protein inhibitor of activated STAT 3	-0.13105	0.846788	0.543106	0.00846515	0.999996	0.79233	-0.00906739	0.999773	0.78441
IFNb 1.5h vs Untreated	CD8 T cell	Pias4	ENSMUSG00000004934	protein inhibitor of activated STAT 4	-0.265447	0.544875	0.198326	-1.9494	0.00132166	1.11638e-05	0.000475532	0.999773	0.903264
IFNb 1.5h vs Untreated	CD8 T cell	Ptpn1	ENSMUSG00000027540	protein tyrosine phosphatase, non-receptor type 1	-0.320268	0.434606	0.124854	-0.0449671	0.610949	0.0557132	-0.00125263	0.999773	0.721703
IFNb 1.5h vs Untreated	CD8 T cell	Ptpn11	ENSMUSG00000043733	protein tyrosine phosphatase, non-receptor type 11	0.112017	0.86317	0.572936	-0.000157996	0.999996	0.992511	-0.00167078	0.999773	0.915574
IFNb 1.5h vs Untreated	CD8 T cell	Ptpn2	ENSMUSG00000024539	protein tyrosine phosphatase, non-receptor type 2	-0.187245	0.714578	0.35415	-0.0053653	0.999996	0.562025	0.00427592	0.999773	0.503292
IFNb 1.5h vs Untreated	CD8 T cell	Ptpn6	ENSMUSG00000004266	protein tyrosine phosphatase, non-receptor type 6	0.710458	0.0886532	0.00918139	0.00474204	0.999996	0.517301	0.00112082	0.999773	0.765352
IFNb 1.5h vs Untreated	CD8 T cell	Ptprc	ENSMUSG00000026395	protein tyrosine phosphatase, receptor type, C	-0.010403	0.995711	0.956299	-0.0180296	0.923949	0.171675	0.0019136	0.999773	0.652937
IFNb 1.5h vs Untreated	CD8 T cell	Sh2b1	ENSMUSG00000030733	SH2B adaptor protein 1	0.166089	0.770924	0.425983	-0.0328244	0.987635	0.262393	-0.0228729	0.999773	0.363795
IFNb 1.5h vs Untreated	CD8 T cell	Sh2b3	ENSMUSG00000042594	SH2B adaptor protein 3	0.0265636	0.991201	0.893086	0.0152713	0.999996	0.601281	0.00433527	0.999773	0.874559
IFNb 1.5h vs Untreated	CD8 T cell	Socs1	ENSMUSG00000038037	suppressor of cytokine signaling 1	2.76342	3.08638e-11	1.10319e-13	0.633076	0.0554801	0.00105681	0.06631	0.348256	0.020977
IFNb 1.5h vs Untreated	CD8 T cell	Socs2	ENSMUSG00000020027	suppressor of cytokine signaling 2	0.384292	0.443409	0.130084	-0.00139992	0.999996	0.927301	0.0130456	0.999773	0.451516
IFNb 1.5h vs Untreated	CD8 T cell	Socs3	ENSMUSG00000053113	suppressor of cytokine signaling 3	0.367992	0.483286	0.15485	-0.00285546	0.999996	0.886945	-0.00112209	0.999773	0.954414
IFNb 1.5h vs Untreated	CD8 T cell	Socs4	ENSMUSG00000048379	suppressor of cytokine signaling 4	0.299921	0.560008	0.208893	-0.0246378	0.999996	0.335316	0.0038615	0.999773	0.83458
IFNb 1.5h vs Untreated	CD8 T cell	Socs5	ENSMUSG00000037104	suppressor of cytokine signaling 5	-0.302108	0.531989	0.189601	-0.00449225	0.999996	0.742666	-0.857275	0.103077	0.00316851
IFNb 1.5h vs Untreated	CD8 T cell	Socs6	ENSMUSG00000056153	suppressor of cytokine signaling 6	0.302943	0.560488	0.209431	0.314595	0.376552	0.0210314	0.000111389	0.999773	0.995462
IFNb 1.5h vs Untreated	CD8 T cell	Socs7	ENSMUSG00000038485	suppressor of cytokine signaling 7	-0.183909	0.765469	0.416658	-0.0235264	0.999996	0.521218	0.0361382	0.999773	0.376274
IFNb 1.5h vs Untreated	CD8 T cell	Stat1	ENSMUSG00000026104	signal transducer and activator of transcription 1	3.82882	1.30572e-26	1.55571e-29	4.70582	2.52449e-38	8.70362e-42	4.27542	3.45242e-32	1.84031e-35
IFNb 1.5h vs Untreated	CD8 T cell	Stat2	ENSMUSG00000040033	signal transducer and activator of transcription 2	4.5129	0.00114303	3.01708e-05	0.0475927	0.894169	0.150446	7.10647	1.60793e-06	6.57114e-09
IFNb 1.5h vs Untreated	CD8 T cell	Stat3	ENSMUSG00000004040	signal transducer and activator of transcription 3	0.112064	0.862715	0.570387	0.0073013	0.999996	0.573684	0.0203414	0.995654	0.223071
IFNb 1.5h vs Untreated	CD8 T cell	Stat4	ENSMUSG00000062939	signal transducer and activator of transcription 4	0.442431	0.318299	0.0712096	-0.00446198	0.999996	0.63443	0.015459	0.959849	0.192155
IFNb 1.5h vs Untreated	CD8 T cell	Stat5a	ENSMUSG00000004043	signal transducer and activator of transcription 5A	-0.847764	0.0845189	0.00855957	-0.00218982	0.999996	0.796628	0.028948	0.751583	0.0981604
IFNb 1.5h vs Untreated	CD8 T cell	Stat5b	ENSMUSG00000020919	signal transducer and activator of transcription 5B	0.0868861	0.904718	0.652979	0.0183543	0.942623	0.195198	0.00161785	0.999773	0.751815
IFNb 1.5h vs Untreated	CD8 T cell	Stat6	ENSMUSG00000002147	signal transducer and activator of transcription 6	-0.104179	0.877076	0.596856	0.00724073	0.999996	0.606295	-0.00214993	0.999773	0.842322
IFNb 1.5h vs Untreated	CD8 T cell	Tyk2	ENSMUSG00000032175	tyrosine kinase 2	0.648558	0.278378	0.057411	-0.00357742	0.999996	0.857276	0.00392873	0.999773	0.840015
IFNb 1.5h vs Untreated	CD8 T cell	Csf3r	ENSMUSG00000028859	colony stimulating factor 3 receptor	0.00431778	NA	0.983456	0.0532098	NA	0.390012	0.0118023	NA	0.848134
IFNb 1.5h vs Untreated	CD8 T cell	Ifnlr1	ENSMUSG00000062157	interferon lambda receptor 1	NA	NA	NA	NA	NA	NA	NA	NA	NA
IFNb 1.5h vs Untreated	CD8 T cell	Il11ra1	ENSMUSG00000073889	interleukin 11 receptor, alpha chain 1	0.00476317	NA	0.981758	-0.0631242	NA	0.329977	0.0562279	NA	0.423678
IFNb 1.5h vs Untreated	CD8 T cell	Il12rb2	ENSMUSG00000018341	interleukin 12 receptor, beta 2	0.184531	NA	0.417094	0.00207751	NA	0.96855	-0.00125088	NA	0.983684
IFNb 1.5h vs Untreated	CD8 T cell	Il13ra1	ENSMUSG00000017057	interleukin 13 receptor, alpha 1	0.0881268	NA	0.679632	0.0136301	NA	0.671764	0.0355784	NA	0.387829
IFNb 1.5h vs Untreated	CD8 T cell	Il20ra	ENSMUSG00000020007	interleukin 20 receptor, alpha	NA	NA	NA	NA	NA	NA	NA	NA	NA
IFNb 1.5h vs Untreated	CD8 T cell	Il23r	ENSMUSG00000049093	interleukin 23 receptor	NA	NA	NA	NA	NA	NA	NA	NA	NA
IFNb 1.5h vs Untreated	CD8 T cell	Il31ra	ENSMUSG00000050377	interleukin 31 receptor A	-0.198505	NA	0.389637	-0.0197258	NA	0.717674	-0.00125781	NA	0.983594
IFNb 1.5h vs Untreated	CD8 T cell	Lifr	ENSMUSG00000054263	LIF receptor alpha	0.00430214	NA	0.983516	0.0363961	NA	0.527463	-0.0747288	NA	0.325145
IFNb 1.5h vs Untreated	CD8 T cell	Osmr	ENSMUSG00000022146	oncostatin M receptor	NA	NA	NA	NA	NA	NA	NA	NA	NA
IFNb 20h vs Untreated	CD8 T cell	Cish	ENSMUSG00000032578	cytokine inducible SH2-containing protein	-0.00202262	0.997782	0.98946	0.0139841	0.999739	0.741844	1.37401	0.13768	0.00376877
IFNb 20h vs Untreated	CD8 T cell	Crebbp	ENSMUSG00000022521	CREB binding protein	0.0188562	0.992064	0.913333	-0.128167	0.749283	0.072679	0.0331992	0.999957	0.190494
IFNb 20h vs Untreated	CD8 T cell	Ep300	ENSMUSG00000055024	E1A binding protein p300	4.73943	0.00521566	0.000133367	-0.022806	0.999739	0.614264	0.0181506	0.999957	0.410424
IFNb 20h vs Untreated	CD8 T cell	Ifnar1	ENSMUSG00000022967	interferon (alpha and beta) receptor 1	-0.013086	0.993666	0.943829	0.00178044	0.999739	0.972252	-0.0311231	0.999957	0.171261
IFNb 20h vs Untreated	CD8 T cell	Ifnar2	ENSMUSG00000022971	interferon (alpha and beta) receptor 2	0.20097	0.754452	0.354581	0.101175	0.972756	0.178037	0.060099	0.587116	0.0421329
IFNb 20h vs Untreated	CD8 T cell	Il10ra	ENSMUSG00000032089	interleukin 10 receptor, alpha	0.036836	0.973164	0.838526	-0.0865804	0.956097	0.156326	0.00380984	0.999957	0.79536
IFNb 20h vs Untreated	CD8 T cell	Il10rb	ENSMUSG00000022969	interleukin 10 receptor, beta	0.0565402	0.959096	0.785819	0.0639891	0.999739	0.37052	-0.00525036	0.999957	0.715645
IFNb 20h vs Untreated	CD8 T cell	Il12rb1	ENSMUSG00000000791	interleukin 12 receptor, beta 1	0.128844	0.819653	0.448105	-0.000198167	0.999739	0.996409	0.125323	0.974107	0.146858
IFNb 20h vs Untreated	CD8 T cell	Il27ra	ENSMUSG00000005465	interleukin 27 receptor, alpha	0.286031	0.545497	0.151986	0.00659473	0.999739	0.88564	0.00639054	0.999957	0.706761
IFNb 20h vs Untreated	CD8 T cell	Il4ra	ENSMUSG00000030748	interleukin 4 receptor, alpha	-0.00779268	0.994811	0.96609	-0.16992	0.716227	0.0642654	-0.0105987	0.999957	0.496308
IFNb 20h vs Untreated	CD8 T cell	Il6ra	ENSMUSG00000027947	interleukin 6 receptor, alpha	-0.319151	0.552851	0.157911	-0.124943	0.845236	0.108633	-0.00747594	0.999957	0.598624
IFNb 20h vs Untreated	CD8 T cell	Il6st	ENSMUSG00000021756	interleukin 6 signal transducer	0.027272	0.987368	0.894884	-0.162306	0.727704	0.0676499	-0.0094073	0.999957	0.530699
IFNb 20h vs Untreated	CD8 T cell	Irf1	ENSMUSG00000018899	interferon regulatory factor 1	1.21437	8.69954e-05	9.80701e-07	0.130733	0.895852	0.130055	0.01965	0.999957	0.269001
IFNb 20h vs Untreated	CD8 T cell	Irf2	ENSMUSG00000031627	interferon regulatory factor 2	0.174605	0.778286	0.390035	0.00607166	0.999739	0.912059	0.00802639	0.999957	0.574796
IFNb 20h vs Untreated	CD8 T cell	Irf3	ENSMUSG00000003184	interferon regulatory factor 3	-0.036295	0.979922	0.862722	0.00718543	0.999739	0.908673	0.00809111	0.999957	0.571658
IFNb 20h vs Untreated	CD8 T cell	Irf4	ENSMUSG00000021356	interferon regulatory factor 4	-0.0761581	0.901125	0.631795	0.0254772	0.999739	0.564727	-0.00239788	0.999957	0.903941
IFNb 20h vs Untreated	CD8 T cell	Irf5	ENSMUSG00000029771	interferon regulatory factor 5	0.140653	0.783998	0.398292	0.0230614	0.999739	0.596425	0.00887556	0.999957	0.68815
IFNb 20h vs Untreated	CD8 T cell	Irf6	ENSMUSG00000026638	interferon regulatory factor 6	-0.728549	0.130931	0.0114486	-0.0878889	0.973865	0.18162	-0.00708568	0.999957	0.614172
IFNb 20h vs Untreated	CD8 T cell	Irf7	ENSMUSG00000025498	interferon regulatory factor 7	6.64043	1.9502e-14	4.82591e-17	4.58923	1.25562e-06	5.40868e-09	7.91503	3.39426e-19	4.04412e-22
IFNb 20h vs Untreated	CD8 T cell	Irf8	ENSMUSG00000041515	interferon regulatory factor 8	0.141144	0.795991	0.413644	0.0204149	0.999739	0.655402	-0.0677139	0.86826	0.102817
IFNb 20h vs Untreated	CD8 T cell	Irf9	ENSMUSG00000002325	interferon regulatory factor 9	2.59785	8.55917e-11	2.80671e-13	3.30652	1.84778e-17	2.7096e-20	3.18088	4.71427e-16	7.34511e-19
IFNb 20h vs Untreated	CD8 T cell	Jak1	ENSMUSG00000028530	Janus kinase 1	-0.238628	0.690656	0.27801	-0.122623	0.865429	0.117672	0.00813405	0.999957	0.572785
IFNb 20h vs Untreated	CD8 T cell	Jak2	ENSMUSG00000024789	Janus kinase 2	0.0556532	0.946028	0.736298	-0.0202773	0.999739	0.658035	-0.00812865	0.999957	0.650992
IFNb 20h vs Untreated	CD8 T cell	Jak3	ENSMUSG00000031805	Janus kinase 3	3.09707	0.0217665	0.000857811	0.0297006	0.999739	0.524564	0.00806908	0.999957	0.656882
IFNb 20h vs Untreated	CD8 T cell	Pias1	ENSMUSG00000032405	protein inhibitor of activated STAT 1	-0.156014	0.828577	0.464703	-0.0503707	0.999739	0.467047	-0.00126394	0.999957	0.92852
IFNb 20h vs Untreated	CD8 T cell	Pias2	ENSMUSG00000025423	protein inhibitor of activated STAT 2	-0.560161	0.218619	0.0272297	0.0398213	0.999739	0.510886	0.00878018	0.999957	0.538466
IFNb 20h vs Untreated	CD8 T cell	Pias3	ENSMUSG00000028101	protein inhibitor of activated STAT 3	-0.0387899	0.963097	0.79705	-0.0182167	0.999739	0.663231	0.00342108	0.999957	0.904949
IFNb 20h vs Untreated	CD8 T cell	Pias4	ENSMUSG00000004934	protein inhibitor of activated STAT 4	-0.144839	0.841402	0.494982	-1.92294	0.000414362	3.11407e-06	-0.0052775	0.999957	0.713645
IFNb 20h vs Untreated	CD8 T cell	Ptpn1	ENSMUSG00000027540	protein tyrosine phosphatase, non-receptor type 1	-0.159058	0.819653	0.44829	-0.164932	0.725073	0.066011	-0.0094089	0.999957	0.533243
IFNb 20h vs Untreated	CD8 T cell	Ptpn11	ENSMUSG00000043733	protein tyrosine phosphatase, non-receptor type 11	0.693708	0.198856	0.0233349	0.00762802	0.999739	0.87108	0.00281296	0.999957	0.858275
IFNb 20h vs Untreated	CD8 T cell	Ptpn2	ENSMUSG00000024539	protein tyrosine phosphatase, non-receptor type 2	-0.31069	0.568436	0.168379	-0.00985938	0.999739	0.87589	-0.00779027	0.999957	0.585682
IFNb 20h vs Untreated	CD8 T cell	Ptpn6	ENSMUSG00000004266	protein tyrosine phosphatase, non-receptor type 6	0.127093	0.863552	0.544732	-0.0358827	0.999739	0.606972	0.00408697	0.999957	0.776145
IFNb 20h vs Untreated	CD8 T cell	Ptprc	ENSMUSG00000026395	protein tyrosine phosphatase, receptor type, C	0.099429	0.903353	0.635849	-0.16013	0.729549	0.0687358	0.0129866	0.999957	0.403532
IFNb 20h vs Untreated	CD8 T cell	Sh2b1	ENSMUSG00000030733	SH2B adaptor protein 1	0.285062	0.545514	0.152167	-0.0956305	0.871537	0.120295	-0.00135839	0.999957	0.937684
IFNb 20h vs Untreated	CD8 T cell	Sh2b3	ENSMUSG00000042594	SH2B adaptor protein 3	0.127647	0.811035	0.43433	-0.0307043	0.999739	0.485972	-0.0126377	0.999957	0.624635
IFNb 20h vs Untreated	CD8 T cell	Socs1	ENSMUSG00000038037	suppressor of cytokine signaling 1	0.7066	0.0634495	0.00399504	0.0528093	0.999739	0.48057	0.0125226	0.999957	0.43005
IFNb 20h vs Untreated	CD8 T cell	Socs2	ENSMUSG00000020027	suppressor of cytokine signaling 2	-0.134853	0.82309	0.454038	-0.00647369	0.999739	0.894787	-0.0183364	0.999957	0.348509
IFNb 20h vs Untreated	CD8 T cell	Socs3	ENSMUSG00000053113	suppressor of cytokine signaling 3	-0.147094	0.779181	0.39124	-0.0301919	0.999739	0.512543	-0.00214237	0.999957	0.905235
IFNb 20h vs Untreated	CD8 T cell	Socs4	ENSMUSG00000048379	suppressor of cytokine signaling 4	0.230491	0.627807	0.218575	-0.0315944	0.999739	0.501916	-0.00557648	0.999957	0.750555
IFNb 20h vs Untreated	CD8 T cell	Socs5	ENSMUSG00000037104	suppressor of cytokine signaling 5	-0.161205	0.790967	0.407857	-0.0333072	0.999739	0.536041	-0.278741	0.286158	0.0111987
IFNb 20h vs Untreated	CD8 T cell	Socs6	ENSMUSG00000056153	suppressor of cytokine signaling 6	0.0224369	0.986211	0.888774	0.137861	0.722344	0.0649454	-0.0183203	0.999957	0.40911
IFNb 20h vs Untreated	CD8 T cell	Socs7	ENSMUSG00000038485	suppressor of cytokine signaling 7	-0.0396388	0.962111	0.792721	0.0383997	0.999739	0.400902	0.0363758	0.999957	0.338793
IFNb 20h vs Untreated	CD8 T cell	Stat1	ENSMUSG00000026104	signal transducer and activator of transcription 1	4.81444	1.93137e-42	1.5931e-45	4.70624	1.30725e-38	1.0783e-41	4.76708	2.1695e-40	1.59069e-43
IFNb 20h vs Untreated	CD8 T cell	Stat2	ENSMUSG00000040033	signal transducer and activator of transcription 2	5.28113	0.000270923	3.69971e-06	0.120371	0.780763	0.0815355	7.09523	1.39478e-06	7.15864e-09
IFNb 20h vs Untreated	CD8 T cell	Stat3	ENSMUSG00000004040	signal transducer and activator of transcription 3	0.139495	0.837883	0.487479	-0.045709	0.999739	0.429473	0.0110285	0.999957	0.461278
IFNb 20h vs Untreated	CD8 T cell	Stat4	ENSMUSG00000062939	signal transducer and activator of transcription 4	0.0722557	0.945421	0.731002	-0.112762	0.902696	0.132564	0.0137526	0.999957	0.370203
IFNb 20h vs Untreated	CD8 T cell	Stat5a	ENSMUSG00000004043	signal transducer and activator of transcription 5A	-0.337539	0.519181	0.138593	-0.0118873	0.999739	0.850359	0.492794	0.0942176	0.0022624
IFNb 20h vs Untreated	CD8 T cell	Stat5b	ENSMUSG00000020919	signal transducer and activator of transcription 5B	-0.0826308	0.932173	0.695767	-0.0752501	0.999739	0.280879	-0.00237437	0.999957	0.864048
IFNb 20h vs Untreated	CD8 T cell	Stat6	ENSMUSG00000002147	signal transducer and activator of transcription 6	-0.0145696	0.993666	0.939034	-0.0405741	0.999739	0.461709	-0.00159651	0.999957	0.907804
IFNb 20h vs Untreated	CD8 T cell	Tyk2	ENSMUSG00000032175	tyrosine kinase 2	0.827091	0.181952	0.0198612	-0.0211683	0.999739	0.639892	-0.0011437	0.999957	0.948387
IFNb 20h vs Untreated	CD8 T cell	Csf3r	ENSMUSG00000028859	colony stimulating factor 3 receptor	0.046856	NA	0.767512	-0.00020495	NA	0.996286	-0.00218841	NA	0.968717
IFNb 20h vs Untreated	CD8 T cell	Ifnlr1	ENSMUSG00000062157	interferon lambda receptor 1	NA	NA	NA	NA	NA	NA	NA	NA	NA
IFNb 20h vs Untreated	CD8 T cell	Il11ra1	ENSMUSG00000073889	interleukin 11 receptor, alpha chain 1	0.0699216	NA	0.664131	-0.0522035	NA	0.315711	0.0528947	NA	0.407847
IFNb 20h vs Untreated	CD8 T cell	Il12rb2	ENSMUSG00000018341	interleukin 12 receptor, beta 2	-0.00717449	NA	0.963425	0.00827645	NA	0.851959	0.0238787	NA	0.678273
IFNb 20h vs Untreated	CD8 T cell	Il13ra1	ENSMUSG00000017057	interleukin 13 receptor, alpha 1	0.207227	NA	0.265809	-0.00391235	NA	0.923305	-0.0247924	NA	0.510012
IFNb 20h vs Untreated	CD8 T cell	Il20ra	ENSMUSG00000020007	interleukin 20 receptor, alpha	NA	NA	NA	NA	NA	NA	NA	NA	NA
IFNb 20h vs Untreated	CD8 T cell	Il23r	ENSMUSG00000049093	interleukin 23 receptor	NA	NA	NA	NA	NA	NA	NA	NA	NA
IFNb 20h vs Untreated	CD8 T cell	Il31ra	ENSMUSG00000050377	interleukin 31 receptor A	-0.267893	NA	0.183776	-0.0176214	NA	0.696246	-0.00219652	NA	0.968601
IFNb 20h vs Untreated	CD8 T cell	Lifr	ENSMUSG00000054263	LIF receptor alpha	-0.00717916	NA	0.963401	-0.000208603	NA	0.99622	-0.0685692	NA	0.315759
IFNb 20h vs Untreated	CD8 T cell	Osmr	ENSMUSG00000022146	oncostatin M receptor	NA	NA	NA	NA	NA	NA	NA	NA	NA

## Sheet: References
Effector genes
Gene	Gene stable ID	References, PMID (and see Material and Methods)
Ccl1	ENSMUSG00000020702	11818437; 28955340
Ccl2	ENSMUSG00000035385	28955340
Ccl22	ENSMUSG00000031779	11818437
Ccl3	ENSMUSG00000000982	11818437; 27982126; 28955340; 30150991
Ccl4	ENSMUSG00000018930	11818437; 27982126; 28955340; 30150991
Ccl5	ENSMUSG00000035042	11818437; 27982126; 28955340; 30150991
Ccl6	ENSMUSG00000018927	27982126
Ccl9	ENSMUSG00000019122	27982126
Ccr1	ENSMUSG00000025804	22698182; 23386850; 17114454; 21941294
Ccr2	ENSMUSG00000049103	22698182; 21941294; 27982126
Ccr3	ENSMUSG00000035448	21941294
Ccr4	ENSMUSG00000047898	17114454; 21941294
Ccr5	ENSMUSG00000079227	22698182; 21941294; 27982126
Ccr6	ENSMUSG00000040899	17114454; 21941294
Ccr7	ENSMUSG00000037944	22698182; 17114454; 21941294
Ccr8	ENSMUSG00000042262	21941294
Cd160	ENSMUSG00000038304	25711213; 21324341; 27982126
Cd2	ENSMUSG00000027863	16323413; 32582179; 27982126
Cd200	ENSMUSG00000022661	21274000; Atfy 2015
Cd226	ENSMUSG00000034028	28561023; 25818301; 27982126
Cd244	ENSMUSG00000004709	20300214; 29729453; 27982126
Cd27	ENSMUSG00000030336	16424180; 12006976; 27982126
Cd33	ENSMUSG00000004609	35058934
Cd40lg	ENSMUSG00000031132	11129327; 9182676
Cd47	ENSMUSG00000055447	30643501
Cd48	ENSMUSG00000015355	29729453; 27982126
Cd69	ENSMUSG00000030156	24917862; 18595730; 27982126
Cd7	ENSMUSG00000025163	30150991; 7523496; 27982126
Cd70	ENSMUSG00000019489	28495792
Cd72	ENSMUSG00000028459	19197938
Cd80	ENSMUSG00000075122	10980383
Cd84	ENSMUSG00000038147	20300214; 29729453; 27982126
Cd86	ENSMUSG00000022901	24349559; 10980383
Cd93	ENSMUSG00000027435	22308308
Cd96	ENSMUSG00000022657	30411378; 28561023; 27982126; 30910383
Clec2d	ENSMUSG00000030157	18595730; 23226525; 24223577
Clec2f	ENSMUSG00000089728	18595730; 23226525; 24223577
Clec2g	ENSMUSG00000000248	18595730; 23226525; 24223577
Clec2i	ENSMUSG00000030365	18595730; 23226525; 24223577
Csf1r	ENSMUSG00000024621	28683285
Ctla4	ENSMUSG00000026011	24688023; 34599946
Cx3cr1	ENSMUSG00000052336	14698146; 22698182; 23386850; 21941294; 27982126
Cxcl1	ENSMUSG00000029380	27270556
Cxcl15	ENSMUSG00000029375	28955340; 30150991
Cxcl2	ENSMUSG00000058427	27270556
Cxcr2	ENSMUSG00000026180	30319622; 22698182; Wu 2019
Cxcr3	ENSMUSG00000050232	30319622; 22698182; 23386850; 17114454; 21941294; 27982126
Cxcr4	ENSMUSG00000045382	30319622; 20944068; 23386850; 17114454; 27982126
Cxcr5	ENSMUSG00000047880	17114454
Cxcr6	ENSMUSG00000048521	20972432; 23386850; 17114454; 27982126
Eomes	ENSMUSG00000032446	32849653; 30150991; 30450565; 28261203; 27982126
Ets1	ENSMUSG00000032035	32849653; 9806641; 22608498 ; 30450565; 28261203; 27982126
Fasl	ENSMUSG00000000817	28955340; 30150991; 27982126
Fcer1a	ENSMUSG00000005339	26497511;
Fcer1g	ENSMUSG00000058715	27982126; 31220194; 11352243
Fcer2a	ENSMUSG00000005540	26497511
Fcgr1	ENSMUSG00000015947	26497511; 32719679
Fcgr2b	ENSMUSG00000026656	26497511; 27982126; 32719679
Fcgr3	ENSMUSG00000059498	26497511; 27982126; 38124734; 32719679
Fcgr4	ENSMUSG00000059089	26497511; 32719679
Fcgrt	ENSMUSG00000003420	26497511; 27982126
Flt3	ENSMUSG00000042817	32849653
Flt3l	ENSMUSG00000110206	29429633; 33613552
Foxo1	ENSMUSG00000044167	32849653; 30450565; 28261203; 27982126
Gata3	ENSMUSG00000015619	32849653; 30450565; 28261203; 27982126
Gzma	ENSMUSG00000023132	11790262; 30150991; 15607806; 27982126
Gzmb	ENSMUSG00000015437	11790262; 30150991; 15607806; 27982126
Gzmc	ENSMUSG00000079186	11790262; 30150991;15607806
Gzmk	ENSMUSG00000042385	11790262; 30150991; 15607806; 27982126
Gzmm	ENSMUSG00000054206	11790262; 30150991; 15607806
Icam1	ENSMUSG00000037405	11565953; 27982126
Icam2	ENSMUSG00000001029	25476835
Icam5	ENSMUSG00000032174	31242243
Id2	ENSMUSG00000020644	32849653; 30150991; 17452521; 10067894; 30450565; 28261203; 27982126
Ifnar1	ENSMUSG00000022967	25443799; 28408907; 31781102; 28154569; 30150991; 27982126
Ifnar2	ENSMUSG00000022971	25443799; 28408907; 31781102; 20623510; 30150991; 27982126
Ifng	ENSMUSG00000055170	25443799; 28955340; 30150991; 27982126; 37872155; 33953170; 22706089
Ifngr1	ENSMUSG00000020009	25443799;15809350; 30150991; 27982126; 22706089
Ifngr2	ENSMUSG00000022965	25443799; 15809350; 30150991; 22706089
Ikzf1	ENSMUSG00000018654	10366784; 8986714; 30450565
Ikzf2	ENSMUSG00000025997	30450565; 28261203
Ikzf3	ENSMUSG00000018168	30450565; 28261203
Il10	ENSMUSG00000016529	35053151; 20623510; 28955340; 27982126; 29439673
Il10ra	ENSMUSG00000032089	20623510; 27982126
Il10rb	ENSMUSG00000022969	20623510; 27982126
Il12rb1	ENSMUSG00000000791	20623510; 20974986; 30150991; 27982126
Il12rb2	ENSMUSG00000018341	20623510; 20974986; 30150991; 27982126
Il13ra1	ENSMUSG00000017057	20623510
Il15	ENSMUSG00000031712	32624246; 32849653
Il15ra	ENSMUSG00000023206	20623510; 20974986; 32849653; 30150991; 27982126; 29101105
Il16	ENSMUSG00000001741	27982126
Il17ra	ENSMUSG00000002897	32849653; 20974986; 27982126
Il17rb	ENSMUSG00000015966	32849653; 20974986
Il17rc	ENSMUSG00000030281	32849653; 20974986
Il17rd	ENSMUSG00000040717	32849653; 20974986
Il17re	ENSMUSG00000043088	32849653; 20974986
Il18rap	ENSMUSG00000026068	20623510; 20974986; 30150991; 27982126
Il2	ENSMUSG00000027720	32624246
Il21r	ENSMUSG00000030745	20623510; 20974986
Il23r	ENSMUSG00000049093	20623510; 30150991
Il27ra	ENSMUSG00000005465	20623510; 30150991; 27982126
Il2ra	ENSMUSG00000026770	20623510; 30150991; 27982126; 29101105
Il2rb	ENSMUSG00000068227	20623510; 32849653; 30150991; 27982126; 29101105
Il2rg	ENSMUSG00000031304	20623510; 32849653; 30150991; 29101105
Il4	ENSMUSG00000000869	32624246
Il4ra	ENSMUSG00000030748	20623510; 20974986
Il5	ENSMUSG00000036117	32624246; 28955340
Il6	ENSMUSG00000025746	32624246
Il6ra	ENSMUSG00000027947	26251193
Il6st	ENSMUSG00000021756	26251193
Il7r	ENSMUSG00000003882	32849653; 29101105
Il9r	ENSMUSG00000020279	30150991
Irf2	ENSMUSG00000031627	30450565; 28261203
Irf8	ENSMUSG00000041515	30450565
Itga1	ENSMUSG00000042284	11485971; 33777044; 27982126
Itga10	ENSMUSG00000090210	11485971; 33777044
Itga11	ENSMUSG00000032243	11485971; 33777044
Itga2	ENSMUSG00000015533	11485971; 33777044; 27982126
Itga2b	ENSMUSG00000034664	11485971; 33777044
Itga3	ENSMUSG00000001507	11485971; 33777044
Itga4	ENSMUSG00000027009	11485971; 33777044; 27982126
Itga5	ENSMUSG00000000555	11485971; 33777044
Itga6	ENSMUSG00000027111	11485971; 33777044
Itga7	ENSMUSG00000025348	11485971; 33777044
Itga8	ENSMUSG00000026768	11485971; 33777044
Itga9	ENSMUSG00000039115	11485971; 33777044
Itgad	ENSMUSG00000070369	11485971; 33777044
Itgae	ENSMUSG00000005947	11485971; 33777044
Itgal	ENSMUSG00000030830	11485971; 33777044; 2810068
Itgam	ENSMUSG00000030786	11485971; 33777044
Itgav	ENSMUSG00000027087	11485971; 33777044
Itgax	ENSMUSG00000030789	11485971; 33777044
Itgb1	ENSMUSG00000025809	11485971; 33777044; 27982126
Itgb2	ENSMUSG00000000290	11485971; 33777044; 27982126
Itgb3	ENSMUSG00000020689	11485971; 33777044; 27982126
Itgb4	ENSMUSG00000020758	11485971; 33777044
Itgb5	ENSMUSG00000022817	11485971; 33777044
Itgb6	ENSMUSG00000026971	11485971; 33777044
Itgb7	ENSMUSG00000001281	11485971; 33777044
Itgb8	ENSMUSG00000025321	11485971; 33777044; 27982126
Jun	ENSMUSG00000052684	30150991
Kdr	ENSMUSG00000062960	22325954
Klf2	ENSMUSG00000055148	28261203; 27982126
Klra1	ENSMUSG00000079853	23596445; 24765094; 18595730; 27982126
Klra10	ENSMUSG00000072718	23596445; 24765094; 18595730
Klra17	ENSMUSG00000014543	23596445; 24765094; 18595730
Klra2	ENSMUSG00000030187	23596445; 24765094; 18595730
Klra3	ENSMUSG00000067591	23596445; 24765094; 18595730; 27982126
Klra4	ENSMUSG00000079852	23596445; 24765094; 18595730
Klra5	ENSMUSG00000030173	23596445; 24765094; 18595730
Klra6	ENSMUSG00000061769	23596445; 24765094; 18595730
Klra7	ENSMUSG00000067599	23596445; 24765094; 18595730; 27982126
Klra8	ENSMUSG00000089727	23596445; 24765094; 18595730
Klra9	ENSMUSG00000033024	23596445; 24765094; 18595730; 27982126
Klrb1	ENSMUSG00000079299	24917862; 9600963; 18595730
Klrb1a	ENSMUSG00000030361	24223577; 19535641; 24917862; 18595730
Klrb1b	ENSMUSG00000079298	24223577; 19535641; 24917862; 18595730
Klrb1c	ENSMUSG00000030325	24223577; 19535641;24917862; 18595730; 27982126
Klrb1f	ENSMUSG00000030154	24223577; 19535641; 24917862; 18595730; 27982126
Klrc1	ENSMUSG00000030167	24223577; 27982126; 9600963; 18595730
Klrc2	ENSMUSG00000052736	24223577; 27982126; 9600963; 18595730
Klrc3	ENSMUSG00000033027	27982126; 18595730
Klrd1	ENSMUSG00000030165	27982126; 9600963; 18595730
Klre1	ENSMUSG00000050241	27982126
Klrg1	ENSMUSG00000030114	17404256; 27566818; 27982126
Klri2	ENSMUSG00000043932	27982126
Klrk1	ENSMUSG00000030149	24223577; 9600963; 18595730; 27982126
Lag3	ENSMUSG00000030124	30411378; 34599946
Lair1	ENSMUSG00000055541	15100296; 32849653
Lta	ENSMUSG00000024402	32849653; 27982126
Ltb	ENSMUSG00000024399	32849653; 27982126
Ly9	ENSMUSG00000004707	20300214; 29729453
Ncr1	ENSMUSG00000062524	24917862; 9600963; 18595730; 27982126
Nfil3	ENSMUSG00000056749	32849653; 30150991; 19749763; 25310240; 30450565; 28261203; 27982126
Nfkb1	ENSMUSG00000028163	30150991; 27982126
Pdcd1	ENSMUSG00000026285	32417134; 34599946
Prdm1	ENSMUSG00000038151	32849653; 30450565; 28261203
Prf1	ENSMUSG00000037202	30150991; 15607806; 27982126
Runx3	ENSMUSG00000070691	22253448; 30450565
S1pr1	ENSMUSG00000045092	23386850; 27982126
S1pr4	ENSMUSG00000044199	28848247; 27982126
S1pr5	ENSMUSG00000045087	29248494; 28848247; 27982126
Sell	ENSMUSG00000026581	23524967
Sema3a	ENSMUSG00000028883	27787839; 22325954
Sema3b	ENSMUSG00000057969	27787839
Sema3c	ENSMUSG00000028780	27787839
Sema3d	ENSMUSG00000040254	27787839
Sema3e	ENSMUSG00000063531	27787839; 22325954
Sema3f	ENSMUSG00000034684	27787839
Sema3g	ENSMUSG00000021904	27787839
Sema4a	ENSMUSG00000028064	27787839; 22325954; 18087252
Sema4b	ENSMUSG00000030539	27787839; 22325954
Sema4c	ENSMUSG00000026121	27787839
Sema4d	ENSMUSG00000021451	27787839; 22325954; 18087252
Sema4f	ENSMUSG00000000627	27787839
Sema4g	ENSMUSG00000025207	27787839
Sema6a	ENSMUSG00000019647	27787839; 22325954
Sema6b	ENSMUSG00000001227	27787839
Sema6c	ENSMUSG00000038777	27787839
Sema6d	ENSMUSG00000027200	27787839; 22325954;18087252
Sema7a	ENSMUSG00000038264	27787839; 22325954; 18087252
Slamf1	ENSMUSG00000015316	20300214; 29729453; 30359773
Slamf6	ENSMUSG00000015314	20300214; 29729453; 30359773
Slamf7	ENSMUSG00000038179	20300214; 29729453; 30359773
Slamf8	ENSMUSG00000053318	29729453; 30359773
Slamf9	ENSMUSG00000026548	29729453; 30359773
Smad4	ENSMUSG00000024515	32849653
Spi1	ENSMUSG00000002111	11313251; 30450565
Stat1	ENSMUSG00000026104	32849653; 30150991;30450565; 27982126; 34516905
Stat3	ENSMUSG00000004040	30150991; 36688918
Stat4	ENSMUSG00000062939	30150991; 30450565; 34516905; 27929377
Stat5a	ENSMUSG00000004043	30150991; 28916644; 30450565; 14634095; 20644163
Stat5b	ENSMUSG00000020919	30150991; 28916644; 30450565 ; 14634095; 20644163
Tbx21	ENSMUSG00000001444	32849653; 30150991; 30450565; 28261203; 27982126
Tcf7	ENSMUSG00000000782	32849653; 26280998; 30450565; 28261203; 28723565; 27111144
Tgfb1	ENSMUSG00000002603	32849653; 29439673; 20974986
Tgfbr1	ENSMUSG00000007613	32161594; 26884601; 20623510; 32849653; 27982126; 32332109
Thy1	ENSMUSG00000032011	21829360; 23345426
Tigit	ENSMUSG00000071552	28561023; 34599946; 36874131
Tnf	ENSMUSG00000024401	32624246; 28955340; 20974986; 30150991; 27982126
Tnfsf10	ENSMUSG00000039304	28955340; 30150991; 27982126
Tnfsf11	ENSMUSG00000022015	21941294; 23241893
Tnfsf12	ENSMUSG00000097328	27040357
Tnfsf14	ENSMUSG00000005824	16223768
Tox	ENSMUSG00000041272	32849653; 20818394; 30450565; 27982126
Trem1	ENSMUSG00000042265	18192027
Trem2	ENSMUSG00000023992	33980160
Trim21	ENSMUSG00000030966	26497511
Vcam1	ENSMUSG00000027962	15661918
Xcl1	ENSMUSG00000026573	11818437; 29429633; 30150991; 27982126
Zeb2	ENSMUSG00000026872	32849653; 30450565; 28261203
JAK-STAT genes
Gene	Gene stable ID	References, PMID (and see Material and Methods)
Cish	ENSMUSG00000032578	25057888
Crebbp	ENSMUSG00000022521	25057888
Csf3r	ENSMUSG00000028859	30267440
Ep300	ENSMUSG00000055024	25057888
Ifnar1	ENSMUSG00000022967	30267440
Ifnar2	ENSMUSG00000022971	30267440
Ifnlr1	ENSMUSG00000062157	30267440
Il10ra	ENSMUSG00000032089	30267440
Il10rb	ENSMUSG00000022969	30267440
Il11ra1	ENSMUSG00000073889	30267440
Il12rb1	ENSMUSG00000000791	30267440
Il12rb2	ENSMUSG00000018341	30267440
Il13ra1	ENSMUSG00000017057	30267440
Il20ra	ENSMUSG00000020007	30267440
Il23r	ENSMUSG00000049093	30267440
Il27ra	ENSMUSG00000005465	30267440
Il31ra	ENSMUSG00000050377	30267440
Il4ra	ENSMUSG00000030748	30267440
Il6ra	ENSMUSG00000027947	30267440
Il6st	ENSMUSG00000021756	30267440
Irf1	ENSMUSG00000018899	25057888
Irf2	ENSMUSG00000031627	25057888
Irf3	ENSMUSG00000003184	25057888
Irf4	ENSMUSG00000021356	25057888
Irf5	ENSMUSG00000029771	25057888
Irf6	ENSMUSG00000026638	25057888
Irf7	ENSMUSG00000025498	25057888
Irf8	ENSMUSG00000041515	25057888
Irf9	ENSMUSG00000002325	25057888
Jak1	ENSMUSG00000028530	25057888
Jak2	ENSMUSG00000024789	25057888
Jak3	ENSMUSG00000031805	25057888
Lifr	ENSMUSG00000054263	30267440
Osmr	ENSMUSG00000022146	30267440
Pias1	ENSMUSG00000032405	25057888
Pias2	ENSMUSG00000025423	25057888
Pias3	ENSMUSG00000028101	25057888
Pias4	ENSMUSG00000004934	25057888
Ptpn1	ENSMUSG00000027540	25057888
Ptpn11	ENSMUSG00000043733	25057888
Ptpn2	ENSMUSG00000024539	25057888
Ptpn6	ENSMUSG00000004266	25057888
Ptprc	ENSMUSG00000026395	25057888
Sh2b1	ENSMUSG00000030733	25057888
Sh2b3	ENSMUSG00000042594	25057888
Socs1	ENSMUSG00000038037	25057888
Socs2	ENSMUSG00000020027	25057888
Socs3	ENSMUSG00000053113	25057888
Socs4	ENSMUSG00000048379	25057888
Socs5	ENSMUSG00000037104	25057888
Socs6	ENSMUSG00000056153	25057888
Socs7	ENSMUSG00000038485	25057888
Stat1	ENSMUSG00000026104	25057888
Stat2	ENSMUSG00000040033	25057888
Stat3	ENSMUSG00000004040	25057888
Stat4	ENSMUSG00000062939	25057888
Stat5a	ENSMUSG00000004043	25057888
Stat5b	ENSMUSG00000020919	25057888
Stat6	ENSMUSG00000002147	25057888
Tyk2	ENSMUSG00000032175	25057888
